# Supplementary material for: Metabolomic analyses of COVID-19 patients unravel stage-dependent and prognostic biomarkers
Source: Cell Death Dis. 2021 Mar 11;12(3):258. doi: 10.1038/s41419-021-03540-y (PMC7948172; doi:10.1038/s41419-021-03540-y)
Supplement: Supplementary file 8 — Supplementary Table 2 [file 41419_2021_3540_MOESM8_ESM.xlsx]

## Sheet: Supp_Table2
Supplemental Table 2. Adjustment on comorbidities (including obesity, diabetes, hypertension and chronic kidney disease) of critical to mild COVID-19 patient metabolome differences.
Metabolites	p.value	p.value (linear regression)
Xylitol	6.94774700817881e-15	2.24152998585588e-14
N1.N8.diacetylspermidine	2.63072601651778e-13	5.11460810076812e-13
Aspartic.acid	3.48474170329726e-12	1.0179396609732e-11
Urea	3.46274277108643e-09	7.13250884772026e-09
Arabinose	3.49643654824053e-09	8.57990748167686e-09
Phenylalanine	4.41070884503084e-09	1.03631058160145e-08
Maltose.Trehalose	5.17921072837165e-09	8.52804694489035e-09
X2.hydroxybutyric.acid	5.50631297416619e-09	1.57741247192072e-09
Fructose	6.0441230361392e-09	7.76278331901446e-09
Threonic.acid	7.37632631727069e-09	1.82712389622812e-08
N1.N12.diacetylspermine	7.45187628733641e-09	1.68974756998384e-08
Galactose.Glucose.Mannose	1.74348754117798e-08	4.14401941149312e-08
X2.oxoglutaric.acid	2.24028168520006e-08	4.02046851881705e-08
Glutamic.acid	5.70224148932265e-08	1.22828057105277e-07
X2.hydroxyglutaric.acid	1.25836883573886e-07	2.57045721198599e-07
X2.hydroxy.3.methylbutyric.acid	1.26842897655988e-07	1.81502665427219e-07
Arabitol	1.45506153205301e-07	3.47345520589264e-07
S.adenosylmethionine	2.66760863358494e-07	1.16264534074702e-07
Lactic.acid	3.5082543017206e-07	7.52273504348644e-07
Ribose.Ribulose	3.97353173188538e-07	8.04236363990876e-07
Glucose.6.phosphate.Fructose.6.phosphate	4.82451789940148e-07	9.86948066665385e-07
N1.acetylspermidine	6.82658473157484e-07	1.01261259043885e-06
Creatine	8.32385257006064e-07	1.92787722160939e-06
Galactitol.Sorbitol.Mannitol	1.30353052577107e-06	2.4611688532318e-06
Ribitol	5.14846463733169e-06	9.63650938827619e-06
Gluconic.acid	6.10534851305984e-06	1.26063183841509e-05
Glucuronic.acid.Galacturonic.acid	6.8059106066331e-06	7.48051518945694e-06
Kynurenine	7.49633371618115e-06	8.56208605455265e-06
Uracil	8.05723252232886e-06	1.57927282282301e-05
Malic.acid	9.10733351897062e-06	2.02675185846104e-05
Cytosine	1.11287482795487e-05	2.160618254598e-05
Trigonelline	2.35472924833156e-05	4.11208491538045e-05
Leucine	2.87002120525882e-05	4.68515627384373e-05
Succinic.acid	6.64217304033601e-05	0.000140273099605188
Glycerophosphorylcholine	0.0001730719552494	0.000360973698025708
Glycerol	0.000227107963394546	0.000466328786918225
Sphingosine.1.phosphate	0.000275002681296297	0.000570232388593985
Spermine	0.000278893388162299	0.000468834986598986
X2.deoxycytidine	0.000319513084775874	0.000427412762067728
Methionine	0.000686647852017319	0.00117107854334742
Butanoic.acid	0.000714925809212283	0.000643216473851665
Methyl.indole.3.acetic.acid	0.00082037418560962	0.000960014928050193
Fumaric.acid	0.000980528254431032	0.0015537210529915
Isoleucine	0.00109921454325607	0.0018557508050052
Xanthine	0.00145776418978308	0.000356191213489939
Histidine	0.00180842443273828	0.00333559222143532
N.acetylputrescine	0.00204333655078076	0.00244430550581633
Deoxycholic.acid	0.00230648038247809	0.00308012136294059
Indole.3.acrylic.acid	0.00274183863100886	0.0031858331718113
Anthranilic.acid	0.00305655990987862	0.00611919440890666
PCaes	0.00312568491617894	0.00604223780718783
Desaminotyrosine.	0.00313997799491788	0.00429097903701908
FMN	0.00320751752922234	0.00167952611608029
Erythritol	0.00372454761816156	0.00554358389313026
Betaine.Valine	0.00416372662868402	0.00803580884396372
Spermidine	0.00501887378696055	0.00914755392860776
Taurocholic.acid	0.00555407657917948	0.00561509538564505
Arginine	0.0056585881259779	0.00921187352585666
Trimethyl.lysine	0.00671484222192735	0.00556567148269032
Caproic.acid	0.00726208124305519	0.011573662094707
Pantothenic.acid	0.00744881616432837	0.0070068681073818
Mandelic.acid.	0.00818168274416263	0.0117228943566802
Indole.3.acetamide	0.00846925230974648	0.0142689540894241
S.adenosylhomocysteine	0.0102616367209525	0.0117724065084027
Asparagine	0.0105450363108424	0.0152957891565165
Cytidine	0.0116405598573052	0.00584039939211684
X3.Hydroxy.DL.kynurenine	0.0119621090119107	0.0102270031489945
Hypotaurine	0.0128003342562251	0.0142645842804629
Glutarylcarnitine	0.0143153806771466	0.0195158691739614
Tyrosine	0.0188082624183037	0.0250378324917901
Isobutyric.acid	0.0188506909763104	0.0260316429227246
Inositol	0.0207764814845435	0.0315103384744545
Glycocholic.acid	0.0212255260067752	0.024175404788281
L.Thyroxine	0.0214717669278248	0.0315514644048691
Carnitine.C12.0	0.0227843578621816	0.042991973480442
Carnitine.C14.0	0.023678787985891	0.0413044374860817
Alpha.tocopherol	0.0237445011611489	0.033186230293425
Ornithine	0.0240596822904129	0.0174607048237564
Heptadecatrienoic.acid	0.0254770446891504	0.0153858613651316
Homoserine	0.0287525574864883	0.0444094169782933
Xylose	0.0301104491543907	0.0425280854191358
Chenodeoxycholic.acid	0.0334849082247239	0.0269503697752617
Dodecenoic.acid	0.033547734694654	0.0295018701503921
GABA	0.0355110170328851	ns
Phosphoric.acid	0.035845831464132	0.0446648876012309
Propionic.acid	0.0378932799509422	ns
Proline.betaine	0.0402577594057839	0.0378268424689899
N8.acetylspermidine	0.0426352248805091	0.048416609083295
Tetradecanedioic.acid	0.0430520494274521	ns
Arachidonic.acid	0.0476634143760366	ns
Decenoic.acid	0.0484434744606227	ns
