# Supplementary material for: Metabolomic analyses of COVID-19 patients unravel stage-dependent and prognostic biomarkers
Source: Cell Death Dis. 2021 Mar 11;12(3):258. doi: 10.1038/s41419-021-03540-y (PMC7948172; doi:10.1038/s41419-021-03540-y)
Supplement: Supplementary file 9 — Supplementary Table 3 [file 41419_2021_3540_MOESM9_ESM.xlsx]

## Sheet: SampleInfos
Supplemental Table 3. All clean untargeted metabolomics from the non-interventional cohort.
	Sid	sType	Grp	Color
1	Bl_matrice_3a	Bl	#N/A	#N/A
2	Bl_matrice_3b	Bl	#N/A	#N/A
3	QC_batch_5a	QC	#N/A	#N/A
4	QC_batch_5b	QC	#N/A	#N/A
5	QC_batch_5c	QC	#N/A	#N/A
6	QC_batch_5d	QC	#N/A	#N/A
7	QC_batch_5e	QC	#N/A	#N/A
8	QC_batch_5f	QC	#N/A	#N/A
9	QC_batch_5g	QC	#N/A	#N/A
10	AA085-neg-Control-alive_85	Sa	Control	#74C476
11	AC098-neg-Control-alive_98	Sa	Control	#74C476
12	AD114-neg-Control-alive_114	Sa	Control	#74C476
13	AM106-neg-Control-alive_106	Sa	Control	#74C476
14	AS099-neg-Control-alive_99	Sa	Control	#74C476
15	BI086-neg-Control-alive_86	Sa	Control	#74C476
16	DD079-neg-Control-alive_79	Sa	Mild	#FC9272
17	DG088-neg-Control-alive_88	Sa	Control	#74C476
18	DT107-neg-Control-alive_107	Sa	Control	#74C476
19	EL077-neg-Control-alive_77	Sa	Control	#74C476
20	GS080-neg-Control-alive_80	Sa	Control	#74C476
21	JN117-neg-Control-alive_117	Sa	Control	#74C476
22	KS121-neg-Control-alive_121	Sa	Control	#74C476
23	LA102-neg-Control-alive_102	Sa	Control	#74C476
24	MF104-neg-Control-alive_104	Sa	Control	#74C476
25	MR112-neg-Control-alive_112	Sa	Control	#74C476
26	NG111-neg-Control-alive_111	Sa	Control	#74C476
27	PC081-neg-Control-alive_81	Sa	Mild	#FC9272
28	PE108-neg-Control-alive_108	Sa	Control	#74C476
29	RF118-neg-Control-alive_118	Sa	Control	#74C476
30	RM095-neg-Control-alive_95	Sa	Control	#74C476
31	RN116-neg-Control-alive_116	Sa	Control	#74C476
32	SB092-neg-Control-alive_92	Sa	Control	#74C476
33	SE115-neg-Control-alive_115	Sa	Control	#74C476
34	TA119-neg-Control-alive_119	Sa	Control	#74C476
35	TJ109-neg-Control-alive_109	Sa	Control	#74C476
36	TJ120-neg-Control-alive_120	Sa	Control	#74C476
37	TL103-neg-Control-alive_103	Sa	Control	#74C476
38	ZR089-neg-Control-alive_89	Sa	Control	#74C476
39	AA010-pos-critical-alive_10	Sa	Critical	#A50F15
41	AF001-pos-critical-alive_1	Sa	Critical	#A50F15
42	BD070-pos-critical-alive_70	Sa	Critical	#A50F15
43	BE012-pos-critical-dead_12	Sa	Critical	#A50F15
45	CC024-pos-critical-alive_24	Sa	Critical	#A50F15
47	CL015-pos-critical-alive_15	Sa	Critical	#A50F15
49	DC035-pos-critical-alive_35	Sa	Critical	#A50F15
51	DG052-pos-critical-dead_52	Sa	Mild	#FC9272
52	DS062-pos-critical-alive_62	Sa	Critical	#A50F15
53	HC004-pos-critical-dead_4	Sa	Critical	#A50F15
55	IF069-pos-critical-dead_69	Sa	Critical	#A50F15
56	KA043-pos-critical-alive_43	Sa	Critical	#A50F15
58	KJ021-pos-critical-dead_21	Sa	Critical	#A50F15
59	KV067-pos-critical-alive_67	Sa	Critical	#A50F15
60	LM003-pos-critical-dead_3	Sa	Critical	#A50F15
61	MI068-pos-critical-alive_68	Sa	Critical	#A50F15
62	MM011-pos-critical-alive_11	Sa	Critical	#A50F15
64	MM020-pos-critical-alive_20	Sa	Critical	#A50F15
65	MN016-pos-critical-alive_16	Sa	Critical	#A50F15
67	NJ005-pos-critical-alive_5	Sa	Critical	#A50F15
69	NM031-pos-critical-alive_31	Sa	Critical	#A50F15
71	NN002-pos-critical-alive_2	Sa	Critical	#A50F15
72	SA014-pos-critical-alive_14	Sa	Critical	#A50F15
74	SJ008-pos-critical-alive_8	Sa	Critical	#A50F15
76	SO009-pos-critical-alive_9	Sa	Critical	#A50F15
77	SO033-pos-critical-alive_33	Sa	Critical	#A50F15
80	TL028-pos-critical-alive_28	Sa	Critical	#A50F15
82	VM006-pos-critical-dead_6	Sa	Critical	#A50F15
84	AE100-pos-Mild-alive_100	Sa	Mild	#FC9272
85	AL076-pos-Mild-alive_76	Sa	Mild	#FC9272
86	AS110-pos-Mild-alive_110	Sa	Mild	#FC9272
87	BE101-pos-Mild-alive_101	Sa	Mild	#FC9272
88	BS090-pos-Mild-alive_90	Sa	Mild	#FC9272
89	BV087-pos-Mild-alive_87	Sa	Moderate	#D05043
90	CJ075-pos-Mild-alive_75	Sa	Mild	#FC9272
91	CT078-pos-Mild-alive_78	Sa	Mild	#FC9272
92	DS073-pos-Mild-alive_73	Sa	Mild	#FC9272
93	DS091-pos-Mild-alive_91	Sa	Critical	#A50F15
94	EE097-pos-Mild-alive_97	Sa	Mild	#FC9272
95	FC084-pos-Mild-alive_84	Sa	Mild	#FC9272
96	FD074-pos-Mild-alive_74	Sa	Mild	#FC9272
97	GM096-pos-Mild-alive_96	Sa	Mild	#FC9272
98	MV105-pos-Mild-alive_105	Sa	Mild	#FC9272
99	PA094-pos-Mild-alive_94	Sa	Mild	#FC9272
100	PS083-pos-Mild-alive_83	Sa	Mild	#FC9272
101	RM093-pos-Mild-alive_93	Sa	Mild	#FC9272
102	TA113-pos-Mild-alive_113	Sa	Mild	#FC9272
103	ZP082-pos-Mild-alive_82	Sa	Mild	#FC9272
104	BA050-pos-moderate-alive_50	Sa	Mild	#FC9272
105	BB047-pos-moderate-alive_47	Sa	Moderate	#D05043
106	BJ055-pos-moderate-alive_55	Sa	Moderate	#D05043
107	CF064-pos-moderate-alive_64	Sa	Moderate	#D05043
108	CM044-pos-moderate-alive_44	Sa	Moderate	#D05043
109	CS061-pos-moderate-alive_61	Sa	Moderate	#D05043
111	EM046-pos-moderate-alive_46	Sa	Moderate	#D05043
112	HE051-pos-moderate-alive_51	Sa	Moderate	#D05043
113	KM007-pos-moderate-alive_7	Sa	Moderate	#D05043
114	LF045-pos-moderate-alive_45	Sa	Moderate	#D05043
116	LJ041-pos-moderate-alive_41	Sa	Mild	#FC9272
117	LP058-pos-moderate-alive_58	Sa	Moderate	#D05043
118	MA025-pos-moderate-alive_25	Sa	Moderate	#D05043
119	MM042-pos-moderate-alive_42	Sa	Moderate	#D05043
121	PJ059-pos-moderate-alive_59	Sa	Moderate	#D05043
122	PM056-pos-moderate-alive_56	Sa	Moderate	#D05043
123	SA060-pos-moderate-alive_60	Sa	Moderate	#D05043
124	TK022-pos-moderate-alive_22	Sa	Moderate	#D05043
125	TM049-pos-moderate-alive_49	Sa	Moderate	#D05043
126	VS063-pos-moderate-alive_63	Sa	Moderate	#D05043
128	DE054-pos-severe-alive_54	Sa	Moderate	#D05043
130	RJ053-pos-severe-alive_53	Sa	Moderate	#D05043

## Sheet: MetabolitesInfos
Supplemental Table 3. All clean untargeted metabolomics from the non-interventional cohort.
	Checked	Analyte	MetName	MW	RT	MF	CSID	KEGG	Method
495	FAUX	99.99992@0.85-rp	#N/A	99.9999	0.85	#N/A	#N/A	#N/A	rp
496	FAUX	100.00109@0.846-rp	#N/A	100.001	0.846	#N/A	#N/A	#N/A	rp
497	FAUX	100.02211@1.957-rp	#N/A	100.022	1.957	#N/A	#N/A	#N/A	rp
498	FAUX	4-pentenoicacid@6.522-rp	4-pentenoicacid	100.052	6.522	C5H8O2	#N/A	Other	rp
499	FAUX	4-pentenoicacid@8.59-rp	4-pentenoicacid	100.052	8.59	C5H8O2	#N/A	Other	rp
500	FAUX	101.02638@0.885-rp	#N/A	101.026	0.885	C7H3N	#N/A	#N/A	rp
501	FAUX	Carboxycyclopropylamine@1.229-rp	Carboxycyclopropylamine	101.048	1.229	C4H7NO2	#N/A	Metabolic pathways;Biosynthesis of secondary metabolites;Biosynthesis of plant secondary metabolites;Other	rp
502	FAUX	2-methylbutanaloxime@1.223-rp	2-methylbutanaloxime	101.084	1.223	C5H11NO	10128671	Metabolic pathways;Biosynthesis of secondary metabolites;Microbial metabolism in diverse environments;2-Oxocarboxylic acid metabolism;Glucosinolate biosynthesis;Other	rp
503	FAUX	101.96084@0.852-rp	#N/A	101.961	0.852	#N/A	#N/A	#N/A	rp
504	FAUX	2-methyl-3-oxopropanoicacid@1.239-rp	2-methyl-3-oxopropanoicacid	102.032	1.239	C4H6O3	#N/A	Metabolic pathways;Biosynthesis of secondary metabolites;Microbial metabolism in diverse environments;2-Oxocarboxylic acid metabolism;Biosynthesis of amino acids;Tyrosine metabolism;Other	rp
505	FAUX	2-methyl-3-oxopropanoicacid@1.419-rp	2-methyl-3-oxopropanoicacid	102.032	1.419	C4H6O3	#N/A	Metabolic pathways;Biosynthesis of secondary metabolites;Microbial metabolism in diverse environments;2-Oxocarboxylic acid metabolism;Biosynthesis of amino acids;Tyrosine metabolism;Other	rp
506	FAUX	2-methyl-3-oxopropanoicacid@1.127-rp	2-methyl-3-oxopropanoicacid	102.032	1.127	C4H6O3	#N/A	Metabolic pathways;Biosynthesis of secondary metabolites;Microbial metabolism in diverse environments;2-Oxocarboxylic acid metabolism;Biosynthesis of amino acids;Tyrosine metabolism;Other	rp
507	FAUX	102.04635@1.876-rp	#N/A	102.046	1.876	#N/A	#N/A	#N/A	rp
508	FAUX	Phenylacetylene@1.881-rp	Phenylacetylene	102.047	1.881	C8H6	10364	#N/A	rp
509	FAUX	2-Fluoro-3-methoxy-1,3-butadiene@1.871-rp	2-Fluoro-3-methoxy-1,3-butadiene	102.048	1.871	C5H7FO	9989980	#N/A	rp
510	FAUX	Thiomorpholine@1.233-rp	Thiomorpholine	103.045	1.233	C4H9NS	60509	#N/A	rp
511	FAUX	103.0988@1.112-rp	#N/A	103.099	1.112	#N/A	#N/A	#N/A	rp
512	FAUX	Choline@1.091-rp	Choline	103.1	1.091	C5H13NO	#N/A	#N/A	rp
513	FAUX	103.98503@0.959-rp	#N/A	103.985	0.959	#N/A	#N/A	#N/A	rp
514	FAUX	103.98503@1.066-rp	#N/A	103.985	1.066	#N/A	#N/A	#N/A	rp
515	FAUX	2-hydroxy-3-oxopropanoicacid@1.131-rp	2-hydroxy-3-oxopropanoicacid	104.011	1.131	C3H4O4	#N/A	Metabolic pathways;Biosynthesis of secondary metabolites;Microbial metabolism in diverse environments;Other	rp
516	FAUX	104.02625@5.788-rp	#N/A	104.026	5.788	C7H4O	#N/A	#N/A	rp
517	FAUX	2-hydroxybutyricacid@1.476-rp	2-hydroxybutyricacid	104.047	1.476	C4H8O3	#N/A	Metabolic pathways;Microbial metabolism in diverse environments;Other	rp
518	FAUX	2-hydroxybutyricacid@1.606-rp	2-hydroxybutyricacid	104.048	1.606	C4H8O3	#N/A	Metabolic pathways;Microbial metabolism in diverse environments;Other	rp
519	FAUX	4-Vinylpyridine@9.957-rp	4-Vinylpyridine	105.058	9.957	C7H7N	7221	#N/A	rp
520	FAUX	4-Vinylpyridine@8.233-rp	4-Vinylpyridine	105.058	8.233	C7H7N	7221	#N/A	rp
521	FAUX	Benzaldehyde@1.455-rp	Benzaldehyde	106.042	1.455	C7H6O	235	Metabolic pathways;Microbial metabolism in diverse environments;Degradation of aromatic compounds;Aminobenzoate degradation;Other	rp
522	FAUX	Benzaldehyde@1.881-rp	Benzaldehyde	106.042	1.881	C7H6O	235	Metabolic pathways;Microbial metabolism in diverse environments;Degradation of aromatic compounds;Aminobenzoate degradation;Other	rp
523	FAUX	2,4-Dicyano-1-butene@28.809-rp	2,4-Dicyano-1-butene	106.053	28.809	C6H6N2	66697	#N/A	rp
524	FAUX	Ethylbenzene@7.762-rp	Ethylbenzene	106.078	7.762	C8H10	7219	Metabolic pathways;Microbial metabolism in diverse environments;Degradation of aromatic compounds;Other	rp
525	FAUX	Nitrosobenzene@9.612-rp	Nitrosobenzene	107.037	9.612	C6H5NO	10989	Microbial metabolism in diverse environments;Aminobenzoate degradation	rp
526	FAUX	Nitrosobenzene@5.715-rp	Nitrosobenzene	107.037	5.715	C6H5NO	10989	Microbial metabolism in diverse environments;Aminobenzoate degradation	rp
527	FAUX	Nitrosobenzene@4.79-rp	Nitrosobenzene	107.037	4.79	C6H5NO	10989	Microbial metabolism in diverse environments;Aminobenzoate degradation	rp
528	FAUX	1H-Pyrazol-1-ylacetonitrile@14.614-rp	1H-Pyrazol-1-ylacetonitrile	107.049	14.614	C5H5N3	5380836	#N/A	rp
529	FAUX	1H-Pyrazol-1-ylacetonitrile@16.531-rp	1H-Pyrazol-1-ylacetonitrile	107.049	16.531	C5H5N3	5380836	#N/A	rp
530	FAUX	1H-Pyrazol-1-ylacetonitrile@19.344-rp	1H-Pyrazol-1-ylacetonitrile	107.049	19.344	C5H5N3	5380836	#N/A	rp
531	FAUX	1H-Pyrazol-1-ylacetonitrile@25.087-rp	1H-Pyrazol-1-ylacetonitrile	107.049	25.087	C5H5N3	5380836	#N/A	rp
532	FAUX	1H-Pyrazol-1-ylacetonitrile@25.295-rp	1H-Pyrazol-1-ylacetonitrile	107.049	25.295	C5H5N3	5380836	#N/A	rp
533	FAUX	1H-Pyrazol-1-ylacetonitrile@16.215-rp	1H-Pyrazol-1-ylacetonitrile	107.049	16.215	C5H5N3	5380836	#N/A	rp
534	FAUX	4306@4.757-rp	4306	108.045	4.757	C3H5DFNO2	129580	#N/A	rp
535	FAUX	108.0569@7.148-rp	#N/A	108.057	7.148	#N/A	#N/A	#N/A	rp
536	FAUX	2-Chloro-N,N-dimethylethanaminium@7.308-rp	2-Chloro-N,N-dimethylethanaminium	108.057	7.308	C4H11ClN	21377806	#N/A	rp
537	FAUX	(1Z,5Z)-1,5-Cyclooctadiene@11.093-rp	(1Z,5Z)-1,5-Cyclooctadiene	108.094	11.093	C8H12	74815	#N/A	rp
538	FAUX	5-Amino-1,2-oxazole-4-carbonitrile@2.329-rp	5-Amino-1,2-oxazole-4-carbonitrile	109.028	2.329	C4H3N3O	276020	#N/A	rp
539	FAUX	2-aminophenol@1.262-rp	2-aminophenol	109.053	1.262	C6H7NO	#N/A	Metabolic pathways;Microbial metabolism in diverse environments;Aminobenzoate degradation;Tryptophan metabolism	rp
540	FAUX	2-aminophenol@3.239-rp	2-aminophenol	109.053	3.239	C6H7NO	#N/A	Metabolic pathways;Microbial metabolism in diverse environments;Aminobenzoate degradation;Tryptophan metabolism	rp
541	FAUX	2-aminophenol@4.747-rp	2-aminophenol	109.053	4.747	C6H7NO	#N/A	Metabolic pathways;Microbial metabolism in diverse environments;Aminobenzoate degradation;Tryptophan metabolism	rp
542	FAUX	3,4-Diaminopyridine@28.644-rp	3,4-Diaminopyridine	109.064	28.644	C5H7N3	5705	#N/A	rp
543	FAUX	3,4-Diaminopyridine@1.239-rp	3,4-Diaminopyridine	109.064	1.239	C5H7N3	5705	#N/A	rp
544	FAUX	cyclopentene-1,2,3-trione@1.602-rp	cyclopentene-1,2,3-trione	110	1.602	C5H2O3	123422	#N/A	rp
545	FAUX	5-methyl-2-furfural@2.225-rp	5-methyl-2-furfural	110.037	2.225	C6H6O2	#N/A	Metabolic pathways;Microbial metabolism in diverse environments;Degradation of aromatic compounds;Tyrosine metabolism;Aminobenzoate degradation;Other	rp
546	FAUX	5-methyl-2-furfural@9.506-rp	5-methyl-2-furfural	110.037	9.506	C6H6O2	#N/A	Metabolic pathways;Microbial metabolism in diverse environments;Degradation of aromatic compounds;Tyrosine metabolism;Aminobenzoate degradation;Other	rp
547	FAUX	5-methyl-2-furfural@9.001-rp	5-methyl-2-furfural	110.037	9.001	C6H6O2	#N/A	Metabolic pathways;Microbial metabolism in diverse environments;Degradation of aromatic compounds;Tyrosine metabolism;Aminobenzoate degradation;Other	rp
548	FAUX	5-methyl-2-furfural@2.982-rp	5-methyl-2-furfural	110.037	2.982	C6H6O2	#N/A	Metabolic pathways;Microbial metabolism in diverse environments;Degradation of aromatic compounds;Tyrosine metabolism;Aminobenzoate degradation;Other	rp
549	FAUX	Imidazole-4-acetaldehyde@20.96-rp	Imidazole-4-acetaldehyde	110.048	20.96	C5H6N2O	132948	Metabolic pathways;Other	rp
550	FAUX	Imidazole-4-acetaldehyde@20.64-rp	Imidazole-4-acetaldehyde	110.048	20.64	C5H6N2O	132948	Metabolic pathways;Other	rp
551	FAUX	(E,E)-2,4-Heptadienal@11.727-rp	(E,E)-2,4-Heptadienal	110.073	11.727	C7H10O	4446442	#N/A	rp
552	FAUX	(E,E)-2,4-Heptadienal@3.503-rp	(E,E)-2,4-Heptadienal	110.073	3.503	C7H10O	4446442	#N/A	rp
553	FAUX	(E,E)-2,4-Heptadienal@2.39-rp	(E,E)-2,4-Heptadienal	110.073	2.39	C7H10O	4446442	#N/A	rp
554	FAUX	5K8XI641G3@28.619-rp	5K8XI641G3	110.084	28.619	C6H10N2	63447	#N/A	rp
555	FAUX	110.97708@0.823-rp	#N/A	110.977	0.823	#N/A	#N/A	#N/A	rp
556	FAUX	111.00369@1.336-rp	#N/A	111.004	1.336	#N/A	#N/A	#N/A	rp
1	VRAI	105787@3.434-rp	105787	111.014	3.434	C5H5NS	2005897	#N/A	rp
557	FAUX	2,5-dihydroxypyridine@1.69-rp	2,5-dihydroxypyridine	111.032	1.69	C5H5NO2	#N/A	Metabolic pathways;Microbial metabolism in diverse environments;Other	rp
558	FAUX	Cytosine@1.573-rp	Cytosine	111.043	1.573	C4H5N3O	577	Metabolic pathways;Other	rp
559	FAUX	Cytosine@1.481-rp	Cytosine	111.043	1.481	C4H5N3O	577	Metabolic pathways;Other	rp
560	FAUX	Cytosine@1.971-rp	Cytosine	111.043	1.971	C4H5N3O	577	Metabolic pathways;Other	rp
561	FAUX	Cytosine@1.426-rp	Cytosine	111.043	1.426	C4H5N3O	577	Metabolic pathways;Other	rp
562	FAUX	111.05563@28.424-rp	#N/A	111.056	28.424	#N/A	#N/A	#N/A	rp
563	FAUX	1-Vinyl-2-pyrrolidone@4.907-rp	1-Vinyl-2-pyrrolidone	111.068	4.907	C6H9NO	6651	#N/A	rp
564	FAUX	Histamine@28.605-rp	Histamine	111.079	28.605	C5H9N3	753	Metabolic pathways;Biosynthesis of secondary metabolites;Other	rp
565	FAUX	1-ethyl-3-methylimidazolium@1.182-rp	1-ethyl-3-methylimidazolium	111.092	1.182	C6H11N2	151883	#N/A	rp
2	VRAI	2-furoicacid@9.994-rp	2-furoicacid	112.016	9.994	C5H4O3	#N/A	Metabolic pathways;Microbial metabolism in diverse environments;Other	rp
566	FAUX	2-furoicacid@1.588-rp	2-furoicacid	112.016	1.588	C5H4O3	#N/A	Metabolic pathways;Microbial metabolism in diverse environments;Other	rp
567	FAUX	2-furoicacid@1.148-rp	2-furoicacid	112.016	1.148	C5H4O3	#N/A	Metabolic pathways;Microbial metabolism in diverse environments;Other	rp
568	FAUX	2-furoicacid@1.298-rp	2-furoicacid	112.016	1.298	C5H4O3	#N/A	Metabolic pathways;Microbial metabolism in diverse environments;Other	rp
3	VRAI	2-furoicacid@10.181-rp	2-furoicacid	112.016	10.181	C5H4O3	#N/A	Metabolic pathways;Microbial metabolism in diverse environments;Other	rp
4	VRAI	2-furoicacid@13.609-rp	2-furoicacid	112.016	13.609	C5H4O3	#N/A	Metabolic pathways;Microbial metabolism in diverse environments;Other	rp
569	FAUX	Uracil@1.703-rp	Uracil	112.027	1.703	C4H4N2O2	1141	Metabolic pathways;Other	rp
570	FAUX	Uracil@6.229-rp	Uracil	112.027	6.229	C4H4N2O2	1141	Metabolic pathways;Other	rp
571	FAUX	Uracil@28.45-rp	Uracil	112.028	28.45	C4H4N2O2	1141	Metabolic pathways;Other	rp
572	FAUX	112.04903@14.56-rp	#N/A	112.049	14.56	#N/A	#N/A	#N/A	rp
573	FAUX	Imidazole-2-methanol,1-methyl-@28.558-rp	Imidazole-2-methanol,1-methyl-	112.064	28.558	C5H8N2O	498730	#N/A	rp
574	FAUX	4-AMINO-3,5-DIMETHYL-1,2,4-TRIAZOLE@1.15-rp	4-AMINO-3,5-DIMETHYL-1,2,4-TRIAZOLE	112.075	1.15	C4H8N4	200096	#N/A	rp
575	FAUX	3165@8.784-rp	3165	112.089	8.784	C7H12O	4446437	#N/A	rp
576	FAUX	3165@2.331-rp	3165	112.089	2.331	C7H12O	4446437	#N/A	rp
577	FAUX	3165@2.64-rp	3165	112.089	2.64	C7H12O	4446437	#N/A	rp
578	FAUX	DABCO@28.619-rp	DABCO	112.1	28.619	C6H12N2	8882	#N/A	rp
579	FAUX	DABCO@1.105-rp	DABCO	112.1	1.105	C6H12N2	8882	#N/A	rp
580	FAUX	112.95616@22.557-rp	#N/A	112.956	22.557	#N/A	#N/A	#N/A	rp
581	FAUX	112.95627@0.245-rp	#N/A	112.956	0.245	#N/A	#N/A	#N/A	rp
582	FAUX	Thiazole-4-carboxaldehyde@2.461-rp	Thiazole-4-carboxaldehyde	112.993	2.461	C4H3NOS	2043903	#N/A	rp
583	FAUX	LU3100000@28.19-rp	LU3100000	113.012	28.19	C4H3NO3	11372	#N/A	rp
584	FAUX	XJ4375000@7.646-rp	XJ4375000	113.03	7.646	C5H7NS	10470	#N/A	rp
585	FAUX	1-pyrroline-2-carboxylicacid@1.419-rp	1-pyrroline-2-carboxylicacid	113.048	1.419	C5H7NO2	#N/A	Metabolic pathways;Biosynthesis of secondary metabolites;Biosynthesis of amino acids;Other	rp
586	FAUX	1-pyrroline-2-carboxylicacid@1.56-rp	1-pyrroline-2-carboxylicacid	113.048	1.56	C5H7NO2	#N/A	Metabolic pathways;Biosynthesis of secondary metabolites;Biosynthesis of amino acids;Other	rp
587	FAUX	Creatinine@1.072-rp	Creatinine	113.059	1.072	C4H7N3O	568	Metabolic pathways;Other	rp
588	FAUX	Creatinine@1.124-rp	Creatinine	113.059	1.124	C4H7N3O	568	Metabolic pathways;Other	rp
589	FAUX	Creatinine@1.297-rp	Creatinine	113.059	1.297	C4H7N3O	568	Metabolic pathways;Other	rp
590	FAUX	113.07356@6.634-rp	#N/A	113.074	6.634	#N/A	#N/A	#N/A	rp
591	FAUX	e-Caprolactam@4.944-rp	e-Caprolactam	113.084	4.944	C6H11NO	#N/A	Metabolic pathways;Microbial metabolism in diverse environments;Other	rp
592	FAUX	e-Caprolactam@5.533-rp	e-Caprolactam	113.084	5.533	C6H11NO	#N/A	Metabolic pathways;Microbial metabolism in diverse environments;Other	rp
593	FAUX	1,3-Dimethyl-2-imidazolidinimine@28.627-rp	1,3-Dimethyl-2-imidazolidinimine	113.095	28.627	C5H11N3	3926727	#N/A	rp
594	FAUX	GX1529000@4.122-rp	GX1529000	113.121	4.122	C7H15N	7233	#N/A	rp
595	FAUX	113.94033@0.826-rp	#N/A	113.94	0.826	#N/A	#N/A	#N/A	rp
596	FAUX	Trifluoroaceticacid@1.276-rp	Trifluoroaceticacid	113.993	1.276	C2HF3O2	10239201	#N/A	rp
597	FAUX	Trifluoroaceticacid@4.803-rp	Trifluoroaceticacid	113.993	4.803	C2HF3O2	10239201	#N/A	rp
598	FAUX	2-butynedioicacid@13.593-rp	2-butynedioicacid	113.995	13.593	C4H2O4	#N/A	Other	rp
599	FAUX	114.02921@1.1-rp	#N/A	114.029	1.1	CH2N6O	#N/A	#N/A	rp
600	FAUX	2,4(1H,3H)-(2-~14~C)Pyrimidinedione@1.093-rp	2,4(1H,3H)-(2-~14~C)Pyrimidinedione	114.03	1.093	C3[14]CH4N2O2	4953944	#N/A	rp
601	FAUX	2-hydroxy-2,4-pentadienoate@2.869-rp	2-hydroxy-2,4-pentadienoate	114.032	2.869	C5H6O3	#N/A	Metabolic pathways;Microbial metabolism in diverse environments;Degradation of aromatic compounds;Phenylalanine metabolism;Other	rp
602	FAUX	2-hydroxy-2,4-pentadienoate@5.722-rp	2-hydroxy-2,4-pentadienoate	114.032	5.722	C5H6O3	#N/A	Metabolic pathways;Microbial metabolism in diverse environments;Degradation of aromatic compounds;Phenylalanine metabolism;Other	rp
603	FAUX	2-hydroxy-2,4-pentadienoate@6.685-rp	2-hydroxy-2,4-pentadienoate	114.032	6.685	C5H6O3	#N/A	Metabolic pathways;Microbial metabolism in diverse environments;Degradation of aromatic compounds;Phenylalanine metabolism;Other	rp
604	FAUX	2-hydroxy-2,4-pentadienoate@12.219-rp	2-hydroxy-2,4-pentadienoate	114.032	12.219	C5H6O3	#N/A	Metabolic pathways;Microbial metabolism in diverse environments;Degradation of aromatic compounds;Phenylalanine metabolism;Other	rp
605	FAUX	2-hydroxy-2,4-pentadienoate@1.074-rp	2-hydroxy-2,4-pentadienoate	114.032	1.074	C5H6O3	#N/A	Metabolic pathways;Microbial metabolism in diverse environments;Degradation of aromatic compounds;Phenylalanine metabolism;Other	rp
606	FAUX	2-hydroxy-2,4-pentadienoate@3.222-rp	2-hydroxy-2,4-pentadienoate	114.032	3.222	C5H6O3	#N/A	Metabolic pathways;Microbial metabolism in diverse environments;Degradation of aromatic compounds;Phenylalanine metabolism;Other	rp
607	FAUX	2-hydroxy-2,4-pentadienoate@8.15-rp	2-hydroxy-2,4-pentadienoate	114.032	8.15	C5H6O3	#N/A	Metabolic pathways;Microbial metabolism in diverse environments;Degradation of aromatic compounds;Phenylalanine metabolism;Other	rp
608	FAUX	2-hydroxy-2,4-pentadienoate@8.912-rp	2-hydroxy-2,4-pentadienoate	114.032	8.912	C5H6O3	#N/A	Metabolic pathways;Microbial metabolism in diverse environments;Degradation of aromatic compounds;Phenylalanine metabolism;Other	rp
609	FAUX	2-hydroxy-2,4-pentadienoate@7.731-rp	2-hydroxy-2,4-pentadienoate	114.032	7.731	C5H6O3	#N/A	Metabolic pathways;Microbial metabolism in diverse environments;Degradation of aromatic compounds;Phenylalanine metabolism;Other	rp
5	VRAI	2-hydroxy-2,4-pentadienoate@9.679-rp	2-hydroxy-2,4-pentadienoate	114.032	9.679	C5H6O3	#N/A	Metabolic pathways;Microbial metabolism in diverse environments;Degradation of aromatic compounds;Phenylalanine metabolism;Other	rp
610	FAUX	Beta-cyanoalanine@11.505-rp	Beta-cyanoalanine	114.043	11.505	C4H6N2O2	#N/A	Metabolic pathways;Biosynthesis of secondary metabolites;Other	rp
611	FAUX	Beta-cyanoalanine@1.442-rp	Beta-cyanoalanine	114.043	1.442	C4H6N2O2	#N/A	Metabolic pathways;Biosynthesis of secondary metabolites;Other	rp
612	FAUX	Beta-cyanoalanine@1.271-rp	Beta-cyanoalanine	114.043	1.271	C4H6N2O2	#N/A	Metabolic pathways;Biosynthesis of secondary metabolites;Other	rp
613	FAUX	Beta-cyanoalanine@1.754-rp	Beta-cyanoalanine	114.043	1.754	C4H6N2O2	#N/A	Metabolic pathways;Biosynthesis of secondary metabolites;Other	rp
614	FAUX	Beta-cyanoalanine@2.06-rp	Beta-cyanoalanine	114.043	2.06	C4H6N2O2	#N/A	Metabolic pathways;Biosynthesis of secondary metabolites;Other	rp
615	FAUX	1H-Inden-1-ylidene@2.973-rp	1H-Inden-1-ylidene	114.047	2.973	C9H6	4574344	#N/A	rp
616	FAUX	1-Nitrosopiperidine@7.977-rp	1-Nitrosopiperidine	114.079	7.977	C5H10N2O	7245	#N/A	rp
617	FAUX	1-Nitrosopiperidine@7.786-rp	1-Nitrosopiperidine	114.079	7.786	C5H10N2O	7245	#N/A	rp
618	FAUX	1-Nitrosopiperidine@1.13-rp	1-Nitrosopiperidine	114.079	1.13	C5H10N2O	7245	#N/A	rp
619	FAUX	1-Nitrosopiperidine@0.9-rp	1-Nitrosopiperidine	114.079	0.9	C5H10N2O	7245	#N/A	rp
620	FAUX	2-heptanone@9.66-rp	2-heptanone	114.105	9.66	C7H14O	#N/A	#N/A	rp
621	FAUX	115.01725@28.718-rp	#N/A	115.017	28.718	C6HN3	#N/A	#N/A	rp
622	FAUX	115.04202@6.887-rp	#N/A	115.042	6.887	C8H5N	#N/A	#N/A	rp
623	FAUX	Butylisothiocyanate@7.654-rp	Butylisothiocyanate	115.046	7.654	C5H9NS	11124	#N/A	rp
624	FAUX	Proline@1.127-rp	Proline	115.063	1.127	C5H9NO2	#N/A	Metabolic pathways;Biosynthesis of secondary metabolites;Biosynthesis of amino acids;ABC transporters;Other	rp
625	FAUX	Proline@0.902-rp	Proline	115.063	0.902	C5H9NO2	#N/A	Metabolic pathways;Biosynthesis of secondary metabolites;Biosynthesis of amino acids;ABC transporters;Other	rp
626	FAUX	Proline@1.636-rp	Proline	115.063	1.636	C5H9NO2	#N/A	Metabolic pathways;Biosynthesis of secondary metabolites;Biosynthesis of amino acids;ABC transporters;Other	rp
627	FAUX	Proline@1.336-rp	Proline	115.063	1.336	C5H9NO2	#N/A	Metabolic pathways;Biosynthesis of secondary metabolites;Biosynthesis of amino acids;ABC transporters;Other	rp
628	FAUX	Proline@1.443-rp	Proline	115.063	1.443	C5H9NO2	#N/A	Metabolic pathways;Biosynthesis of secondary metabolites;Biosynthesis of amino acids;ABC transporters;Other	rp
629	FAUX	115.97856@0.854-rp	#N/A	115.979	0.854	#N/A	#N/A	#N/A	rp
630	FAUX	thienylphosphine@1.056-rp	thienylphosphine	115.985	1.056	C4H5PS	10438387	#N/A	rp
631	FAUX	Fumaricacid@1.778-rp	Fumaricacid	116.011	1.778	C4H4O4	10197150	Metabolic pathways;Biosynthesis of secondary metabolites;Microbial metabolism in diverse environments;Degradation of aromatic compounds;Biosynthesis of plant secondary metabolites;Biosynthesis of alkaloids derived from shikimate pathway;Phenylalanine metabolism;Biosynthesis of phenylpropanoids;Tyrosine metabolism;Other	rp
632	FAUX	2-oxovalericacid@1.233-rp	2-oxovalericacid	116.047	1.233	C5H8O3	#N/A	Metabolic pathways;Biosynthesis of secondary metabolites;Microbial metabolism in diverse environments;2-Oxocarboxylic acid metabolism;Biosynthesis of amino acids;Glucosinolate biosynthesis;Other	rp
633	FAUX	2-oxovalericacid@1.722-rp	2-oxovalericacid	116.047	1.722	C5H8O3	#N/A	Metabolic pathways;Biosynthesis of secondary metabolites;Microbial metabolism in diverse environments;2-Oxocarboxylic acid metabolism;Biosynthesis of amino acids;Glucosinolate biosynthesis;Other	rp
634	FAUX	2-oxovalericacid@1.924-rp	2-oxovalericacid	116.048	1.924	C5H8O3	#N/A	Metabolic pathways;Biosynthesis of secondary metabolites;Microbial metabolism in diverse environments;2-Oxocarboxylic acid metabolism;Biosynthesis of amino acids;Glucosinolate biosynthesis;Other	rp
635	FAUX	116.04995@1.454-rp	#N/A	116.05	1.454	C4H9N2P	#N/A	#N/A	rp
636	FAUX	116.05001@2.089-rp	#N/A	116.05	2.089	C4H9N2P	#N/A	#N/A	rp
637	FAUX	116.05003@1.889-rp	#N/A	116.05	1.889	C4H9N2P	#N/A	#N/A	rp
638	FAUX	116.05006@2.976-rp	#N/A	116.05	2.976	#N/A	#N/A	#N/A	rp
639	FAUX	Cyclohexanethiol@1.134-rp	Cyclohexanethiol	116.066	1.134	C6H12S	14555	#N/A	rp
6	VRAI	1,2-cyclohexanediol@13.606-rp	1,2-cyclohexanediol	116.084	13.606	C6H12O2	#N/A	Microbial metabolism in diverse environments;Other	rp
640	FAUX	1,2-cyclohexanediol@10.001-rp	1,2-cyclohexanediol	116.084	10.001	C6H12O2	#N/A	Microbial metabolism in diverse environments;Other	rp
641	FAUX	117.02635@2.054-rp	#N/A	117.026	2.054	#N/A	#N/A	#N/A	rp
642	FAUX	1H-Pyrrole-2,5-dicarbonitrile@18.6-rp	1H-Pyrrole-2,5-dicarbonitrile	117.033	18.6	C6H3N3	9442459	#N/A	rp
643	FAUX	1H-Pyrrole-2,5-dicarbonitrile@28.711-rp	1H-Pyrrole-2,5-dicarbonitrile	117.033	28.711	C6H3N3	9442459	#N/A	rp
644	FAUX	1H-Pyrrole-2,5-dicarbonitrile@19.684-rp	1H-Pyrrole-2,5-dicarbonitrile	117.033	19.684	C6H3N3	9442459	#N/A	rp
645	FAUX	2-amino-3-oxobutanoicacid@1.174-rp	2-amino-3-oxobutanoicacid	117.043	1.174	C4H7NO3	#N/A	Metabolic pathways;Biosynthesis of secondary metabolites;Microbial metabolism in diverse environments;2-Oxocarboxylic acid metabolism;Biosynthesis of amino acids;Other	rp
646	FAUX	Phenylacetonitrile@12.212-rp	Phenylacetonitrile	117.058	12.212	C8H7N	#N/A	Metabolic pathways;Biosynthesis of secondary metabolites;Microbial metabolism in diverse environments;Tryptophan metabolism;Other	rp
647	FAUX	Phenylacetonitrile@6.508-rp	Phenylacetonitrile	117.058	6.508	C8H7N	#N/A	Metabolic pathways;Biosynthesis of secondary metabolites;Microbial metabolism in diverse environments;Tryptophan metabolism;Other	rp
648	FAUX	Phenylacetonitrile@1.882-rp	Phenylacetonitrile	117.058	1.882	C8H7N	#N/A	Metabolic pathways;Biosynthesis of secondary metabolites;Microbial metabolism in diverse environments;Tryptophan metabolism;Other	rp
649	FAUX	Phenylacetonitrile@5.924-rp	Phenylacetonitrile	117.058	5.924	C8H7N	#N/A	Metabolic pathways;Biosynthesis of secondary metabolites;Microbial metabolism in diverse environments;Tryptophan metabolism;Other	rp
650	FAUX	Phenylacetonitrile@9.395-rp	Phenylacetonitrile	117.058	9.395	C8H7N	#N/A	Metabolic pathways;Biosynthesis of secondary metabolites;Microbial metabolism in diverse environments;Tryptophan metabolism;Other	rp
651	FAUX	Phenylacetonitrile@8.225-rp	Phenylacetonitrile	117.058	8.225	C8H7N	#N/A	Metabolic pathways;Biosynthesis of secondary metabolites;Microbial metabolism in diverse environments;Tryptophan metabolism;Other	rp
652	FAUX	Phenylacetonitrile@2.972-rp	Phenylacetonitrile	117.058	2.972	C8H7N	#N/A	Metabolic pathways;Biosynthesis of secondary metabolites;Microbial metabolism in diverse environments;Tryptophan metabolism;Other	rp
653	FAUX	Phenylacetonitrile@10.846-rp	Phenylacetonitrile	117.058	10.846	C8H7N	#N/A	Metabolic pathways;Biosynthesis of secondary metabolites;Microbial metabolism in diverse environments;Tryptophan metabolism;Other	rp
654	FAUX	4-methylaminobutyricacid@1.141-rp	4-methylaminobutyricacid	117.079	1.141	C5H11NO2	63869	Metabolic pathways;Biosynthesis of secondary metabolites;Microbial metabolism in diverse environments;Biosynthesis of plant secondary metabolites;2-Oxocarboxylic acid metabolism;Biosynthesis of alkaloids derived from shikimate pathway;Biosynthesis of amino acids;ABC transporters;Glucosinolate biosynthesis;Other	rp
655	FAUX	4-methylaminobutyricacid@1.431-rp	4-methylaminobutyricacid	117.079	1.431	C5H11NO2	63869	Metabolic pathways;Biosynthesis of secondary metabolites;Microbial metabolism in diverse environments;Biosynthesis of plant secondary metabolites;2-Oxocarboxylic acid metabolism;Biosynthesis of alkaloids derived from shikimate pathway;Biosynthesis of amino acids;ABC transporters;Glucosinolate biosynthesis;Other	rp
656	FAUX	1-Chloro-1,2,2-trifluoroethane@1.029-rp	1-Chloro-1,2,2-trifluoroethane	117.98	1.029	C2H2ClF3	83736	#N/A	rp
657	FAUX	1-Chloro-1,2,2-trifluoroethane@0.951-rp	1-Chloro-1,2,2-trifluoroethane	117.98	0.951	C2H2ClF3	83736	#N/A	rp
658	FAUX	Divinylsulfone@1.147-rp	Divinylsulfone	118.009	1.147	C4H6O2S	6251	#N/A	rp
659	FAUX	118.01036@0.862-rp	#N/A	118.01	0.862	C4H8P2	#N/A	#N/A	rp
660	FAUX	118.01156@0.852-rp	#N/A	118.012	0.852	#N/A	#N/A	#N/A	rp
661	FAUX	2-ethoxy-2-oxoaceticacid@1.422-rp	2-ethoxy-2-oxoaceticacid	118.027	1.422	C4H6O4	#N/A	Metabolic pathways;Biosynthesis of secondary metabolites;Microbial metabolism in diverse environments;Degradation of aromatic compounds;Biosynthesis of plant secondary metabolites;Biosynthesis of alkaloids derived from shikimate pathway;Phenylalanine metabolism;Biosynthesis of phenylpropanoids;Tyrosine metabolism;Other	rp
662	FAUX	2-ethoxy-2-oxoaceticacid@0.448-rp	2-ethoxy-2-oxoaceticacid	118.027	0.448	C4H6O4	#N/A	Metabolic pathways;Biosynthesis of secondary metabolites;Microbial metabolism in diverse environments;Degradation of aromatic compounds;Biosynthesis of plant secondary metabolites;Biosynthesis of alkaloids derived from shikimate pathway;Phenylalanine metabolism;Biosynthesis of phenylpropanoids;Tyrosine metabolism;Other	rp
663	FAUX	Coumarone@1.373-rp	Coumarone	118.042	1.373	C8H6O	8868	#N/A	rp
664	FAUX	Coumarone@1.455-rp	Coumarone	118.042	1.455	C8H6O	8868	#N/A	rp
665	FAUX	Benzimidazole@11.925-rp	Benzimidazole	118.053	11.925	C7H6N2	5593	#N/A	rp
666	FAUX	Benzimidazole@7.194-rp	Benzimidazole	118.053	7.194	C7H6N2	5593	#N/A	rp
667	FAUX	2-hydroxy-2-methylbutyricacid@2.489-rp	2-hydroxy-2-methylbutyricacid	118.063	2.489	C5H10O3	#N/A	Metabolic pathways;Other	rp
668	FAUX	2-hydroxy-2-methylbutyricacid@2.006-rp	2-hydroxy-2-methylbutyricacid	118.063	2.006	C5H10O3	#N/A	Metabolic pathways;Other	rp
669	FAUX	2-hydroxy-2-methylbutyricacid@2.343-rp	2-hydroxy-2-methylbutyricacid	118.063	2.343	C5H10O3	#N/A	Metabolic pathways;Other	rp
670	FAUX	Indane@15.553-rp	Indane	118.078	15.553	C9H10	9903	#N/A	rp
671	FAUX	119.01231@0.851-rp	#N/A	119.012	0.851	C5HN3O	#N/A	#N/A	rp
672	FAUX	Benzoxazole@3.678-rp	Benzoxazole	119.037	3.678	C7H5NO	8873	#N/A	rp
673	FAUX	Benzoxazole@5.909-rp	Benzoxazole	119.037	5.909	C7H5NO	8873	#N/A	rp
674	FAUX	Benzoxazole@2.221-rp	Benzoxazole	119.037	2.221	C7H5NO	8873	#N/A	rp
675	FAUX	2-Amino-3-fluoro-3-butenoicacid@3.398-rp	2-Amino-3-fluoro-3-butenoicacid	119.039	3.398	C4H6FNO2	7992681	#N/A	rp
676	FAUX	2-Amino-3-fluoro-3-butenoicacid@6.523-rp	2-Amino-3-fluoro-3-butenoicacid	119.039	6.523	C4H6FNO2	7992681	#N/A	rp
677	FAUX	1,2,3-Benzotriazole@28.753-rp	1,2,3-Benzotriazole	119.048	28.753	C6H5N3	6950	#N/A	rp
678	FAUX	1,2,3-Benzotriazole@28.916-rp	1,2,3-Benzotriazole	119.048	28.916	C6H5N3	6950	#N/A	rp
679	FAUX	1,2,3-Benzotriazole@30.015-rp	1,2,3-Benzotriazole	119.048	30.015	C6H5N3	6950	#N/A	rp
680	FAUX	1,2,3-Benzotriazole@25.059-rp	1,2,3-Benzotriazole	119.049	25.059	C6H5N3	6950	#N/A	rp
681	FAUX	2-methylserine@1.157-rp	2-methylserine	119.058	1.157	C4H9NO3	#N/A	Metabolic pathways;Biosynthesis of secondary metabolites;Microbial metabolism in diverse environments;Biosynthesis of plant secondary metabolites;Biosynthesis of amino acids;ABC transporters;Other	rp
682	FAUX	2-methylserine@1.897-rp	2-methylserine	119.059	1.897	C4H9NO3	#N/A	Metabolic pathways;Biosynthesis of secondary metabolites;Microbial metabolism in diverse environments;Biosynthesis of plant secondary metabolites;Biosynthesis of amino acids;ABC transporters;Other	rp
683	FAUX	benzimidazolium@1.872-rp	benzimidazolium	119.06	1.872	C7H7N2	3410208	#N/A	rp
684	FAUX	Indoline@2.105-rp	Indoline	119.073	2.105	C8H9N	9905	#N/A	rp
685	FAUX	Indoline@6.526-rp	Indoline	119.073	6.526	C8H9N	9905	#N/A	rp
686	FAUX	Indoline@8.008-rp	Indoline	119.073	8.008	C8H9N	9905	#N/A	rp
687	FAUX	Indoline@15.033-rp	Indoline	119.073	15.033	C8H9N	9905	#N/A	rp
688	FAUX	Indoline@8.35-rp	Indoline	119.073	8.35	C8H9N	9905	#N/A	rp
689	FAUX	Indoline@1.885-rp	Indoline	119.074	1.885	C8H9N	9905	#N/A	rp
690	FAUX	506020@27.87-rp	506020	119.094	27.87	C5H13NO2	70742	#N/A	rp
691	FAUX	119.10739@1.87-rp	#N/A	119.107	1.87	#N/A	#N/A	#N/A	rp
692	FAUX	119.95886@0.972-rp	#N/A	119.959	0.972	#N/A	#N/A	#N/A	rp
693	FAUX	119.95892@1.037-rp	#N/A	119.959	1.037	#N/A	#N/A	#N/A	rp
694	FAUX	119.9714@0.862-rp	#N/A	119.971	0.862	#N/A	#N/A	#N/A	rp
695	FAUX	119.97697@0.957-rp	#N/A	119.977	0.957	#N/A	#N/A	#N/A	rp
696	FAUX	Dicarbonothioicdiamide@2.125-rp	Dicarbonothioicdiamide	120	2.125	C2H4N2O2S	35014625	#N/A	rp
697	FAUX	120.00326@7.09-rp	#N/A	120.003	7.09	C7H4S	#N/A	#N/A	rp
698	FAUX	120.00332@3.434-rp	#N/A	120.003	3.434	C7H4S	#N/A	#N/A	rp
699	FAUX	120.00916@0.849-rp	#N/A	120.009	0.849	C2H5N2O2P	#N/A	#N/A	rp
700	FAUX	6-(Oxomethylene)-2,4-cyclohexadien-1-one@18.071-rp	6-(Oxomethylene)-2,4-cyclohexadien-1-one	120.021	18.071	C7H4O2	4510137	#N/A	rp
701	FAUX	6-(Oxomethylene)-2,4-cyclohexadien-1-one@4.51-rp	6-(Oxomethylene)-2,4-cyclohexadien-1-one	120.021	4.51	C7H4O2	4510137	#N/A	rp
702	FAUX	6-(Oxomethylene)-2,4-cyclohexadien-1-one@7.606-rp	6-(Oxomethylene)-2,4-cyclohexadien-1-one	120.021	7.606	C7H4O2	4510137	#N/A	rp
703	FAUX	6-(Oxomethylene)-2,4-cyclohexadien-1-one@4.878-rp	6-(Oxomethylene)-2,4-cyclohexadien-1-one	120.021	4.878	C7H4O2	4510137	#N/A	rp
704	FAUX	6-(Oxomethylene)-2,4-cyclohexadien-1-one@3.978-rp	6-(Oxomethylene)-2,4-cyclohexadien-1-one	120.021	3.978	C7H4O2	4510137	#N/A	rp
705	FAUX	6-(Oxomethylene)-2,4-cyclohexadien-1-one@7.147-rp	6-(Oxomethylene)-2,4-cyclohexadien-1-one	120.021	7.147	C7H4O2	4510137	#N/A	rp
706	FAUX	120.03167@1.747-rp	#N/A	120.032	1.747	#N/A	#N/A	#N/A	rp
707	FAUX	2-hydroxynicotinonitrile@1.45-rp	2-hydroxynicotinonitrile	120.032	1.45	C6H4N2O	502058	#N/A	rp
708	FAUX	2-hydroxynicotinonitrile@1.736-rp	2-hydroxynicotinonitrile	120.032	1.736	C6H4N2O	502058	#N/A	rp
709	FAUX	2-hydroxynicotinonitrile@28.466-rp	2-hydroxynicotinonitrile	120.033	28.466	C6H4N2O	502058	#N/A	rp
710	FAUX	120.0334@1.41-rp	#N/A	120.033	1.41	C4H9O2P	#N/A	#N/A	rp
711	FAUX	Erythrose@1.08-rp	Erythrose	120.043	1.08	C4H8O4	#N/A	#N/A	rp
712	FAUX	4-hydroxystyrene@12.868-rp	4-hydroxystyrene	120.057	12.868	C8H8O	#N/A	Metabolic pathways;Microbial metabolism in diverse environments;Degradation of aromatic compounds;Phenylpropanoid biosynthesis;Phenylalanine metabolism;Other	rp
713	FAUX	4-hydroxystyrene@10.079-rp	4-hydroxystyrene	120.057	10.079	C8H8O	#N/A	Metabolic pathways;Microbial metabolism in diverse environments;Degradation of aromatic compounds;Phenylpropanoid biosynthesis;Phenylalanine metabolism;Other	rp
714	FAUX	4-hydroxystyrene@1.453-rp	4-hydroxystyrene	120.057	1.453	C8H8O	#N/A	Metabolic pathways;Microbial metabolism in diverse environments;Degradation of aromatic compounds;Phenylpropanoid biosynthesis;Phenylalanine metabolism;Other	rp
715	FAUX	4-hydroxystyrene@1.803-rp	4-hydroxystyrene	120.058	1.803	C8H8O	#N/A	Metabolic pathways;Microbial metabolism in diverse environments;Degradation of aromatic compounds;Phenylpropanoid biosynthesis;Phenylalanine metabolism;Other	rp
716	FAUX	4-hydroxystyrene@9.63-rp	4-hydroxystyrene	120.058	9.63	C8H8O	#N/A	Metabolic pathways;Microbial metabolism in diverse environments;Degradation of aromatic compounds;Phenylpropanoid biosynthesis;Phenylalanine metabolism;Other	rp
717	FAUX	4-hydroxystyrene@3.953-rp	4-hydroxystyrene	120.058	3.953	C8H8O	#N/A	Metabolic pathways;Microbial metabolism in diverse environments;Degradation of aromatic compounds;Phenylpropanoid biosynthesis;Phenylalanine metabolism;Other	rp
718	FAUX	4-hydroxystyrene@6.854-rp	4-hydroxystyrene	120.058	6.854	C8H8O	#N/A	Metabolic pathways;Microbial metabolism in diverse environments;Degradation of aromatic compounds;Phenylpropanoid biosynthesis;Phenylalanine metabolism;Other	rp
719	FAUX	4-hydroxystyrene@8.06-rp	4-hydroxystyrene	120.058	8.06	C8H8O	#N/A	Metabolic pathways;Microbial metabolism in diverse environments;Degradation of aromatic compounds;Phenylpropanoid biosynthesis;Phenylalanine metabolism;Other	rp
720	FAUX	Cumene@13.444-rp	Cumene	120.094	13.444	C9H12	7128	#N/A	rp
721	FAUX	L-(+)-Cysteine@10.78-rp	L-(+)-Cysteine	121.02	10.78	C3H7NO2S	5653	Metabolic pathways;Biosynthesis of secondary metabolites;Microbial metabolism in diverse environments;Biosynthesis of plant secondary metabolites;Biosynthesis of amino acids;Other	rp
722	FAUX	L-(+)-Cysteine@5.651-rp	L-(+)-Cysteine	121.02	5.651	C3H7NO2S	5653	Metabolic pathways;Biosynthesis of secondary metabolites;Microbial metabolism in diverse environments;Biosynthesis of plant secondary metabolites;Biosynthesis of amino acids;Other	rp
723	FAUX	3-Oxo-2,3-dihydro-4-pyridazinecarbonitrile@28.727-rp	3-Oxo-2,3-dihydro-4-pyridazinecarbonitrile	121.028	28.727	C5H3N3O	10494708	#N/A	rp
724	FAUX	121.05033@2.849-rp	#N/A	121.05	2.849	#N/A	#N/A	#N/A	rp
725	FAUX	Benzamide@6.517-rp	Benzamide	121.052	6.517	C7H7NO	2241	Microbial metabolism in diverse environments;Aminobenzoate degradation	rp
726	FAUX	Benzamide@2.456-rp	Benzamide	121.053	2.456	C7H7NO	2241	Microbial metabolism in diverse environments;Aminobenzoate degradation	rp
727	FAUX	Benzamide@2.247-rp	Benzamide	121.053	2.247	C7H7NO	2241	Microbial metabolism in diverse environments;Aminobenzoate degradation	rp
728	FAUX	aminoazobenzene@28.648-rp	aminoazobenzene	121.064	28.648	C6H7N3	10302726	#N/A	rp
729	FAUX	aminoazobenzene@1.111-rp	aminoazobenzene	121.064	1.111	C6H7N3	10302726	#N/A	rp
730	FAUX	1-phenylethylamine@3.401-rp	1-phenylethylamine	121.089	3.401	C8H11N	#N/A	Metabolic pathways;Phenylalanine metabolism;Other	rp
731	FAUX	121.521@4.746-rp	#N/A	121.521	4.746	#N/A	#N/A	#N/A	rp
732	FAUX	(Nitroimino)dimethanol@0.876-rp	(Nitroimino)dimethanol	122.033	0.876	C2H6N2O4	7822124	#N/A	rp
733	FAUX	2-hydroxybenzaldehyde@1.453-rp	2-hydroxybenzaldehyde	122.037	1.453	C7H6O2	#N/A	Metabolic pathways;Biosynthesis of secondary metabolites;Microbial metabolism in diverse environments;Degradation of aromatic compounds;Biosynthesis of alkaloids derived from shikimate pathway;Phenylalanine metabolism;Biosynthesis of phenylpropanoids;Aminobenzoate degradation;Other	rp
734	FAUX	2-hydroxybenzaldehyde@9.937-rp	2-hydroxybenzaldehyde	122.037	9.937	C7H6O2	#N/A	Metabolic pathways;Biosynthesis of secondary metabolites;Microbial metabolism in diverse environments;Degradation of aromatic compounds;Biosynthesis of alkaloids derived from shikimate pathway;Phenylalanine metabolism;Biosynthesis of phenylpropanoids;Aminobenzoate degradation;Other	rp
735	FAUX	2-hydroxybenzaldehyde@7.803-rp	2-hydroxybenzaldehyde	122.037	7.803	C7H6O2	#N/A	Metabolic pathways;Biosynthesis of secondary metabolites;Microbial metabolism in diverse environments;Degradation of aromatic compounds;Biosynthesis of alkaloids derived from shikimate pathway;Phenylalanine metabolism;Biosynthesis of phenylpropanoids;Aminobenzoate degradation;Other	rp
736	FAUX	2-hydroxybenzaldehyde@2.735-rp	2-hydroxybenzaldehyde	122.037	2.735	C7H6O2	#N/A	Metabolic pathways;Biosynthesis of secondary metabolites;Microbial metabolism in diverse environments;Degradation of aromatic compounds;Biosynthesis of alkaloids derived from shikimate pathway;Phenylalanine metabolism;Biosynthesis of phenylpropanoids;Aminobenzoate degradation;Other	rp
737	FAUX	2-hydroxybenzaldehyde@7.126-rp	2-hydroxybenzaldehyde	122.037	7.126	C7H6O2	#N/A	Metabolic pathways;Biosynthesis of secondary metabolites;Microbial metabolism in diverse environments;Degradation of aromatic compounds;Biosynthesis of alkaloids derived from shikimate pathway;Phenylalanine metabolism;Biosynthesis of phenylpropanoids;Aminobenzoate degradation;Other	rp
738	FAUX	2-hydroxybenzaldehyde@4.255-rp	2-hydroxybenzaldehyde	122.037	4.255	C7H6O2	#N/A	Metabolic pathways;Biosynthesis of secondary metabolites;Microbial metabolism in diverse environments;Degradation of aromatic compounds;Biosynthesis of alkaloids derived from shikimate pathway;Phenylalanine metabolism;Biosynthesis of phenylpropanoids;Aminobenzoate degradation;Other	rp
739	FAUX	122.04733@1.208-rp	#N/A	122.047	1.208	#N/A	#N/A	#N/A	rp
740	FAUX	Niacinamide@2.347-rp	Niacinamide	122.048	2.347	C6H6N2O	#N/A	Metabolic pathways;Other	rp
741	FAUX	Nicotinamide@28.516-rp	Nicotinamide	122.048	28.516	C6H6N2O	911	Metabolic pathways;Other	rp
742	FAUX	122.07159@28.933-rp	#N/A	122.072	28.933	#N/A	#N/A	#N/A	rp
743	FAUX	1-phenylethanol@10.113-rp	1-phenylethanol	122.073	10.113	C8H10O	#N/A	Metabolic pathways;Microbial metabolism in diverse environments;Degradation of aromatic compounds;Phenylalanine metabolism;Other	rp
744	FAUX	1-phenylethanol@10.933-rp	1-phenylethanol	122.073	10.933	C8H10O	#N/A	Metabolic pathways;Microbial metabolism in diverse environments;Degradation of aromatic compounds;Phenylalanine metabolism;Other	rp
745	FAUX	1-phenylethanol@10.305-rp	1-phenylethanol	122.073	10.305	C8H10O	#N/A	Metabolic pathways;Microbial metabolism in diverse environments;Degradation of aromatic compounds;Phenylalanine metabolism;Other	rp
746	FAUX	1-phenylethanol@8.059-rp	1-phenylethanol	122.073	8.059	C8H10O	#N/A	Metabolic pathways;Microbial metabolism in diverse environments;Degradation of aromatic compounds;Phenylalanine metabolism;Other	rp
747	FAUX	1-phenylethanol@11.17-rp	1-phenylethanol	122.073	11.17	C8H10O	#N/A	Metabolic pathways;Microbial metabolism in diverse environments;Degradation of aromatic compounds;Phenylalanine metabolism;Other	rp
748	FAUX	1-(2-Methyl-2-propanyl)-1,3-cyclopentadiene@13.982-rp	1-(2-Methyl-2-propanyl)-1,3-cyclopentadiene	122.109	13.982	C9H14	550148	#N/A	rp
749	FAUX	1-(2-Methyl-2-propanyl)-1,3-cyclopentadiene@10.995-rp	1-(2-Methyl-2-propanyl)-1,3-cyclopentadiene	122.109	10.995	C9H14	550148	#N/A	rp
750	FAUX	1-(2-Methyl-2-propanyl)-1,3-cyclopentadiene@7.763-rp	1-(2-Methyl-2-propanyl)-1,3-cyclopentadiene	122.109	7.763	C9H14	550148	#N/A	rp
751	FAUX	123.01698@0.844-rp	#N/A	123.017	0.844	C2H5NO5	#N/A	#N/A	rp
752	FAUX	Isonicotinicacid@1.165-rp	Isonicotinicacid	123.032	1.165	C6H5NO2	5709	Metabolic pathways;Biosynthesis of secondary metabolites;Microbial metabolism in diverse environments;Degradation of aromatic compounds;Biosynthesis of plant secondary metabolites;Aminobenzoate degradation;Tryptophan metabolism;Other	rp
753	FAUX	Isonicotinicacid@1.312-rp	Isonicotinicacid	123.032	1.312	C6H5NO2	5709	Metabolic pathways;Biosynthesis of secondary metabolites;Microbial metabolism in diverse environments;Degradation of aromatic compounds;Biosynthesis of plant secondary metabolites;Aminobenzoate degradation;Tryptophan metabolism;Other	rp
754	FAUX	Isonicotinicacid@5.646-rp	Isonicotinicacid	123.032	5.646	C6H5NO2	5709	Metabolic pathways;Biosynthesis of secondary metabolites;Microbial metabolism in diverse environments;Degradation of aromatic compounds;Biosynthesis of plant secondary metabolites;Aminobenzoate degradation;Tryptophan metabolism;Other	rp
755	FAUX	pyrazinamide@7.037-rp	pyrazinamide	123.043	7.037	C5H5N3O	1017	#N/A	rp
756	FAUX	pyrazinamide@6.884-rp	pyrazinamide	123.043	6.884	C5H5N3O	1017	#N/A	rp
757	FAUX	pyrazinamide@20.578-rp	pyrazinamide	123.043	20.578	C5H5N3O	1017	#N/A	rp
758	FAUX	pyrazinamide@28.689-rp	pyrazinamide	123.044	28.689	C5H5N3O	1017	#N/A	rp
759	FAUX	123.06743@1.392-rp	#N/A	123.067	1.392	#N/A	#N/A	#N/A	rp
760	FAUX	4-Methoxyaniline@1.408-rp	4-Methoxyaniline	123.068	1.408	C7H9NO	13869414	#N/A	rp
761	FAUX	123.07547@28.611-rp	#N/A	123.075	28.611	#N/A	#N/A	#N/A	rp
762	FAUX	UV6260496@28.798-rp	UV6260496	123.079	28.798	C6H9N3	12480	#N/A	rp
763	FAUX	123.99684@8.122-rp	#N/A	123.997	8.122	#N/A	#N/A	#N/A	rp
764	FAUX	123.99691@6.099-rp	#N/A	123.997	6.099	#N/A	#N/A	#N/A	rp
765	FAUX	(2E)-4,4,4-Trifluoro-2-butenal@1.089-rp	(2E)-4,4,4-Trifluoro-2-butenal	124.014	1.089	C4H3F3O	389112	#N/A	rp
766	FAUX	124.01475@1.754-rp	#N/A	124.015	1.754	#N/A	#N/A	#N/A	rp
767	FAUX	Hydroxybenzoquinone@1.953-rp	Hydroxybenzoquinone	124.016	1.953	C6H4O3	#N/A	Metabolic pathways;Microbial metabolism in diverse environments;Aminobenzoate degradation;Other	rp
768	FAUX	Hydroxybenzoquinone@7.342-rp	Hydroxybenzoquinone	124.016	7.342	C6H4O3	#N/A	Metabolic pathways;Microbial metabolism in diverse environments;Aminobenzoate degradation;Other	rp
769	FAUX	124.01776@0.849-rp	#N/A	124.018	0.849	#N/A	#N/A	#N/A	rp
770	FAUX	124.01857@0.85-rp	#N/A	124.019	0.85	#N/A	#N/A	#N/A	rp
771	FAUX	Pyrazine-2-carboxylicacid@28.582-rp	Pyrazine-2-carboxylicacid	124.028	28.582	C5H4N2O2	#N/A	#N/A	rp
772	FAUX	2-methoxyphenol@6.671-rp	2-methoxyphenol	124.052	6.671	C7H8O2	#N/A	Metabolic pathways;Microbial metabolism in diverse environments;Degradation of aromatic compounds;Aminobenzoate degradation;Other	rp
773	FAUX	2-methoxyphenol@1.237-rp	2-methoxyphenol	124.053	1.237	C7H8O2	#N/A	Metabolic pathways;Microbial metabolism in diverse environments;Degradation of aromatic compounds;Aminobenzoate degradation;Other	rp
774	FAUX	2-methoxyphenol@6.265-rp	2-methoxyphenol	124.053	6.265	C7H8O2	#N/A	Metabolic pathways;Microbial metabolism in diverse environments;Degradation of aromatic compounds;Aminobenzoate degradation;Other	rp
775	FAUX	Methylimidazoleacetaldehyde@3.803-rp	Methylimidazoleacetaldehyde	124.064	3.803	C6H8N2O	#N/A	Metabolic pathways;Other	rp
776	FAUX	GV9100000@9.885-rp	GV9100000	124.089	9.885	C8H12O	6277	#N/A	rp
777	FAUX	DBN@6.105-rp	DBN	124.1	6.105	C7H12N2	68826	#N/A	rp
778	FAUX	125.00393@8.14-rp	#N/A	125.004	8.14	#N/A	#N/A	#N/A	rp
779	FAUX	Imidazo[2,1-b][1,3,4]thiadiazole@6.11-rp	Imidazo[2,1-b][1,3,4]thiadiazole	125.004	6.11	C4H3N3S	13316310	#N/A	rp
780	FAUX	Imidazo[2,1-b][1,3,4]thiadiazole@8.038-rp	Imidazo[2,1-b][1,3,4]thiadiazole	125.005	8.038	C4H3N3S	13316310	#N/A	rp
781	FAUX	Imidazo[2,1-b][1,3,4]thiadiazole@2.17-rp	Imidazo[2,1-b][1,3,4]thiadiazole	125.005	2.17	C4H3N3S	13316310	#N/A	rp
782	FAUX	Imidazo[2,1-b][1,3,4]thiadiazole@1.827-rp	Imidazo[2,1-b][1,3,4]thiadiazole	125.005	1.827	C4H3N3S	13316310	#N/A	rp
783	FAUX	Imidazo[2,1-b][1,3,4]thiadiazole@6.111-rp	Imidazo[2,1-b][1,3,4]thiadiazole	125.005	6.111	C4H3N3S	13316310	#N/A	rp
784	FAUX	125.01449@0.848-rp	#N/A	125.014	0.848	C4H4N3P	#N/A	Metabolic pathways;ABC transporters;Other	rp
785	FAUX	Taurine@1.074-rp	Taurine	125.015	1.074	C2H7NO3S	1091	Metabolic pathways;ABC transporters;Other	rp
786	FAUX	5-Nitropyrimidine@1.764-rp	5-Nitropyrimidine	125.023	1.764	C4H3N3O2	9215869	#N/A	rp
787	FAUX	125.04528@1.076-rp	#N/A	125.045	1.076	C2H3N7	#N/A	#N/A	rp
788	FAUX	3,6-dihydronicotinicacid@4.737-rp	3,6-dihydronicotinicacid	125.048	4.737	C6H7NO2	#N/A	Biosynthesis of secondary metabolites;Microbial metabolism in diverse environments;Aminobenzoate degradation;Other	rp
789	FAUX	3,6-dihydronicotinicacid@6.812-rp	3,6-dihydronicotinicacid	125.048	6.812	C6H7NO2	#N/A	Biosynthesis of secondary metabolites;Microbial metabolism in diverse environments;Aminobenzoate degradation;Other	rp
790	FAUX	5-methylcytosine@25.211-rp	5-methylcytosine	125.059	25.211	C5H7N3O	#N/A	Metabolic pathways;Other	rp
791	FAUX	NQ8650000@1.232-rp	NQ8650000	125.084	1.232	C7H11NO	17475	#N/A	rp
792	FAUX	NQ8650000@7.6-rp	NQ8650000	125.084	7.6	C7H11NO	17475	#N/A	rp
793	FAUX	NQ8650000@6.109-rp	NQ8650000	125.084	6.109	C7H11NO	17475	#N/A	rp
794	FAUX	NQ8650000@7.895-rp	NQ8650000	125.084	7.895	C7H11NO	17475	#N/A	rp
795	FAUX	1-methylhistamine@28.637-rp	1-methylhistamine	125.095	28.637	C6H11N3	#N/A	Metabolic pathways;Other	rp
796	FAUX	1-methylhistamine@25.563-rp	1-methylhistamine	125.095	25.563	C6H11N3	#N/A	Metabolic pathways;Other	rp
797	FAUX	125.96462@0.826-rp	#N/A	125.965	0.826	#N/A	#N/A	#N/A	rp
798	FAUX	2-hydroxyethanesulfonicacid@1.229-rp	2-hydroxyethanesulfonicacid	125.999	1.229	C2H6O4S	#N/A	Metabolic pathways;Other	rp
799	FAUX	3231@1.278-rp	3231	126.025	1.278	C5H6N2S	453496	#N/A	rp
800	FAUX	126.02927@1.482-rp	#N/A	126.029	1.482	C2H2N6O	#N/A	#N/A	rp
801	FAUX	5hydroxymethylfurfural@5.455-rp	5hydroxymethylfurfural	126.032	5.455	C6H6O3	#N/A	Metabolic pathways;Biosynthesis of secondary metabolites;Microbial metabolism in diverse environments;Aminobenzoate degradation;Other	rp
802	FAUX	5hydroxymethylfurfural@1.19-rp	5hydroxymethylfurfural	126.032	1.19	C6H6O3	#N/A	Metabolic pathways;Biosynthesis of secondary metabolites;Microbial metabolism in diverse environments;Aminobenzoate degradation;Other	rp
803	FAUX	5hydroxymethylfurfural@2.864-rp	5hydroxymethylfurfural	126.032	2.864	C6H6O3	#N/A	Metabolic pathways;Biosynthesis of secondary metabolites;Microbial metabolism in diverse environments;Aminobenzoate degradation;Other	rp
804	FAUX	5hydroxymethylfurfural@2.212-rp	5hydroxymethylfurfural	126.032	2.212	C6H6O3	#N/A	Metabolic pathways;Biosynthesis of secondary metabolites;Microbial metabolism in diverse environments;Aminobenzoate degradation;Other	rp
805	FAUX	Imidazole-4-aceticacid@12.173-rp	Imidazole-4-aceticacid	126.043	12.173	C5H6N2O2	#N/A	Metabolic pathways;Other	rp
806	FAUX	Imidazole-4-aceticacid@2.305-rp	Imidazole-4-aceticacid	126.043	2.305	C5H6N2O2	#N/A	Metabolic pathways;Other	rp
807	FAUX	Imidazole-4-aceticacid@2.524-rp	Imidazole-4-aceticacid	126.043	2.524	C5H6N2O2	#N/A	Metabolic pathways;Other	rp
808	FAUX	1,4-Diethynylbenzene@2.964-rp	1,4-Diethynylbenzene	126.047	2.964	C10H6	107543	#N/A	rp
809	FAUX	2707@9.792-rp	2707	126.105	9.792	C8H14O	9478	Metabolic pathways;Biosynthesis of secondary metabolites;Other	rp
810	FAUX	1-methyl-4-nitroimidazole@2.079-rp	1-methyl-4-nitroimidazole	127.038	2.079	C4H5N3O2	#N/A	Metabolic pathways;Other	rp
811	FAUX	4-Ethynylbenzonitrile@6.37-rp	4-Ethynylbenzonitrile	127.042	6.37	C9H5N	3741215	#N/A	rp
812	FAUX	delta-Piperideine-2-carboxylicacid@1.177-rp	delta-Piperideine-2-carboxylicacid	127.063	1.177	C6H9NO2	#N/A	Metabolic pathways;Biosynthesis of secondary metabolites;Biosynthesis of plant secondary metabolites;Other	rp
813	FAUX	delta-Piperideine-2-carboxylicacid@1.414-rp	delta-Piperideine-2-carboxylicacid	127.063	1.414	C6H9NO2	#N/A	Metabolic pathways;Biosynthesis of secondary metabolites;Biosynthesis of plant secondary metabolites;Other	rp
814	FAUX	delta-Piperideine-2-carboxylicacid@2.307-rp	delta-Piperideine-2-carboxylicacid	127.063	2.307	C6H9NO2	#N/A	Metabolic pathways;Biosynthesis of secondary metabolites;Biosynthesis of plant secondary metabolites;Other	rp
815	FAUX	N-cyclohexylformamide@1.224-rp	N-cyclohexylformamide	127.1	1.224	C7H13NO	#N/A	Microbial metabolism in diverse environments;Other	rp
816	FAUX	N-cyclohexylformamide@1.712-rp	N-cyclohexylformamide	127.1	1.712	C7H13NO	#N/A	Microbial metabolism in diverse environments;Other	rp
817	FAUX	N-cyclohexylformamide@3.339-rp	N-cyclohexylformamide	127.1	3.339	C7H13NO	#N/A	Microbial metabolism in diverse environments;Other	rp
818	FAUX	p-chlorophenol@10.578-rp	p-chlorophenol	128.003	10.578	C6H5ClO	#N/A	Metabolic pathways;Microbial metabolism in diverse environments;Degradation of aromatic compounds;Other	rp
7	VRAI	Methylenesuccinate@13.612-rp	Methylenesuccinate	128.011	13.612	C5H4O4	4573697	#N/A	rp
8	VRAI	Methylenesuccinate@10.182-rp	Methylenesuccinate	128.011	10.182	C5H4O4	4573697	#N/A	rp
819	FAUX	Methylenesuccinate@1.264-rp	Methylenesuccinate	128.011	1.264	C5H4O4	4573697	#N/A	rp
820	FAUX	Methylenesuccinate@1.406-rp	Methylenesuccinate	128.011	1.406	C5H4O4	4573697	#N/A	rp
821	FAUX	Methylenesuccinate@1.544-rp	Methylenesuccinate	128.011	1.544	C5H4O4	4573697	#N/A	rp
822	FAUX	1H-1,2,4-Triazole-5-carbothioamide@8.796-rp	1H-1,2,4-Triazole-5-carbothioamide	128.016	8.796	C3H4N4S	4439820	#N/A	rp
823	FAUX	4-amino-4-cyanobutanoicacid@6.594-rp	4-amino-4-cyanobutanoicacid	128.058	6.594	C5H8N2O2	#N/A	Metabolic pathways;Other	rp
824	FAUX	4-amino-4-cyanobutanoicacid@1.972-rp	4-amino-4-cyanobutanoicacid	128.058	1.972	C5H8N2O2	#N/A	Metabolic pathways;Other	rp
825	FAUX	4-amino-4-cyanobutanoicacid@1.119-rp	4-amino-4-cyanobutanoicacid	128.058	1.119	C5H8N2O2	#N/A	Metabolic pathways;Other	rp
826	FAUX	4-amino-4-cyanobutanoicacid@1.589-rp	4-amino-4-cyanobutanoicacid	128.059	1.589	C5H8N2O2	#N/A	Metabolic pathways;Other	rp
827	FAUX	128.09333@1.09-rp	#N/A	128.093	1.09	#N/A	#N/A	#N/A	rp
828	FAUX	Isonipecotamide@1.449-rp	Isonipecotamide	128.095	1.449	C6H12N2O	3640	#N/A	rp
829	FAUX	Isonipecotamide@4.984-rp	Isonipecotamide	128.095	4.984	C6H12N2O	3640	#N/A	rp
830	FAUX	129.02046@28.616-rp	#N/A	129.02	28.616	C2H4N5P	#N/A	#N/A	rp
831	FAUX	Goitrin@8.612-rp	Goitrin	129.025	8.612	C5H7NOS	2299106	#N/A	rp
832	FAUX	129.03398@4.733-rp	#N/A	129.034	4.733	C5H8NOP	#N/A	#N/A	rp
833	FAUX	4-oxoproline@1.113-rp	4-oxoproline	129.043	1.113	C5H7NO3	#N/A	Metabolic pathways;Biosynthesis of secondary metabolites;Other	rp
834	FAUX	4-oxoproline@6.603-rp	4-oxoproline	129.043	6.603	C5H7NO3	#N/A	Metabolic pathways;Biosynthesis of secondary metabolites;Other	rp
835	FAUX	4-oxoproline@7.59-rp	4-oxoproline	129.043	7.59	C5H7NO3	#N/A	Metabolic pathways;Biosynthesis of secondary metabolites;Other	rp
836	FAUX	4-oxoproline@7.088-rp	4-oxoproline	129.043	7.088	C5H7NO3	#N/A	Metabolic pathways;Biosynthesis of secondary metabolites;Other	rp
837	FAUX	4-oxoproline@1.936-rp	4-oxoproline	129.043	1.936	C5H7NO3	#N/A	Metabolic pathways;Biosynthesis of secondary metabolites;Other	rp
838	FAUX	4-oxoproline@4.406-rp	4-oxoproline	129.043	4.406	C5H7NO3	#N/A	Metabolic pathways;Biosynthesis of secondary metabolites;Other	rp
839	FAUX	4-oxoproline@1.322-rp	4-oxoproline	129.043	1.322	C5H7NO3	#N/A	Metabolic pathways;Biosynthesis of secondary metabolites;Other	rp
840	FAUX	4-oxoproline@6.276-rp	4-oxoproline	129.043	6.276	C5H7NO3	#N/A	Metabolic pathways;Biosynthesis of secondary metabolites;Other	rp
841	FAUX	4-oxoproline@1.5-rp	4-oxoproline	129.043	1.5	C5H7NO3	#N/A	Metabolic pathways;Biosynthesis of secondary metabolites;Other	rp
842	FAUX	4-oxoproline@5.971-rp	4-oxoproline	129.043	5.971	C5H7NO3	#N/A	Metabolic pathways;Biosynthesis of secondary metabolites;Other	rp
843	FAUX	leucoline@7.61-rp	leucoline	129.058	7.61	C9H7N	6780	#N/A	rp
844	FAUX	leucoline@12.152-rp	leucoline	129.058	12.152	C9H7N	6780	#N/A	rp
845	FAUX	leucoline@8.237-rp	leucoline	129.058	8.237	C9H7N	6780	#N/A	rp
846	FAUX	leucoline@4.287-rp	leucoline	129.058	4.287	C9H7N	6780	#N/A	rp
847	FAUX	leucoline@10.844-rp	leucoline	129.058	10.844	C9H7N	6780	#N/A	rp
848	FAUX	leucoline@1.574-rp	leucoline	129.058	1.574	C9H7N	6780	#N/A	rp
849	FAUX	leucoline@10.277-rp	leucoline	129.058	10.277	C9H7N	6780	#N/A	rp
850	FAUX	leucoline@10.54-rp	leucoline	129.058	10.54	C9H7N	6780	#N/A	rp
851	FAUX	leucoline@2.978-rp	leucoline	129.058	2.978	C9H7N	6780	#N/A	rp
852	FAUX	leucoline@9.396-rp	leucoline	129.058	9.396	C9H7N	6780	#N/A	rp
853	FAUX	4-acetamidobutanal@1.09-rp	4-acetamidobutanal	129.079	1.09	C6H11NO2	389692	Metabolic pathways;Biosynthesis of secondary metabolites;Biosynthesis of plant secondary metabolites;Other	rp
854	FAUX	4-acetamidobutanal@0.904-rp	4-acetamidobutanal	129.079	0.904	C6H11NO2	389692	Metabolic pathways;Biosynthesis of secondary metabolites;Biosynthesis of plant secondary metabolites;Other	rp
855	FAUX	4-acetamidobutanal@1.225-rp	4-acetamidobutanal	129.079	1.225	C6H11NO2	389692	Metabolic pathways;Biosynthesis of secondary metabolites;Biosynthesis of plant secondary metabolites;Other	rp
856	FAUX	4-acetamidobutanal@1.478-rp	4-acetamidobutanal	129.079	1.478	C6H11NO2	389692	Metabolic pathways;Biosynthesis of secondary metabolites;Biosynthesis of plant secondary metabolites;Other	rp
857	FAUX	4-acetamidobutanal@1.859-rp	4-acetamidobutanal	129.079	1.859	C6H11NO2	389692	Metabolic pathways;Biosynthesis of secondary metabolites;Biosynthesis of plant secondary metabolites;Other	rp
858	FAUX	4-acetamidobutanal@1.664-rp	4-acetamidobutanal	129.079	1.664	C6H11NO2	389692	Metabolic pathways;Biosynthesis of secondary metabolites;Biosynthesis of plant secondary metabolites;Other	rp
859	FAUX	Metformin@1.132-rp	Metformin	129.101	1.132	C4H11N5	3949	Bile secretion;Other	rp
860	FAUX	TK8050000@28.606-rp	TK8050000	129.127	28.606	C6H15N3	8465	#N/A	rp
861	FAUX	130.01515@1.24-rp	#N/A	130.015	1.24	CH3N6P	#N/A	#N/A	rp
862	FAUX	3-Methyl-2-thioxo-4-imidazolidinone@2.466-rp	3-Methyl-2-thioxo-4-imidazolidinone	130.02	2.466	C4H6N2OS	2301280	#N/A	rp
9	VRAI	2,5-dioxopentanoicacid@9.977-rp	2,5-dioxopentanoicacid	130.026	9.977	C5H6O4	#N/A	Metabolic pathways;Microbial metabolism in diverse environments;2-Oxocarboxylic acid metabolism;Other	rp
863	FAUX	2,5-dioxopentanoicacid@1.117-rp	2,5-dioxopentanoicacid	130.027	1.117	C5H6O4	#N/A	Metabolic pathways;Microbial metabolism in diverse environments;2-Oxocarboxylic acid metabolism;Other	rp
864	FAUX	2,5-dioxopentanoicacid@1.203-rp	2,5-dioxopentanoicacid	130.027	1.203	C5H6O4	#N/A	Metabolic pathways;Microbial metabolism in diverse environments;2-Oxocarboxylic acid metabolism;Other	rp
865	FAUX	2,5-dioxopentanoicacid@1.377-rp	2,5-dioxopentanoicacid	130.027	1.377	C5H6O4	#N/A	Metabolic pathways;Microbial metabolism in diverse environments;2-Oxocarboxylic acid metabolism;Other	rp
866	FAUX	2,5-dioxopentanoicacid@1.909-rp	2,5-dioxopentanoicacid	130.027	1.909	C5H6O4	#N/A	Metabolic pathways;Microbial metabolism in diverse environments;2-Oxocarboxylic acid metabolism;Other	rp
867	FAUX	2,5-dioxopentanoicacid@1.629-rp	2,5-dioxopentanoicacid	130.027	1.629	C5H6O4	#N/A	Metabolic pathways;Microbial metabolism in diverse environments;2-Oxocarboxylic acid metabolism;Other	rp
868	FAUX	2,5-dioxopentanoicacid@1.773-rp	2,5-dioxopentanoicacid	130.027	1.773	C5H6O4	#N/A	Metabolic pathways;Microbial metabolism in diverse environments;2-Oxocarboxylic acid metabolism;Other	rp
869	FAUX	2,5-dioxopentanoicacid@2.106-rp	2,5-dioxopentanoicacid	130.027	2.106	C5H6O4	#N/A	Metabolic pathways;Microbial metabolism in diverse environments;2-Oxocarboxylic acid metabolism;Other	rp
870	FAUX	1099281@1.88-rp	1099281	130.042	1.88	C9H6O	68257	#N/A	rp
871	FAUX	1099281@9.179-rp	1099281	130.042	9.179	C9H6O	68257	#N/A	rp
872	FAUX	Quinazoline@9.602-rp	Quinazoline	130.053	9.602	C8H6N2	8855	#N/A	rp
873	FAUX	1-oxa-2-oxo-3-hydroxycycloheptane@7.845-rp	1-oxa-2-oxo-3-hydroxycycloheptane	130.063	7.845	C6H10O3	#N/A	Metabolic pathways;Biosynthesis of secondary metabolites;Microbial metabolism in diverse environments;Degradation of aromatic compounds;2-Oxocarboxylic acid metabolism;Biosynthesis of amino acids;Glucosinolate biosynthesis;Other	rp
874	FAUX	1-oxa-2-oxo-3-hydroxycycloheptane@2.875-rp	1-oxa-2-oxo-3-hydroxycycloheptane	130.063	2.875	C6H10O3	#N/A	Metabolic pathways;Biosynthesis of secondary metabolites;Microbial metabolism in diverse environments;Degradation of aromatic compounds;2-Oxocarboxylic acid metabolism;Biosynthesis of amino acids;Glucosinolate biosynthesis;Other	rp
875	FAUX	1-oxa-2-oxo-3-hydroxycycloheptane@3.196-rp	1-oxa-2-oxo-3-hydroxycycloheptane	130.063	3.196	C6H10O3	#N/A	Metabolic pathways;Biosynthesis of secondary metabolites;Microbial metabolism in diverse environments;Degradation of aromatic compounds;2-Oxocarboxylic acid metabolism;Biosynthesis of amino acids;Glucosinolate biosynthesis;Other	rp
876	FAUX	1-oxa-2-oxo-3-hydroxycycloheptane@3.388-rp	1-oxa-2-oxo-3-hydroxycycloheptane	130.063	3.388	C6H10O3	#N/A	Metabolic pathways;Biosynthesis of secondary metabolites;Microbial metabolism in diverse environments;Degradation of aromatic compounds;2-Oxocarboxylic acid metabolism;Biosynthesis of amino acids;Glucosinolate biosynthesis;Other	rp
877	FAUX	1-oxa-2-oxo-3-hydroxycycloheptane@3.692-rp	1-oxa-2-oxo-3-hydroxycycloheptane	130.063	3.692	C6H10O3	#N/A	Metabolic pathways;Biosynthesis of secondary metabolites;Microbial metabolism in diverse environments;Degradation of aromatic compounds;2-Oxocarboxylic acid metabolism;Biosynthesis of amino acids;Glucosinolate biosynthesis;Other	rp
878	FAUX	2-Piperazinecarboxylicacid@1.557-rp	2-Piperazinecarboxylicacid	130.074	1.557	C5H10N2O2	2005950	#N/A	rp
879	FAUX	1,2-Divinylbenzene@11.113-rp	1,2-Divinylbenzene	130.078	11.113	C10H10	60033	#N/A	rp
880	FAUX	1,2-Divinylbenzene@13.548-rp	1,2-Divinylbenzene	130.078	13.548	C10H10	60033	#N/A	rp
881	FAUX	1,2-Divinylbenzene@3.194-rp	1,2-Divinylbenzene	130.079	3.194	C10H10	60033	#N/A	rp
882	FAUX	Heptanoicacid@11.941-rp	Heptanoicacid	130.1	11.941	C7H14O2	#N/A	#N/A	rp
883	FAUX	(5-Amino-1,3,4-thiadiazol-2-yl)methanol@8.028-rp	(5-Amino-1,3,4-thiadiazol-2-yl)methanol	131.015	8.028	C3H5N3OS	9237577	#N/A	rp
884	FAUX	(5-Amino-1,3,4-thiadiazol-2-yl)methanol@2.094-rp	(5-Amino-1,3,4-thiadiazol-2-yl)methanol	131.016	2.094	C3H5N3OS	9237577	#N/A	rp
885	FAUX	CU5250000@11.493-rp	CU5250000	131.037	11.493	C8H5NO	59433	#N/A	rp
886	FAUX	CU5250000@1.576-rp	CU5250000	131.037	1.576	C8H5NO	59433	#N/A	rp
887	FAUX	CU5250000@4.9-rp	CU5250000	131.037	4.9	C8H5NO	59433	#N/A	rp
888	FAUX	Pyrido[2,3-b]pyrazine@16.819-rp	Pyrido[2,3-b]pyrazine	131.049	16.819	C7H5N3	60901	#N/A	rp
889	FAUX	131.05259@1.363-rp	#N/A	131.053	1.363	#N/A	#N/A	#N/A	rp
890	FAUX	(Trimethylsilyl)acetate@1.374-rp	(Trimethylsilyl)acetate	131.054	1.374	C5H11O2Si	17243807	#N/A	rp
891	FAUX	131.05454@1.312-rp	#N/A	131.055	1.312	#N/A	#N/A	#N/A	rp
892	FAUX	2-amino-4-oxopentanoicacid@1.066-rp	2-amino-4-oxopentanoicacid	131.058	1.066	C5H9NO3	#N/A	Metabolic pathways;Biosynthesis of secondary metabolites;Microbial metabolism in diverse environments;Biosynthesis of plant secondary metabolites;Biosynthesis of amino acids;ABC transporters;Other	rp
893	FAUX	2-amino-4-oxopentanoicacid@1.524-rp	2-amino-4-oxopentanoicacid	131.058	1.524	C5H9NO3	#N/A	Metabolic pathways;Biosynthesis of secondary metabolites;Microbial metabolism in diverse environments;Biosynthesis of plant secondary metabolites;Biosynthesis of amino acids;ABC transporters;Other	rp
894	FAUX	Creatine@1.124-rp	Creatine	131.069	1.124	C4H9N3O2	566	Metabolic pathways;Other	rp
895	FAUX	Creatine@1.083-rp	Creatine	131.069	1.083	C4H9N3O2	566	Metabolic pathways;Other	rp
896	FAUX	Creatine@1.329-rp	Creatine	131.07	1.329	C4H9N3O2	566	Metabolic pathways;Other	rp
897	FAUX	Creatine@1.259-rp	Creatine	131.07	1.259	C4H9N3O2	566	Metabolic pathways;Other	rp
898	FAUX	Skatole@10.163-rp	Skatole	131.073	10.163	C9H9N	6480	Tryptophan metabolism	rp
899	FAUX	Skatole@7.381-rp	Skatole	131.073	7.381	C9H9N	6480	Tryptophan metabolism	rp
900	FAUX	Skatole@2.975-rp	Skatole	131.073	2.975	C9H9N	6480	Tryptophan metabolism	rp
901	FAUX	Skatole@4.284-rp	Skatole	131.073	4.284	C9H9N	6480	Tryptophan metabolism	rp
902	FAUX	3-methylindole@12.384-rp	3-methylindole	131.074	12.384	C9H9N	#N/A	Tryptophan metabolism	rp
903	FAUX	Skatole@8.23-rp	Skatole	131.074	8.23	C9H9N	6480	Tryptophan metabolism	rp
904	FAUX	Skatole@10.271-rp	Skatole	131.074	10.271	C9H9N	6480	Tryptophan metabolism	rp
905	FAUX	Skatole@9.397-rp	Skatole	131.074	9.397	C9H9N	6480	Tryptophan metabolism	rp
906	FAUX	Alloisoleucine@9.449-rp	Alloisoleucine	131.094	9.449	C6H13NO2	#N/A	Metabolic pathways;Biosynthesis of secondary metabolites;Microbial metabolism in diverse environments;Biosynthesis of plant secondary metabolites;2-Oxocarboxylic acid metabolism;Biosynthesis of amino acids;ABC transporters;Glucosinolate biosynthesis;Other	rp
907	FAUX	Alloisoleucine@1.313-rp	Alloisoleucine	131.095	1.313	C6H13NO2	#N/A	Metabolic pathways;Biosynthesis of secondary metabolites;Microbial metabolism in diverse environments;Biosynthesis of plant secondary metabolites;2-Oxocarboxylic acid metabolism;Biosynthesis of amino acids;ABC transporters;Glucosinolate biosynthesis;Other	rp
908	FAUX	Alloisoleucine@1.487-rp	Alloisoleucine	131.095	1.487	C6H13NO2	#N/A	Metabolic pathways;Biosynthesis of secondary metabolites;Microbial metabolism in diverse environments;Biosynthesis of plant secondary metabolites;2-Oxocarboxylic acid metabolism;Biosynthesis of amino acids;ABC transporters;Glucosinolate biosynthesis;Other	rp
909	FAUX	Alloisoleucine@2.265-rp	Alloisoleucine	131.095	2.265	C6H13NO2	#N/A	Metabolic pathways;Biosynthesis of secondary metabolites;Microbial metabolism in diverse environments;Biosynthesis of plant secondary metabolites;2-Oxocarboxylic acid metabolism;Biosynthesis of amino acids;ABC transporters;Glucosinolate biosynthesis;Other	rp
910	FAUX	Alloisoleucine@1.674-rp	Alloisoleucine	131.095	1.674	C6H13NO2	#N/A	Metabolic pathways;Biosynthesis of secondary metabolites;Microbial metabolism in diverse environments;Biosynthesis of plant secondary metabolites;2-Oxocarboxylic acid metabolism;Biosynthesis of amino acids;ABC transporters;Glucosinolate biosynthesis;Other	rp
911	FAUX	131.95092@0.804-rp	#N/A	131.951	0.804	#N/A	#N/A	#N/A	rp
912	FAUX	131.9799@1.074-rp	#N/A	131.98	1.074	C4H5OPS	#N/A	#N/A	rp
913	FAUX	2-Mercapto-5-methyl-1,3,4-thiadiazole@8.793-rp	2-Mercapto-5-methyl-1,3,4-thiadiazole	131.981	8.793	C3H4N2S2	1414905	#N/A	rp
914	FAUX	2-Mercapto-5-methyl-1,3,4-thiadiazole@6.715-rp	2-Mercapto-5-methyl-1,3,4-thiadiazole	131.982	6.715	C3H4N2S2	1414905	#N/A	rp
915	FAUX	2-Mercapto-5-methyl-1,3,4-thiadiazole@2.044-rp	2-Mercapto-5-methyl-1,3,4-thiadiazole	131.982	2.044	C3H4N2S2	1414905	#N/A	rp
916	FAUX	2-Mercapto-5-methyl-1,3,4-thiadiazole@2.654-rp	2-Mercapto-5-methyl-1,3,4-thiadiazole	131.982	2.654	C3H4N2S2	1414905	#N/A	rp
917	FAUX	2-Mercapto-5-methyl-1,3,4-thiadiazole@4.715-rp	2-Mercapto-5-methyl-1,3,4-thiadiazole	131.982	4.715	C3H4N2S2	1414905	#N/A	rp
918	FAUX	2-Mercapto-5-methyl-1,3,4-thiadiazole@8.508-rp	2-Mercapto-5-methyl-1,3,4-thiadiazole	131.982	8.508	C3H4N2S2	1414905	#N/A	rp
919	FAUX	Oxaloaceticacid@1.267-rp	Oxaloaceticacid	132.006	1.267	C4H4O5	945	Metabolic pathways;Biosynthesis of secondary metabolites;Microbial metabolism in diverse environments;Biosynthesis of plant secondary metabolites;2-Oxocarboxylic acid metabolism;Biosynthesis of alkaloids derived from shikimate pathway;Biosynthesis of amino acids;Biosynthesis of phenylpropanoids;Other	rp
920	FAUX	Oxaloaceticacid@1.401-rp	Oxaloaceticacid	132.006	1.401	C4H4O5	945	Metabolic pathways;Biosynthesis of secondary metabolites;Microbial metabolism in diverse environments;Biosynthesis of plant secondary metabolites;2-Oxocarboxylic acid metabolism;Biosynthesis of alkaloids derived from shikimate pathway;Biosynthesis of amino acids;Biosynthesis of phenylpropanoids;Other	rp
921	FAUX	Oxaloaceticacid@1.15-rp	Oxaloaceticacid	132.006	1.15	C4H4O5	945	Metabolic pathways;Biosynthesis of secondary metabolites;Microbial metabolism in diverse environments;Biosynthesis of plant secondary metabolites;2-Oxocarboxylic acid metabolism;Biosynthesis of alkaloids derived from shikimate pathway;Biosynthesis of amino acids;Biosynthesis of phenylpropanoids;Other	rp
922	FAUX	3-Methylsulfolene@1.234-rp	3-Methylsulfolene	132.024	1.234	C5H8O2S	64103	#N/A	rp
923	FAUX	3-Methylsulfolene@1.401-rp	3-Methylsulfolene	132.024	1.401	C5H8O2S	64103	#N/A	rp
924	FAUX	2-acetolacticacid@1.512-rp	2-acetolacticacid	132.042	1.512	C5H8O4	#N/A	Metabolic pathways;Biosynthesis of secondary metabolites;Microbial metabolism in diverse environments;Degradation of aromatic compounds;2-Oxocarboxylic acid metabolism;Biosynthesis of amino acids;Phenylalanine metabolism;Other	rp
925	FAUX	2-acetolacticacid@2.12-rp	2-acetolacticacid	132.042	2.12	C5H8O4	#N/A	Metabolic pathways;Biosynthesis of secondary metabolites;Microbial metabolism in diverse environments;Degradation of aromatic compounds;2-Oxocarboxylic acid metabolism;Biosynthesis of amino acids;Phenylalanine metabolism;Other	rp
926	FAUX	2-acetolacticacid@1.89-rp	2-acetolacticacid	132.042	1.89	C5H8O4	#N/A	Metabolic pathways;Biosynthesis of secondary metabolites;Microbial metabolism in diverse environments;Degradation of aromatic compounds;2-Oxocarboxylic acid metabolism;Biosynthesis of amino acids;Phenylalanine metabolism;Other	rp
927	FAUX	2-acetolacticacid@1.088-rp	2-acetolacticacid	132.042	1.088	C5H8O4	#N/A	Metabolic pathways;Biosynthesis of secondary metabolites;Microbial metabolism in diverse environments;Degradation of aromatic compounds;2-Oxocarboxylic acid metabolism;Biosynthesis of amino acids;Phenylalanine metabolism;Other	rp
928	FAUX	Pteridine@28.739-rp	Pteridine	132.044	28.739	C6H4N4	1014	#N/A	rp
929	FAUX	132.0448@7.09-rp	#N/A	132.045	7.09	C4H9N2OP	#N/A	#N/A	rp
930	FAUX	132.04648@6.511-rp	#N/A	132.046	6.511	C3H8N4S	#N/A	#N/A	rp
931	FAUX	132.05204@1.113-rp	#N/A	132.052	1.113	#N/A	#N/A	#N/A	rp
932	FAUX	3-ureidopropionicacid@1.081-rp	3-ureidopropionicacid	132.053	1.081	C4H8N2O3	#N/A	Metabolic pathways;Biosynthesis of secondary metabolites;Biosynthesis of plant secondary metabolites;Biosynthesis of amino acids;Other	rp
933	FAUX	3-ureidopropionicacid@1.302-rp	3-ureidopropionicacid	132.053	1.302	C4H8N2O3	#N/A	Metabolic pathways;Biosynthesis of secondary metabolites;Biosynthesis of plant secondary metabolites;Biosynthesis of amino acids;Other	rp
934	FAUX	3-ureidopropionicacid@9.228-rp	3-ureidopropionicacid	132.054	9.228	C4H8N2O3	#N/A	Metabolic pathways;Biosynthesis of secondary metabolites;Biosynthesis of plant secondary metabolites;Biosynthesis of amino acids;Other	rp
935	FAUX	2-indanone@12.248-rp	2-indanone	132.057	12.248	C9H8O	#N/A	Metabolic pathways;Biosynthesis of secondary metabolites;Microbial metabolism in diverse environments;Biosynthesis of plant secondary metabolites;Phenylpropanoid biosynthesis;Other	rp
936	FAUX	2-indanone@10.936-rp	2-indanone	132.057	10.936	C9H8O	#N/A	Metabolic pathways;Biosynthesis of secondary metabolites;Microbial metabolism in diverse environments;Biosynthesis of plant secondary metabolites;Phenylpropanoid biosynthesis;Other	rp
937	FAUX	2-hydroxycaproicacid@7.318-rp	2-hydroxycaproicacid	132.079	7.318	C6H12O3	#N/A	Microbial metabolism in diverse environments;Degradation of aromatic compounds;Other	rp
938	FAUX	2-hydroxycaproicacid@4.858-rp	2-hydroxycaproicacid	132.079	4.858	C6H12O3	#N/A	Microbial metabolism in diverse environments;Degradation of aromatic compounds;Other	rp
939	FAUX	2-hydroxycaproicacid@4.72-rp	2-hydroxycaproicacid	132.079	4.72	C6H12O3	#N/A	Microbial metabolism in diverse environments;Degradation of aromatic compounds;Other	rp
940	FAUX	2,4-diaminopentanoicacid@0.909-rp	2,4-diaminopentanoicacid	132.09	0.909	C5H12N2O2	#N/A	Metabolic pathways;Biosynthesis of secondary metabolites;Biosynthesis of plant secondary metabolites;2-Oxocarboxylic acid metabolism;Biosynthesis of amino acids;ABC transporters;Other	rp
941	FAUX	2,4-diaminopentanoicacid@1.609-rp	2,4-diaminopentanoicacid	132.09	1.609	C5H12N2O2	#N/A	Metabolic pathways;Biosynthesis of secondary metabolites;Biosynthesis of plant secondary metabolites;2-Oxocarboxylic acid metabolism;Biosynthesis of amino acids;ABC transporters;Other	rp
942	FAUX	106353@1.985-rp	106353	133.002	1.985	C4H7NS2	79682	#N/A	rp
943	FAUX	106353@1.614-rp	106353	133.002	1.614	C4H7NS2	79682	#N/A	rp
944	FAUX	133.01156@1.063-rp	#N/A	133.012	1.063	C4H8NPS	#N/A	#N/A	rp
945	FAUX	Timonacic@1.144-rp	Timonacic	133.02	1.144	C4H7NO2S	9546	#N/A	rp
946	FAUX	Timonacic@5.174-rp	Timonacic	133.02	5.174	C4H7NO2S	9546	#N/A	rp
947	FAUX	133.02895@4.739-rp	#N/A	133.029	4.739	C4H8NO2P	#N/A	#N/A	rp
948	FAUX	4-hydroxyindole@10.533-rp	4-hydroxyindole	133.052	10.533	C8H7NO	#N/A	Metabolic pathways;Biosynthesis of secondary metabolites;Tryptophan metabolism;Other	rp
949	FAUX	4-hydroxyindole@7.878-rp	4-hydroxyindole	133.053	7.878	C8H7NO	#N/A	Metabolic pathways;Biosynthesis of secondary metabolites;Tryptophan metabolism;Other	rp
950	FAUX	4-hydroxyindole@2.469-rp	4-hydroxyindole	133.053	2.469	C8H7NO	#N/A	Metabolic pathways;Biosynthesis of secondary metabolites;Tryptophan metabolism;Other	rp
951	FAUX	4-hydroxyindole@4.759-rp	4-hydroxyindole	133.053	4.759	C8H7NO	#N/A	Metabolic pathways;Biosynthesis of secondary metabolites;Tryptophan metabolism;Other	rp
952	FAUX	4-hydroxyindole@4.908-rp	4-hydroxyindole	133.053	4.908	C8H7NO	#N/A	Metabolic pathways;Biosynthesis of secondary metabolites;Tryptophan metabolism;Other	rp
953	FAUX	4-hydroxyindole@1.43-rp	4-hydroxyindole	133.053	1.43	C8H7NO	#N/A	Metabolic pathways;Biosynthesis of secondary metabolites;Tryptophan metabolism;Other	rp
954	FAUX	4-hydroxyindole@9.395-rp	4-hydroxyindole	133.053	9.395	C8H7NO	#N/A	Metabolic pathways;Biosynthesis of secondary metabolites;Tryptophan metabolism;Other	rp
955	FAUX	4-hydroxyindole@5.79-rp	4-hydroxyindole	133.053	5.79	C8H7NO	#N/A	Metabolic pathways;Biosynthesis of secondary metabolites;Tryptophan metabolism;Other	rp
956	FAUX	2-Amino-1H-benzimidazole@14.495-rp	2-Amino-1H-benzimidazole	133.064	14.495	C7H7N3	13035	#N/A	rp
957	FAUX	133.98906@0.859-rp	#N/A	133.989	0.859	#N/A	#N/A	#N/A	rp
958	FAUX	133.99557@1.074-rp	#N/A	133.996	1.074	#N/A	#N/A	#N/A	rp
959	FAUX	6-OXOPURINE@3.108-rp	6-OXOPURINE	134.023	3.108	C5H2N4O	11205977	#N/A	rp
960	FAUX	Phenylglyoxal@1.241-rp	Phenylglyoxal	134.037	1.241	C8H6O2	13470	#N/A	rp
961	FAUX	Phenylglyoxal@7.719-rp	Phenylglyoxal	134.037	7.719	C8H6O2	13470	#N/A	rp
962	FAUX	Phenylglyoxal@8.902-rp	Phenylglyoxal	134.037	8.902	C8H6O2	13470	#N/A	rp
963	FAUX	DE1625000@5.496-rp	DE1625000	134.048	5.496	C7H6N2O	11490	#N/A	rp
964	FAUX	DE1625000@8.797-rp	DE1625000	134.048	8.797	C7H6N2O	11490	#N/A	rp
965	FAUX	DE1625000@28.5-rp	DE1625000	134.048	28.5	C7H6N2O	11490	#N/A	rp
966	FAUX	2,3-dihydroxy-3-methylbutanoicacid@1.273-rp	2,3-dihydroxy-3-methylbutanoicacid	134.058	1.273	C5H10O4	#N/A	Metabolic pathways;Biosynthesis of secondary metabolites;2-Oxocarboxylic acid metabolism;Biosynthesis of amino acids;Other	rp
967	FAUX	134.06041@1.457-rp	#N/A	134.06	1.457	C4H11N2OP	#N/A	#N/A	rp
968	FAUX	Chavicol@10.14-rp	Chavicol	134.073	10.14	C9H10O	#N/A	Biosynthesis of secondary metabolites;Biosynthesis of plant secondary metabolites;Phenylpropanoid biosynthesis	rp
969	FAUX	Chavicol@11.706-rp	Chavicol	134.073	11.706	C9H10O	#N/A	Biosynthesis of secondary metabolites;Biosynthesis of plant secondary metabolites;Phenylpropanoid biosynthesis	rp
970	FAUX	Chavicol@11.313-rp	Chavicol	134.073	11.313	C9H10O	#N/A	Biosynthesis of secondary metabolites;Biosynthesis of plant secondary metabolites;Phenylpropanoid biosynthesis	rp
971	FAUX	Chavicol@13.017-rp	Chavicol	134.073	13.017	C9H10O	#N/A	Biosynthesis of secondary metabolites;Biosynthesis of plant secondary metabolites;Phenylpropanoid biosynthesis	rp
972	FAUX	Chavicol@11.008-rp	Chavicol	134.073	11.008	C9H10O	#N/A	Biosynthesis of secondary metabolites;Biosynthesis of plant secondary metabolites;Phenylpropanoid biosynthesis	rp
973	FAUX	135.00696@2.379-rp	#N/A	135.007	2.379	C5HN3O2	#N/A	#N/A	rp
974	FAUX	4-mercaptobenzonitrile@11.319-rp	4-mercaptobenzonitrile	135.015	11.319	C7H5NS	508541	#N/A	rp
975	FAUX	Benzoxazolone@4.18-rp	Benzoxazolone	135.032	4.18	C7H5NO2	5820	#N/A	rp
976	FAUX	Benzoxazolone@3.369-rp	Benzoxazolone	135.032	3.369	C7H5NO2	5820	#N/A	rp
977	FAUX	Benzoxazolone@4.748-rp	Benzoxazolone	135.032	4.748	C7H5NO2	5820	#N/A	rp
978	FAUX	135.04089@1.069-rp	#N/A	135.041	1.069	#N/A	#N/A	#N/A	rp
979	FAUX	HOBT@28.679-rp	HOBT	135.044	28.679	C6H5N3O	68282	#N/A	rp
980	FAUX	HOBT@1.971-rp	HOBT	135.044	1.971	C6H5N3O	68282	#N/A	rp
981	FAUX	Adenine@3.216-rp	Adenine	135.055	3.216	C5H5N5	185	Metabolic pathways;Other	rp
982	FAUX	Adenine@2.119-rp	Adenine	135.055	2.119	C5H5N5	185	Metabolic pathways;Other	rp
983	FAUX	Adenine@7.284-rp	Adenine	135.055	7.284	C5H5N5	185	Metabolic pathways;Other	rp
984	FAUX	2-phenylacetamide@10.531-rp	2-phenylacetamide	135.068	10.531	C8H9NO	#N/A	Metabolic pathways;Biosynthesis of secondary metabolites;Microbial metabolism in diverse environments;2-Oxocarboxylic acid metabolism;Phenylalanine metabolism;Glucosinolate biosynthesis;Other	rp
985	FAUX	2-phenylacetamide@8.895-rp	2-phenylacetamide	135.068	8.895	C8H9NO	#N/A	Metabolic pathways;Biosynthesis of secondary metabolites;Microbial metabolism in diverse environments;2-Oxocarboxylic acid metabolism;Phenylalanine metabolism;Glucosinolate biosynthesis;Other	rp
986	FAUX	2-phenylacetamide@6.3-rp	2-phenylacetamide	135.068	6.3	C8H9NO	#N/A	Metabolic pathways;Biosynthesis of secondary metabolites;Microbial metabolism in diverse environments;2-Oxocarboxylic acid metabolism;Phenylalanine metabolism;Glucosinolate biosynthesis;Other	rp
987	FAUX	2-phenylacetamide@1.453-rp	2-phenylacetamide	135.068	1.453	C8H9NO	#N/A	Metabolic pathways;Biosynthesis of secondary metabolites;Microbial metabolism in diverse environments;2-Oxocarboxylic acid metabolism;Phenylalanine metabolism;Glucosinolate biosynthesis;Other	rp
988	FAUX	2-phenylacetamide@2.081-rp	2-phenylacetamide	135.068	2.081	C8H9NO	#N/A	Metabolic pathways;Biosynthesis of secondary metabolites;Microbial metabolism in diverse environments;2-Oxocarboxylic acid metabolism;Phenylalanine metabolism;Glucosinolate biosynthesis;Other	rp
989	FAUX	2-phenylacetamide@9.329-rp	2-phenylacetamide	135.068	9.329	C8H9NO	#N/A	Metabolic pathways;Biosynthesis of secondary metabolites;Microbial metabolism in diverse environments;2-Oxocarboxylic acid metabolism;Phenylalanine metabolism;Glucosinolate biosynthesis;Other	rp
990	FAUX	2-phenylacetamide@6.589-rp	2-phenylacetamide	135.068	6.589	C8H9NO	#N/A	Metabolic pathways;Biosynthesis of secondary metabolites;Microbial metabolism in diverse environments;2-Oxocarboxylic acid metabolism;Phenylalanine metabolism;Glucosinolate biosynthesis;Other	rp
991	FAUX	2-phenylacetamide@8.653-rp	2-phenylacetamide	135.068	8.653	C8H9NO	#N/A	Metabolic pathways;Biosynthesis of secondary metabolites;Microbial metabolism in diverse environments;2-Oxocarboxylic acid metabolism;Phenylalanine metabolism;Glucosinolate biosynthesis;Other	rp
992	FAUX	2-phenylacetamide@10.126-rp	2-phenylacetamide	135.068	10.126	C8H9NO	#N/A	Metabolic pathways;Biosynthesis of secondary metabolites;Microbial metabolism in diverse environments;2-Oxocarboxylic acid metabolism;Phenylalanine metabolism;Glucosinolate biosynthesis;Other	rp
993	FAUX	2-phenylacetamide@8.025-rp	2-phenylacetamide	135.068	8.025	C8H9NO	#N/A	Metabolic pathways;Biosynthesis of secondary metabolites;Microbial metabolism in diverse environments;2-Oxocarboxylic acid metabolism;Phenylalanine metabolism;Glucosinolate biosynthesis;Other	rp
994	FAUX	2-phenylacetamide@5.784-rp	2-phenylacetamide	135.069	5.784	C8H9NO	#N/A	Metabolic pathways;Biosynthesis of secondary metabolites;Microbial metabolism in diverse environments;2-Oxocarboxylic acid metabolism;Phenylalanine metabolism;Glucosinolate biosynthesis;Other	rp
995	FAUX	4-Aminobenzamidine@28.672-rp	4-Aminobenzamidine	135.079	28.672	C7H9N3	1662	#N/A	rp
996	FAUX	135.90211@20.286-rp	#N/A	135.902	20.286	#N/A	#N/A	#N/A	rp
997	FAUX	135.90219@1.095-rp	#N/A	135.902	1.095	#N/A	#N/A	#N/A	rp
998	FAUX	135.92391@0.93-rp	#N/A	135.924	0.93	#N/A	#N/A	#N/A	rp
999	FAUX	135.99824@2.461-rp	#N/A	135.998	2.461	C7H4OS	#N/A	#N/A	rp
1000	FAUX	136.0222@0.856-rp	#N/A	136.022	0.856	C3H9N2PS	#N/A	#N/A	rp
1001	FAUX	Erythronicacid@1.087-rp	Erythronicacid	136.037	1.087	C4H8O5	#N/A	Metabolic pathways;Other	rp
1002	FAUX	Hypoxanthine@4.138-rp	Hypoxanthine	136.039	4.138	C5H4N4O	#N/A	Metabolic pathways;Other	rp
1003	FAUX	Hypoxanthin@4.577-rp	Hypoxanthin	136.039	4.577	C5H4N4O	768	Metabolic pathways;Other	rp
1004	FAUX	Hypoxanthine@2.312-rp	Hypoxanthine	136.039	2.312	C5H4N4O	#N/A	Metabolic pathways;Other	rp
1005	FAUX	Hypoxanthin@6.317-rp	Hypoxanthin	136.039	6.317	C5H4N4O	768	Metabolic pathways;Other	rp
1006	FAUX	Hypoxanthin@5.765-rp	Hypoxanthin	136.039	5.765	C5H4N4O	768	Metabolic pathways;Other	rp
1007	FAUX	2-hydroxyacetophenone@1.453-rp	2-hydroxyacetophenone	136.052	1.453	C8H8O2	#N/A	Metabolic pathways;Biosynthesis of secondary metabolites;Microbial metabolism in diverse environments;Degradation of aromatic compounds;Biosynthesis of plant secondary metabolites;Biosynthesis of alkaloids derived from shikimate pathway;Phenylpropanoid biosynthesis;Phenylalanine metabolism;Tyrosine metabolism;Isoquinoline alkaloid biosynthesis;Other	rp
1008	FAUX	2-hydroxyacetophenone@9.389-rp	2-hydroxyacetophenone	136.052	9.389	C8H8O2	#N/A	Metabolic pathways;Biosynthesis of secondary metabolites;Microbial metabolism in diverse environments;Degradation of aromatic compounds;Biosynthesis of plant secondary metabolites;Biosynthesis of alkaloids derived from shikimate pathway;Phenylpropanoid biosynthesis;Phenylalanine metabolism;Tyrosine metabolism;Isoquinoline alkaloid biosynthesis;Other	rp
1009	FAUX	2-hydroxyacetophenone@9.935-rp	2-hydroxyacetophenone	136.053	9.935	C8H8O2	#N/A	Metabolic pathways;Biosynthesis of secondary metabolites;Microbial metabolism in diverse environments;Degradation of aromatic compounds;Biosynthesis of plant secondary metabolites;Biosynthesis of alkaloids derived from shikimate pathway;Phenylpropanoid biosynthesis;Phenylalanine metabolism;Tyrosine metabolism;Isoquinoline alkaloid biosynthesis;Other	rp
1010	FAUX	2-hydroxyacetophenone@12.974-rp	2-hydroxyacetophenone	136.053	12.974	C8H8O2	#N/A	Metabolic pathways;Biosynthesis of secondary metabolites;Microbial metabolism in diverse environments;Degradation of aromatic compounds;Biosynthesis of plant secondary metabolites;Biosynthesis of alkaloids derived from shikimate pathway;Phenylpropanoid biosynthesis;Phenylalanine metabolism;Tyrosine metabolism;Isoquinoline alkaloid biosynthesis;Other	rp
1011	FAUX	2-hydroxyacetophenone@10.488-rp	2-hydroxyacetophenone	136.053	10.488	C8H8O2	#N/A	Metabolic pathways;Biosynthesis of secondary metabolites;Microbial metabolism in diverse environments;Degradation of aromatic compounds;Biosynthesis of plant secondary metabolites;Biosynthesis of alkaloids derived from shikimate pathway;Phenylpropanoid biosynthesis;Phenylalanine metabolism;Tyrosine metabolism;Isoquinoline alkaloid biosynthesis;Other	rp
1012	FAUX	2-hydroxyacetophenone@8.849-rp	2-hydroxyacetophenone	136.053	8.849	C8H8O2	#N/A	Metabolic pathways;Biosynthesis of secondary metabolites;Microbial metabolism in diverse environments;Degradation of aromatic compounds;Biosynthesis of plant secondary metabolites;Biosynthesis of alkaloids derived from shikimate pathway;Phenylpropanoid biosynthesis;Phenylalanine metabolism;Tyrosine metabolism;Isoquinoline alkaloid biosynthesis;Other	rp
1013	FAUX	2-hydroxyacetophenone@3.914-rp	2-hydroxyacetophenone	136.053	3.914	C8H8O2	#N/A	Metabolic pathways;Biosynthesis of secondary metabolites;Microbial metabolism in diverse environments;Degradation of aromatic compounds;Biosynthesis of plant secondary metabolites;Biosynthesis of alkaloids derived from shikimate pathway;Phenylpropanoid biosynthesis;Phenylalanine metabolism;Tyrosine metabolism;Isoquinoline alkaloid biosynthesis;Other	rp
1014	FAUX	2-hydroxyacetophenone@4.148-rp	2-hydroxyacetophenone	136.053	4.148	C8H8O2	#N/A	Metabolic pathways;Biosynthesis of secondary metabolites;Microbial metabolism in diverse environments;Degradation of aromatic compounds;Biosynthesis of plant secondary metabolites;Biosynthesis of alkaloids derived from shikimate pathway;Phenylpropanoid biosynthesis;Phenylalanine metabolism;Tyrosine metabolism;Isoquinoline alkaloid biosynthesis;Other	rp
1015	FAUX	136.06113@1.08-rp	#N/A	136.061	1.08	#N/A	#N/A	#N/A	rp
1016	FAUX	1-methylnicotinamide@1.11-rp	1-methylnicotinamide	136.064	1.11	C7H8N2O	#N/A	#N/A	rp
1017	FAUX	1-methylnicotinamide@2.461-rp	1-methylnicotinamide	136.064	2.461	C7H8N2O	#N/A	#N/A	rp
1018	FAUX	2-Pyridinecarbohydrazonamide@6.536-rp	2-Pyridinecarbohydrazonamide	136.075	6.536	C6H8N4	4576588	#N/A	rp
1019	FAUX	4329@12.228-rp	4329	136.089	12.228	C9H12O	10248	#N/A	rp
1020	FAUX	4329@10.272-rp	4329	136.089	10.272	C9H12O	10248	#N/A	rp
1021	FAUX	4329@13.514-rp	4329	136.089	13.514	C9H12O	10248	#N/A	rp
1022	FAUX	136.54857@1.615-rp	#N/A	136.549	1.615	#N/A	#N/A	#N/A	rp
1023	FAUX	6-Oxo-6,7-dihydro-3H-purin-1-ium@1.102-rp	6-Oxo-6,7-dihydro-3H-purin-1-ium	137.045	1.102	C5H5N4O	3278295	#N/A	rp
1024	FAUX	2-pyridylaceticacid@8.37-rp	2-pyridylaceticacid	137.048	8.37	C7H7NO2	#N/A	Metabolic pathways;Biosynthesis of secondary metabolites;Microbial metabolism in diverse environments;Degradation of aromatic compounds;Biosynthesis of plant secondary metabolites;Biosynthesis of alkaloids derived from shikimate pathway;Biosynthesis of amino acids;Biosynthesis of phenylpropanoids;Aminobenzoate degradation;Tryptophan metabolism;Biosynthesis of various secondary metabolites - part …	rp
1025	FAUX	2-pyridylaceticacid@11.755-rp	2-pyridylaceticacid	137.048	11.755	C7H7NO2	#N/A	Metabolic pathways;Biosynthesis of secondary metabolites;Microbial metabolism in diverse environments;Degradation of aromatic compounds;Biosynthesis of plant secondary metabolites;Biosynthesis of alkaloids derived from shikimate pathway;Biosynthesis of amino acids;Biosynthesis of phenylpropanoids;Aminobenzoate degradation;Tryptophan metabolism;Biosynthesis of various secondary metabolites - part …	rp
1026	FAUX	2-pyridylaceticacid@11.519-rp	2-pyridylaceticacid	137.048	11.519	C7H7NO2	#N/A	Metabolic pathways;Biosynthesis of secondary metabolites;Microbial metabolism in diverse environments;Degradation of aromatic compounds;Biosynthesis of plant secondary metabolites;Biosynthesis of alkaloids derived from shikimate pathway;Biosynthesis of amino acids;Biosynthesis of phenylpropanoids;Aminobenzoate degradation;Tryptophan metabolism;Biosynthesis of various secondary metabolites - part …	rp
1027	FAUX	Trigonelline	Trigonelline	137.048	1.241	C7H7NO2	#N/A	Metabolic pathways;Biosynthesis of secondary metabolites;Microbial metabolism in diverse environments;Degradation of aromatic compounds;Biosynthesis of plant secondary metabolites;Biosynthesis of alkaloids derived from shikimate pathway;Biosynthesis of amino acids;Biosynthesis of phenylpropanoids;Aminobenzoate degradation;Tryptophan metabolism;Biosynthesis of various secondary metabolites - part …	rp
1028	FAUX	2-pyridylaceticacid@1.418-rp	2-pyridylaceticacid	137.048	1.418	C7H7NO2	#N/A	Metabolic pathways;Biosynthesis of secondary metabolites;Microbial metabolism in diverse environments;Degradation of aromatic compounds;Biosynthesis of plant secondary metabolites;Biosynthesis of alkaloids derived from shikimate pathway;Biosynthesis of amino acids;Biosynthesis of phenylpropanoids;Aminobenzoate degradation;Tryptophan metabolism;Biosynthesis of various secondary metabolites - part …	rp
1029	FAUX	2-pyridylaceticacid@2.868-rp	2-pyridylaceticacid	137.048	2.868	C7H7NO2	#N/A	Metabolic pathways;Biosynthesis of secondary metabolites;Microbial metabolism in diverse environments;Degradation of aromatic compounds;Biosynthesis of plant secondary metabolites;Biosynthesis of alkaloids derived from shikimate pathway;Biosynthesis of amino acids;Biosynthesis of phenylpropanoids;Aminobenzoate degradation;Tryptophan metabolism;Biosynthesis of various secondary metabolites - part …	rp
1030	FAUX	2-pyridylaceticacid@7.033-rp	2-pyridylaceticacid	137.048	7.033	C7H7NO2	#N/A	Metabolic pathways;Biosynthesis of secondary metabolites;Microbial metabolism in diverse environments;Degradation of aromatic compounds;Biosynthesis of plant secondary metabolites;Biosynthesis of alkaloids derived from shikimate pathway;Biosynthesis of amino acids;Biosynthesis of phenylpropanoids;Aminobenzoate degradation;Tryptophan metabolism;Biosynthesis of various secondary metabolites - part …	rp
1031	FAUX	2-pyridylaceticacid@5.239-rp	2-pyridylaceticacid	137.048	5.239	C7H7NO2	#N/A	Metabolic pathways;Biosynthesis of secondary metabolites;Microbial metabolism in diverse environments;Degradation of aromatic compounds;Biosynthesis of plant secondary metabolites;Biosynthesis of alkaloids derived from shikimate pathway;Biosynthesis of amino acids;Biosynthesis of phenylpropanoids;Aminobenzoate degradation;Tryptophan metabolism;Biosynthesis of various secondary metabolites - part …	rp
1032	FAUX	2-pyridylaceticacid@5.797-rp	2-pyridylaceticacid	137.048	5.797	C7H7NO2	#N/A	Metabolic pathways;Biosynthesis of secondary metabolites;Microbial metabolism in diverse environments;Degradation of aromatic compounds;Biosynthesis of plant secondary metabolites;Biosynthesis of alkaloids derived from shikimate pathway;Biosynthesis of amino acids;Biosynthesis of phenylpropanoids;Aminobenzoate degradation;Tryptophan metabolism;Biosynthesis of various secondary metabolites - part …	rp
1033	FAUX	Isoniazid@8.098-rp	Isoniazid	137.059	8.098	C6H7N3O	3635	Other	rp
1034	FAUX	Isoniazid@6.538-rp	Isoniazid	137.059	6.538	C6H7N3O	3635	Other	rp
1035	FAUX	Isoniazid@18.601-rp	Isoniazid	137.059	18.601	C6H7N3O	3635	Other	rp
1036	FAUX	Isoniazid@20.934-rp	Isoniazid	137.059	20.934	C6H7N3O	3635	Other	rp
1037	FAUX	Isoniazid@28.69-rp	Isoniazid	137.059	28.69	C6H7N3O	3635	Other	rp
1038	FAUX	SKF-97,541@9.935-rp	SKF-97,541	137.06	9.935	C4H12NO2P	5040	#N/A	rp
1039	FAUX	4-hydroxy-2,6-dimethylaniline@2.09-rp	4-hydroxy-2,6-dimethylaniline	137.084	2.09	C8H11NO	#N/A	Metabolic pathways;Biosynthesis of secondary metabolites;Biosynthesis of plant secondary metabolites;Biosynthesis of alkaloids derived from shikimate pathway;Tyrosine metabolism;Isoquinoline alkaloid biosynthesis;Other	rp
1040	FAUX	4-hydroxy-2,6-dimethylaniline@1.404-rp	4-hydroxy-2,6-dimethylaniline	137.084	1.404	C8H11NO	#N/A	Metabolic pathways;Biosynthesis of secondary metabolites;Biosynthesis of plant secondary metabolites;Biosynthesis of alkaloids derived from shikimate pathway;Tyrosine metabolism;Isoquinoline alkaloid biosynthesis;Other	rp
1041	FAUX	4-hydroxy-2,6-dimethylaniline@10.016-rp	4-hydroxy-2,6-dimethylaniline	137.084	10.016	C8H11NO	#N/A	Metabolic pathways;Biosynthesis of secondary metabolites;Biosynthesis of plant secondary metabolites;Biosynthesis of alkaloids derived from shikimate pathway;Tyrosine metabolism;Isoquinoline alkaloid biosynthesis;Other	rp
1042	FAUX	4-hydroxy-2,6-dimethylaniline@1.883-rp	4-hydroxy-2,6-dimethylaniline	137.084	1.883	C8H11NO	#N/A	Metabolic pathways;Biosynthesis of secondary metabolites;Biosynthesis of plant secondary metabolites;Biosynthesis of alkaloids derived from shikimate pathway;Tyrosine metabolism;Isoquinoline alkaloid biosynthesis;Other	rp
1043	FAUX	4-hydroxy-2,6-dimethylaniline@8.703-rp	4-hydroxy-2,6-dimethylaniline	137.084	8.703	C8H11NO	#N/A	Metabolic pathways;Biosynthesis of secondary metabolites;Biosynthesis of plant secondary metabolites;Biosynthesis of alkaloids derived from shikimate pathway;Tyrosine metabolism;Isoquinoline alkaloid biosynthesis;Other	rp
1044	FAUX	isaxonine@28.612-rp	isaxonine	137.095	28.612	C7H11N3	64309	Microbial metabolism in diverse environments;Other	rp
1045	FAUX	2,3-Disulfanylpropanoicacid@1.649-rp	2,3-Disulfanylpropanoicacid	137.981	1.649	C3H6O2S2	99458	#N/A	rp
1046	FAUX	137.99519@1.303-rp	#N/A	137.995	1.303	C6H2O4	#N/A	#N/A	rp
1047	FAUX	137.9952@1.405-rp	#N/A	137.995	1.405	C6H2O4	#N/A	#N/A	rp
1048	FAUX	137.99521@1.615-rp	#N/A	137.995	1.615	C6H2O4	#N/A	#N/A	rp
1049	FAUX	137.99522@1.967-rp	#N/A	137.995	1.967	C6H2O4	#N/A	#N/A	rp
1050	FAUX	Thionicotinamide@8.795-rp	Thionicotinamide	138.025	8.795	C6H6N2S	644219	#N/A	rp
1051	FAUX	2-hydroxy-5-methylquinone@12.473-rp	2-hydroxy-5-methylquinone	138.031	12.473	C7H6O3	13588621	Metabolic pathways;Biosynthesis of secondary metabolites;Microbial metabolism in diverse environments;Degradation of aromatic compounds;Biosynthesis of alkaloids derived from shikimate pathway;Phenylalanine metabolism;Biosynthesis of phenylpropanoids;Bile secretion;Tyrosine metabolism;Aminobenzoate degradation;Isoquinoline alkaloid biosynthesis;Other	rp
1052	FAUX	2-hydroxy-5-methylquinone@9.935-rp	2-hydroxy-5-methylquinone	138.032	9.935	C7H6O3	13588621	Metabolic pathways;Biosynthesis of secondary metabolites;Microbial metabolism in diverse environments;Degradation of aromatic compounds;Biosynthesis of alkaloids derived from shikimate pathway;Phenylalanine metabolism;Biosynthesis of phenylpropanoids;Bile secretion;Tyrosine metabolism;Aminobenzoate degradation;Isoquinoline alkaloid biosynthesis;Other	rp
1053	FAUX	2-hydroxy-5-methylquinone@7.917-rp	2-hydroxy-5-methylquinone	138.032	7.917	C7H6O3	13588621	Metabolic pathways;Biosynthesis of secondary metabolites;Microbial metabolism in diverse environments;Degradation of aromatic compounds;Biosynthesis of alkaloids derived from shikimate pathway;Phenylalanine metabolism;Biosynthesis of phenylpropanoids;Bile secretion;Tyrosine metabolism;Aminobenzoate degradation;Isoquinoline alkaloid biosynthesis;Other	rp
1054	FAUX	2-hydroxy-5-methylquinone@1.918-rp	2-hydroxy-5-methylquinone	138.032	1.918	C7H6O3	13588621	Metabolic pathways;Biosynthesis of secondary metabolites;Microbial metabolism in diverse environments;Degradation of aromatic compounds;Biosynthesis of alkaloids derived from shikimate pathway;Phenylalanine metabolism;Biosynthesis of phenylpropanoids;Bile secretion;Tyrosine metabolism;Aminobenzoate degradation;Isoquinoline alkaloid biosynthesis;Other	rp
1055	FAUX	2-hydroxy-5-methylquinone@1.597-rp	2-hydroxy-5-methylquinone	138.032	1.597	C7H6O3	13588621	Metabolic pathways;Biosynthesis of secondary metabolites;Microbial metabolism in diverse environments;Degradation of aromatic compounds;Biosynthesis of alkaloids derived from shikimate pathway;Phenylalanine metabolism;Biosynthesis of phenylpropanoids;Bile secretion;Tyrosine metabolism;Aminobenzoate degradation;Isoquinoline alkaloid biosynthesis;Other	rp
1056	FAUX	2-aminonicotinicacid@1.416-rp	2-aminonicotinicacid	138.043	1.416	C6H6N2O2	#N/A	Metabolic pathways;Other	rp
1057	FAUX	2-aminonicotinicacid@1.731-rp	2-aminonicotinicacid	138.043	1.731	C6H6N2O2	#N/A	Metabolic pathways;Other	rp
1058	FAUX	2-aminonicotinicacid@1.956-rp	2-aminonicotinicacid	138.043	1.956	C6H6N2O2	#N/A	Metabolic pathways;Other	rp
1059	FAUX	2-aminonicotinicacid@3.304-rp	2-aminonicotinicacid	138.043	3.304	C6H6N2O2	#N/A	Metabolic pathways;Other	rp
1060	FAUX	2-aminonicotinicacid@2.628-rp	2-aminonicotinicacid	138.043	2.628	C6H6N2O2	#N/A	Metabolic pathways;Other	rp
1061	FAUX	2-aminonicotinicacid@28.467-rp	2-aminonicotinicacid	138.043	28.467	C6H6N2O2	#N/A	Metabolic pathways;Other	rp
1062	FAUX	138.05536@12.009-rp	#N/A	138.055	12.009	C3H11N2O2P	#N/A	#N/A	rp
1063	FAUX	3-ethylcatechol@9.249-rp	3-ethylcatechol	138.068	9.249	C8H10O2	63462	Metabolic pathways;Microbial metabolism in diverse environments;Degradation of aromatic compounds;Tyrosine metabolism;Other	rp
1064	FAUX	3-ethylcatechol@9.92-rp	3-ethylcatechol	138.068	9.92	C8H10O2	63462	Metabolic pathways;Microbial metabolism in diverse environments;Degradation of aromatic compounds;Tyrosine metabolism;Other	rp
1065	FAUX	3-ethylcatechol@6.824-rp	3-ethylcatechol	138.068	6.824	C8H10O2	63462	Metabolic pathways;Microbial metabolism in diverse environments;Degradation of aromatic compounds;Tyrosine metabolism;Other	rp
1066	FAUX	1-Methyl-1,2-dihydro-3-pyridinecarboxamide@6.553-rp	1-Methyl-1,2-dihydro-3-pyridinecarboxamide	138.079	6.553	C7H10N2O	10628510	#N/A	rp
1067	FAUX	3,6-nonadienal@8.823-rp	3,6-nonadienal	138.104	8.823	C9H14O	#N/A	Biosynthesis of secondary metabolites;Other	rp
1068	FAUX	3,6-nonadienal@11.457-rp	3,6-nonadienal	138.105	11.457	C9H14O	#N/A	Biosynthesis of secondary metabolites;Other	rp
1069	FAUX	2-Chloro-3-cyanopyrazine@28.754-rp	2-Chloro-3-cyanopyrazine	138.994	28.754	C5H2ClN3	258076	#N/A	rp
1070	FAUX	138.99454@0.852-rp	#N/A	138.995	0.852	C2H7NO2P2	#N/A	#N/A	rp
10	VRAI	N-Thionylaniline@2.765-rp	N-Thionylaniline	139.009	2.765	C6H5NOS	63904	#N/A	rp
1071	FAUX	N-Thionylaniline@6.275-rp	N-Thionylaniline	139.009	6.275	C6H5NOS	63904	#N/A	rp
1072	FAUX	N-Thionylaniline@3.404-rp	N-Thionylaniline	139.009	3.404	C6H5NOS	63904	#N/A	rp
1073	FAUX	N-Thionylaniline@7.095-rp	N-Thionylaniline	139.009	7.095	C6H5NOS	63904	#N/A	rp
11	VRAI	N-Thionylaniline@4.542-rp	N-Thionylaniline	139.009	4.542	C6H5NOS	63904	#N/A	rp
1074	FAUX	N-Thionylaniline@7.357-rp	N-Thionylaniline	139.009	7.357	C6H5NOS	63904	#N/A	rp
1075	FAUX	N-Thionylaniline@5.972-rp	N-Thionylaniline	139.009	5.972	C6H5NOS	63904	#N/A	rp
1076	FAUX	N-Thionylaniline@7.224-rp	N-Thionylaniline	139.009	7.224	C6H5NOS	63904	#N/A	rp
1077	FAUX	2-hydroxynicotinicacid@3.308-rp	2-hydroxynicotinicacid	139.027	3.308	C6H5NO3	#N/A	Metabolic pathways;Microbial metabolism in diverse environments;Aminobenzoate degradation;Other	rp
1078	FAUX	139.05415@3.39-rp	#N/A	139.054	3.39	#N/A	#N/A	#N/A	rp
1079	FAUX	139.05421@6.519-rp	#N/A	139.054	6.519	#N/A	#N/A	#N/A	rp
1080	FAUX	139.06088@1.102-rp	#N/A	139.061	1.102	#N/A	#N/A	#N/A	rp
1081	FAUX	Deferiprone@5.74-rp	Deferiprone	139.063	5.74	C7H9NO2	2866	#N/A	rp
1082	FAUX	Deferiprone@6.737-rp	Deferiprone	139.063	6.737	C7H9NO2	2866	#N/A	rp
1083	FAUX	Deferiprone@2.858-rp	Deferiprone	139.064	2.858	C7H9NO2	2866	#N/A	rp
1084	FAUX	Deferiprone@7.034-rp	Deferiprone	139.064	7.034	C7H9NO2	2866	#N/A	rp
1085	FAUX	Deferiprone@4.029-rp	Deferiprone	139.064	4.029	C7H9NO2	2866	#N/A	rp
1086	FAUX	Deferiprone@6.37-rp	Deferiprone	139.064	6.37	C7H9NO2	2866	#N/A	rp
1087	FAUX	4-amino-5-hydroxymethyl-2-methylpyrimidine@28.75-rp	4-amino-5-hydroxymethyl-2-methylpyrimidine	139.074	28.75	C6H9N3O	#N/A	Metabolic pathways;Biosynthesis of secondary metabolites;ABC transporters;Other	rp
1088	FAUX	1-indolizidinone@3.366-rp	1-indolizidinone	139.1	3.366	C8H13NO	#N/A	Metabolic pathways;Biosynthesis of secondary metabolites;Other	rp
1089	FAUX	1-indolizidinone@8.983-rp	1-indolizidinone	139.1	8.983	C8H13NO	#N/A	Metabolic pathways;Biosynthesis of secondary metabolites;Other	rp
1090	FAUX	139.89623@0.981-rp	#N/A	139.896	0.981	#N/A	#N/A	#N/A	rp
1091	FAUX	139.99172@8.03-rp	#N/A	139.992	8.03	#N/A	#N/A	#N/A	rp
1092	FAUX	2,5-Diformylthiophene@7.097-rp	2,5-Diformylthiophene	139.993	7.097	C6H4O2S	510927	#N/A	rp
1093	FAUX	2,5-Diformylthiophene@6.546-rp	2,5-Diformylthiophene	139.993	6.546	C6H4O2S	510927	#N/A	rp
1094	FAUX	Dimethylmethylphosphonothionate@16.229-rp	Dimethylmethylphosphonothionate	140.006	16.229	C3H9O2PS	171701	#N/A	rp
1095	FAUX	4-carboxymethylenebutenolide@10.756-rp	4-carboxymethylenebutenolide	140.011	10.756	C6H4O4	#N/A	Microbial metabolism in diverse environments;Other	rp
1096	FAUX	4-carboxymethylenebutenolide@12.223-rp	4-carboxymethylenebutenolide	140.011	12.223	C6H4O4	#N/A	Microbial metabolism in diverse environments;Other	rp
1097	FAUX	4-carboxymethylenebutenolide@13.369-rp	4-carboxymethylenebutenolide	140.011	13.369	C6H4O4	#N/A	Microbial metabolism in diverse environments;Other	rp
1098	FAUX	4-carboxymethylenebutenolide@1.531-rp	4-carboxymethylenebutenolide	140.011	1.531	C6H4O4	#N/A	Microbial metabolism in diverse environments;Other	rp
1099	FAUX	140.01686@6.682-rp	#N/A	140.017	6.682	#N/A	#N/A	#N/A	rp
1100	FAUX	140.01699@7.092-rp	#N/A	140.017	7.092	#N/A	#N/A	#N/A	rp
1101	FAUX	3-Nitro-4-pyridinol@28.2-rp	3-Nitro-4-pyridinol	140.023	28.2	C5H4N2O3	198882	#N/A	rp
1102	FAUX	3-Azido-4-oxo-2-azetidinecarbaldehyde@1.765-rp	3-Azido-4-oxo-2-azetidinecarbaldehyde	140.033	1.765	C4H4N4O2	74854369	#N/A	rp
1103	FAUX	2,4,5-trihydroxytoluene@3.668-rp	2,4,5-trihydroxytoluene	140.047	3.668	C7H8O3	63923	Microbial metabolism in diverse environments;Other	rp
1104	FAUX	1-methylimidazoleaceticacid@13.451-rp	1-methylimidazoleaceticacid	140.058	13.451	C6H8N2O2	#N/A	Metabolic pathways;Other	rp
1105	FAUX	1-methylimidazoleaceticacid@1.184-rp	1-methylimidazoleaceticacid	140.058	1.184	C6H8N2O2	#N/A	Metabolic pathways;Other	rp
1106	FAUX	1-methylimidazoleaceticacid@2.445-rp	1-methylimidazoleaceticacid	140.059	2.445	C6H8N2O2	#N/A	Metabolic pathways;Other	rp
1107	FAUX	1-methylimidazoleaceticacid@2.777-rp	1-methylimidazoleaceticacid	140.059	2.777	C6H8N2O2	#N/A	Metabolic pathways;Other	rp
1108	FAUX	24FC717FE5@0.998-rp	24FC717FE5	140.081	0.998	C4H8N6	63662	#N/A	rp
1109	FAUX	1,2-dihydroethylcatechol@3.451-rp	1,2-dihydroethylcatechol	140.083	3.451	C8H12O2	#N/A	Metabolic pathways;Microbial metabolism in diverse environments;Degradation of aromatic compounds;Other	rp
1110	FAUX	1,2-dihydroethylcatechol@8.783-rp	1,2-dihydroethylcatechol	140.083	8.783	C8H12O2	#N/A	Metabolic pathways;Microbial metabolism in diverse environments;Degradation of aromatic compounds;Other	rp
1111	FAUX	1,2-dihydroethylcatechol@11.841-rp	1,2-dihydroethylcatechol	140.084	11.841	C8H12O2	#N/A	Metabolic pathways;Microbial metabolism in diverse environments;Degradation of aromatic compounds;Other	rp
1112	FAUX	1,2-dihydroethylcatechol@12.219-rp	1,2-dihydroethylcatechol	140.084	12.219	C8H12O2	#N/A	Metabolic pathways;Microbial metabolism in diverse environments;Degradation of aromatic compounds;Other	rp
1113	FAUX	N,N-Diethylcyanoacetamide@1.159-rp	N,N-Diethylcyanoacetamide	140.095	1.159	C7H12N2O	3079596	#N/A	rp
1114	FAUX	140.59467@7.07-rp	#N/A	140.595	7.07	#N/A	#N/A	#N/A	rp
1115	FAUX	5-Nitroso-2,4(1H,3H)-pyrimidinedione@1.76-rp	5-Nitroso-2,4(1H,3H)-pyrimidinedione	141.017	1.76	C4H3N3O3	290828	#N/A	rp
1116	FAUX	Thiazole,2-propionyl-@5.771-rp	Thiazole,2-propionyl-	141.025	5.771	C6H7NOS	58779	#N/A	rp
1117	FAUX	Thiazole,2-propionyl-@7.09-rp	Thiazole,2-propionyl-	141.025	7.09	C6H7NOS	58779	#N/A	rp
1118	FAUX	Thiazole,2-propionyl-@3.437-rp	Thiazole,2-propionyl-	141.025	3.437	C6H7NOS	58779	#N/A	rp
1119	FAUX	141.02757@0.851-rp	#N/A	141.028	0.851	#N/A	#N/A	#N/A	rp
1120	FAUX	141.04017@1.063-rp	#N/A	141.04	1.063	C2H3N7O	#N/A	#N/A	rp
1121	FAUX	Pyrrolo(2,1,5-cd)indolizine@2.973-rp	Pyrrolo(2,1,5-cd)indolizine	141.058	2.973	C10H7N	119810	#N/A	rp
1122	FAUX	Ethosuximide@1.45-rp	Ethosuximide	141.079	1.45	C7H11NO2	3175	#N/A	rp
1123	FAUX	Ethosuximide@1.298-rp	Ethosuximide	141.079	1.298	C7H11NO2	3175	#N/A	rp
1124	FAUX	Ethosuximide@6.504-rp	Ethosuximide	141.079	6.504	C7H11NO2	3175	#N/A	rp
1125	FAUX	Hygrine@1.375-rp	Hygrine	141.115	1.375	C8H15NO	#N/A	Metabolic pathways;Biosynthesis of secondary metabolites;Other	rp
1126	FAUX	Hygrine@8.598-rp	Hygrine	141.115	8.598	C8H15NO	#N/A	Metabolic pathways;Biosynthesis of secondary metabolites;Other	rp
1127	FAUX	2-Chloro-1,3,2-oxathiaphospholane@0.947-rp	2-Chloro-1,3,2-oxathiaphospholane	141.941	0.947	C2H4ClOPS	46698	#N/A	rp
1128	FAUX	142.01153@0.85-rp	#N/A	142.012	0.85	#N/A	#N/A	#N/A	rp
1129	FAUX	2,3-Difluorobenzaldehyde@1.181-rp	2,3-Difluorobenzaldehyde	142.022	1.181	C7H4F2O	121323	#N/A	rp
1130	FAUX	2,3-Difluorobenzaldehyde@1.12-rp	2,3-Difluorobenzaldehyde	142.023	1.12	C7H4F2O	121323	#N/A	rp
1131	FAUX	142.02437@1.065-rp	#N/A	142.024	1.065	#N/A	#N/A	#N/A	rp
1132	FAUX	142.02444@0.923-rp	#N/A	142.024	0.923	#N/A	#N/A	#N/A	rp
1133	FAUX	142.02445@1.033-rp	#N/A	142.024	1.033	#N/A	#N/A	#N/A	rp
1134	FAUX	[(Fluorosulfanyl)methyl]benzene@28.534-rp	[(Fluorosulfanyl)methyl]benzene	142.025	28.534	C7H7FS	74854263	#N/A	rp
1135	FAUX	2-hydroxymuconicacidsemialdehyde@10.22-rp	2-hydroxymuconicacidsemialdehyde	142.026	10.22	C6H6O4	#N/A	Metabolic pathways;Microbial metabolism in diverse environments;Degradation of aromatic compounds;Other	rp
1136	FAUX	2-hydroxymuconicacidsemialdehyde@2.021-rp	2-hydroxymuconicacidsemialdehyde	142.027	2.021	C6H6O4	#N/A	Metabolic pathways;Microbial metabolism in diverse environments;Degradation of aromatic compounds;Other	rp
1137	FAUX	1-Propene-1,1,3,3-tetracarbonitrile@19.589-rp	1-Propene-1,1,3,3-tetracarbonitrile	142.028	19.589	C7H2N4	183077	#N/A	rp
1138	FAUX	1-Propene-1,1,3,3-tetracarbonitrile@0.852-rp	1-Propene-1,1,3,3-tetracarbonitrile	142.028	0.852	C7H2N4	183077	#N/A	rp
1139	FAUX	508472@0.854-rp	508472	142.029	0.854	C6H7ClN2	6993	#N/A	rp
1140	FAUX	2-Oxocyclohexanecarboxylicacid@3.458-rp	2-Oxocyclohexanecarboxylicacid	142.063	3.458	C7H10O3	8117783	#N/A	rp
1141	FAUX	142.06499@8.231-rp	#N/A	142.065	8.231	#N/A	#N/A	#N/A	rp
1142	FAUX	Ectoine@1.183-rp	Ectoine	142.074	1.183	C6H10N2O2	670	Metabolic pathways;Microbial metabolism in diverse environments;Other	rp
1143	FAUX	Ectoine@10.166-rp	Ectoine	142.074	10.166	C6H10N2O2	670	Metabolic pathways;Microbial metabolism in diverse environments;Other	rp
1144	FAUX	Ectoine@9.635-rp	Ectoine	142.074	9.635	C6H10N2O2	670	Metabolic pathways;Microbial metabolism in diverse environments;Other	rp
1145	FAUX	Ectoine@11.506-rp	Ectoine	142.074	11.506	C6H10N2O2	670	Metabolic pathways;Microbial metabolism in diverse environments;Other	rp
1146	FAUX	Ectoine@7.79-rp	Ectoine	142.074	7.79	C6H10N2O2	670	Metabolic pathways;Microbial metabolism in diverse environments;Other	rp
1147	FAUX	Ectoine@11.95-rp	Ectoine	142.074	11.95	C6H10N2O2	670	Metabolic pathways;Microbial metabolism in diverse environments;Other	rp
1148	FAUX	Ectoine@2.057-rp	Ectoine	142.074	2.057	C6H10N2O2	670	Metabolic pathways;Microbial metabolism in diverse environments;Other	rp
1149	FAUX	Ectoine@10.016-rp	Ectoine	142.074	10.016	C6H10N2O2	670	Metabolic pathways;Microbial metabolism in diverse environments;Other	rp
1150	FAUX	Ectoine@9.404-rp	Ectoine	142.074	9.404	C6H10N2O2	670	Metabolic pathways;Microbial metabolism in diverse environments;Other	rp
1151	FAUX	2-en-valproicacid@9.854-rp	2-en-valproicacid	142.099	9.854	C8H14O2	#N/A	Biosynthesis of secondary metabolites;Other	rp
1152	FAUX	2-en-valproicacid@5.64-rp	2-en-valproicacid	142.099	5.64	C8H14O2	#N/A	Biosynthesis of secondary metabolites;Other	rp
1153	FAUX	2-en-valproicacid@8.248-rp	2-en-valproicacid	142.099	8.248	C8H14O2	#N/A	Biosynthesis of secondary metabolites;Other	rp
1154	FAUX	2-en-valproicacid@8.458-rp	2-en-valproicacid	142.099	8.458	C8H14O2	#N/A	Biosynthesis of secondary metabolites;Other	rp
1155	FAUX	2-en-valproicacid@12.724-rp	2-en-valproicacid	142.099	12.724	C8H14O2	#N/A	Biosynthesis of secondary metabolites;Other	rp
1156	FAUX	2-en-valproicacid@9.061-rp	2-en-valproicacid	142.1	9.061	C8H14O2	#N/A	Biosynthesis of secondary metabolites;Other	rp
1157	FAUX	2-en-valproicacid@11.972-rp	2-en-valproicacid	142.1	11.972	C8H14O2	#N/A	Biosynthesis of secondary metabolites;Other	rp
1158	FAUX	2-en-valproicacid@12.344-rp	2-en-valproicacid	142.1	12.344	C8H14O2	#N/A	Biosynthesis of secondary metabolites;Other	rp
1159	FAUX	1-(3-Aminopropyl)-2-pyrrolidone@6.348-rp	1-(3-Aminopropyl)-2-pyrrolidone	142.111	6.348	C7H14N2O	74106	#N/A	rp
1160	FAUX	1-(3-Aminopropyl)-2-pyrrolidone@1.251-rp	1-(3-Aminopropyl)-2-pyrrolidone	142.111	1.251	C7H14N2O	74106	#N/A	rp
1161	FAUX	142.98734@0.883-rp	#N/A	142.987	0.883	#N/A	#N/A	#N/A	rp
1162	FAUX	143.01159@0.837-rp	#N/A	143.012	0.837	#N/A	#N/A	#N/A	rp
1163	FAUX	143.02339@28.592-rp	#N/A	143.023	28.592	C6HN5	#N/A	#N/A	rp
1164	FAUX	143.02506@0.851-rp	#N/A	143.025	0.851	C4H6N3OP	#N/A	#N/A	rp
1165	FAUX	143.02988@0.882-rp	#N/A	143.03	0.882	#N/A	#N/A	#N/A	rp
1166	FAUX	143.03141@0.877-rp	#N/A	143.031	0.877	#N/A	#N/A	#N/A	rp
1167	FAUX	143.03698@6.887-rp	#N/A	143.037	6.887	C9H5NO	#N/A	#N/A	rp
1168	FAUX	143.03722@2.962-rp	#N/A	143.037	2.962	C9H5NO	#N/A	#N/A	rp
1169	FAUX	3-cyano-7-azaindole@1.241-rp	3-cyano-7-azaindole	143.049	1.241	C8H5N3	8488660	#N/A	rp
1170	FAUX	143.05587@1.066-rp	#N/A	143.056	1.066	#N/A	#N/A	#N/A	rp
1171	FAUX	trimethadione@1.492-rp	trimethadione	143.058	1.492	C6H9NO3	5374	#N/A	rp
1172	FAUX	6-Oxo-pipecolinicacid@1.192-rp	6-Oxo-pipecolinicacid	143.058	1.192	C6H9NO3	2282737	#N/A	rp
1173	FAUX	trimethadione@1.674-rp	trimethadione	143.058	1.674	C6H9NO3	5374	#N/A	rp
1174	FAUX	trimethadione@1.921-rp	trimethadione	143.058	1.921	C6H9NO3	5374	#N/A	rp
1175	FAUX	1-naphthylamine@4.517-rp	1-naphthylamine	143.073	4.517	C10H9N	#N/A	Other	rp
1176	FAUX	1-naphthylamine@2.973-rp	1-naphthylamine	143.074	2.973	C10H9N	#N/A	Other	rp
1177	FAUX	1-naphthylamine@6.443-rp	1-naphthylamine	143.074	6.443	C10H9N	#N/A	Other	rp
1178	FAUX	1-naphthylamine@8.229-rp	1-naphthylamine	143.074	8.229	C10H9N	#N/A	Other	rp
1179	FAUX	1-naphthylamine@5.957-rp	1-naphthylamine	143.074	5.957	C10H9N	#N/A	Other	rp
1180	FAUX	1-naphthylamine@9.569-rp	1-naphthylamine	143.074	9.569	C10H9N	#N/A	Other	rp
1181	FAUX	1-naphthylamine@10.842-rp	1-naphthylamine	143.074	10.842	C10H9N	#N/A	Other	rp
1182	FAUX	Homocycloleucine@1.273-rp	Homocycloleucine	143.095	1.273	C7H13NO2	1325	ABC transporters	rp
1183	FAUX	Homocycloleucine@5.815-rp	Homocycloleucine	143.095	5.815	C7H13NO2	1325	ABC transporters	rp
1184	FAUX	Homocycloleucine@6.468-rp	Homocycloleucine	143.095	6.468	C7H13NO2	1325	ABC transporters	rp
1185	FAUX	Homocycloleucine@2.268-rp	Homocycloleucine	143.095	2.268	C7H13NO2	1325	ABC transporters	rp
1186	FAUX	Homocycloleucine@5.072-rp	Homocycloleucine	143.095	5.072	C7H13NO2	1325	ABC transporters	rp
1187	FAUX	Valpromide@10.337-rp	Valpromide	143.131	10.337	C8H17NO	64264	#N/A	rp
1188	FAUX	ThiobarbituricAcid@8.033-rp	ThiobarbituricAcid	143.999	8.033	C4H4N2O2S	2005830	#N/A	rp
1189	FAUX	ThiobarbituricAcid@8.637-rp	ThiobarbituricAcid	143.999	8.637	C4H4N2O2S	2005830	#N/A	rp
1190	FAUX	144.00899@0.854-rp	#N/A	144.009	0.854	C4H5N2O2P	#N/A	#N/A	rp
1191	FAUX	4-Amino-3-thioxo-3,4-dihydro-1,2,4-triazin-5(2H)-one@8.796-rp	4-Amino-3-thioxo-3,4-dihydro-1,2,4-triazin-5(2H)-one	144.011	8.796	C3H4N4OS	11475476	#N/A	rp
1192	FAUX	3,4-Dimethoxythiophene@1.622-rp	3,4-Dimethoxythiophene	144.025	1.622	C6H8O2S	2848793	#N/A	rp
1193	FAUX	144.0399@1.08-rp	#N/A	144.04	1.08	#N/A	#N/A	#N/A	rp
1194	FAUX	2-methyleneglutaricacid@1.248-rp	2-methyleneglutaricacid	144.042	1.248	C6H8O4	85862	Microbial metabolism in diverse environments;Other	rp
1195	FAUX	2-methyleneglutaricacid@1.536-rp	2-methyleneglutaricacid	144.042	1.536	C6H8O4	85862	Microbial metabolism in diverse environments;Other	rp
1196	FAUX	2-methyleneglutaricacid@1.075-rp	2-methyleneglutaricacid	144.042	1.075	C6H8O4	85862	Microbial metabolism in diverse environments;Other	rp
1197	FAUX	1-naphthol@12.221-rp	1-naphthol	144.057	12.221	C10H8O	#N/A	Other	rp
1198	FAUX	1-naphthol@10.669-rp	1-naphthol	144.057	10.669	C10H8O	#N/A	Other	rp
1199	FAUX	1-naphthol@13.272-rp	1-naphthol	144.058	13.272	C10H8O	#N/A	Other	rp
1200	FAUX	1-naphthol@11.409-rp	1-naphthol	144.058	11.409	C10H8O	#N/A	Other	rp
1201	FAUX	1-naphthol@12.478-rp	1-naphthol	144.058	12.478	C10H8O	#N/A	Other	rp
1202	FAUX	7-oxoheptanoicacid@8.591-rp	7-oxoheptanoicacid	144.079	8.591	C7H12O3	#N/A	Metabolic pathways;Microbial metabolism in diverse environments;Other	rp
1203	FAUX	7-oxoheptanoicacid@2.525-rp	7-oxoheptanoicacid	144.079	2.525	C7H12O3	#N/A	Metabolic pathways;Microbial metabolism in diverse environments;Other	rp
1204	FAUX	Caprylicacid@14.217-rp	Caprylicacid	144.115	14.217	C8H16O2	#N/A	Metabolic pathways;Biosynthesis of plant secondary metabolites;Bile secretion;Other	rp
12	VRAI	Valproicacid@16.305-rp	Valproicacid	144.115	16.305	C8H16O2	3009	Metabolic pathways;Biosynthesis of plant secondary metabolites;Bile secretion;Other	rp
1205	FAUX	Valproicacid@17.901-rp	Valproicacid	144.115	17.901	C8H16O2	3009	Metabolic pathways;Biosynthesis of plant secondary metabolites;Bile secretion;Other	rp
1206	FAUX	Caprylicacid@12.869-rp	Caprylicacid	144.115	12.869	C8H16O2	#N/A	Metabolic pathways;Biosynthesis of plant secondary metabolites;Bile secretion;Other	rp
1207	FAUX	Valproicacid@10.591-rp	Valproicacid	144.115	10.591	C8H16O2	3009	Metabolic pathways;Biosynthesis of plant secondary metabolites;Bile secretion;Other	rp
1208	FAUX	Caprylicacid@13.444-rp	Caprylicacid	144.115	13.444	C8H16O2	#N/A	Metabolic pathways;Biosynthesis of plant secondary metabolites;Bile secretion;Other	rp
1209	FAUX	Valproicacid@10.261-rp	Valproicacid	144.115	10.261	C8H16O2	3009	Metabolic pathways;Biosynthesis of plant secondary metabolites;Bile secretion;Other	rp
1210	FAUX	3-Thioxo-L-proline@8.864-rp	3-Thioxo-L-proline	145.02	8.864	C5H7NO2S	18711710	#N/A	rp
1211	FAUX	3-Thioxo-L-proline@6.287-rp	3-Thioxo-L-proline	145.02	6.287	C5H7NO2S	18711710	#N/A	rp
1212	FAUX	2-oxoglutaramicacid@6.991-rp	2-oxoglutaramicacid	145.038	6.991	C5H7NO4	#N/A	Metabolic pathways;Other	rp
1213	FAUX	2-oxoglutaramicacid@1.334-rp	2-oxoglutaramicacid	145.038	1.334	C5H7NO4	#N/A	Metabolic pathways;Other	rp
1214	FAUX	8-hydroxyquinoline@11.364-rp	8-hydroxyquinoline	145.053	11.364	C9H7NO	#N/A	#N/A	rp
1215	FAUX	8-hydroxyquinoline@6.369-rp	8-hydroxyquinoline	145.053	6.369	C9H7NO	#N/A	#N/A	rp
1216	FAUX	8-hydroxyquinoline@5.951-rp	8-hydroxyquinoline	145.053	5.951	C9H7NO	#N/A	#N/A	rp
1217	FAUX	8-hydroxyquinoline@8.23-rp	8-hydroxyquinoline	145.053	8.23	C9H7NO	#N/A	#N/A	rp
1218	FAUX	8-hydroxyquinoline@2.972-rp	8-hydroxyquinoline	145.053	2.972	C9H7NO	#N/A	#N/A	rp
1219	FAUX	8-hydroxyquinoline@7.232-rp	8-hydroxyquinoline	145.053	7.232	C9H7NO	#N/A	#N/A	rp
1220	FAUX	8-hydroxyquinoline@6.862-rp	8-hydroxyquinoline	145.053	6.862	C9H7NO	#N/A	#N/A	rp
1221	FAUX	8-hydroxyquinoline@2.083-rp	8-hydroxyquinoline	145.053	2.083	C9H7NO	#N/A	#N/A	rp
1222	FAUX	8-hydroxyquinoline@9.406-rp	8-hydroxyquinoline	145.053	9.406	C9H7NO	#N/A	#N/A	rp
1223	FAUX	145.05354@2.084-rp	#N/A	145.054	2.084	#N/A	#N/A	#N/A	rp
1224	FAUX	145.05528@3.09-rp	#N/A	145.055	3.09	#N/A	#N/A	#N/A	rp
1225	FAUX	145.0561@3.071-rp	#N/A	145.056	3.071	C6H11NOS	#N/A	#N/A	rp
1226	FAUX	3-(2-pyridyl)pyrazole@9.597-rp	3-(2-pyridyl)pyrazole	145.064	9.597	C8H7N3	2076463	#N/A	rp
1227	FAUX	2-amino-5-oxohexanoicacid@1.629-rp	2-amino-5-oxohexanoicacid	145.074	1.629	C6H11NO3	#N/A	Metabolic pathways;Biosynthesis of secondary metabolites;Biosynthesis of plant secondary metabolites;Biosynthesis of amino acids;Other	rp
1228	FAUX	2-amino-5-oxohexanoicacid@1.968-rp	2-amino-5-oxohexanoicacid	145.074	1.968	C6H11NO3	#N/A	Metabolic pathways;Biosynthesis of secondary metabolites;Biosynthesis of plant secondary metabolites;Biosynthesis of amino acids;Other	rp
1229	FAUX	2-amino-5-oxohexanoicacid@2.201-rp	2-amino-5-oxohexanoicacid	145.074	2.201	C6H11NO3	#N/A	Metabolic pathways;Biosynthesis of secondary metabolites;Biosynthesis of plant secondary metabolites;Biosynthesis of amino acids;Other	rp
1230	FAUX	4-guanidinobutanoicacid@1.199-rp	4-guanidinobutanoicacid	145.085	1.199	C5H11N3O2	#N/A	Metabolic pathways;Other	rp
1231	FAUX	1,2-Dimethylindole@10.846-rp	1,2-Dimethylindole	145.089	10.846	C10H11N	12834	#N/A	rp
1232	FAUX	3-amino-4-methylhexanoicacid@11.332-rp	3-amino-4-methylhexanoicacid	145.11	11.332	C7H15NO2	#N/A	#N/A	rp
1233	FAUX	3-amino-4-methylhexanoicacid@1.139-rp	3-amino-4-methylhexanoicacid	145.11	1.139	C7H15NO2	#N/A	#N/A	rp
1234	FAUX	3-amino-4-methylhexanoicacid@1.967-rp	3-amino-4-methylhexanoicacid	145.11	1.967	C7H15NO2	#N/A	#N/A	rp
1235	FAUX	3,3,3-Trifluoropropanoylchloride@1.057-rp	3,3,3-Trifluoropropanoylchloride	145.975	1.057	C3H2ClF3O	2063485	#N/A	rp
1236	FAUX	145.99561@1.065-rp	#N/A	145.996	1.065	C5H7OPS	#N/A	#N/A	rp
1237	FAUX	146.00617@2.423-rp	#N/A	146.006	2.423	C4H7N2PS	#N/A	#N/A	rp
13	VRAI	Methyloxaloaceticacid@13.605-rp	Methyloxaloaceticacid	146.021	13.605	C5H6O5	#N/A	Metabolic pathways;Biosynthesis of secondary metabolites;Microbial metabolism in diverse environments;Biosynthesis of plant secondary metabolites;2-Oxocarboxylic acid metabolism;Biosynthesis of alkaloids derived from shikimate pathway;Biosynthesis of amino acids;Biosynthesis of phenylpropanoids;Bile secretion;Other	rp
1238	FAUX	2-oxoglutaricacid@1.562-rp	2-oxoglutaricacid	146.021	1.562	C5H6O5	#N/A	Metabolic pathways;Biosynthesis of secondary metabolites;Microbial metabolism in diverse environments;Biosynthesis of plant secondary metabolites;2-Oxocarboxylic acid metabolism;Biosynthesis of alkaloids derived from shikimate pathway;Biosynthesis of amino acids;Biosynthesis of phenylpropanoids;Bile secretion;Other	rp
1239	FAUX	2-oxoglutaricacid@1.403-rp	2-oxoglutaricacid	146.022	1.403	C5H6O5	#N/A	Metabolic pathways;Biosynthesis of secondary metabolites;Microbial metabolism in diverse environments;Biosynthesis of plant secondary metabolites;2-Oxocarboxylic acid metabolism;Biosynthesis of alkaloids derived from shikimate pathway;Biosynthesis of amino acids;Biosynthesis of phenylpropanoids;Bile secretion;Other	rp
1240	FAUX	2-oxoglutaricacid@1.186-rp	2-oxoglutaricacid	146.022	1.186	C5H6O5	#N/A	Metabolic pathways;Biosynthesis of secondary metabolites;Microbial metabolism in diverse environments;Biosynthesis of plant secondary metabolites;2-Oxocarboxylic acid metabolism;Biosynthesis of alkaloids derived from shikimate pathway;Biosynthesis of amino acids;Biosynthesis of phenylpropanoids;Bile secretion;Other	rp
1241	FAUX	Chromone@1.454-rp	Chromone	146.037	1.454	C9H6O2	9866	Biosynthesis of secondary metabolites;Phenylpropanoid biosynthesis	rp
1242	FAUX	Chromone@1.369-rp	Chromone	146.037	1.369	C9H6O2	9866	Biosynthesis of secondary metabolites;Phenylpropanoid biosynthesis	rp
1243	FAUX	Chromone@8.527-rp	Chromone	146.037	8.527	C9H6O2	9866	Biosynthesis of secondary metabolites;Phenylpropanoid biosynthesis	rp
1244	FAUX	Chromone@8.778-rp	Chromone	146.037	8.778	C9H6O2	9866	Biosynthesis of secondary metabolites;Phenylpropanoid biosynthesis	rp
1245	FAUX	Chromone@4.266-rp	Chromone	146.037	4.266	C9H6O2	9866	Biosynthesis of secondary metabolites;Phenylpropanoid biosynthesis	rp
1246	FAUX	Allylsulfone@1.297-rp	Allylsulfone	146.04	1.297	C6H10O2S	140500	#N/A	rp
1247	FAUX	Allylsulfone@1.388-rp	Allylsulfone	146.04	1.388	C6H10O2S	140500	#N/A	rp
1248	FAUX	2,2-dimethylsuccinicacid@1.852-rp	2,2-dimethylsuccinicacid	146.058	1.852	C6H10O4	#N/A	Metabolic pathways;Biosynthesis of secondary metabolites;Microbial metabolism in diverse environments;Degradation of aromatic compounds;2-Oxocarboxylic acid metabolism;Biosynthesis of amino acids;Aminobenzoate degradation;Other	rp
1249	FAUX	2,2-dimethylsuccinicacid@1.612-rp	2,2-dimethylsuccinicacid	146.058	1.612	C6H10O4	#N/A	Metabolic pathways;Biosynthesis of secondary metabolites;Microbial metabolism in diverse environments;Degradation of aromatic compounds;2-Oxocarboxylic acid metabolism;Biosynthesis of amino acids;Aminobenzoate degradation;Other	rp
1250	FAUX	2,2-dimethylsuccinicacid@2.958-rp	2,2-dimethylsuccinicacid	146.058	2.958	C6H10O4	#N/A	Metabolic pathways;Biosynthesis of secondary metabolites;Microbial metabolism in diverse environments;Degradation of aromatic compounds;2-Oxocarboxylic acid metabolism;Biosynthesis of amino acids;Aminobenzoate degradation;Other	rp
1251	FAUX	2,2-dimethylsuccinicacid@3.704-rp	2,2-dimethylsuccinicacid	146.058	3.704	C6H10O4	#N/A	Metabolic pathways;Biosynthesis of secondary metabolites;Microbial metabolism in diverse environments;Degradation of aromatic compounds;2-Oxocarboxylic acid metabolism;Biosynthesis of amino acids;Aminobenzoate degradation;Other	rp
1252	FAUX	XF7538750@25.652-rp	XF7538750	146.059	25.652	C7H6N4	78860	#N/A	rp
1253	FAUX	XF7538750@19.843-rp	XF7538750	146.06	19.843	C7H6N4	78860	#N/A	rp
1254	FAUX	Alanylglycine@1.304-rp	Alanylglycine	146.069	1.304	C5H10N2O3	#N/A	Metabolic pathways;Microbial metabolism in diverse environments;Biosynthesis of plant secondary metabolites;Biosynthesis of amino acids;ABC transporters;Other	rp
1255	FAUX	Alanylglycine@1.176-rp	Alanylglycine	146.069	1.176	C5H10N2O3	#N/A	Metabolic pathways;Microbial metabolism in diverse environments;Biosynthesis of plant secondary metabolites;Biosynthesis of amino acids;ABC transporters;Other	rp
1256	FAUX	Alanylglycine@1.506-rp	Alanylglycine	146.069	1.506	C5H10N2O3	#N/A	Metabolic pathways;Microbial metabolism in diverse environments;Biosynthesis of plant secondary metabolites;Biosynthesis of amino acids;ABC transporters;Other	rp
1257	FAUX	Alanylglycine@1.104-rp	Alanylglycine	146.069	1.104	C5H10N2O3	#N/A	Metabolic pathways;Microbial metabolism in diverse environments;Biosynthesis of plant secondary metabolites;Biosynthesis of amino acids;ABC transporters;Other	rp
1258	FAUX	Alanylglycine@6.59-rp	Alanylglycine	146.069	6.59	C5H10N2O3	#N/A	Metabolic pathways;Microbial metabolism in diverse environments;Biosynthesis of plant secondary metabolites;Biosynthesis of amino acids;ABC transporters;Other	rp
1259	FAUX	Alanylglycine@4.393-rp	Alanylglycine	146.069	4.393	C5H10N2O3	#N/A	Metabolic pathways;Microbial metabolism in diverse environments;Biosynthesis of plant secondary metabolites;Biosynthesis of amino acids;ABC transporters;Other	rp
1260	FAUX	146.07162@9.596-rp	#N/A	146.072	9.596	C4H11N4P	#N/A	#N/A	rp
1261	FAUX	Benzylideneacetone@9.655-rp	Benzylideneacetone	146.073	9.655	C10H10O	21106584	#N/A	rp
1262	FAUX	Benzylideneacetone@9.837-rp	Benzylideneacetone	146.073	9.837	C10H10O	21106584	#N/A	rp
1263	FAUX	3,5-diaminohexanoicacid@0.856-rp	3,5-diaminohexanoicacid	146.105	0.856	C6H14N2O2	#N/A	Metabolic pathways;Biosynthesis of secondary metabolites;Microbial metabolism in diverse environments;Biosynthesis of plant secondary metabolites;2-Oxocarboxylic acid metabolism;Biosynthesis of amino acids;ABC transporters;Other	rp
1264	FAUX	3,5-diaminohexanoicacid@5.82-rp	3,5-diaminohexanoicacid	146.105	5.82	C6H14N2O2	#N/A	Metabolic pathways;Biosynthesis of secondary metabolites;Microbial metabolism in diverse environments;Biosynthesis of plant secondary metabolites;2-Oxocarboxylic acid metabolism;Biosynthesis of amino acids;ABC transporters;Other	rp
1265	FAUX	3,5-diaminohexanoicacid@1.258-rp	3,5-diaminohexanoicacid	146.105	1.258	C6H14N2O2	#N/A	Metabolic pathways;Biosynthesis of secondary metabolites;Microbial metabolism in diverse environments;Biosynthesis of plant secondary metabolites;2-Oxocarboxylic acid metabolism;Biosynthesis of amino acids;ABC transporters;Other	rp
1266	FAUX	3,5-diaminohexanoicacid@0.917-rp	3,5-diaminohexanoicacid	146.106	0.917	C6H14N2O2	#N/A	Metabolic pathways;Biosynthesis of secondary metabolites;Microbial metabolism in diverse environments;Biosynthesis of plant secondary metabolites;2-Oxocarboxylic acid metabolism;Biosynthesis of amino acids;ABC transporters;Other	rp
1267	FAUX	146.99648@1.058-rp	#N/A	146.996	1.058	#N/A	#N/A	#N/A	rp
1268	FAUX	147.00657@1.046-rp	#N/A	147.007	1.046	CH2ClN7	#N/A	#N/A	rp
1269	FAUX	147.0272@1.082-rp	#N/A	147.027	1.082	C5H10NPS	#N/A	#N/A	rp
1270	FAUX	Indole-5,6-quinone@2.866-rp	Indole-5,6-quinone	147.032	2.866	C8H5NO2	389600	Metabolic pathways;Tyrosine metabolism	rp
1271	FAUX	Indole-5,6-quinone@2.458-rp	Indole-5,6-quinone	147.032	2.458	C8H5NO2	389600	Metabolic pathways;Tyrosine metabolism	rp
1272	FAUX	3-Thiomorpholinecarboxylicacid@1.283-rp	3-Thiomorpholinecarboxylicacid	147.035	1.283	C5H9NO2S	389150	#N/A	rp
1273	FAUX	2-oxo-4-hydroxy-5-aminovalericacid@1.107-rp	2-oxo-4-hydroxy-5-aminovalericacid	147.053	1.107	C5H9NO4	#N/A	Metabolic pathways;Biosynthesis of secondary metabolites;Microbial metabolism in diverse environments;Biosynthesis of plant secondary metabolites;2-Oxocarboxylic acid metabolism;Biosynthesis of amino acids;ABC transporters;Other	rp
1274	FAUX	Indole-3-methanol@9.338-rp	Indole-3-methanol	147.068	9.338	C9H9NO	#N/A	#N/A	rp
1275	FAUX	Indole-3-methanol@2.352-rp	Indole-3-methanol	147.068	2.352	C9H9NO	#N/A	#N/A	rp
1276	FAUX	Indole-3-methanol@2.083-rp	Indole-3-methanol	147.069	2.083	C9H9NO	#N/A	#N/A	rp
1277	FAUX	1-(1H-Benzimidazol-2-yl)methanamine@9.592-rp	1-(1H-Benzimidazol-2-yl)methanamine	147.08	9.592	C8H9N3	128638	#N/A	rp
1278	FAUX	N-hydroxyisoleucine@1.175-rp	N-hydroxyisoleucine	147.089	1.175	C6H13NO3	#N/A	Biosynthesis of secondary metabolites;Other	rp
1279	FAUX	N-hydroxyisoleucine@1.31-rp	N-hydroxyisoleucine	147.089	1.31	C6H13NO3	#N/A	Biosynthesis of secondary metabolites;Other	rp
1280	FAUX	2-Aminotetralin@4.127-rp	2-Aminotetralin	147.105	4.127	C10H13N	31912	Biosynthesis of secondary metabolites;Other	rp
1281	FAUX	147.48618@5.024-rp	#N/A	147.486	5.024	#N/A	#N/A	#N/A	rp
1282	FAUX	147.52969@6.535-rp	#N/A	147.53	6.535	#N/A	#N/A	#N/A	rp
1283	FAUX	26DEB00BBW@1.064-rp	26DEB00BBW	147.991	1.064	C3H4ClF3O	9493	#N/A	rp
14	VRAI	147.99819@3.433-rp	#N/A	147.998	3.433	C8H4OS	#N/A	#N/A	rp
1284	FAUX	Phthalicanhydride@20.631-rp	Phthalicanhydride	148.016	20.631	C8H4O3	6552	#N/A	rp
1285	FAUX	Phthalicanhydride@23.094-rp	Phthalicanhydride	148.016	23.094	C8H4O3	6552	#N/A	rp
1286	FAUX	Phthalicanhydride@18.007-rp	Phthalicanhydride	148.016	18.007	C8H4O3	6552	#N/A	rp
1287	FAUX	Phthalicanhydride@9.881-rp	Phthalicanhydride	148.016	9.881	C8H4O3	6552	#N/A	rp
1288	FAUX	2-dehydro-3-deoxyarabinonicacid@1.321-rp	2-dehydro-3-deoxyarabinonicacid	148.037	1.321	C5H8O5	#N/A	Metabolic pathways;Microbial metabolism in diverse environments;2-Oxocarboxylic acid metabolism;Biosynthesis of amino acids;Other	rp
1289	FAUX	2-dehydro-3-deoxyarabinonicacid@1.147-rp	2-dehydro-3-deoxyarabinonicacid	148.037	1.147	C5H8O5	#N/A	Metabolic pathways;Microbial metabolism in diverse environments;2-Oxocarboxylic acid metabolism;Biosynthesis of amino acids;Other	rp
1290	FAUX	148.04713@1.644-rp	#N/A	148.047	1.644	#N/A	#N/A	#N/A	rp
1291	FAUX	3-hydroxy-1-indanone@1.883-rp	3-hydroxy-1-indanone	148.052	1.883	C9H8O2	#N/A	Metabolic pathways;Biosynthesis of secondary metabolites;Microbial metabolism in diverse environments;Degradation of aromatic compounds;Biosynthesis of plant secondary metabolites;Biosynthesis of alkaloids derived from shikimate pathway;Phenylpropanoid biosynthesis;Phenylalanine metabolism;Biosynthesis of phenylpropanoids;Biosynthesis of various secondary metabolites - part 2;Other	rp
1292	FAUX	3-hydroxy-1-indanone@6.858-rp	3-hydroxy-1-indanone	148.053	6.858	C9H8O2	#N/A	Metabolic pathways;Biosynthesis of secondary metabolites;Microbial metabolism in diverse environments;Degradation of aromatic compounds;Biosynthesis of plant secondary metabolites;Biosynthesis of alkaloids derived from shikimate pathway;Phenylpropanoid biosynthesis;Phenylalanine metabolism;Biosynthesis of phenylpropanoids;Biosynthesis of various secondary metabolites - part 2;Other	rp
1293	FAUX	148.05963@6.522-rp	#N/A	148.06	6.522	#N/A	#N/A	#N/A	rp
1294	FAUX	148.05974@3.352-rp	#N/A	148.06	3.352	C3H8N4O3	#N/A	#N/A	rp
1295	FAUX	2-Amino-1-isoindolinone@9.885-rp	2-Amino-1-isoindolinone	148.064	9.885	C8H8N2O	620675	#N/A	rp
1296	FAUX	2-Amino-1-isoindolinone@10.666-rp	2-Amino-1-isoindolinone	148.064	10.666	C8H8N2O	620675	#N/A	rp
1297	FAUX	2,3-dihydroxy-3-methylpentanoicacid@1.89-rp	2,3-dihydroxy-3-methylpentanoicacid	148.074	1.89	C6H12O4	#N/A	Metabolic pathways;Biosynthesis of secondary metabolites;Biosynthesis of plant secondary metabolites;2-Oxocarboxylic acid metabolism;Biosynthesis of amino acids;Other	rp
1298	FAUX	2,3-dihydroxy-3-methylpentanoicacid@1.6-rp	2,3-dihydroxy-3-methylpentanoicacid	148.074	1.6	C6H12O4	#N/A	Metabolic pathways;Biosynthesis of secondary metabolites;Biosynthesis of plant secondary metabolites;2-Oxocarboxylic acid metabolism;Biosynthesis of amino acids;Other	rp
1299	FAUX	Anethole@10.146-rp	Anethole	148.089	10.146	C10H12O	7417	Metabolic pathways;Microbial metabolism in diverse environments;Degradation of aromatic compounds;Phenylpropanoid biosynthesis;Other	rp
1300	FAUX	Anethole@11.074-rp	Anethole	148.089	11.074	C10H12O	7417	Metabolic pathways;Microbial metabolism in diverse environments;Degradation of aromatic compounds;Phenylpropanoid biosynthesis;Other	rp
1301	FAUX	Anethole@12.222-rp	Anethole	148.089	12.222	C10H12O	7417	Metabolic pathways;Microbial metabolism in diverse environments;Degradation of aromatic compounds;Phenylpropanoid biosynthesis;Other	rp
1302	FAUX	Anethole@8.426-rp	Anethole	148.089	8.426	C10H12O	7417	Metabolic pathways;Microbial metabolism in diverse environments;Degradation of aromatic compounds;Phenylpropanoid biosynthesis;Other	rp
1303	FAUX	Anethole@11.995-rp	Anethole	148.089	11.995	C10H12O	7417	Metabolic pathways;Microbial metabolism in diverse environments;Degradation of aromatic compounds;Phenylpropanoid biosynthesis;Other	rp
1304	FAUX	Anethole@11.284-rp	Anethole	148.089	11.284	C10H12O	7417	Metabolic pathways;Microbial metabolism in diverse environments;Degradation of aromatic compounds;Phenylpropanoid biosynthesis;Other	rp
1305	FAUX	Anethole@2.857-rp	Anethole	148.089	2.857	C10H12O	7417	Metabolic pathways;Microbial metabolism in diverse environments;Degradation of aromatic compounds;Phenylpropanoid biosynthesis;Other	rp
1306	FAUX	Anethole@5.048-rp	Anethole	148.089	5.048	C10H12O	7417	Metabolic pathways;Microbial metabolism in diverse environments;Degradation of aromatic compounds;Phenylpropanoid biosynthesis;Other	rp
1307	FAUX	149.00648@1.063-rp	#N/A	149.006	1.063	C4H8NOPS	#N/A	#N/A	rp
1308	FAUX	149.01728@11.835-rp	#N/A	149.017	11.835	C3H8N3PS	#N/A	#N/A	rp
1309	FAUX	2,3-dihydroxyindole@9.028-rp	2,3-dihydroxyindole	149.048	9.028	C8H7NO2	#N/A	Metabolic pathways;Biosynthesis of secondary metabolites;Tyrosine metabolism;Tryptophan metabolism;Other	rp
1310	FAUX	2,3-dihydroxyindole@2.084-rp	2,3-dihydroxyindole	149.048	2.084	C8H7NO2	#N/A	Metabolic pathways;Biosynthesis of secondary metabolites;Tyrosine metabolism;Tryptophan metabolism;Other	rp
1311	FAUX	2,3-dihydroxyindole@5.831-rp	2,3-dihydroxyindole	149.048	5.831	C8H7NO2	#N/A	Metabolic pathways;Biosynthesis of secondary metabolites;Tyrosine metabolism;Tryptophan metabolism;Other	rp
1312	FAUX	2,3-dihydroxyindole@4.799-rp	2,3-dihydroxyindole	149.048	4.799	C8H7NO2	#N/A	Metabolic pathways;Biosynthesis of secondary metabolites;Tyrosine metabolism;Tryptophan metabolism;Other	rp
1313	FAUX	Methionine@1.719-rp	Methionine	149.051	1.719	C5H11NO2S	#N/A	Metabolic pathways;Biosynthesis of secondary metabolites;Biosynthesis of plant secondary metabolites;2-Oxocarboxylic acid metabolism;Biosynthesis of amino acids;ABC transporters;Glucosinolate biosynthesis;Other	rp
1314	FAUX	Methionine@1.39-rp	Methionine	149.051	1.39	C5H11NO2S	#N/A	Metabolic pathways;Biosynthesis of secondary metabolites;Biosynthesis of plant secondary metabolites;2-Oxocarboxylic acid metabolism;Biosynthesis of amino acids;ABC transporters;Glucosinolate biosynthesis;Other	rp
1315	FAUX	Methionine@1.235-rp	Methionine	149.051	1.235	C5H11NO2S	#N/A	Metabolic pathways;Biosynthesis of secondary metabolites;Biosynthesis of plant secondary metabolites;2-Oxocarboxylic acid metabolism;Biosynthesis of amino acids;ABC transporters;Glucosinolate biosynthesis;Other	rp
1316	FAUX	2-Hydrazinobenzoxazole@17.688-rp	2-Hydrazinobenzoxazole	149.059	17.688	C7H7N3O	268657	#N/A	rp
1317	FAUX	N,N-diethyl-2-chloroacetamide@5.289-rp	N,N-diethyl-2-chloroacetamide	149.06	5.289	C6H12ClNO	15963	#N/A	rp
1318	FAUX	1-methyladenine@1.406-rp	1-methyladenine	149.07	1.406	C6H7N5	#N/A	#N/A	rp
1319	FAUX	1-methyladenine@6.256-rp	1-methyladenine	149.07	6.256	C6H7N5	#N/A	#N/A	rp
1320	FAUX	3-phenylpropionaldoxim@1.409-rp	3-phenylpropionaldoxim	149.084	1.409	C9H11NO	#N/A	Metabolic pathways;2-Oxocarboxylic acid metabolism;Biosynthesis of alkaloids derived from shikimate pathway;Phenylalanine metabolism;Glucosinolate biosynthesis	rp
1321	FAUX	3-phenylpropionaldoxim@11.854-rp	3-phenylpropionaldoxim	149.084	11.854	C9H11NO	#N/A	Metabolic pathways;2-Oxocarboxylic acid metabolism;Biosynthesis of alkaloids derived from shikimate pathway;Phenylalanine metabolism;Glucosinolate biosynthesis	rp
1322	FAUX	3-phenylpropionaldoxim@9.326-rp	3-phenylpropionaldoxim	149.084	9.326	C9H11NO	#N/A	Metabolic pathways;2-Oxocarboxylic acid metabolism;Biosynthesis of alkaloids derived from shikimate pathway;Phenylalanine metabolism;Glucosinolate biosynthesis	rp
1323	FAUX	2-Imidazolidineselone@1.072-rp	2-Imidazolidineselone	149.97	1.072	C3H6N2Se	143819	#N/A	rp
1324	FAUX	150.01954@4.737-rp	#N/A	150.02	4.737	C3H7N2O3P	#N/A	#N/A	rp
1325	FAUX	150.03045@7.655-rp	#N/A	150.03	7.655	C2H7N4O2P	#N/A	#N/A	rp
1326	FAUX	2-carboxybenzaldehyde@8.199-rp	2-carboxybenzaldehyde	150.032	8.199	C8H6O3	#N/A	Metabolic pathways;Microbial metabolism in diverse environments;Phenylalanine metabolism;Aminobenzoate degradation;Other	rp
1327	FAUX	2-carboxybenzaldehyde@6.02-rp	2-carboxybenzaldehyde	150.032	6.02	C8H6O3	#N/A	Metabolic pathways;Microbial metabolism in diverse environments;Phenylalanine metabolism;Aminobenzoate degradation;Other	rp
1328	FAUX	2-carboxybenzaldehyde@2.863-rp	2-carboxybenzaldehyde	150.032	2.863	C8H6O3	#N/A	Metabolic pathways;Microbial metabolism in diverse environments;Phenylalanine metabolism;Aminobenzoate degradation;Other	rp
1329	FAUX	2-carboxybenzaldehyde@3.08-rp	2-carboxybenzaldehyde	150.032	3.08	C8H6O3	#N/A	Metabolic pathways;Microbial metabolism in diverse environments;Phenylalanine metabolism;Aminobenzoate degradation;Other	rp
1330	FAUX	150.04055@1.098-rp	#N/A	150.041	1.098	C3H2N8	#N/A	#N/A	rp
1331	FAUX	Arabinose@1.101-rp	Arabinose	150.053	1.101	C5H10O5	59687	Metabolic pathways;ABC transporters;Other	rp
1332	FAUX	1-methylhypoxanthine@5.477-rp	1-methylhypoxanthine	150.054	5.477	C6H6N4O	63930	#N/A	rp
1333	FAUX	1-methylhypoxanthine@4.069-rp	1-methylhypoxanthine	150.054	4.069	C6H6N4O	63930	#N/A	rp
1334	FAUX	(4-Acetamidophenyl)oxidanyl@4.749-rp	(4-Acetamidophenyl)oxidanyl	150.056	4.749	C8H8NO2	1300054	#N/A	rp
15	VRAI	150.06688@8.969-rp	#N/A	150.067	8.969	C3H11N4OP	#N/A	#N/A	rp
1335	FAUX	3-methoxyacetophenone@10.078-rp	3-methoxyacetophenone	150.068	10.078	C9H10O2	#N/A	Metabolic pathways;Biosynthesis of secondary metabolites;Microbial metabolism in diverse environments;Degradation of aromatic compounds;Biosynthesis of alkaloids derived from shikimate pathway;Phenylpropanoid biosynthesis;Phenylalanine metabolism;Biosynthesis of phenylpropanoids;Isoquinoline alkaloid biosynthesis	rp
1336	FAUX	3-methoxyacetophenone@8.985-rp	3-methoxyacetophenone	150.068	8.985	C9H10O2	#N/A	Metabolic pathways;Biosynthesis of secondary metabolites;Microbial metabolism in diverse environments;Degradation of aromatic compounds;Biosynthesis of alkaloids derived from shikimate pathway;Phenylpropanoid biosynthesis;Phenylalanine metabolism;Biosynthesis of phenylpropanoids;Isoquinoline alkaloid biosynthesis	rp
1337	FAUX	3-methoxyacetophenone@12.387-rp	3-methoxyacetophenone	150.068	12.387	C9H10O2	#N/A	Metabolic pathways;Biosynthesis of secondary metabolites;Microbial metabolism in diverse environments;Degradation of aromatic compounds;Biosynthesis of alkaloids derived from shikimate pathway;Phenylpropanoid biosynthesis;Phenylalanine metabolism;Biosynthesis of phenylpropanoids;Isoquinoline alkaloid biosynthesis	rp
1338	FAUX	3-methoxyacetophenone@8.585-rp	3-methoxyacetophenone	150.068	8.585	C9H10O2	#N/A	Metabolic pathways;Biosynthesis of secondary metabolites;Microbial metabolism in diverse environments;Degradation of aromatic compounds;Biosynthesis of alkaloids derived from shikimate pathway;Phenylpropanoid biosynthesis;Phenylalanine metabolism;Biosynthesis of phenylpropanoids;Isoquinoline alkaloid biosynthesis	rp
1339	FAUX	3-methoxyacetophenone@11.368-rp	3-methoxyacetophenone	150.068	11.368	C9H10O2	#N/A	Metabolic pathways;Biosynthesis of secondary metabolites;Microbial metabolism in diverse environments;Degradation of aromatic compounds;Biosynthesis of alkaloids derived from shikimate pathway;Phenylpropanoid biosynthesis;Phenylalanine metabolism;Biosynthesis of phenylpropanoids;Isoquinoline alkaloid biosynthesis	rp
1340	FAUX	3-methoxyacetophenone@11.78-rp	3-methoxyacetophenone	150.068	11.78	C9H10O2	#N/A	Metabolic pathways;Biosynthesis of secondary metabolites;Microbial metabolism in diverse environments;Degradation of aromatic compounds;Biosynthesis of alkaloids derived from shikimate pathway;Phenylpropanoid biosynthesis;Phenylalanine metabolism;Biosynthesis of phenylpropanoids;Isoquinoline alkaloid biosynthesis	rp
1341	FAUX	3-methoxyacetophenone@10.413-rp	3-methoxyacetophenone	150.068	10.413	C9H10O2	#N/A	Metabolic pathways;Biosynthesis of secondary metabolites;Microbial metabolism in diverse environments;Degradation of aromatic compounds;Biosynthesis of alkaloids derived from shikimate pathway;Phenylpropanoid biosynthesis;Phenylalanine metabolism;Biosynthesis of phenylpropanoids;Isoquinoline alkaloid biosynthesis	rp
1342	FAUX	Triethyleneglycol@1.993-rp	Triethyleneglycol	150.089	1.993	C6H14O4	13835895	#N/A	rp
1343	FAUX	150.09196@6.31-rp	#N/A	150.092	6.31	#N/A	#N/A	#N/A	rp
16	VRAI	Carvacrol@14.85-rp	Carvacrol	150.104	14.85	C10H14O	21105867	Metabolic pathways;Biosynthesis of secondary metabolites;Microbial metabolism in diverse environments;Degradation of aromatic compounds;Other	rp
1344	FAUX	Carvacrol@11.081-rp	Carvacrol	150.104	11.081	C10H14O	21105867	Metabolic pathways;Biosynthesis of secondary metabolites;Microbial metabolism in diverse environments;Degradation of aromatic compounds;Other	rp
1345	FAUX	Carvacrol@7.766-rp	Carvacrol	150.104	7.766	C10H14O	21105867	Metabolic pathways;Biosynthesis of secondary metabolites;Microbial metabolism in diverse environments;Degradation of aromatic compounds;Other	rp
1346	FAUX	Carvacrol@9.501-rp	Carvacrol	150.105	9.501	C10H14O	21105867	Metabolic pathways;Biosynthesis of secondary metabolites;Microbial metabolism in diverse environments;Degradation of aromatic compounds;Other	rp
1347	FAUX	Carvacrol@9.654-rp	Carvacrol	150.105	9.654	C10H14O	21105867	Metabolic pathways;Biosynthesis of secondary metabolites;Microbial metabolism in diverse environments;Degradation of aromatic compounds;Other	rp
1348	FAUX	Carvacrol@12.009-rp	Carvacrol	150.105	12.009	C10H14O	21105867	Metabolic pathways;Biosynthesis of secondary metabolites;Microbial metabolism in diverse environments;Degradation of aromatic compounds;Other	rp
1349	FAUX	Carvacrol@12.477-rp	Carvacrol	150.105	12.477	C10H14O	21105867	Metabolic pathways;Biosynthesis of secondary metabolites;Microbial metabolism in diverse environments;Degradation of aromatic compounds;Other	rp
1350	FAUX	Carvacrol@9.837-rp	Carvacrol	150.105	9.837	C10H14O	21105867	Metabolic pathways;Biosynthesis of secondary metabolites;Microbial metabolism in diverse environments;Degradation of aromatic compounds;Other	rp
1351	FAUX	150.13672@1.121-rp	#N/A	150.137	1.121	#N/A	#N/A	#N/A	rp
1352	FAUX	151.00182@1.777-rp	#N/A	151.002	1.777	C5HN3O3	#N/A	#N/A	rp
1353	FAUX	Benzothiazolone@8.614-rp	Benzothiazolone	151.009	8.614	C7H5NOS	13036	#N/A	rp
1354	FAUX	151.01383@4.766-rp	#N/A	151.014	4.766	#N/A	#N/A	#N/A	rp
1355	FAUX	151.0244@1.203-rp	#N/A	151.024	1.203	C3HN7O	#N/A	#N/A	rp
1356	FAUX	151.0246@1.489-rp	#N/A	151.025	1.489	C3HN7O	#N/A	#N/A	rp
1357	FAUX	4-Nitrobenzaldehyde@9.24-rp	4-Nitrobenzaldehyde	151.027	9.24	C7H5NO3	526	#N/A	rp
1358	FAUX	4-Nitrobenzaldehyde@8.974-rp	4-Nitrobenzaldehyde	151.027	8.974	C7H5NO3	526	#N/A	rp
1359	FAUX	151.04366@4.757-rp	#N/A	151.044	4.757	C3H11N3P2	#N/A	#N/A	rp
1360	FAUX	4,4-Difluoro-L-proline@4.762-rp	4,4-Difluoro-L-proline	151.044	4.762	C5H7F2NO2	19921050	#N/A	rp
1361	FAUX	Guanine@6.512-rp	Guanine	151.049	6.512	C5H5N5O	744	Metabolic pathways;Other	rp
1362	FAUX	Guanine@2.59-rp	Guanine	151.05	2.59	C5H5N5O	744	Metabolic pathways;Other	rp
1363	FAUX	Guanine@5.036-rp	Guanine	151.05	5.036	C5H5N5O	744	Metabolic pathways;Other	rp
1364	FAUX	Guanine@1.944-rp	Guanine	151.05	1.944	C5H5N5O	744	Metabolic pathways;Other	rp
1365	FAUX	Guanine@3.112-rp	Guanine	151.05	3.112	C5H5N5O	744	Metabolic pathways;Other	rp
1366	FAUX	3H-1,2,3-triazolo[4,5-d]pyrimidine-5,7-diamine@1.166-rp	3H-1,2,3-triazolo[4,5-d]pyrimidine-5,7-diamine	151.061	1.166	C4H5N7	151541	#N/A	rp
1367	FAUX	2-amino-3-methylbenzoicacid@1.417-rp	2-amino-3-methylbenzoicacid	151.063	1.417	C8H9NO2	#N/A	Metabolic pathways;Biosynthesis of secondary metabolites;Microbial metabolism in diverse environments;2-Oxocarboxylic acid metabolism;Biosynthesis of alkaloids derived from shikimate pathway;Bile secretion;Aminobenzoate degradation;Glucosinolate biosynthesis;Other	rp
1368	FAUX	2-amino-3-methylbenzoicacid@9.792-rp	2-amino-3-methylbenzoicacid	151.063	9.792	C8H9NO2	#N/A	Metabolic pathways;Biosynthesis of secondary metabolites;Microbial metabolism in diverse environments;2-Oxocarboxylic acid metabolism;Biosynthesis of alkaloids derived from shikimate pathway;Bile secretion;Aminobenzoate degradation;Glucosinolate biosynthesis;Other	rp
1369	FAUX	2-amino-3-methylbenzoicacid@3.717-rp	2-amino-3-methylbenzoicacid	151.063	3.717	C8H9NO2	#N/A	Metabolic pathways;Biosynthesis of secondary metabolites;Microbial metabolism in diverse environments;2-Oxocarboxylic acid metabolism;Biosynthesis of alkaloids derived from shikimate pathway;Bile secretion;Aminobenzoate degradation;Glucosinolate biosynthesis;Other	rp
1370	FAUX	2-amino-3-methylbenzoicacid@3.247-rp	2-amino-3-methylbenzoicacid	151.063	3.247	C8H9NO2	#N/A	Metabolic pathways;Biosynthesis of secondary metabolites;Microbial metabolism in diverse environments;2-Oxocarboxylic acid metabolism;Biosynthesis of alkaloids derived from shikimate pathway;Bile secretion;Aminobenzoate degradation;Glucosinolate biosynthesis;Other	rp
1371	FAUX	2-amino-3-methylbenzoicacid@4.178-rp	2-amino-3-methylbenzoicacid	151.063	4.178	C8H9NO2	#N/A	Metabolic pathways;Biosynthesis of secondary metabolites;Microbial metabolism in diverse environments;2-Oxocarboxylic acid metabolism;Biosynthesis of alkaloids derived from shikimate pathway;Bile secretion;Aminobenzoate degradation;Glucosinolate biosynthesis;Other	rp
1372	FAUX	2-amino-3-methylbenzoicacid@4.749-rp	2-amino-3-methylbenzoicacid	151.063	4.749	C8H9NO2	#N/A	Metabolic pathways;Biosynthesis of secondary metabolites;Microbial metabolism in diverse environments;2-Oxocarboxylic acid metabolism;Biosynthesis of alkaloids derived from shikimate pathway;Bile secretion;Aminobenzoate degradation;Glucosinolate biosynthesis;Other	rp
1373	FAUX	2-amino-3-methylbenzoicacid@11.519-rp	2-amino-3-methylbenzoicacid	151.063	11.519	C8H9NO2	#N/A	Metabolic pathways;Biosynthesis of secondary metabolites;Microbial metabolism in diverse environments;2-Oxocarboxylic acid metabolism;Biosynthesis of alkaloids derived from shikimate pathway;Bile secretion;Aminobenzoate degradation;Glucosinolate biosynthesis;Other	rp
1374	FAUX	2-amino-3-methylbenzoicacid@3.398-rp	2-amino-3-methylbenzoicacid	151.063	3.398	C8H9NO2	#N/A	Metabolic pathways;Biosynthesis of secondary metabolites;Microbial metabolism in diverse environments;2-Oxocarboxylic acid metabolism;Biosynthesis of alkaloids derived from shikimate pathway;Bile secretion;Aminobenzoate degradation;Glucosinolate biosynthesis;Other	rp
1375	FAUX	2-amino-3-methylbenzoicacid@4.412-rp	2-amino-3-methylbenzoicacid	151.063	4.412	C8H9NO2	#N/A	Metabolic pathways;Biosynthesis of secondary metabolites;Microbial metabolism in diverse environments;2-Oxocarboxylic acid metabolism;Biosynthesis of alkaloids derived from shikimate pathway;Bile secretion;Aminobenzoate degradation;Glucosinolate biosynthesis;Other	rp
1376	FAUX	2-amino-3-methylbenzoicacid@7.606-rp	2-amino-3-methylbenzoicacid	151.064	7.606	C8H9NO2	#N/A	Metabolic pathways;Biosynthesis of secondary metabolites;Microbial metabolism in diverse environments;2-Oxocarboxylic acid metabolism;Biosynthesis of alkaloids derived from shikimate pathway;Bile secretion;Aminobenzoate degradation;Glucosinolate biosynthesis;Other	rp
1377	FAUX	151.0829@4.746-rp	#N/A	151.083	4.746	#N/A	#N/A	#N/A	rp
1378	FAUX	151.08296@3.149-rp	#N/A	151.083	3.149	#N/A	#N/A	#N/A	rp
1379	FAUX	5-Amino-5-deoxy-D-arabinitol@4.769-rp	5-Amino-5-deoxy-D-arabinitol	151.084	4.769	C5H13NO4	57888	#N/A	rp
1380	FAUX	151.11283@4.721-rp	#N/A	151.113	4.721	#N/A	#N/A	#N/A	rp
1381	FAUX	151.89426@0.984-rp	#N/A	151.894	0.984	#N/A	#N/A	#N/A	rp
1382	FAUX	3-(Methylsulfonyl)propanoicacid@25.974-rp	3-(Methylsulfonyl)propanoicacid	152.015	25.974	C4H8O4S	107401	#N/A	rp
1383	FAUX	Alloxanthine@3.113-rp	Alloxanthine	152.033	3.113	C5H4N4O2	#N/A	Metabolic pathways;Biosynthesis of secondary metabolites;Microbial metabolism in diverse environments;Biosynthesis of plant secondary metabolites;Other	rp
1384	FAUX	Alloxanthine@2.38-rp	Alloxanthine	152.034	2.38	C5H4N4O2	#N/A	Metabolic pathways;Biosynthesis of secondary metabolites;Microbial metabolism in diverse environments;Biosynthesis of plant secondary metabolites;Other	rp
1385	FAUX	N-phenylthiourea@8.794-rp	N-phenylthiourea	152.04	8.794	C7H8N2S	#N/A	#N/A	rp
1386	FAUX	2-hydroxyphenylaceticacid@14.429-rp	2-hydroxyphenylaceticacid	152.047	14.429	C8H8O3	#N/A	Metabolic pathways;Biosynthesis of secondary metabolites;Microbial metabolism in diverse environments;Degradation of aromatic compounds;Biosynthesis of alkaloids derived from shikimate pathway;Phenylalanine metabolism;Biosynthesis of phenylpropanoids;Tyrosine metabolism;Aminobenzoate degradation;Isoquinoline alkaloid biosynthesis;Biosynthesis of various secondary metabolites - part 2;Other	rp
1387	FAUX	2-hydroxyphenylaceticacid@12.472-rp	2-hydroxyphenylaceticacid	152.047	12.472	C8H8O3	#N/A	Metabolic pathways;Biosynthesis of secondary metabolites;Microbial metabolism in diverse environments;Degradation of aromatic compounds;Biosynthesis of alkaloids derived from shikimate pathway;Phenylalanine metabolism;Biosynthesis of phenylpropanoids;Tyrosine metabolism;Aminobenzoate degradation;Isoquinoline alkaloid biosynthesis;Biosynthesis of various secondary metabolites - part 2;Other	rp
1388	FAUX	2-hydroxyphenylaceticacid@8.659-rp	2-hydroxyphenylaceticacid	152.047	8.659	C8H8O3	#N/A	Metabolic pathways;Biosynthesis of secondary metabolites;Microbial metabolism in diverse environments;Degradation of aromatic compounds;Biosynthesis of alkaloids derived from shikimate pathway;Phenylalanine metabolism;Biosynthesis of phenylpropanoids;Tyrosine metabolism;Aminobenzoate degradation;Isoquinoline alkaloid biosynthesis;Biosynthesis of various secondary metabolites - part 2;Other	rp
1389	FAUX	2-hydroxyphenylaceticacid@7.375-rp	2-hydroxyphenylaceticacid	152.048	7.375	C8H8O3	#N/A	Metabolic pathways;Biosynthesis of secondary metabolites;Microbial metabolism in diverse environments;Degradation of aromatic compounds;Biosynthesis of alkaloids derived from shikimate pathway;Phenylalanine metabolism;Biosynthesis of phenylpropanoids;Tyrosine metabolism;Aminobenzoate degradation;Isoquinoline alkaloid biosynthesis;Biosynthesis of various secondary metabolites - part 2;Other	rp
1390	FAUX	2-hydroxyphenylaceticacid@8.977-rp	2-hydroxyphenylaceticacid	152.048	8.977	C8H8O3	#N/A	Metabolic pathways;Biosynthesis of secondary metabolites;Microbial metabolism in diverse environments;Degradation of aromatic compounds;Biosynthesis of alkaloids derived from shikimate pathway;Phenylalanine metabolism;Biosynthesis of phenylpropanoids;Tyrosine metabolism;Aminobenzoate degradation;Isoquinoline alkaloid biosynthesis;Biosynthesis of various secondary metabolites - part 2;Other	rp
1391	FAUX	2-hydroxyphenylaceticacid@6.152-rp	2-hydroxyphenylaceticacid	152.048	6.152	C8H8O3	#N/A	Metabolic pathways;Biosynthesis of secondary metabolites;Microbial metabolism in diverse environments;Degradation of aromatic compounds;Biosynthesis of alkaloids derived from shikimate pathway;Phenylalanine metabolism;Biosynthesis of phenylpropanoids;Tyrosine metabolism;Aminobenzoate degradation;Isoquinoline alkaloid biosynthesis;Biosynthesis of various secondary metabolites - part 2;Other	rp
1392	FAUX	2-hydroxyphenylaceticacid@5.704-rp	2-hydroxyphenylaceticacid	152.048	5.704	C8H8O3	#N/A	Metabolic pathways;Biosynthesis of secondary metabolites;Microbial metabolism in diverse environments;Degradation of aromatic compounds;Biosynthesis of alkaloids derived from shikimate pathway;Phenylalanine metabolism;Biosynthesis of phenylpropanoids;Tyrosine metabolism;Aminobenzoate degradation;Isoquinoline alkaloid biosynthesis;Biosynthesis of various secondary metabolites - part 2;Other	rp
1393	FAUX	2-hydroxyphenylaceticacid@3.961-rp	2-hydroxyphenylaceticacid	152.048	3.961	C8H8O3	#N/A	Metabolic pathways;Biosynthesis of secondary metabolites;Microbial metabolism in diverse environments;Degradation of aromatic compounds;Biosynthesis of alkaloids derived from shikimate pathway;Phenylalanine metabolism;Biosynthesis of phenylpropanoids;Tyrosine metabolism;Aminobenzoate degradation;Isoquinoline alkaloid biosynthesis;Biosynthesis of various secondary metabolites - part 2;Other	rp
1394	FAUX	2-hydroxyphenylaceticacid@10.916-rp	2-hydroxyphenylaceticacid	152.048	10.916	C8H8O3	#N/A	Metabolic pathways;Biosynthesis of secondary metabolites;Microbial metabolism in diverse environments;Degradation of aromatic compounds;Biosynthesis of alkaloids derived from shikimate pathway;Phenylalanine metabolism;Biosynthesis of phenylpropanoids;Tyrosine metabolism;Aminobenzoate degradation;Isoquinoline alkaloid biosynthesis;Biosynthesis of various secondary metabolites - part 2;Other	rp
1395	FAUX	2-amino-4-nitrotoluene@3.429-rp	2-amino-4-nitrotoluene	152.059	3.429	C7H8N2O2	#N/A	Metabolic pathways;Microbial metabolism in diverse environments;Other	rp
1396	FAUX	2-amino-4-nitrotoluene@4.171-rp	2-amino-4-nitrotoluene	152.059	4.171	C7H8N2O2	#N/A	Metabolic pathways;Microbial metabolism in diverse environments;Other	rp
1397	FAUX	2-amino-4-nitrotoluene@2.627-rp	2-amino-4-nitrotoluene	152.059	2.627	C7H8N2O2	#N/A	Metabolic pathways;Microbial metabolism in diverse environments;Other	rp
1398	FAUX	2-amino-4-nitrotoluene@28.572-rp	2-amino-4-nitrotoluene	152.059	28.572	C7H8N2O2	#N/A	Metabolic pathways;Microbial metabolism in diverse environments;Other	rp
1399	FAUX	2-amino-4-nitrotoluene@5.623-rp	2-amino-4-nitrotoluene	152.059	5.623	C7H8N2O2	#N/A	Metabolic pathways;Microbial metabolism in diverse environments;Other	rp
1400	FAUX	Arabitol@1.104-rp	Arabitol	152.069	1.104	C5H12O5	#N/A	Metabolic pathways;ABC transporters;Other	rp
1401	FAUX	152.07085@11.519-rp	#N/A	152.071	11.519	C4H13N2O2P	#N/A	#N/A	rp
1402	FAUX	152.07085@11.757-rp	#N/A	152.071	11.757	C4H13N2O2P	#N/A	#N/A	rp
1403	FAUX	152.07096@8.37-rp	#N/A	152.071	8.37	C4H13N2O2P	#N/A	#N/A	rp
1404	FAUX	4-ethylguaiacol@9.501-rp	4-ethylguaiacol	152.084	9.501	C9H12O2	#N/A	#N/A	rp
1405	FAUX	4-ethylguaiacol@9.044-rp	4-ethylguaiacol	152.084	9.044	C9H12O2	#N/A	#N/A	rp
1406	FAUX	N,N-Diethyl-1,3,5-triazin-2-amine@28.617-rp	N,N-Diethyl-1,3,5-triazin-2-amine	152.106	28.617	C7H12N4	10346997	#N/A	rp
1407	FAUX	2-methyl-5-isopropylhexadienal@12.793-rp	2-methyl-5-isopropylhexadienal	152.12	12.793	C10H16O	#N/A	Biosynthesis of secondary metabolites;Degradation of aromatic compounds;Other	rp
1408	FAUX	2-methyl-5-isopropylhexadienal@8.778-rp	2-methyl-5-isopropylhexadienal	152.12	8.778	C10H16O	#N/A	Biosynthesis of secondary metabolites;Degradation of aromatic compounds;Other	rp
1409	FAUX	2-methyl-5-isopropylhexadienal@7.677-rp	2-methyl-5-isopropylhexadienal	152.12	7.677	C10H16O	#N/A	Biosynthesis of secondary metabolites;Degradation of aromatic compounds;Other	rp
1410	FAUX	2-methyl-5-isopropylhexadienal@9.173-rp	2-methyl-5-isopropylhexadienal	152.12	9.173	C10H16O	#N/A	Biosynthesis of secondary metabolites;Degradation of aromatic compounds;Other	rp
1411	FAUX	2-methyl-5-isopropylhexadienal@6.432-rp	2-methyl-5-isopropylhexadienal	152.12	6.432	C10H16O	#N/A	Biosynthesis of secondary metabolites;Degradation of aromatic compounds;Other	rp
1412	FAUX	2-methyl-5-isopropylhexadienal@8.446-rp	2-methyl-5-isopropylhexadienal	152.12	8.446	C10H16O	#N/A	Biosynthesis of secondary metabolites;Degradation of aromatic compounds;Other	rp
1413	FAUX	2-methyl-5-isopropylhexadienal@3.406-rp	2-methyl-5-isopropylhexadienal	152.12	3.406	C10H16O	#N/A	Biosynthesis of secondary metabolites;Degradation of aromatic compounds;Other	rp
1414	FAUX	2-methyl-5-isopropylhexadienal@12.476-rp	2-methyl-5-isopropylhexadienal	152.12	12.476	C10H16O	#N/A	Biosynthesis of secondary metabolites;Degradation of aromatic compounds;Other	rp
1415	FAUX	2-methyl-5-isopropylhexadienal@11.085-rp	2-methyl-5-isopropylhexadienal	152.12	11.085	C10H16O	#N/A	Biosynthesis of secondary metabolites;Degradation of aromatic compounds;Other	rp
1416	FAUX	152.97161@0.827-rp	#N/A	152.972	0.827	#N/A	#N/A	#N/A	rp
1417	FAUX	Thiocysteine@2.999-rp	Thiocysteine	152.992	2.999	C3H7NO2S2	#N/A	Metabolic pathways;Other	rp
1418	FAUX	153.01748@2.382-rp	#N/A	153.017	2.382	C5H3N3O3	#N/A	#N/A	rp
1419	FAUX	153.04013@1.541-rp	#N/A	153.04	1.541	C3H3N7O	#N/A	#N/A	rp
1420	FAUX	3-hydroxy-2-methylpyridine-5-carboxylicacid@2.347-rp	3-hydroxy-2-methylpyridine-5-carboxylicacid	153.043	2.347	C7H7NO3	#N/A	Metabolic pathways;Biosynthesis of secondary metabolites;Microbial metabolism in diverse environments;Aminobenzoate degradation;Tryptophan metabolism;Other	rp
1421	FAUX	3-hydroxy-2-methylpyridine-5-carboxylicacid@4.172-rp	3-hydroxy-2-methylpyridine-5-carboxylicacid	153.043	4.172	C7H7NO3	#N/A	Metabolic pathways;Biosynthesis of secondary metabolites;Microbial metabolism in diverse environments;Aminobenzoate degradation;Tryptophan metabolism;Other	rp
1422	FAUX	3-hydroxy-2-methylpyridine-5-carboxylicacid@4.62-rp	3-hydroxy-2-methylpyridine-5-carboxylicacid	153.043	4.62	C7H7NO3	#N/A	Metabolic pathways;Biosynthesis of secondary metabolites;Microbial metabolism in diverse environments;Aminobenzoate degradation;Tryptophan metabolism;Other	rp
1423	FAUX	bis(tetrazolyl)amine@1.1-rp	bis(tetrazolyl)amine	153.051	1.1	C2H3N9	3176683	#N/A	rp
1424	FAUX	ST2975000@1.533-rp	ST2975000	153.054	1.533	C6H7N3O2	4286892	#N/A	rp
1425	FAUX	ST2975000@4.515-rp	ST2975000	153.054	4.515	C6H7N3O2	4286892	#N/A	rp
1426	FAUX	2-dimethylaminoethylphosphonicacid@9.934-rp	2-dimethylaminoethylphosphonicacid	153.055	9.934	C4H12NO3P	88081	Other	rp
1427	FAUX	2-dimethylaminoethylphosphonicacid@11.123-rp	2-dimethylaminoethylphosphonicacid	153.055	11.123	C4H12NO3P	88081	Other	rp
1428	FAUX	1-(4-Fluorophenyl)guanidine@4.747-rp	1-(4-Fluorophenyl)guanidine	153.07	4.747	C7H8FN3	1266238	#N/A	rp
1429	FAUX	Dopamine@1.633-rp	Dopamine	153.079	1.633	C8H11NO2	#N/A	Metabolic pathways;Biosynthesis of secondary metabolites;Biosynthesis of plant secondary metabolites;Biosynthesis of alkaloids derived from shikimate pathway;Bile secretion;Tyrosine metabolism;Isoquinoline alkaloid biosynthesis;Biosynthesis of various secondary metabolites - part 2;Other	rp
1430	FAUX	Dopamine@2.838-rp	Dopamine	153.079	2.838	C8H11NO2	#N/A	Metabolic pathways;Biosynthesis of secondary metabolites;Biosynthesis of plant secondary metabolites;Biosynthesis of alkaloids derived from shikimate pathway;Bile secretion;Tyrosine metabolism;Isoquinoline alkaloid biosynthesis;Biosynthesis of various secondary metabolites - part 2;Other	rp
1431	FAUX	Dopamine@1.89-rp	Dopamine	153.079	1.89	C8H11NO2	#N/A	Metabolic pathways;Biosynthesis of secondary metabolites;Biosynthesis of plant secondary metabolites;Biosynthesis of alkaloids derived from shikimate pathway;Bile secretion;Tyrosine metabolism;Isoquinoline alkaloid biosynthesis;Biosynthesis of various secondary metabolites - part 2;Other	rp
1432	FAUX	153.89133@0.984-rp	#N/A	153.891	0.984	#N/A	#N/A	#N/A	rp
1433	FAUX	153.89304@0.97-rp	#N/A	153.893	0.97	#N/A	#N/A	#N/A	rp
1434	FAUX	153.93445@0.928-rp	#N/A	153.934	0.928	#N/A	#N/A	#N/A	rp
1435	FAUX	153.94428@0.965-rp	#N/A	153.944	0.965	#N/A	#N/A	#N/A	rp
1436	FAUX	153.96188@1.063-rp	#N/A	153.962	1.063	#N/A	#N/A	#N/A	rp
1437	FAUX	154.00545@5.793-rp	#N/A	154.005	5.793	C3H2N6S	#N/A	#N/A	rp
1438	FAUX	154.02418@1.11-rp	#N/A	154.024	1.11	C3H2N6O2	#N/A	#N/A	rp
1439	FAUX	2-pyrocatechuicacid@7.202-rp	2-pyrocatechuicacid	154.027	7.202	C7H6O4	#N/A	Metabolic pathways;Biosynthesis of secondary metabolites;Microbial metabolism in diverse environments;Degradation of aromatic compounds;Biosynthesis of phenylpropanoids;Tyrosine metabolism;Aminobenzoate degradation;Other	rp
1440	FAUX	Acipimox@1.402-rp	Acipimox	154.038	1.402	C6H6N2O3	4470534	Metabolic pathways;Other	rp
1441	FAUX	Acipimox@1.675-rp	Acipimox	154.038	1.675	C6H6N2O3	4470534	Metabolic pathways;Other	rp
1442	FAUX	TX-1041@2.605-rp	TX-1041	154.061	2.605	C4H6N6O	63676	#N/A	rp
17	VRAI	Hydroxytyrosol@18.338-rp	Hydroxytyrosol	154.063	18.338	C8H10O3	74680	Microbial metabolism in diverse environments;Aminobenzoate degradation	rp
1443	FAUX	Hydroxytyrosol@5.626-rp	Hydroxytyrosol	154.063	5.626	C8H10O3	74680	Microbial metabolism in diverse environments;Aminobenzoate degradation	rp
1444	FAUX	Hydroxytyrosol@2.431-rp	Hydroxytyrosol	154.063	2.431	C8H10O3	74680	Microbial metabolism in diverse environments;Aminobenzoate degradation	rp
1445	FAUX	Hydroxytyrosol@9.936-rp	Hydroxytyrosol	154.063	9.936	C8H10O3	74680	Microbial metabolism in diverse environments;Aminobenzoate degradation	rp
1446	FAUX	Hydroxytyrosol@17.479-rp	Hydroxytyrosol	154.063	17.479	C8H10O3	74680	Microbial metabolism in diverse environments;Aminobenzoate degradation	rp
1447	FAUX	Hydroxytyrosol@6.185-rp	Hydroxytyrosol	154.063	6.185	C8H10O3	74680	Microbial metabolism in diverse environments;Aminobenzoate degradation	rp
1448	FAUX	Hydroxytyrosol@3.034-rp	Hydroxytyrosol	154.063	3.034	C8H10O3	74680	Microbial metabolism in diverse environments;Aminobenzoate degradation	rp
1449	FAUX	Hydroxytyrosol@2.797-rp	Hydroxytyrosol	154.063	2.797	C8H10O3	74680	Microbial metabolism in diverse environments;Aminobenzoate degradation	rp
1450	FAUX	154.07191@0.945-rp	#N/A	154.072	0.945	C3H6N8	#N/A	#N/A	rp
1451	FAUX	N,N?-Methylenebisacrylamide@2.588-rp	N,N?-Methylenebisacrylamide	154.074	2.588	C7H10N2O2	7750	#N/A	rp
1452	FAUX	RI2735000@9.69-rp	RI2735000	154.1	9.69	C9H14O2	7801	#N/A	rp
1453	FAUX	RI2735000@9.151-rp	RI2735000	154.1	9.151	C9H14O2	7801	#N/A	rp
1454	FAUX	Milameline@16.918-rp	Milameline	154.11	16.918	C8H14N2O	7845468	#N/A	rp
1455	FAUX	Milameline@10.219-rp	Milameline	154.11	10.219	C8H14N2O	7845468	#N/A	rp
1456	FAUX	1,8-cineole@14.809-rp	1,8-cineole	154.135	14.809	C10H18O	#N/A	Metabolic pathways;Biosynthesis of secondary metabolites;Degradation of aromatic compounds;Biosynthesis of plant secondary metabolites;Other	rp
1457	FAUX	2,3-Dichloroisobutyrate@0.809-rp	2,3-Dichloroisobutyrate	154.967	0.809	C4H5Cl2O2	21377904	#N/A	rp
1458	FAUX	154.96698@1.536-rp	#N/A	154.967	1.536	C5HNO3S	#N/A	#N/A	rp
18	VRAI	155.00292@10.33-rp	#N/A	155.003	10.33	#N/A	#N/A	#N/A	rp
1459	FAUX	155.00325@7.67-rp	#N/A	155.003	7.67	#N/A	#N/A	#N/A	rp
1460	FAUX	2-Mercaptonicotinicacid@9.597-rp	2-Mercaptonicotinicacid	155.003	9.597	C6H5NO2S	586567	#N/A	rp
1461	FAUX	2-Mercaptonicotinicacid@8.795-rp	2-Mercaptonicotinicacid	155.004	8.795	C6H5NO2S	586567	#N/A	rp
1462	FAUX	2-Mercaptonicotinicacid@8.039-rp	2-Mercaptonicotinicacid	155.004	8.039	C6H5NO2S	586567	#N/A	rp
1463	FAUX	5-Amino-3-methyl-1,2-oxazol-4-ylthiocyanate@8.031-rp	5-Amino-3-methyl-1,2-oxazol-4-ylthiocyanate	155.015	8.031	C5H5N3OS	11880045	#N/A	rp
1464	FAUX	1-aminopropanylphosphate@1.097-rp	1-aminopropanylphosphate	155.035	1.097	C3H10NO4P	#N/A	Other	rp
1465	FAUX	5-Acetyl-2,4-dimethylthiazole@7.356-rp	5-Acetyl-2,4-dimethylthiazole	155.04	7.356	C7H9NOS	454346	#N/A	rp
1466	FAUX	5-Acetyl-2,4-dimethylthiazole@6.684-rp	5-Acetyl-2,4-dimethylthiazole	155.04	6.684	C7H9NOS	454346	#N/A	rp
1467	FAUX	5-Acetyl-2,4-dimethylthiazole@7.469-rp	5-Acetyl-2,4-dimethylthiazole	155.04	7.469	C7H9NOS	454346	#N/A	rp
1468	FAUX	Histidine@1.427-rp	Histidine	155.069	1.427	C6H9N3O2	#N/A	Metabolic pathways;Biosynthesis of secondary metabolites;Biosynthesis of plant secondary metabolites;Biosynthesis of amino acids;ABC transporters;Other	rp
1469	FAUX	Histidine@1.24-rp	Histidine	155.069	1.24	C6H9N3O2	#N/A	Metabolic pathways;Biosynthesis of secondary metabolites;Biosynthesis of plant secondary metabolites;Biosynthesis of amino acids;ABC transporters;Other	rp
1470	FAUX	Histidine@1.102-rp	Histidine	155.069	1.102	C6H9N3O2	#N/A	Metabolic pathways;Biosynthesis of secondary metabolites;Biosynthesis of plant secondary metabolites;Biosynthesis of amino acids;ABC transporters;Other	rp
1471	FAUX	Histidine@1.032-rp	Histidine	155.07	1.032	C6H9N3O2	#N/A	Metabolic pathways;Biosynthesis of secondary metabolites;Biosynthesis of plant secondary metabolites;Biosynthesis of amino acids;ABC transporters;Other	rp
1472	FAUX	155.08428@8.145-rp	#N/A	155.084	8.145	#N/A	#N/A	#N/A	rp
1473	FAUX	Retronecine@4.905-rp	Retronecine	155.095	4.905	C8H13NO2	10180	Biosynthesis of secondary metabolites;Other	rp
1474	FAUX	Retronecine@6.127-rp	Retronecine	155.095	6.127	C8H13NO2	10180	Biosynthesis of secondary metabolites;Other	rp
1475	FAUX	Retronecine@6.83-rp	Retronecine	155.095	6.83	C8H13NO2	10180	Biosynthesis of secondary metabolites;Other	rp
1476	FAUX	N-methylpelletierine@2.279-rp	N-methylpelletierine	155.131	2.279	C9H17NO	#N/A	Biosynthesis of secondary metabolites;Other	rp
1477	FAUX	155.55214@12.48-rp	#N/A	155.552	12.48	#N/A	#N/A	#N/A	rp
1478	FAUX	155.56509@3.385-rp	#N/A	155.565	3.385	#N/A	#N/A	#N/A	rp
1479	FAUX	155.56513@6.501-rp	#N/A	155.565	6.501	#N/A	#N/A	#N/A	rp
1480	FAUX	155.93599@0.985-rp	#N/A	155.936	0.985	#N/A	#N/A	#N/A	rp
1481	FAUX	155.96741@0.228-rp	#N/A	155.967	0.228	#N/A	#N/A	#N/A	rp
1482	FAUX	155.96746@0.829-rp	#N/A	155.967	0.829	#N/A	#N/A	#N/A	rp
19	VRAI	2,5-Furandicarboxylicacid@13.612-rp	2,5-Furandicarboxylicacid	156.006	13.612	C6H4O5	69178	Microbial metabolism in diverse environments;Other	rp
1483	FAUX	2,5-Furandicarboxylicacid@1.692-rp	2,5-Furandicarboxylicacid	156.006	1.692	C6H4O5	69178	Microbial metabolism in diverse environments;Other	rp
1484	FAUX	2,5-Furandicarboxylicacid@1.263-rp	2,5-Furandicarboxylicacid	156.006	1.263	C6H4O5	69178	Microbial metabolism in diverse environments;Other	rp
1485	FAUX	2,5-Furandicarboxylicacid@1.406-rp	2,5-Furandicarboxylicacid	156.006	1.406	C6H4O5	69178	Microbial metabolism in diverse environments;Other	rp
1486	FAUX	2,5-Furandicarboxylicacid@1.605-rp	2,5-Furandicarboxylicacid	156.006	1.605	C6H4O5	69178	Microbial metabolism in diverse environments;Other	rp
1487	FAUX	2,5-Furandicarboxylicacid@1.161-rp	2,5-Furandicarboxylicacid	156.006	1.161	C6H4O5	69178	Microbial metabolism in diverse environments;Other	rp
20	VRAI	2,5-Furandicarboxylicacid@10.179-rp	2,5-Furandicarboxylicacid	156.006	10.179	C6H4O5	69178	Microbial metabolism in diverse environments;Other	rp
1488	FAUX	156.03983@1.143-rp	#N/A	156.04	1.143	C3H4N6O2	#N/A	#N/A	rp
1489	FAUX	2-Hydroxy-6-oxo-2,4-heptadienoicacid@1.16-rp	2-Hydroxy-6-oxo-2,4-heptadienoicacid	156.041	1.16	C7H8O4	25056879	#N/A	rp
1490	FAUX	4-imidazolone-5-propanoicacid@1.12-rp	4-imidazolone-5-propanoicacid	156.053	1.12	C6H8N2O3	#N/A	Metabolic pathways;Other	rp
1491	FAUX	4-imidazolone-5-propanoicacid@1.739-rp	4-imidazolone-5-propanoicacid	156.053	1.739	C6H8N2O3	#N/A	Metabolic pathways;Other	rp
1492	FAUX	N-ethylammelide@1.52-rp	N-ethylammelide	156.065	1.52	C5H8N4O2	16561	Microbial metabolism in diverse environments;Other	rp
1493	FAUX	Indole-3-acetonitrile@2.971-rp	Indole-3-acetonitrile	156.069	2.971	C10H8N2	#N/A	Metabolic pathways;Tryptophan metabolism	rp
1494	FAUX	hydroxymethylmelamine@2.227-rp	hydroxymethylmelamine	156.076	2.227	C4H8N6O	63483	#N/A	rp
1495	FAUX	hydroxymethylmelamine@2.612-rp	hydroxymethylmelamine	156.076	2.612	C4H8N6O	63483	#N/A	rp
1496	FAUX	hydroxymethylmelamine@2.901-rp	hydroxymethylmelamine	156.076	2.901	C4H8N6O	63483	#N/A	rp
1497	FAUX	hydroxymethylmelamine@1.01-rp	hydroxymethylmelamine	156.076	1.01	C4H8N6O	63483	#N/A	rp
1498	FAUX	hydroxymethylmelamine@3.936-rp	hydroxymethylmelamine	156.076	3.936	C4H8N6O	63483	#N/A	rp
1499	FAUX	2-Carbethoxycyclopentanone@11.316-rp	2-Carbethoxycyclopentanone	156.079	11.316	C8H12O3	62352	#N/A	rp
1500	FAUX	2-Carbethoxycyclopentanone@8.182-rp	2-Carbethoxycyclopentanone	156.079	8.182	C8H12O3	62352	#N/A	rp
1501	FAUX	2-Carbethoxycyclopentanone@8.82-rp	2-Carbethoxycyclopentanone	156.079	8.82	C8H12O3	62352	#N/A	rp
1502	FAUX	2,6-DIMETHYLNAPHTHALENE@13.068-rp	2,6-DIMETHYLNAPHTHALENE	156.094	13.068	C12H12	10909	#N/A	rp
1503	FAUX	4-nonanolide@11.594-rp	4-nonanolide	156.115	11.594	C9H16O2	#N/A	Other	rp
1504	FAUX	4-nonanolide@10.455-rp	4-nonanolide	156.115	10.455	C9H16O2	#N/A	Other	rp
1505	FAUX	4-nonanolide@10.684-rp	4-nonanolide	156.115	10.684	C9H16O2	#N/A	Other	rp
1506	FAUX	156.96709@28.725-rp	#N/A	156.967	28.725	#N/A	#N/A	#N/A	rp
1507	FAUX	157.00512@0.857-rp	#N/A	157.005	0.857	#N/A	#N/A	#N/A	rp
1508	FAUX	DA9380000@4.09-rp	DA9380000	157.02	4.09	C6H7NO2S	7092	#N/A	rp
1509	FAUX	DA9380000@9.598-rp	DA9380000	157.02	9.598	C6H7NO2S	7092	#N/A	rp
1510	FAUX	DA9380000@14.567-rp	DA9380000	157.02	14.567	C6H7NO2S	7092	#N/A	rp
1511	FAUX	DA9380000@7.134-rp	DA9380000	157.02	7.134	C6H7NO2S	7092	#N/A	rp
1512	FAUX	DA9380000@7.806-rp	DA9380000	157.02	7.806	C6H7NO2S	7092	#N/A	rp
1513	FAUX	157.0354@1.031-rp	#N/A	157.035	1.031	C2H3N7O2	#N/A	#N/A	rp
1514	FAUX	HMMNI@1.076-rp	HMMNI	157.049	1.076	C5H7N3O3	484517	#N/A	rp
1515	FAUX	1-nitrosonaphthalene@1.573-rp	1-nitrosonaphthalene	157.053	1.573	C10H7NO	#N/A	Other	rp
1516	FAUX	3-methylcrotonylglycine@1.258-rp	3-methylcrotonylglycine	157.074	1.258	C7H11NO3	#N/A	#N/A	rp
1517	FAUX	3-methylcrotonylglycine@1.767-rp	3-methylcrotonylglycine	157.074	1.767	C7H11NO3	#N/A	#N/A	rp
1518	FAUX	3-methylcrotonylglycine@3.853-rp	3-methylcrotonylglycine	157.074	3.853	C7H11NO3	#N/A	#N/A	rp
1519	FAUX	AMIDINOPROLINE@1.102-rp	AMIDINOPROLINE	157.085	1.102	C6H11N3O2	9818706	#N/A	rp
1520	FAUX	AMIDINOPROLINE@1.415-rp	AMIDINOPROLINE	157.085	1.415	C6H11N3O2	9818706	#N/A	rp
1521	FAUX	tranexamicacid@7.493-rp	tranexamicacid	157.11	7.493	C8H15NO2	10482000	#N/A	rp
1522	FAUX	tranexamicacid@6.752-rp	tranexamicacid	157.11	6.752	C8H15NO2	10482000	#N/A	rp
1523	FAUX	tranexamicacid@1.465-rp	tranexamicacid	157.11	1.465	C8H15NO2	10482000	#N/A	rp
1524	FAUX	tranexamicacid@2.636-rp	tranexamicacid	157.11	2.636	C8H15NO2	10482000	#N/A	rp
1525	FAUX	tranexamicacid@5.636-rp	tranexamicacid	157.11	5.636	C8H15NO2	10482000	#N/A	rp
1526	FAUX	157.98353@2.174-rp	#N/A	157.984	2.174	C2H8ClN2PS	#N/A	#N/A	rp
1527	FAUX	157.98818@0.865-rp	#N/A	157.988	0.865	C4H3N2O3P	#N/A	#N/A	rp
1528	FAUX	157.98905@0.85-rp	#N/A	157.989	0.85	C2H8O4P2	#N/A	#N/A	rp
1529	FAUX	157.99991@0.838-rp	#N/A	158	0.838	C9H2O3	#N/A	#N/A	rp
1530	FAUX	158.0003@1.116-rp	#N/A	158	1.116	C2H2N6OS	#N/A	#N/A	rp
21	VRAI	Benzenesulfonicacid@2.12-rp	Benzenesulfonicacid	158.004	2.12	C6H6O3S	7093	#N/A	rp
1531	FAUX	Benzenesulfonicacid@2.41-rp	Benzenesulfonicacid	158.004	2.41	C6H6O3S	7093	#N/A	rp
1532	FAUX	158.01109@1.11-rp	#N/A	158.011	1.11	C2H3N6OP	#N/A	#N/A	rp
1533	FAUX	2,6-Dioxo(4-~14~C)-1,2,3,6-tetrahydro-4-pyrimidinecarboxylicacid@1.173-rp	2,6-Dioxo(4-~14~C)-1,2,3,6-tetrahydro-4-pyrimidinecarboxylicacid	158.021	1.173	C4[14]CH4N2O4	24766514	#N/A	rp
1534	FAUX	2-hydroxymuconicacid@12.219-rp	2-hydroxymuconicacid	158.021	12.219	C6H6O5	#N/A	Metabolic pathways;Microbial metabolism in diverse environments;Degradation of aromatic compounds;Aminobenzoate degradation;Tryptophan metabolism;Other	rp
22	VRAI	2-hydroxymuconicacid@9.987-rp	2-hydroxymuconicacid	158.021	9.987	C6H6O5	#N/A	Metabolic pathways;Microbial metabolism in diverse environments;Degradation of aromatic compounds;Aminobenzoate degradation;Tryptophan metabolism;Other	rp
1535	FAUX	2-hydroxymuconicacid@9.656-rp	2-hydroxymuconicacid	158.021	9.656	C6H6O5	#N/A	Metabolic pathways;Microbial metabolism in diverse environments;Degradation of aromatic compounds;Aminobenzoate degradation;Tryptophan metabolism;Other	rp
23	VRAI	2-hydroxymuconicacid@8.771-rp	2-hydroxymuconicacid	158.021	8.771	C6H6O5	#N/A	Metabolic pathways;Microbial metabolism in diverse environments;Degradation of aromatic compounds;Aminobenzoate degradation;Tryptophan metabolism;Other	rp
1536	FAUX	2-hydroxymuconicacid@1.57-rp	2-hydroxymuconicacid	158.022	1.57	C6H6O5	#N/A	Metabolic pathways;Microbial metabolism in diverse environments;Degradation of aromatic compounds;Aminobenzoate degradation;Tryptophan metabolism;Other	rp
1537	FAUX	2-hydroxymuconicacid@1.249-rp	2-hydroxymuconicacid	158.022	1.249	C6H6O5	#N/A	Metabolic pathways;Microbial metabolism in diverse environments;Degradation of aromatic compounds;Aminobenzoate degradation;Tryptophan metabolism;Other	rp
1538	FAUX	158.02447@2.083-rp	#N/A	158.024	2.083	C5H7N2O2P	#N/A	#N/A	rp
1539	FAUX	158.04311@0.887-rp	#N/A	158.043	0.887	#N/A	#N/A	Metabolic pathways;Microbial metabolism in diverse environments;Other	rp
1540	FAUX	158.0547@12.49-rp	#N/A	158.055	12.49	C3H6N6O2	#N/A	#N/A	rp
1541	FAUX	158.05547@1.146-rp	#N/A	158.055	1.146	C3H6N6O2	#N/A	#N/A	rp
1542	FAUX	2-isopropylmaleicacid@1.618-rp	2-isopropylmaleicacid	158.058	1.618	C7H10O4	4444164	Biosynthesis of secondary metabolites;2-Oxocarboxylic acid metabolism;Other	rp
1543	FAUX	2-isopropylmaleicacid@3.039-rp	2-isopropylmaleicacid	158.058	3.039	C7H10O4	4444164	Biosynthesis of secondary metabolites;2-Oxocarboxylic acid metabolism;Other	rp
1544	FAUX	2-isopropylmaleicacid@4.023-rp	2-isopropylmaleicacid	158.058	4.023	C7H10O4	4444164	Biosynthesis of secondary metabolites;2-Oxocarboxylic acid metabolism;Other	rp
1545	FAUX	bipyrimidine@28.533-rp	bipyrimidine	158.059	28.533	C8H6N4	110040	#N/A	rp
1546	FAUX	5-hydroxyectoine@1.13-rp	5-hydroxyectoine	158.069	1.13	C6H10N2O3	#N/A	Metabolic pathways;Microbial metabolism in diverse environments;Other	rp
1547	FAUX	5-hydroxyectoine@1.521-rp	5-hydroxyectoine	158.069	1.521	C6H10N2O3	#N/A	Metabolic pathways;Microbial metabolism in diverse environments;Other	rp
1548	FAUX	1-hydroxymethylnaphthalene@8.502-rp	1-hydroxymethylnaphthalene	158.073	8.502	C11H10O	#N/A	Microbial metabolism in diverse environments;Degradation of aromatic compounds;Other	rp
1549	FAUX	1-benzylimidazole@1.575-rp	1-benzylimidazole	158.085	1.575	C10H10N2	70309	#N/A	rp
1550	FAUX	1-benzylimidazole@2.971-rp	1-benzylimidazole	158.085	2.971	C10H10N2	70309	#N/A	rp
24	VRAI	2-n-propyl-4-oxopentanoicacid@13.611-rp	2-n-propyl-4-oxopentanoicacid	158.094	13.611	C8H14O3	#N/A	Other	rp
1551	FAUX	2-n-propyl-4-oxopentanoicacid@11.975-rp	2-n-propyl-4-oxopentanoicacid	158.095	11.975	C8H14O3	#N/A	Other	rp
1552	FAUX	2-n-propyl-4-oxopentanoicacid@7.19-rp	2-n-propyl-4-oxopentanoicacid	158.095	7.19	C8H14O3	#N/A	Other	rp
1553	FAUX	2-n-propyl-4-oxopentanoicacid@10.266-rp	2-n-propyl-4-oxopentanoicacid	158.095	10.266	C8H14O3	#N/A	Other	rp
1554	FAUX	2-n-propyl-4-oxopentanoicacid@8.786-rp	2-n-propyl-4-oxopentanoicacid	158.095	8.786	C8H14O3	#N/A	Other	rp
1555	FAUX	2-n-propyl-4-oxopentanoicacid@9.66-rp	2-n-propyl-4-oxopentanoicacid	158.095	9.66	C8H14O3	#N/A	Other	rp
1556	FAUX	2-n-propyl-4-oxopentanoicacid@6.419-rp	2-n-propyl-4-oxopentanoicacid	158.095	6.419	C8H14O3	#N/A	Other	rp
1557	FAUX	2-n-propyl-4-oxopentanoicacid@10.574-rp	2-n-propyl-4-oxopentanoicacid	158.095	10.574	C8H14O3	#N/A	Other	rp
1558	FAUX	2-n-propyl-4-oxopentanoicacid@12.249-rp	2-n-propyl-4-oxopentanoicacid	158.095	12.249	C8H14O3	#N/A	Other	rp
1559	FAUX	2-n-propyl-4-oxopentanoicacid@9.359-rp	2-n-propyl-4-oxopentanoicacid	158.095	9.359	C8H14O3	#N/A	Other	rp
1560	FAUX	2-n-propyl-4-oxopentanoicacid@8.45-rp	2-n-propyl-4-oxopentanoicacid	158.095	8.45	C8H14O3	#N/A	Other	rp
1561	FAUX	TL1378000@1.375-rp	TL1378000	158.105	1.375	C7H14N2O2	8124	#N/A	rp
1562	FAUX	GW6600000@10.9-rp	GW6600000	158.109	10.9	C12H14	12501	#N/A	rp
1563	FAUX	2-[(4S)-4-Amino-5-oxopentyl]guanidine@1.517-rp	2-[(4S)-4-Amino-5-oxopentyl]guanidine	158.117	1.517	C6H14N4O	392262	#N/A	rp
1564	FAUX	Caprylicmethylester@20.053-rp	Caprylicmethylester	158.131	20.053	C9H18O2	#N/A	#N/A	rp
1565	FAUX	Caprylicmethylester@14.341-rp	Caprylicmethylester	158.131	14.341	C9H18O2	#N/A	#N/A	rp
1566	FAUX	Caprylicmethylester@13.772-rp	Caprylicmethylester	158.131	13.772	C9H18O2	#N/A	#N/A	rp
1567	FAUX	EJ4025000@1.449-rp	EJ4025000	158.142	1.449	C8H18N2O	12954	#N/A	rp
25	VRAI	159.00728@2.197-rp	#N/A	159.007	2.197	C7HN3O2	#N/A	#N/A	rp
1568	FAUX	(1H-1,2,4-triazol-5-ylthio)aceticacid@8.669-rp	(1H-1,2,4-triazol-5-ylthio)aceticacid	159.01	8.669	C4H5N3O2S	561074	#N/A	rp
1569	FAUX	(1H-1,2,4-triazol-5-ylthio)aceticacid@8.039-rp	(1H-1,2,4-triazol-5-ylthio)aceticacid	159.01	8.039	C4H5N3O2S	561074	#N/A	rp
1570	FAUX	(1H-1,2,4-triazol-5-ylthio)aceticacid@2.097-rp	(1H-1,2,4-triazol-5-ylthio)aceticacid	159.01	2.097	C4H5N3O2S	561074	#N/A	rp
1571	FAUX	CZ5710000@6.777-rp	CZ5710000	159.014	6.777	C6H3F2NO2	109675	#N/A	rp
1572	FAUX	159.02726@1.092-rp	#N/A	159.027	1.092	C6H10NPS	#N/A	#N/A	rp
1573	FAUX	Citiolone@11.95-rp	Citiolone	159.035	11.95	C6H9NO2S	13864	#N/A	rp
1574	FAUX	Citiolone@11.505-rp	Citiolone	159.035	11.505	C6H9NO2S	13864	#N/A	rp
1575	FAUX	Citiolone@8.75-rp	Citiolone	159.035	8.75	C6H9NO2S	13864	#N/A	rp
1576	FAUX	Citiolone@9.651-rp	Citiolone	159.035	9.651	C6H9NO2S	13864	#N/A	rp
1577	FAUX	Citiolone@1.452-rp	Citiolone	159.035	1.452	C6H9NO2S	13864	#N/A	rp
1578	FAUX	Citiolone@4.008-rp	Citiolone	159.035	4.008	C6H9NO2S	13864	#N/A	rp
1579	FAUX	Citiolone@9.025-rp	Citiolone	159.035	9.025	C6H9NO2S	13864	#N/A	rp
1580	FAUX	Citiolone@10.13-rp	Citiolone	159.035	10.13	C6H9NO2S	13864	#N/A	rp
1581	FAUX	Citiolone@7.967-rp	Citiolone	159.035	7.967	C6H9NO2S	13864	#N/A	rp
1582	FAUX	Citiolone@8.444-rp	Citiolone	159.035	8.444	C6H9NO2S	13864	#N/A	rp
1583	FAUX	Citiolone@2.457-rp	Citiolone	159.035	2.457	C6H9NO2S	13864	#N/A	rp
1584	FAUX	Citiolone@1.762-rp	Citiolone	159.035	1.762	C6H9NO2S	13864	#N/A	rp
1585	FAUX	Citiolone@7.653-rp	Citiolone	159.035	7.653	C6H9NO2S	13864	#N/A	rp
1586	FAUX	Citiolone@6.691-rp	Citiolone	159.035	6.691	C6H9NO2S	13864	#N/A	rp
1587	FAUX	Citiolone@7.053-rp	Citiolone	159.035	7.053	C6H9NO2S	13864	#N/A	rp
1588	FAUX	159.03776@6.535-rp	#N/A	159.038	6.535	#N/A	#N/A	#N/A	rp
1589	FAUX	159.04481@13.664-rp	#N/A	159.045	13.664	C6H10NO2P	#N/A	#N/A	rp
1590	FAUX	4-methyleneglutamicacid@1.396-rp	4-methyleneglutamicacid	159.053	1.396	C6H9NO4	#N/A	Other	rp
1591	FAUX	6-methoxyquinoline@2.973-rp	6-methoxyquinoline	159.068	2.973	C10H9NO	#N/A	Metabolic pathways;Biosynthesis of secondary metabolites;Tryptophan metabolism;Biosynthesis of various secondary metabolites - part 2;Other	rp
1592	FAUX	6-methoxyquinoline@8.232-rp	6-methoxyquinoline	159.069	8.232	C10H9NO	#N/A	Metabolic pathways;Biosynthesis of secondary metabolites;Tryptophan metabolism;Biosynthesis of various secondary metabolites - part 2;Other	rp
1593	FAUX	UQ6109000@9.595-rp	UQ6109000	159.079	9.595	C9H9N3	120419	#N/A	rp
1594	FAUX	3-dehydrocarnitine@1.138-rp	3-dehydrocarnitine	159.089	1.138	C7H13NO3	5360148	Metabolic pathways;Other	rp
1595	FAUX	3-dehydrocarnitine@1.406-rp	3-dehydrocarnitine	159.089	1.406	C7H13NO3	5360148	Metabolic pathways;Other	rp
1596	FAUX	3-dehydrocarnitine@2.278-rp	3-dehydrocarnitine	159.09	2.278	C7H13NO3	5360148	Metabolic pathways;Other	rp
1597	FAUX	3-dehydrocarnitine@1.985-rp	3-dehydrocarnitine	159.09	1.985	C7H13NO3	5360148	Metabolic pathways;Other	rp
1598	FAUX	3-dehydrocarnitine@3.774-rp	3-dehydrocarnitine	159.09	3.774	C7H13NO3	5360148	Metabolic pathways;Other	rp
1599	FAUX	2-morpholin-4-ylacetohydrazide@1.419-rp	2-morpholin-4-ylacetohydrazide	159.101	1.419	C6H13N3O2	312200	#N/A	rp
1600	FAUX	Pregabalin@1.489-rp	Pregabalin	159.126	1.489	C8H17NO2	4589156	#N/A	rp
1601	FAUX	Pregabalin@1.234-rp	Pregabalin	159.126	1.234	C8H17NO2	4589156	#N/A	rp
1602	FAUX	Pregabalin@8.59-rp	Pregabalin	159.126	8.59	C8H17NO2	4589156	#N/A	rp
1603	FAUX	Pregabalin@5.613-rp	Pregabalin	159.126	5.613	C8H17NO2	4589156	#N/A	rp
1604	FAUX	Pregabalin@6.974-rp	Pregabalin	159.126	6.974	C8H17NO2	4589156	#N/A	rp
1605	FAUX	Pregabalin@4.145-rp	Pregabalin	159.126	4.145	C8H17NO2	4589156	#N/A	rp
1606	FAUX	Pregabalin@4.826-rp	Pregabalin	159.126	4.826	C8H17NO2	4589156	#N/A	rp
1607	FAUX	160.01129@1.687-rp	#N/A	160.011	1.687	C6H9OPS	#N/A	#N/A	rp
1608	FAUX	8-Quinolinethiolate@0.85-rp	8-Quinolinethiolate	160.022	0.85	C9H6NS	9947650	#N/A	rp
1609	FAUX	160.03315@0.835-rp	#N/A	160.033	0.835	#N/A	#N/A	#N/A	rp
1610	FAUX	160.03349@1.12-rp	#N/A	160.033	1.12	#N/A	#N/A	#N/A	rp
1611	FAUX	2-formylglutaricacid@1.058-rp	2-formylglutaricacid	160.038	1.058	C6H8O5	15252354	Metabolic pathways;Biosynthesis of secondary metabolites;Microbial metabolism in diverse environments;Degradation of aromatic compounds;2-Oxocarboxylic acid metabolism;Biosynthesis of amino acids;Tryptophan metabolism;Other	rp
1612	FAUX	azaindolate@8.731-rp	azaindolate	160.04	8.731	C9H6NO2	4444883	#N/A	rp
1613	FAUX	1,2-dihydroxynaphthalene@12.22-rp	1,2-dihydroxynaphthalene	160.052	12.22	C10H8O2	#N/A	Metabolic pathways;Microbial metabolism in diverse environments;Degradation of aromatic compounds;Other	rp
1614	FAUX	1,2-dihydroxynaphthalene@11.922-rp	1,2-dihydroxynaphthalene	160.052	11.922	C10H8O2	#N/A	Metabolic pathways;Microbial metabolism in diverse environments;Degradation of aromatic compounds;Other	rp
1615	FAUX	VA3677000@10.32-rp	VA3677000	160.063	10.32	C9H8N2O	14909	#N/A	rp
1616	FAUX	1-Benzofuran-5-carboximidamide@10.06-rp	1-Benzofuran-5-carboximidamide	160.063	10.06	C9H8N2O	10707074	#N/A	rp
1617	FAUX	2,2-dimethylglutaricacid@1.605-rp	2,2-dimethylglutaricacid	160.074	1.605	C7H12O4	#N/A	Metabolic pathways;Other	rp
1618	FAUX	2,2-dimethylglutaricacid@1.867-rp	2,2-dimethylglutaricacid	160.074	1.867	C7H12O4	#N/A	Metabolic pathways;Other	rp
1619	FAUX	2,2-dimethylglutaricacid@6.129-rp	2,2-dimethylglutaricacid	160.074	6.129	C7H12O4	#N/A	Metabolic pathways;Other	rp
1620	FAUX	hydralazine@29.266-rp	hydralazine	160.075	29.266	C8H8N4	3511	#N/A	rp
1621	FAUX	Alanylalanine@8.245-rp	Alanylalanine	160.085	8.245	C6H12N2O3	#N/A	Metabolic pathways;Microbial metabolism in diverse environments;Other	rp
1622	FAUX	2-Isopropenyl-2,3-dihydro-1-benzofuran@8.67-rp	2-Isopropenyl-2,3-dihydro-1-benzofuran	160.089	8.67	C11H12O	557575	#N/A	rp
1623	FAUX	1-Benzosuberone@10.934-rp	1-Benzosuberone	160.089	10.934	C11H12O	63195	#N/A	rp
1624	FAUX	2-Isopropenyl-2,3-dihydro-1-benzofuran@12.289-rp	2-Isopropenyl-2,3-dihydro-1-benzofuran	160.089	12.289	C11H12O	557575	#N/A	rp
1625	FAUX	1-Benzosuberone@9.002-rp	1-Benzosuberone	160.089	9.002	C11H12O	63195	#N/A	rp
1626	FAUX	1-Benzosuberone@10.02-rp	1-Benzosuberone	160.089	10.02	C11H12O	63195	#N/A	rp
1627	FAUX	Anatabine@2.974-rp	Anatabine	160.1	2.974	C10H12N2	229558	Metabolic pathways;Biosynthesis of secondary metabolites;Microbial metabolism in diverse environments;Biosynthesis of plant secondary metabolites;Biosynthesis of alkaloids derived from shikimate pathway;Tryptophan metabolism;Other	rp
1628	FAUX	3-hydroxyvalproicacid@13.114-rp	3-hydroxyvalproicacid	160.11	13.114	C8H16O3	#N/A	Other	rp
1629	FAUX	3-hydroxyvalproicacid@12.625-rp	3-hydroxyvalproicacid	160.11	12.625	C8H16O3	#N/A	Other	rp
1630	FAUX	3-hydroxyvalproicacid@8.466-rp	3-hydroxyvalproicacid	160.11	8.466	C8H16O3	#N/A	Other	rp
1631	FAUX	3-hydroxyvalproicacid@9.117-rp	3-hydroxyvalproicacid	160.11	9.117	C8H16O3	#N/A	Other	rp
1632	FAUX	3-hydroxyvalproicacid@8.241-rp	3-hydroxyvalproicacid	160.11	8.241	C8H16O3	#N/A	Other	rp
1633	FAUX	3-hydroxyvalproicacid@10.802-rp	3-hydroxyvalproicacid	160.11	10.802	C8H16O3	#N/A	Other	rp
1634	FAUX	3-hydroxyvalproicacid@9.906-rp	3-hydroxyvalproicacid	160.11	9.906	C8H16O3	#N/A	Other	rp
1635	FAUX	N6-methyllysine@1.118-rp	N6-methyllysine	160.121	1.118	C7H16N2O2	#N/A	#N/A	rp
1636	FAUX	MFCD00128082@14.382-rp	MFCD00128082	160.125	14.382	C12H16	80790	#N/A	rp
1637	FAUX	MFCD00128082@15.432-rp	MFCD00128082	160.125	15.432	C12H16	80790	#N/A	rp
1638	FAUX	160.51753@8.03-rp	#N/A	160.518	8.03	#N/A	#N/A	#N/A	rp
1639	FAUX	160.55702@6.529-rp	#N/A	160.557	6.529	#N/A	#N/A	#N/A	rp
1640	FAUX	160.95372@1.263-rp	#N/A	160.954	1.263	C2HN3O2P2	#N/A	#N/A	rp
1641	FAUX	Methyl2,3,3-tricyanoacrylate@0.835-rp	Methyl2,3,3-tricyanoacrylate	161.023	0.835	C7H3N3O2	74850062	#N/A	rp
1642	FAUX	161.03552@0.837-rp	#N/A	161.036	0.837	C4H8N3O2P	#N/A	#N/A	rp
1643	FAUX	161.04744@2.056-rp	#N/A	161.047	2.056	C3H8N5OP	#N/A	Metabolic pathways;Biosynthesis of alkaloids derived from shikimate pathway;Tryptophan metabolism	rp
1644	FAUX	2,4-quinolinediol@6.898-rp	2,4-quinolinediol	161.048	6.898	C9H7NO2	#N/A	Metabolic pathways;Biosynthesis of alkaloids derived from shikimate pathway;Tryptophan metabolism	rp
1645	FAUX	2,4-quinolinediol@1.579-rp	2,4-quinolinediol	161.048	1.579	C9H7NO2	#N/A	Metabolic pathways;Biosynthesis of alkaloids derived from shikimate pathway;Tryptophan metabolism	rp
1646	FAUX	2,4-quinolinediol@7.951-rp	2,4-quinolinediol	161.048	7.951	C9H7NO2	#N/A	Metabolic pathways;Biosynthesis of alkaloids derived from shikimate pathway;Tryptophan metabolism	rp
1647	FAUX	Diethylaminosulfurtrifluoride@3.397-rp	Diethylaminosulfurtrifluoride	161.049	3.397	C4H10F3NS	110068	#N/A	rp
1648	FAUX	Diethylaminosulfurtrifluoride@6.491-rp	Diethylaminosulfurtrifluoride	161.049	6.491	C4H10F3NS	110068	#N/A	rp
1649	FAUX	S-Allyl-L-cysteine@1.424-rp	S-Allyl-L-cysteine	161.051	1.424	C6H11NO2S	7969672	#N/A	rp
1650	FAUX	S-Allyl-L-cysteine@1.666-rp	S-Allyl-L-cysteine	161.051	1.666	C6H11NO2S	7969672	#N/A	rp
1651	FAUX	S-Allyl-L-cysteine@3.049-rp	S-Allyl-L-cysteine	161.051	3.049	C6H11NO2S	7969672	#N/A	rp
1652	FAUX	2-aminoadipicacid@0.836-rp	2-aminoadipicacid	161.069	0.836	C6H11NO4	#N/A	Metabolic pathways;Biosynthesis of secondary metabolites;Microbial metabolism in diverse environments;2-Oxocarboxylic acid metabolism;Biosynthesis of amino acids;Other	rp
1653	FAUX	2-aminoadipicacid@6.197-rp	2-aminoadipicacid	161.069	6.197	C6H11NO4	#N/A	Metabolic pathways;Biosynthesis of secondary metabolites;Microbial metabolism in diverse environments;2-Oxocarboxylic acid metabolism;Biosynthesis of amino acids;Other	rp
1654	FAUX	2-aminoadipicacid@1.411-rp	2-aminoadipicacid	161.069	1.411	C6H11NO4	#N/A	Metabolic pathways;Biosynthesis of secondary metabolites;Microbial metabolism in diverse environments;2-Oxocarboxylic acid metabolism;Biosynthesis of amino acids;Other	rp
1655	FAUX	2-aminoadipicacid@1.116-rp	2-aminoadipicacid	161.069	1.116	C6H11NO4	#N/A	Metabolic pathways;Biosynthesis of secondary metabolites;Microbial metabolism in diverse environments;2-Oxocarboxylic acid metabolism;Biosynthesis of amino acids;Other	rp
1656	FAUX	Carnitine@1.275-rp	Carnitine	161.105	1.275	C7H15NO3	#N/A	Bile secretion;Other	rp
1657	FAUX	Carnitine@1.377-rp	Carnitine	161.105	1.377	C7H15NO3	#N/A	Bile secretion;Other	rp
1658	FAUX	Carnitine@1.109-rp	Carnitine	161.105	1.109	C7H15NO3	#N/A	Bile secretion;Other	rp
1659	FAUX	Carnitine@1.058-rp	Carnitine	161.105	1.058	C7H15NO3	#N/A	Bile secretion;Other	rp
1660	FAUX	DL-Carnitine@4.001-rp	DL-Carnitine	161.105	4.001	C7H15NO3	282	Bile secretion;Other	rp
1661	FAUX	124508@11.114-rp	124508	161.12	11.114	C11H15N	63068	#N/A	rp
1662	FAUX	161.94361@1.016-rp	#N/A	161.944	1.016	#N/A	#N/A	#N/A	rp
1663	FAUX	161.99219@3.704-rp	#N/A	161.992	3.704	C4H6N2OS2	#N/A	#N/A	rp
1664	FAUX	3-Benzothiophenecarboaldehyde@2.456-rp	3-Benzothiophenecarboaldehyde	162.014	2.456	C9H6OS	197762	#N/A	rp
1665	FAUX	162.0196@0.847-rp	#N/A	162.02	0.847	C4H7N2O3P	#N/A	#N/A	rp
1666	FAUX	162.02686@2.449-rp	#N/A	162.027	2.449	C6H11OPS	#N/A	#N/A	rp
1667	FAUX	162.02692@2.008-rp	#N/A	162.027	2.008	C6H11OPS	#N/A	#N/A	rp
1668	FAUX	4-hydroxycoumarin@14.511-rp	4-hydroxycoumarin	162.031	14.511	C9H6O3	#N/A	Biosynthesis of secondary metabolites;Phenylpropanoid biosynthesis;Biosynthesis of phenylpropanoids	rp
1669	FAUX	4-hydroxycoumarin@11.543-rp	4-hydroxycoumarin	162.032	11.543	C9H6O3	#N/A	Biosynthesis of secondary metabolites;Phenylpropanoid biosynthesis;Biosynthesis of phenylpropanoids	rp
1670	FAUX	VA1390000@1.42-rp	VA1390000	162.043	1.42	C8H6N2O2	57631	#N/A	rp
1671	FAUX	2,3-dimethylmalicacid@1.246-rp	2,3-dimethylmalicacid	162.053	1.246	C6H10O5	#N/A	Metabolic pathways;Biosynthesis of secondary metabolites;Microbial metabolism in diverse environments;Other	rp
1672	FAUX	2,3-dimethylmalicacid@1.515-rp	2,3-dimethylmalicacid	162.053	1.515	C6H10O5	#N/A	Metabolic pathways;Biosynthesis of secondary metabolites;Microbial metabolism in diverse environments;Other	rp
1673	FAUX	2,3-dimethylmalicacid@1.099-rp	2,3-dimethylmalicacid	162.053	1.099	C6H10O5	#N/A	Metabolic pathways;Biosynthesis of secondary metabolites;Microbial metabolism in diverse environments;Other	rp
1674	FAUX	2,3-dimethylmalicacid@1.921-rp	2,3-dimethylmalicacid	162.053	1.921	C6H10O5	#N/A	Metabolic pathways;Biosynthesis of secondary metabolites;Microbial metabolism in diverse environments;Other	rp
1675	FAUX	2,3-dimethylmalicacid@28.031-rp	2,3-dimethylmalicacid	162.053	28.031	C6H10O5	#N/A	Metabolic pathways;Biosynthesis of secondary metabolites;Microbial metabolism in diverse environments;Other	rp
1676	FAUX	Dihydronaphthalenediol@12.476-rp	Dihydronaphthalenediol	162.068	12.476	C10H10O2	#N/A	Metabolic pathways;Microbial metabolism in diverse environments;Degradation of aromatic compounds;Other	rp
1677	FAUX	Dihydronaphthalenediol@8.594-rp	Dihydronaphthalenediol	162.068	8.594	C10H10O2	#N/A	Metabolic pathways;Microbial metabolism in diverse environments;Degradation of aromatic compounds;Other	rp
1678	FAUX	Dihydronaphthalenediol@12.668-rp	Dihydronaphthalenediol	162.068	12.668	C10H10O2	#N/A	Metabolic pathways;Microbial metabolism in diverse environments;Degradation of aromatic compounds;Other	rp
1679	FAUX	Phenidone@10.34-rp	Phenidone	162.079	10.34	C9H10N2O	6823	#N/A	rp
1680	FAUX	Phenidone@1.749-rp	Phenidone	162.079	1.749	C9H10N2O	6823	#N/A	rp
1681	FAUX	Phenidone@2.057-rp	Phenidone	162.079	2.057	C9H10N2O	6823	#N/A	rp
26	VRAI	Monobutyrin@6.058-rp	Monobutyrin	162.089	6.058	C7H14O4	10715	#N/A	rp
1682	FAUX	2-deoxystreptamine@0.82-rp	2-deoxystreptamine	162.1	0.82	C6H14N2O3	#N/A	Metabolic pathways;Biosynthesis of secondary metabolites;Microbial metabolism in diverse environments;Other	rp
1683	FAUX	Valerophenone@11.719-rp	Valerophenone	162.104	11.719	C11H14O	59482	Metabolic pathways;Biosynthesis of secondary metabolites;Other	rp
1684	FAUX	Valerophenone@12.865-rp	Valerophenone	162.104	12.865	C11H14O	59482	Metabolic pathways;Biosynthesis of secondary metabolites;Other	rp
1685	FAUX	Valerophenone@12.282-rp	Valerophenone	162.104	12.282	C11H14O	59482	Metabolic pathways;Biosynthesis of secondary metabolites;Other	rp
1686	FAUX	Diethyleneglycoln-butylether@8.813-rp	Diethyleneglycoln-butylether	162.126	8.813	C8H18O3	13839549	#N/A	rp
27	VRAI	162.53905@10.386-rp	#N/A	162.539	10.386	#N/A	#N/A	#N/A	rp
1687	FAUX	162.96078@28.055-rp	#N/A	162.961	28.055	C3H2ClN3OS	#N/A	#N/A	rp
1688	FAUX	162.96091@28.534-rp	#N/A	162.961	28.534	C2H2N3O2PS	#N/A	#N/A	rp
1689	FAUX	Acesulfame@2.535-rp	Acesulfame	162.994	2.535	C4H5NO4S	33607	#N/A	rp
1690	FAUX	163.02211@1.064-rp	#N/A	163.022	1.064	C5H10NOPS	#N/A	#N/A	rp
1691	FAUX	Phenethylisothiocyanate@6.528-rp	Phenethylisothiocyanate	163.045	6.528	C9H9NS	15870	#N/A	rp
1692	FAUX	3-hydroxy-3-methyloxindole@6.511-rp	3-hydroxy-3-methyloxindole	163.063	6.511	C9H9NO2	133151	Metabolic pathways;Microbial metabolism in diverse environments;Tryptophan metabolism;Other	rp
1693	FAUX	3-hydroxy-3-methyloxindole@8.705-rp	3-hydroxy-3-methyloxindole	163.063	8.705	C9H9NO2	133151	Metabolic pathways;Microbial metabolism in diverse environments;Tryptophan metabolism;Other	rp
1694	FAUX	TRIS(HYDROXYETHYL)AMINOMETHANE@1.094-rp	TRIS(HYDROXYETHYL)AMINOMETHANE	163.121	1.094	C7H17NO3	394944	#N/A	rp
1695	FAUX	163.84738@0.992-rp	#N/A	163.847	0.992	#N/A	#N/A	#N/A	rp
1696	FAUX	163.91335@0.93-rp	#N/A	163.913	0.93	#N/A	#N/A	#N/A	rp
1697	FAUX	163.92281@0.954-rp	#N/A	163.923	0.954	#N/A	#N/A	#N/A	rp
1698	FAUX	163.99001@2.122-rp	#N/A	163.99	2.122	C3H6N2O2P2	#N/A	#N/A	rp
1699	FAUX	118077@0.901-rp	118077	163.993	0.901	C8H4O2S	87828	#N/A	rp
1700	FAUX	4H-1,2,3-Benzothiadiazin-4-one@8.028-rp	4H-1,2,3-Benzothiadiazin-4-one	164.004	8.028	C7H4N2OS	35028079	#N/A	rp
1701	FAUX	164.00618@1.066-rp	#N/A	164.006	1.066	C3H4N2O6	#N/A	#N/A	rp
1702	FAUX	4(3H)-pteridinethione@6.102-rp	4(3H)-pteridinethione	164.016	6.102	C6H4N4S	10465571	#N/A	rp
1703	FAUX	4(3H)-pteridinethione@8.159-rp	4(3H)-pteridinethione	164.016	8.159	C6H4N4S	10465571	#N/A	rp
1704	FAUX	DL2275000@8.795-rp	DL2275000	164.041	8.795	C8H8N2S	14403	#N/A	rp
1705	FAUX	1-Nitro-2-(2-nitroethoxy)ethane@0.852-rp	1-Nitro-2-(2-nitroethoxy)ethane	164.043	0.852	C4H8N2O5	153290	#N/A	rp
1706	FAUX	2-hydroxy-3-phenylpropenoicacid@12.152-rp	2-hydroxy-3-phenylpropenoicacid	164.047	12.152	C9H8O3	#N/A	Metabolic pathways;Biosynthesis of secondary metabolites;Microbial metabolism in diverse environments;Degradation of aromatic compounds;Biosynthesis of plant secondary metabolites;2-Oxocarboxylic acid metabolism;Phenylpropanoid biosynthesis;Biosynthesis of amino acids;Phenylalanine metabolism;Biosynthesis of phenylpropanoids;Tyrosine metabolism;Isoquinoline alkaloid biosynthesis;Biosynthesis of v…	rp
1707	FAUX	2-hydroxy-3-phenylpropenoicacid@1.372-rp	2-hydroxy-3-phenylpropenoicacid	164.047	1.372	C9H8O3	#N/A	Metabolic pathways;Biosynthesis of secondary metabolites;Microbial metabolism in diverse environments;Degradation of aromatic compounds;Biosynthesis of plant secondary metabolites;2-Oxocarboxylic acid metabolism;Phenylpropanoid biosynthesis;Biosynthesis of amino acids;Phenylalanine metabolism;Biosynthesis of phenylpropanoids;Tyrosine metabolism;Isoquinoline alkaloid biosynthesis;Biosynthesis of v…	rp
1708	FAUX	2-hydroxy-3-phenylpropenoicacid@1.453-rp	2-hydroxy-3-phenylpropenoicacid	164.047	1.453	C9H8O3	#N/A	Metabolic pathways;Biosynthesis of secondary metabolites;Microbial metabolism in diverse environments;Degradation of aromatic compounds;Biosynthesis of plant secondary metabolites;2-Oxocarboxylic acid metabolism;Phenylpropanoid biosynthesis;Biosynthesis of amino acids;Phenylalanine metabolism;Biosynthesis of phenylpropanoids;Tyrosine metabolism;Isoquinoline alkaloid biosynthesis;Biosynthesis of v…	rp
1709	FAUX	2-hydroxy-3-phenylpropenoicacid@3.95-rp	2-hydroxy-3-phenylpropenoicacid	164.048	3.95	C9H8O3	#N/A	Metabolic pathways;Biosynthesis of secondary metabolites;Microbial metabolism in diverse environments;Degradation of aromatic compounds;Biosynthesis of plant secondary metabolites;2-Oxocarboxylic acid metabolism;Phenylpropanoid biosynthesis;Biosynthesis of amino acids;Phenylalanine metabolism;Biosynthesis of phenylpropanoids;Tyrosine metabolism;Isoquinoline alkaloid biosynthesis;Biosynthesis of v…	rp
1710	FAUX	2-hydroxy-3-phenylpropenoicacid@9.071-rp	2-hydroxy-3-phenylpropenoicacid	164.048	9.071	C9H8O3	#N/A	Metabolic pathways;Biosynthesis of secondary metabolites;Microbial metabolism in diverse environments;Degradation of aromatic compounds;Biosynthesis of plant secondary metabolites;2-Oxocarboxylic acid metabolism;Phenylpropanoid biosynthesis;Biosynthesis of amino acids;Phenylalanine metabolism;Biosynthesis of phenylpropanoids;Tyrosine metabolism;Isoquinoline alkaloid biosynthesis;Biosynthesis of v…	rp
1711	FAUX	Phthalamide@2.456-rp	Phthalamide	164.059	2.456	C8H8N2O2	6690	#N/A	rp
1712	FAUX	Phthalamide@4.075-rp	Phthalamide	164.059	4.075	C8H8N2O2	6690	#N/A	rp
1713	FAUX	1,3,5-Heptatriynyl-benzene@14.578-rp	1,3,5-Heptatriynyl-benzene	164.062	14.578	C13H8	70367	#N/A	rp
1714	FAUX	1,3,5-Heptatriynyl-benzene@12.489-rp	1,3,5-Heptatriynyl-benzene	164.063	12.489	C13H8	70367	#N/A	rp
1715	FAUX	1,5-anhydroglucitol@1.13-rp	1,5-anhydroglucitol	164.069	1.13	C6H12O5	58485	Metabolic pathways;Microbial metabolism in diverse environments;ABC transporters;Other	rp
1716	FAUX	2-methoxy-5-prop-1-enylphenol@14.648-rp	2-methoxy-5-prop-1-enylphenol	164.083	14.648	C10H12O2	#N/A	Metabolic pathways;Microbial metabolism in diverse environments;Degradation of aromatic compounds;Phenylpropanoid biosynthesis;Other	rp
1717	FAUX	164.08341@22.567-rp	#N/A	164.083	22.567	C4H13N4OP	#N/A	Metabolic pathways;Microbial metabolism in diverse environments;Degradation of aromatic compounds;Phenylpropanoid biosynthesis;Other	rp
1718	FAUX	2-methoxy-5-prop-1-enylphenol@10.08-rp	2-methoxy-5-prop-1-enylphenol	164.083	10.08	C10H12O2	#N/A	Metabolic pathways;Microbial metabolism in diverse environments;Degradation of aromatic compounds;Phenylpropanoid biosynthesis;Other	rp
1719	FAUX	2-methoxy-5-prop-1-enylphenol@15.758-rp	2-methoxy-5-prop-1-enylphenol	164.083	15.758	C10H12O2	#N/A	Metabolic pathways;Microbial metabolism in diverse environments;Degradation of aromatic compounds;Phenylpropanoid biosynthesis;Other	rp
1720	FAUX	2-methoxy-5-prop-1-enylphenol@10.527-rp	2-methoxy-5-prop-1-enylphenol	164.083	10.527	C10H12O2	#N/A	Metabolic pathways;Microbial metabolism in diverse environments;Degradation of aromatic compounds;Phenylpropanoid biosynthesis;Other	rp
1721	FAUX	2-methoxy-5-prop-1-enylphenol@12.559-rp	2-methoxy-5-prop-1-enylphenol	164.083	12.559	C10H12O2	#N/A	Metabolic pathways;Microbial metabolism in diverse environments;Degradation of aromatic compounds;Phenylpropanoid biosynthesis;Other	rp
1722	FAUX	2-methoxy-5-prop-1-enylphenol@18.498-rp	2-methoxy-5-prop-1-enylphenol	164.083	18.498	C10H12O2	#N/A	Metabolic pathways;Microbial metabolism in diverse environments;Degradation of aromatic compounds;Phenylpropanoid biosynthesis;Other	rp
1723	FAUX	2-methoxy-5-prop-1-enylphenol@11.369-rp	2-methoxy-5-prop-1-enylphenol	164.084	11.369	C10H12O2	#N/A	Metabolic pathways;Microbial metabolism in diverse environments;Degradation of aromatic compounds;Phenylpropanoid biosynthesis;Other	rp
1724	FAUX	2-methoxy-5-prop-1-enylphenol@7.272-rp	2-methoxy-5-prop-1-enylphenol	164.084	7.272	C10H12O2	#N/A	Metabolic pathways;Microbial metabolism in diverse environments;Degradation of aromatic compounds;Phenylpropanoid biosynthesis;Other	rp
1725	FAUX	2-methoxy-5-prop-1-enylphenol@5.29-rp	2-methoxy-5-prop-1-enylphenol	164.084	5.29	C10H12O2	#N/A	Metabolic pathways;Microbial metabolism in diverse environments;Degradation of aromatic compounds;Phenylpropanoid biosynthesis;Other	rp
1726	FAUX	2-methoxy-5-prop-1-enylphenol@13.145-rp	2-methoxy-5-prop-1-enylphenol	164.084	13.145	C10H12O2	#N/A	Metabolic pathways;Microbial metabolism in diverse environments;Degradation of aromatic compounds;Phenylpropanoid biosynthesis;Other	rp
1727	FAUX	2-methoxy-5-prop-1-enylphenol@14.128-rp	2-methoxy-5-prop-1-enylphenol	164.084	14.128	C10H12O2	#N/A	Metabolic pathways;Microbial metabolism in diverse environments;Degradation of aromatic compounds;Phenylpropanoid biosynthesis;Other	rp
1728	FAUX	2-methoxy-5-prop-1-enylphenol@10.937-rp	2-methoxy-5-prop-1-enylphenol	164.084	10.937	C10H12O2	#N/A	Metabolic pathways;Microbial metabolism in diverse environments;Degradation of aromatic compounds;Phenylpropanoid biosynthesis;Other	rp
1729	FAUX	Fenipentol@12.872-rp	Fenipentol	164.12	12.872	C11H16O	3221	#N/A	rp
1730	FAUX	164.95778@28.059-rp	#N/A	164.958	28.059	#N/A	#N/A	#N/A	rp
1731	FAUX	164.95799@0.853-rp	#N/A	164.958	0.853	#N/A	#N/A	#N/A	rp
1732	FAUX	165.0126@11.919-rp	#N/A	165.013	11.919	C3H8N3OPS	#N/A	#N/A	rp
1733	FAUX	165.02263@1.874-rp	#N/A	165.023	1.874	C3H9N3OP2	#N/A	#N/A	rp
1734	FAUX	165.02373@8.147-rp	#N/A	165.024	8.147	C2H8N5PS	#N/A	#N/A	rp
1735	FAUX	165.02379@6.098-rp	#N/A	165.024	6.098	C2H8N5PS	#N/A	#N/A	rp
1736	FAUX	2H-1,4-Benzothiazin-3(4H)-one@7.093-rp	2H-1,4-Benzothiazin-3(4H)-one	165.025	7.093	C8H7NOS	20108	#N/A	rp
28	VRAI	2H-1,4-Benzothiazin-3(4H)-one@3.398-rp	2H-1,4-Benzothiazin-3(4H)-one	165.025	3.398	C8H7NOS	20108	#N/A	rp
1737	FAUX	2H-1,4-Benzothiazin-3(4H)-one@6.514-rp	2H-1,4-Benzothiazin-3(4H)-one	165.025	6.514	C8H7NOS	20108	#N/A	rp
1738	FAUX	DL4725000@8.794-rp	DL4725000	165.036	8.794	C7H7N3S	11493	#N/A	rp
1739	FAUX	165.04159@6.889-rp	#N/A	165.042	6.889	C2H8N5O2P	#N/A	#N/A	rp
1740	FAUX	165.0416@7.045-rp	#N/A	165.042	7.045	C2H8N5O2P	#N/A	#N/A	rp
1741	FAUX	4-pyridoxolactone@5.105-rp	4-pyridoxolactone	165.043	5.105	C8H7NO3	#N/A	Metabolic pathways;Biosynthesis of secondary metabolites;Microbial metabolism in diverse environments;Tryptophan metabolism;Other	rp
1742	FAUX	4-pyridoxolactone@2.85-rp	4-pyridoxolactone	165.043	2.85	C8H7NO3	#N/A	Metabolic pathways;Biosynthesis of secondary metabolites;Microbial metabolism in diverse environments;Tryptophan metabolism;Other	rp
1743	FAUX	4-pyridoxolactone@6.426-rp	4-pyridoxolactone	165.043	6.426	C8H7NO3	#N/A	Metabolic pathways;Biosynthesis of secondary metabolites;Microbial metabolism in diverse environments;Tryptophan metabolism;Other	rp
1744	FAUX	4-pyridoxolactone@4.744-rp	4-pyridoxolactone	165.043	4.744	C8H7NO3	#N/A	Metabolic pathways;Biosynthesis of secondary metabolites;Microbial metabolism in diverse environments;Tryptophan metabolism;Other	rp
1745	FAUX	4-pyridoxolactone@2.239-rp	4-pyridoxolactone	165.043	2.239	C8H7NO3	#N/A	Metabolic pathways;Biosynthesis of secondary metabolites;Microbial metabolism in diverse environments;Tryptophan metabolism;Other	rp
1746	FAUX	165.05068@1.353-rp	#N/A	165.051	1.353	C3H3N9	#N/A	#N/A	rp
1747	FAUX	MFCD00674100@28.69-rp	MFCD00674100	165.054	28.69	C7H7N3O2	746425	#N/A	rp
1748	FAUX	1-Piperazinesulfonamide@1.898-rp	1-Piperazinesulfonamide	165.057	1.898	C4H11N3O2S	9427225	#N/A	rp
1749	FAUX	7-methylguanine@4.326-rp	7-methylguanine	165.065	4.326	C6H7N5O	#N/A	#N/A	rp
1750	FAUX	7-methylguanine@3.135-rp	7-methylguanine	165.065	3.135	C6H7N5O	#N/A	#N/A	rp
1751	FAUX	7-methylguanine@2.679-rp	7-methylguanine	165.065	2.679	C6H7N5O	#N/A	#N/A	rp
1752	FAUX	165.07015@14.578-rp	#N/A	165.07	14.578	C9H12NP	#N/A	#N/A	rp
1753	FAUX	165.07048@12.491-rp	#N/A	165.07	12.491	C9H12NP	#N/A	#N/A	rp
1754	FAUX	7H-Purine-2,6,8-triamine@1.225-rp	7H-Purine-2,6,8-triamine	165.076	1.225	C5H7N7	79213	#N/A	rp
1755	FAUX	7H-Purine-2,6,8-triamine@1.292-rp	7H-Purine-2,6,8-triamine	165.076	1.292	C5H7N7	79213	#N/A	rp
1756	FAUX	4-hydroxypyridinyl-butanone@10.11-rp	4-hydroxypyridinyl-butanone	165.079	10.11	C9H11NO2	#N/A	Metabolic pathways;Biosynthesis of secondary metabolites;Biosynthesis of plant secondary metabolites;2-Oxocarboxylic acid metabolism;Biosynthesis of alkaloids derived from shikimate pathway;Phenylpropanoid biosynthesis;Biosynthesis of amino acids;Phenylalanine metabolism;Biosynthesis of phenylpropanoids;ABC transporters;Biosynthesis of various secondary metabolites - part 2;Glucosinolate biosynth…	rp
1757	FAUX	4-hydroxypyridinyl-butanone@14.681-rp	4-hydroxypyridinyl-butanone	165.079	14.681	C9H11NO2	#N/A	Metabolic pathways;Biosynthesis of secondary metabolites;Biosynthesis of plant secondary metabolites;2-Oxocarboxylic acid metabolism;Biosynthesis of alkaloids derived from shikimate pathway;Phenylpropanoid biosynthesis;Biosynthesis of amino acids;Phenylalanine metabolism;Biosynthesis of phenylpropanoids;ABC transporters;Biosynthesis of various secondary metabolites - part 2;Glucosinolate biosynth…	rp
1758	FAUX	4-hydroxypyridinyl-butanone@15.03-rp	4-hydroxypyridinyl-butanone	165.079	15.03	C9H11NO2	#N/A	Metabolic pathways;Biosynthesis of secondary metabolites;Biosynthesis of plant secondary metabolites;2-Oxocarboxylic acid metabolism;Biosynthesis of alkaloids derived from shikimate pathway;Phenylpropanoid biosynthesis;Biosynthesis of amino acids;Phenylalanine metabolism;Biosynthesis of phenylpropanoids;ABC transporters;Biosynthesis of various secondary metabolites - part 2;Glucosinolate biosynth…	rp
1759	FAUX	4-hydroxypyridinyl-butanone@8.604-rp	4-hydroxypyridinyl-butanone	165.079	8.604	C9H11NO2	#N/A	Metabolic pathways;Biosynthesis of secondary metabolites;Biosynthesis of plant secondary metabolites;2-Oxocarboxylic acid metabolism;Biosynthesis of alkaloids derived from shikimate pathway;Phenylpropanoid biosynthesis;Biosynthesis of amino acids;Phenylalanine metabolism;Biosynthesis of phenylpropanoids;ABC transporters;Biosynthesis of various secondary metabolites - part 2;Glucosinolate biosynth…	rp
1760	FAUX	4-hydroxypyridinyl-butanone@2.114-rp	4-hydroxypyridinyl-butanone	165.079	2.114	C9H11NO2	#N/A	Metabolic pathways;Biosynthesis of secondary metabolites;Biosynthesis of plant secondary metabolites;2-Oxocarboxylic acid metabolism;Biosynthesis of alkaloids derived from shikimate pathway;Phenylpropanoid biosynthesis;Biosynthesis of amino acids;Phenylalanine metabolism;Biosynthesis of phenylpropanoids;ABC transporters;Biosynthesis of various secondary metabolites - part 2;Glucosinolate biosynth…	rp
1761	FAUX	4-hydroxypyridinyl-butanone@1.419-rp	4-hydroxypyridinyl-butanone	165.079	1.419	C9H11NO2	#N/A	Metabolic pathways;Biosynthesis of secondary metabolites;Biosynthesis of plant secondary metabolites;2-Oxocarboxylic acid metabolism;Biosynthesis of alkaloids derived from shikimate pathway;Phenylpropanoid biosynthesis;Biosynthesis of amino acids;Phenylalanine metabolism;Biosynthesis of phenylpropanoids;ABC transporters;Biosynthesis of various secondary metabolites - part 2;Glucosinolate biosynth…	rp
1762	FAUX	4-hydroxypyridinyl-butanone@1.882-rp	4-hydroxypyridinyl-butanone	165.079	1.882	C9H11NO2	#N/A	Metabolic pathways;Biosynthesis of secondary metabolites;Biosynthesis of plant secondary metabolites;2-Oxocarboxylic acid metabolism;Biosynthesis of alkaloids derived from shikimate pathway;Phenylpropanoid biosynthesis;Biosynthesis of amino acids;Phenylalanine metabolism;Biosynthesis of phenylpropanoids;ABC transporters;Biosynthesis of various secondary metabolites - part 2;Glucosinolate biosynth…	rp
1763	FAUX	4-hydroxypyridinyl-butanone@4.273-rp	4-hydroxypyridinyl-butanone	165.079	4.273	C9H11NO2	#N/A	Metabolic pathways;Biosynthesis of secondary metabolites;Biosynthesis of plant secondary metabolites;2-Oxocarboxylic acid metabolism;Biosynthesis of alkaloids derived from shikimate pathway;Phenylpropanoid biosynthesis;Biosynthesis of amino acids;Phenylalanine metabolism;Biosynthesis of phenylpropanoids;ABC transporters;Biosynthesis of various secondary metabolites - part 2;Glucosinolate biosynth…	rp
1764	FAUX	4-hydroxypyridinyl-butanone@4.739-rp	4-hydroxypyridinyl-butanone	165.079	4.739	C9H11NO2	#N/A	Metabolic pathways;Biosynthesis of secondary metabolites;Biosynthesis of plant secondary metabolites;2-Oxocarboxylic acid metabolism;Biosynthesis of alkaloids derived from shikimate pathway;Phenylpropanoid biosynthesis;Biosynthesis of amino acids;Phenylalanine metabolism;Biosynthesis of phenylpropanoids;ABC transporters;Biosynthesis of various secondary metabolites - part 2;Glucosinolate biosynth…	rp
1765	FAUX	2-Anilinoacetohydrazide@1.472-rp	2-Anilinoacetohydrazide	165.09	1.472	C8H11N3O	281229	#N/A	rp
1766	FAUX	2-(1-Piperazinyl)-1,3,5-triazine@1.908-rp	2-(1-Piperazinyl)-1,3,5-triazine	165.101	1.908	C7H11N5	2041414	#N/A	rp
1767	FAUX	N,N,N',N',N''-Pentamethylphosphorictriamide@1.913-rp	N,N,N',N',N''-Pentamethylphosphorictriamide	165.103	1.913	C5H16N3OP	59662	#N/A	rp
1768	FAUX	Ephedrine@2.551-rp	Ephedrine	165.115	2.551	C10H15NO	4856	Metabolic pathways;Biosynthesis of alkaloids derived from shikimate pathway;Phenylalanine metabolism;Tyrosine metabolism	rp
1769	FAUX	165.13563@1.869-rp	#N/A	165.136	1.869	#N/A	#N/A	#N/A	rp
1770	FAUX	165.9965@5.964-rp	#N/A	165.996	5.964	C11H3P	#N/A	#N/A	rp
1771	FAUX	165.9965@6.278-rp	#N/A	165.996	6.278	C11H3P	#N/A	#N/A	rp
1772	FAUX	165.99652@7.098-rp	#N/A	165.997	7.098	C3H7N2O2PS	#N/A	#N/A	rp
29	VRAI	THIONAPHTHENE-1,1-DIOXIDE@3.433-rp	THIONAPHTHENE-1,1-DIOXIDE	166.009	3.433	C8H6O2S	63189	#N/A	rp
1773	FAUX	THIONAPHTHENE-1,1-DIOXIDE@7.089-rp	THIONAPHTHENE-1,1-DIOXIDE	166.009	7.089	C8H6O2S	63189	#N/A	rp
1774	FAUX	166.01311@1.765-rp	#N/A	166.013	1.765	C5H12P2S	#N/A	#N/A	rp
1775	FAUX	MFCD00706457@8.11-rp	MFCD00706457	166.02	8.11	C7H6N2OS	1258967	#N/A	rp
1776	FAUX	MFCD00706457@8.796-rp	MFCD00706457	166.02	8.796	C7H6N2OS	1258967	#N/A	rp
1777	FAUX	166.0243@1.083-rp	#N/A	166.024	1.083	C4H2N6O2	#N/A	#N/A	rp
1778	FAUX	1,3-benzodioxole-5-carboxylicacid@7.28-rp	1,3-benzodioxole-5-carboxylicacid	166.027	7.28	C8H6O4	#N/A	Metabolic pathways;Biosynthesis of secondary metabolites;Microbial metabolism in diverse environments;Degradation of aromatic compounds;Aminobenzoate degradation;ABC transporters;Other	rp
1779	FAUX	1,3-benzodioxole-5-carboxylicacid@7.803-rp	1,3-benzodioxole-5-carboxylicacid	166.027	7.803	C8H6O4	#N/A	Metabolic pathways;Biosynthesis of secondary metabolites;Microbial metabolism in diverse environments;Degradation of aromatic compounds;Aminobenzoate degradation;ABC transporters;Other	rp
1780	FAUX	1,3-benzodioxole-5-carboxylicacid@9.4-rp	1,3-benzodioxole-5-carboxylicacid	166.027	9.4	C8H6O4	#N/A	Metabolic pathways;Biosynthesis of secondary metabolites;Microbial metabolism in diverse environments;Degradation of aromatic compounds;Aminobenzoate degradation;ABC transporters;Other	rp
1781	FAUX	CV5601000@1.414-rp	CV5601000	166.038	1.414	C7H6N2O3	11594	#N/A	rp
1782	FAUX	Arabinonicacid@1.081-rp	Arabinonicacid	166.048	1.081	C5H10O6	#N/A	Metabolic pathways;Other	rp
1783	FAUX	1-methylxanthine@4.374-rp	1-methylxanthine	166.049	4.374	C6H6N4O2	#N/A	Metabolic pathways;Biosynthesis of secondary metabolites;Microbial metabolism in diverse environments;Other	rp
1784	FAUX	1-methylxanthine@4.93-rp	1-methylxanthine	166.049	4.93	C6H6N4O2	#N/A	Metabolic pathways;Biosynthesis of secondary metabolites;Microbial metabolism in diverse environments;Other	rp
1785	FAUX	1-methylxanthine@5.207-rp	1-methylxanthine	166.049	5.207	C6H6N4O2	#N/A	Metabolic pathways;Biosynthesis of secondary metabolites;Microbial metabolism in diverse environments;Other	rp
1786	FAUX	hexahydropyridazine-3-phosphonicacid@6.513-rp	hexahydropyridazine-3-phosphonicacid	166.05	6.513	C4H11N2O3P	13672397	#N/A	rp
1787	FAUX	2-Amino-3-methoxybenzoate@5.926-rp	2-Amino-3-methoxybenzoate	166.051	5.926	C8H8NO3	31150670	#N/A	rp
1788	FAUX	hexahydropyridazine-3-phosphonicacid@5.723-rp	hexahydropyridazine-3-phosphonicacid	166.051	5.723	C4H11N2O3P	13672397	#N/A	rp
1789	FAUX	2-methoxy-2-phenylaceticacid@12.871-rp	2-methoxy-2-phenylaceticacid	166.063	12.871	C9H10O3	#N/A	Metabolic pathways;Biosynthesis of secondary metabolites;Microbial metabolism in diverse environments;Degradation of aromatic compounds;Phenylpropanoid biosynthesis;Phenylalanine metabolism;Tyrosine metabolism;Other	rp
1790	FAUX	2-methoxy-2-phenylaceticacid@10.079-rp	2-methoxy-2-phenylaceticacid	166.063	10.079	C9H10O3	#N/A	Metabolic pathways;Biosynthesis of secondary metabolites;Microbial metabolism in diverse environments;Degradation of aromatic compounds;Phenylpropanoid biosynthesis;Phenylalanine metabolism;Tyrosine metabolism;Other	rp
1791	FAUX	2-methoxy-2-phenylaceticacid@11.467-rp	2-methoxy-2-phenylaceticacid	166.063	11.467	C9H10O3	#N/A	Metabolic pathways;Biosynthesis of secondary metabolites;Microbial metabolism in diverse environments;Degradation of aromatic compounds;Phenylpropanoid biosynthesis;Phenylalanine metabolism;Tyrosine metabolism;Other	rp
1792	FAUX	2-methoxy-2-phenylaceticacid@11.13-rp	2-methoxy-2-phenylaceticacid	166.063	11.13	C9H10O3	#N/A	Metabolic pathways;Biosynthesis of secondary metabolites;Microbial metabolism in diverse environments;Degradation of aromatic compounds;Phenylpropanoid biosynthesis;Phenylalanine metabolism;Tyrosine metabolism;Other	rp
1793	FAUX	2-methoxy-2-phenylaceticacid@2.807-rp	2-methoxy-2-phenylaceticacid	166.063	2.807	C9H10O3	#N/A	Metabolic pathways;Biosynthesis of secondary metabolites;Microbial metabolism in diverse environments;Degradation of aromatic compounds;Phenylpropanoid biosynthesis;Phenylalanine metabolism;Tyrosine metabolism;Other	rp
1794	FAUX	2-methoxy-2-phenylaceticacid@6.852-rp	2-methoxy-2-phenylaceticacid	166.063	6.852	C9H10O3	#N/A	Metabolic pathways;Biosynthesis of secondary metabolites;Microbial metabolism in diverse environments;Degradation of aromatic compounds;Phenylpropanoid biosynthesis;Phenylalanine metabolism;Tyrosine metabolism;Other	rp
1795	FAUX	2-methoxy-2-phenylaceticacid@8.05-rp	2-methoxy-2-phenylaceticacid	166.063	8.05	C9H10O3	#N/A	Metabolic pathways;Biosynthesis of secondary metabolites;Microbial metabolism in diverse environments;Degradation of aromatic compounds;Phenylpropanoid biosynthesis;Phenylalanine metabolism;Tyrosine metabolism;Other	rp
1796	FAUX	2-methoxy-2-phenylaceticacid@10.487-rp	2-methoxy-2-phenylaceticacid	166.063	10.487	C9H10O3	#N/A	Metabolic pathways;Biosynthesis of secondary metabolites;Microbial metabolism in diverse environments;Degradation of aromatic compounds;Phenylpropanoid biosynthesis;Phenylalanine metabolism;Tyrosine metabolism;Other	rp
1797	FAUX	2-methoxy-2-phenylaceticacid@7.67-rp	2-methoxy-2-phenylaceticacid	166.063	7.67	C9H10O3	#N/A	Metabolic pathways;Biosynthesis of secondary metabolites;Microbial metabolism in diverse environments;Degradation of aromatic compounds;Phenylpropanoid biosynthesis;Phenylalanine metabolism;Tyrosine metabolism;Other	rp
1798	FAUX	N,N-DIMETHYL-4-NITROANILINE@8.102-rp	N,N-DIMETHYL-4-NITROANILINE	166.074	8.102	C8H10N2O2	7210	#N/A	rp
1799	FAUX	Fluorene@14.374-rp	Fluorene	166.078	14.374	C13H10	6592	Metabolic pathways;Microbial metabolism in diverse environments;Other	rp
30	VRAI	N-((4-AMINO-2-METHYL-5-PYRIMIDINYL)METHYL)FORMAMIDE@1.274-rp	N-((4-AMINO-2-METHYL-5-PYRIMIDINYL)METHYL)FORMAMIDE	166.085	1.274	C7H10N4O	519143	Metabolic pathways;ABC transporters;Other	rp
1800	FAUX	N-((4-AMINO-2-METHYL-5-PYRIMIDINYL)METHYL)FORMAMIDE@1.664-rp	N-((4-AMINO-2-METHYL-5-PYRIMIDINYL)METHYL)FORMAMIDE	166.085	1.664	C7H10N4O	519143	Metabolic pathways;ABC transporters;Other	rp
1801	FAUX	8-Oxogeranial@12.887-rp	8-Oxogeranial	166.099	12.887	C10H14O2	#N/A	Metabolic pathways;Biosynthesis of secondary metabolites;Other	rp
1802	FAUX	8-Oxogeranial@10.641-rp	8-Oxogeranial	166.099	10.641	C10H14O2	#N/A	Metabolic pathways;Biosynthesis of secondary metabolites;Other	rp
1803	FAUX	8-Oxogeranial@8.833-rp	8-Oxogeranial	166.099	8.833	C10H14O2	#N/A	Metabolic pathways;Biosynthesis of secondary metabolites;Other	rp
1804	FAUX	8-Oxogeranial@13.611-rp	8-Oxogeranial	166.1	13.611	C10H14O2	#N/A	Metabolic pathways;Biosynthesis of secondary metabolites;Other	rp
1805	FAUX	8-Oxogeranial@13.293-rp	8-Oxogeranial	166.1	13.293	C10H14O2	#N/A	Metabolic pathways;Biosynthesis of secondary metabolites;Other	rp
1806	FAUX	8-Oxogeranial@13.444-rp	8-Oxogeranial	166.1	13.444	C10H14O2	#N/A	Metabolic pathways;Biosynthesis of secondary metabolites;Other	rp
1807	FAUX	8-Oxogeranial@9.678-rp	8-Oxogeranial	166.1	9.678	C10H14O2	#N/A	Metabolic pathways;Biosynthesis of secondary metabolites;Other	rp
1808	FAUX	8-Oxogeranial@12.609-rp	8-Oxogeranial	166.1	12.609	C10H14O2	#N/A	Metabolic pathways;Biosynthesis of secondary metabolites;Other	rp
1809	FAUX	8-Oxogeranial@10.285-rp	8-Oxogeranial	166.1	10.285	C10H14O2	#N/A	Metabolic pathways;Biosynthesis of secondary metabolites;Other	rp
1810	FAUX	2-Heptylfuran@12.769-rp	2-Heptylfuran	166.136	12.769	C11H18O	18466	#N/A	rp
1811	FAUX	6-Hydroxy-1,3-benzothiazol-2(3H)-one@7.268-rp	6-Hydroxy-1,3-benzothiazol-2(3H)-one	167.004	7.268	C7H5NO2S	9666804	#N/A	rp
1812	FAUX	Dipicolinicacid@1.287-rp	Dipicolinicacid	167.022	1.287	C7H5NO4	9940	Metabolic pathways;Microbial metabolism in diverse environments;Biosynthesis of plant secondary metabolites;Aminobenzoate degradation;Tryptophan metabolism;Other	rp
1813	FAUX	acetyltaurine@1.231-rp	acetyltaurine	167.025	1.231	C4H9NO4S	140553	#N/A	rp
1814	FAUX	167.0558@2.254-rp	#N/A	167.056	2.254	C4H5N7O	#N/A	#N/A	rp
1815	FAUX	3-methoxyanthranilicacid@1.377-rp	3-methoxyanthranilicacid	167.058	1.377	C8H9NO3	224233	Metabolic pathways;Biosynthesis of secondary metabolites;Microbial metabolism in diverse environments;Tryptophan metabolism;Other	rp
1816	FAUX	3-methoxyanthranilicacid@2.974-rp	3-methoxyanthranilicacid	167.058	2.974	C8H9NO3	224233	Metabolic pathways;Biosynthesis of secondary metabolites;Microbial metabolism in diverse environments;Tryptophan metabolism;Other	rp
1817	FAUX	3-methoxyanthranilicacid@3.218-rp	3-methoxyanthranilicacid	167.058	3.218	C8H9NO3	224233	Metabolic pathways;Biosynthesis of secondary metabolites;Microbial metabolism in diverse environments;Tryptophan metabolism;Other	rp
1818	FAUX	3-methoxyanthranilicacid@4.748-rp	3-methoxyanthranilicacid	167.058	4.748	C8H9NO3	224233	Metabolic pathways;Biosynthesis of secondary metabolites;Microbial metabolism in diverse environments;Tryptophan metabolism;Other	rp
1819	FAUX	3-methoxyanthranilicacid@5.781-rp	3-methoxyanthranilicacid	167.058	5.781	C8H9NO3	224233	Metabolic pathways;Biosynthesis of secondary metabolites;Microbial metabolism in diverse environments;Tryptophan metabolism;Other	rp
1820	FAUX	3-methoxyanthranilicacid@3.612-rp	3-methoxyanthranilicacid	167.058	3.612	C8H9NO3	224233	Metabolic pathways;Biosynthesis of secondary metabolites;Microbial metabolism in diverse environments;Tryptophan metabolism;Other	rp
1821	FAUX	167.06011@12.493-rp	#N/A	167.06	12.493	#N/A	#N/A	#N/A	rp
1822	FAUX	2,4-diamino-6-nitrotoluene@1.109-rp	2,4-diamino-6-nitrotoluene	167.069	1.109	C7H9N3O2	#N/A	Microbial metabolism in diverse environments;Other	rp
1823	FAUX	N-trimethyl-2-aminoethylphosphonicacid@12.432-rp	N-trimethyl-2-aminoethylphosphonicacid	167.071	12.432	C5H14NO3P	#N/A	#N/A	rp
1824	FAUX	Carbazole@16.242-rp	Carbazole	167.073	16.242	C12H9N	6593	Metabolic pathways;Microbial metabolism in diverse environments;Degradation of aromatic compounds;Other	rp
1825	FAUX	Carbazole@7.066-rp	Carbazole	167.074	7.066	C12H9N	6593	Metabolic pathways;Microbial metabolism in diverse environments;Degradation of aromatic compounds;Other	rp
1826	FAUX	1-(4,6-Diaminopyrimidin-5-yl)guanidine@3.357-rp	1-(4,6-Diaminopyrimidin-5-yl)guanidine	167.092	3.357	C5H9N7	115067	#N/A	rp
1827	FAUX	1-pyridinyl-butanediol@1.414-rp	1-pyridinyl-butanediol	167.095	1.414	C9H13NO2	#N/A	Metabolic pathways;Biosynthesis of alkaloids derived from shikimate pathway;Tyrosine metabolism;Other	rp
1828	FAUX	2-(dimethylamino)-5,6-dimethylpyrimidin-4-ol@1.435-rp	2-(dimethylamino)-5,6-dimethylpyrimidin-4-ol	167.106	1.435	C8H13N3O	84165	#N/A	rp
1829	FAUX	2-(dimethylamino)-5,6-dimethylpyrimidin-4-ol@1.836-rp	2-(dimethylamino)-5,6-dimethylpyrimidin-4-ol	167.106	1.836	C8H13N3O	84165	#N/A	rp
1830	FAUX	167.95683@1.052-rp	#N/A	167.957	1.052	C2HClN2O5	#N/A	#N/A	rp
1831	FAUX	2-oxo-3-(5-oxofuran-2-ylidene)propanoicacid@1.754-rp	2-oxo-3-(5-oxofuran-2-ylidene)propanoicacid	168.005	1.754	C7H4O5	19989269	#N/A	rp
1832	FAUX	2-oxo-3-(5-oxofuran-2-ylidene)propanoicacid@1.772-rp	2-oxo-3-(5-oxofuran-2-ylidene)propanoicacid	168.006	1.772	C7H4O5	19989269	#N/A	rp
1833	FAUX	Uricacid@1.372-rp	Uricacid	168.028	1.372	C5H4N4O3	#N/A	Metabolic pathways;Microbial metabolism in diverse environments;Bile secretion;Other	rp
1834	FAUX	UricAcid@5.105-rp	UricAcid	168.028	5.105	C5H4N4O3	1142	Metabolic pathways;Microbial metabolism in diverse environments;Bile secretion;Other	rp
1835	FAUX	Uricacid@1.767-rp	Uricacid	168.028	1.767	C5H4N4O3	#N/A	Metabolic pathways;Microbial metabolism in diverse environments;Bile secretion;Other	rp
1836	FAUX	UricAcid@3.929-rp	UricAcid	168.029	3.929	C5H4N4O3	1142	Metabolic pathways;Microbial metabolism in diverse environments;Bile secretion;Other	rp
1837	FAUX	2-HYDROXYPHENYLTHIOUREA@8.795-rp	2-HYDROXYPHENYLTHIOUREA	168.036	8.795	C7H8N2OS	2274036	#N/A	rp
1838	FAUX	168.03909@1.863-rp	#N/A	168.039	1.863	C5H15P3	#N/A	#N/A	rp
1839	FAUX	2,2,2-Trifluoroethylmethacrylate@1.609-rp	2,2,2-Trifluoroethylmethacrylate	168.04	1.609	C6H7F3O2	9232	#N/A	rp
1840	FAUX	3-(4-Amino-1,2,5-oxadiazol-3-yl)-1,2,4-oxadiazol-5-amine@1.102-rp	3-(4-Amino-1,2,5-oxadiazol-3-yl)-1,2,4-oxadiazol-5-amine	168.04	1.102	C4H4N6O2	1054255	#N/A	rp
1841	FAUX	1,2-dihydrophthalicacid@9.843-rp	1,2-dihydrophthalicacid	168.042	9.843	C8H8O4	81153	Metabolic pathways;Biosynthesis of secondary metabolites;Microbial metabolism in diverse environments;Degradation of aromatic compounds;Phenylalanine metabolism;Tyrosine metabolism;Aminobenzoate degradation;Other	rp
1842	FAUX	1,2-dihydrophthalicacid@7.319-rp	1,2-dihydrophthalicacid	168.042	7.319	C8H8O4	81153	Metabolic pathways;Biosynthesis of secondary metabolites;Microbial metabolism in diverse environments;Degradation of aromatic compounds;Phenylalanine metabolism;Tyrosine metabolism;Aminobenzoate degradation;Other	rp
1843	FAUX	1,2-dihydrophthalicacid@3.828-rp	1,2-dihydrophthalicacid	168.043	3.828	C8H8O4	81153	Metabolic pathways;Biosynthesis of secondary metabolites;Microbial metabolism in diverse environments;Degradation of aromatic compounds;Phenylalanine metabolism;Tyrosine metabolism;Aminobenzoate degradation;Other	rp
1844	FAUX	1,2-dihydrophthalicacid@8.205-rp	1,2-dihydrophthalicacid	168.043	8.205	C8H8O4	81153	Metabolic pathways;Biosynthesis of secondary metabolites;Microbial metabolism in diverse environments;Degradation of aromatic compounds;Phenylalanine metabolism;Tyrosine metabolism;Aminobenzoate degradation;Other	rp
1845	FAUX	168.05102@1.101-rp	#N/A	168.051	1.101	C3H4N8O	#N/A	#N/A	rp
1846	FAUX	168.0513@1.756-rp	#N/A	168.051	1.756	C3H4N8O	#N/A	#N/A	rp
1847	FAUX	4-Nitro-o-anisidine@3.425-rp	4-Nitro-o-anisidine	168.054	3.425	C7H8N2O3	7060	#N/A	rp
1848	FAUX	MTIC@2.37-rp	MTIC	168.076	2.37	C5H8N6O	20126985	Other	rp
1849	FAUX	DC2810000@11.413-rp	DC2810000	168.079	11.413	C9H12O3	21111723	Metabolic pathways;Other	rp
1850	FAUX	DC2810000@11.121-rp	DC2810000	168.079	11.121	C9H12O3	21111723	Metabolic pathways;Other	rp
1851	FAUX	DC2810000@13.332-rp	DC2810000	168.079	13.332	C9H12O3	21111723	Metabolic pathways;Other	rp
1852	FAUX	DC2810000@9.935-rp	DC2810000	168.079	9.935	C9H12O3	21111723	Metabolic pathways;Other	rp
1853	FAUX	168.08138@6.636-rp	#N/A	168.081	6.636	C8H13N2P	#N/A	#N/A	rp
1854	FAUX	Diphenylamino@7.078-rp	Diphenylamino	168.081	7.078	C12H10N	4584528	#N/A	rp
1855	FAUX	168.0875@0.944-rp	#N/A	168.088	0.944	#N/A	#N/A	#N/A	rp
1856	FAUX	Pyridoxamine@3.854-rp	Pyridoxamine	168.09	3.854	C8H12N2O2	#N/A	Metabolic pathways;Microbial metabolism in diverse environments;Other	rp
1857	FAUX	N,1-Dimethyl-4-(methylamino)-1H-imidazole-5-carboxamide@1.993-rp	N,1-Dimethyl-4-(methylamino)-1H-imidazole-5-carboxamide	168.101	1.993	C7H12N4O	140566	#N/A	rp
1858	FAUX	1-hydroxy-2-oxolimonene@11.094-rp	1-hydroxy-2-oxolimonene	168.115	11.094	C10H16O2	#N/A	Metabolic pathways;Biosynthesis of secondary metabolites;Degradation of aromatic compounds;Other	rp
1859	FAUX	1-hydroxy-2-oxolimonene@7.764-rp	1-hydroxy-2-oxolimonene	168.115	7.764	C10H16O2	#N/A	Metabolic pathways;Biosynthesis of secondary metabolites;Degradation of aromatic compounds;Other	rp
1860	FAUX	1-hydroxy-2-oxolimonene@3.638-rp	1-hydroxy-2-oxolimonene	168.115	3.638	C10H16O2	#N/A	Metabolic pathways;Biosynthesis of secondary metabolites;Degradation of aromatic compounds;Other	rp
1861	FAUX	1-hydroxy-2-oxolimonene@12.475-rp	1-hydroxy-2-oxolimonene	168.115	12.475	C10H16O2	#N/A	Metabolic pathways;Biosynthesis of secondary metabolites;Degradation of aromatic compounds;Other	rp
1862	FAUX	1-hydroxy-2-oxolimonene@13.866-rp	1-hydroxy-2-oxolimonene	168.115	13.866	C10H16O2	#N/A	Metabolic pathways;Biosynthesis of secondary metabolites;Degradation of aromatic compounds;Other	rp
1863	FAUX	1-hydroxy-2-oxolimonene@13.606-rp	1-hydroxy-2-oxolimonene	168.115	13.606	C10H16O2	#N/A	Metabolic pathways;Biosynthesis of secondary metabolites;Degradation of aromatic compounds;Other	rp
1864	FAUX	1-hydroxy-2-oxolimonene@13.797-rp	1-hydroxy-2-oxolimonene	168.115	13.797	C10H16O2	#N/A	Metabolic pathways;Biosynthesis of secondary metabolites;Degradation of aromatic compounds;Other	rp
1865	FAUX	1-hydroxy-2-oxolimonene@13.208-rp	1-hydroxy-2-oxolimonene	168.115	13.208	C10H16O2	#N/A	Metabolic pathways;Biosynthesis of secondary metabolites;Degradation of aromatic compounds;Other	rp
1866	FAUX	undecenal@14.517-rp	undecenal	168.152	14.517	C11H20O	4446477	#N/A	rp
1867	FAUX	168.57272@6.52-rp	#N/A	168.573	6.52	#N/A	#N/A	#N/A	rp
1868	FAUX	168.97867@1.064-rp	#N/A	168.979	1.064	CH3N3O5S	#N/A	#N/A	rp
1869	FAUX	169.01223@1.766-rp	#N/A	169.012	1.766	C7H8NPS	#N/A	#N/A	rp
1870	FAUX	ThiobenzamideS-dioxide@8.796-rp	ThiobenzamideS-dioxide	169.02	8.796	C7H7NO2S	#N/A	Microbial metabolism in diverse environments;Aminobenzoate degradation	rp
1871	FAUX	169.02531@1.104-rp	#N/A	169.025	1.104	C2H8N3O4P	#N/A	#N/A	rp
1872	FAUX	(2E)-2-(2-Furylmethylene)hydrazinecarbothioamide@2.182-rp	(2E)-2-(2-Furylmethylene)hydrazinecarbothioamide	169.031	2.182	C6H7N3OS	4941360	#N/A	rp
1873	FAUX	169.03389@2.066-rp	#N/A	169.034	2.066	C4H14NP3	#N/A	#N/A	rp
1874	FAUX	169.0351@1.033-rp	#N/A	169.035	1.033	C3H3N7O2	#N/A	#N/A	rp
1875	FAUX	3-methylpyrrole-2,4-dicarboxylicacid@7.615-rp	3-methylpyrrole-2,4-dicarboxylicacid	169.038	7.615	C7H7NO4	#N/A	Biosynthesis of secondary metabolites;Microbial metabolism in diverse environments;Degradation of aromatic compounds;Other	rp
1876	FAUX	3-methylpyrrole-2,4-dicarboxylicacid@6.807-rp	3-methylpyrrole-2,4-dicarboxylicacid	169.038	6.807	C7H7NO4	#N/A	Biosynthesis of secondary metabolites;Microbial metabolism in diverse environments;Degradation of aromatic compounds;Other	rp
1877	FAUX	3-methylpyrrole-2,4-dicarboxylicacid@2.982-rp	3-methylpyrrole-2,4-dicarboxylicacid	169.038	2.982	C7H7NO4	#N/A	Biosynthesis of secondary metabolites;Microbial metabolism in diverse environments;Degradation of aromatic compounds;Other	rp
1878	FAUX	169.03954@6.603-rp	#N/A	169.04	6.603	C8H3N5	#N/A	#N/A	rp
1879	FAUX	2-Nitro-6,7-dihydro-5H-imidazo[2,1-b][1,3]oxazine@2.612-rp	2-Nitro-6,7-dihydro-5H-imidazo[2,1-b][1,3]oxazine	169.049	2.612	C6H7N3O3	4446932	#N/A	rp
1880	FAUX	1-Naphthylisocyanate@10.144-rp	1-Naphthylisocyanate	169.053	10.144	C11H7NO	59958	#N/A	rp
1881	FAUX	1-Naphthylisocyanate@9.566-rp	1-Naphthylisocyanate	169.053	9.566	C11H7NO	59958	#N/A	rp
1882	FAUX	1-Naphthylisocyanate@2.973-rp	1-Naphthylisocyanate	169.053	2.973	C11H7NO	59958	#N/A	rp
1883	FAUX	4-Fluoro-DL-alpha-phenylglycine@2.951-rp	4-Fluoro-DL-alpha-phenylglycine	169.054	2.951	C8H8FNO2	88776	#N/A	rp
1884	FAUX	169.05805@3.218-rp	#N/A	169.058	3.218	#N/A	#N/A	#N/A	rp
1885	FAUX	6-hydroxydopamine@1.395-rp	6-hydroxydopamine	169.074	1.395	C8H11NO3	#N/A	Metabolic pathways;Microbial metabolism in diverse environments;Tyrosine metabolism;Other	rp
1886	FAUX	6-hydroxydopamine@7.034-rp	6-hydroxydopamine	169.074	7.034	C8H11NO3	#N/A	Metabolic pathways;Microbial metabolism in diverse environments;Tyrosine metabolism;Other	rp
1887	FAUX	1-methylhistidine@1.432-rp	1-methylhistidine	169.085	1.432	C7H11N3O2	#N/A	Metabolic pathways;Other	rp
1888	FAUX	1-methylhistidine@1.101-rp	1-methylhistidine	169.085	1.101	C7H11N3O2	#N/A	Metabolic pathways;Other	rp
1889	FAUX	Diphenylamine@15.473-rp	Diphenylamine	169.089	15.473	C12H11N	11003	Other	rp
1890	FAUX	Aceclidine@8.42-rp	Aceclidine	169.11	8.42	C9H15NO2	1902	#N/A	rp
1891	FAUX	169.58064@3.379-rp	#N/A	169.581	3.379	#N/A	#N/A	#N/A	rp
1892	FAUX	169.58067@6.534-rp	#N/A	169.581	6.534	#N/A	#N/A	#N/A	rp
1893	FAUX	169.92189@0.972-rp	#N/A	169.922	0.972	#N/A	#N/A	#N/A	rp
1894	FAUX	heptafluoropropane@27.895-rp	heptafluoropropane	169.997	27.895	C3HF7	61257	#N/A	rp
1895	FAUX	170.0004@2.057-rp	#N/A	170	2.057	C3H2N6OS	#N/A	#N/A	rp
1896	FAUX	170.01897@1.196-rp	#N/A	170.019	1.196	C3H12N2P2S	#N/A	#N/A	rp
1897	FAUX	170.01947@1.065-rp	#N/A	170.019	1.065	C11H6S	#N/A	#N/A	rp
1898	FAUX	170.03667@4.75-rp	#N/A	170.037	4.75	C3H10N2O4S	#N/A	#N/A	rp
1899	FAUX	5-Fluoroacenaphthylene@2.067-rp	5-Fluoroacenaphthylene	170.053	2.067	C12H7F	10321225	#N/A	rp
1900	FAUX	5-guanidino-4-nitroimidazole@1.348-rp	5-guanidino-4-nitroimidazole	170.055	1.348	C4H6N6O2	21378849	#N/A	rp
1901	FAUX	1,2-dihydroxy-6-methylcyclohexa-3,5-dienecarboxylicacid@1.904-rp	1,2-dihydroxy-6-methylcyclohexa-3,5-dienecarboxylicacid	170.058	1.904	C8H10O4	#N/A	Metabolic pathways;Microbial metabolism in diverse environments;Degradation of aromatic compounds;Tyrosine metabolism;Other	rp
1902	FAUX	1,2-dihydroxy-6-methylcyclohexa-3,5-dienecarboxylicacid@1.657-rp	1,2-dihydroxy-6-methylcyclohexa-3,5-dienecarboxylicacid	170.058	1.657	C8H10O4	#N/A	Metabolic pathways;Microbial metabolism in diverse environments;Degradation of aromatic compounds;Tyrosine metabolism;Other	rp
1903	FAUX	Ethylacetamidocyanoacetate@1.185-rp	Ethylacetamidocyanoacetate	170.069	1.185	C7H10N2O3	86118	#N/A	rp
1904	FAUX	Diphenylether@13.664-rp	Diphenylether	170.073	13.664	C12H10O	7302	#N/A	rp
1905	FAUX	N-isopropylammelide@2.388-rp	N-isopropylammelide	170.08	2.388	C6H10N4O2	#N/A	Metabolic pathways;Microbial metabolism in diverse environments;Other	rp
1906	FAUX	METHOXYMETHYLMELAMINE@3.811-rp	METHOXYMETHYLMELAMINE	170.092	3.811	C5H10N6O	70333	#N/A	rp
1907	FAUX	METHOXYMETHYLMELAMINE@2.331-rp	METHOXYMETHYLMELAMINE	170.092	2.331	C5H10N6O	70333	#N/A	rp
1908	FAUX	METHOXYMETHYLMELAMINE@2.641-rp	METHOXYMETHYLMELAMINE	170.092	2.641	C5H10N6O	70333	#N/A	rp
1909	FAUX	METHOXYMETHYLMELAMINE@6.295-rp	METHOXYMETHYLMELAMINE	170.092	6.295	C5H10N6O	70333	#N/A	rp
1910	FAUX	Ethyl2-oxocyclohexanecarboxylate@9.797-rp	Ethyl2-oxocyclohexanecarboxylate	170.094	9.797	C9H14O3	86237	#N/A	rp
1911	FAUX	Etiracetam@1.143-rp	Etiracetam	170.105	1.143	C8H14N2O2	53863	#N/A	rp
1912	FAUX	3,7-dimethylocta-1,6-dienediol@12.795-rp	3,7-dimethylocta-1,6-dienediol	170.13	12.795	C10H18O2	#N/A	Metabolic pathways;Biosynthesis of secondary metabolites;Biosynthesis of alkaloids derived from shikimate pathway;Biosynthesis of various secondary metabolites - part 2;Other	rp
1913	FAUX	3,7-dimethylocta-1,6-dienediol@14.27-rp	3,7-dimethylocta-1,6-dienediol	170.131	14.27	C10H18O2	#N/A	Metabolic pathways;Biosynthesis of secondary metabolites;Biosynthesis of alkaloids derived from shikimate pathway;Biosynthesis of various secondary metabolites - part 2;Other	rp
1914	FAUX	3,7-dimethylocta-1,6-dienediol@14.936-rp	3,7-dimethylocta-1,6-dienediol	170.131	14.936	C10H18O2	#N/A	Metabolic pathways;Biosynthesis of secondary metabolites;Biosynthesis of alkaloids derived from shikimate pathway;Biosynthesis of various secondary metabolites - part 2;Other	rp
1915	FAUX	3,7-dimethylocta-1,6-dienediol@15.232-rp	3,7-dimethylocta-1,6-dienediol	170.131	15.232	C10H18O2	#N/A	Metabolic pathways;Biosynthesis of secondary metabolites;Biosynthesis of alkaloids derived from shikimate pathway;Biosynthesis of various secondary metabolites - part 2;Other	rp
1916	FAUX	3,7-dimethylocta-1,6-dienediol@14.854-rp	3,7-dimethylocta-1,6-dienediol	170.131	14.854	C10H18O2	#N/A	Metabolic pathways;Biosynthesis of secondary metabolites;Biosynthesis of alkaloids derived from shikimate pathway;Biosynthesis of various secondary metabolites - part 2;Other	rp
1917	FAUX	3,7-dimethylocta-1,6-dienediol@11.553-rp	3,7-dimethylocta-1,6-dienediol	170.131	11.553	C10H18O2	#N/A	Metabolic pathways;Biosynthesis of secondary metabolites;Biosynthesis of alkaloids derived from shikimate pathway;Biosynthesis of various secondary metabolites - part 2;Other	rp
1918	FAUX	DimethylaminopropylMethacrylamide@1.108-rp	DimethylaminopropylMethacrylamide	170.142	1.108	C9H18N2O	71217	#N/A	rp
1919	FAUX	170.54563@6.532-rp	#N/A	170.546	6.532	#N/A	#N/A	#N/A	rp
1920	FAUX	170.98218@0.8-rp	#N/A	170.982	0.8	#N/A	#N/A	#N/A	rp
1921	FAUX	171.03258@1.724-rp	#N/A	171.033	1.724	C3H5N7S	#N/A	#N/A	rp
1922	FAUX	XT5075000@7.698-rp	XT5075000	171.036	7.698	C7H9NO2S	6033	#N/A	rp
1923	FAUX	XT5075000@7.906-rp	XT5075000	171.036	7.906	C7H9NO2S	6033	#N/A	rp
1924	FAUX	171.04983@1.652-rp	#N/A	171.05	1.652	#N/A	#N/A	#N/A	rp
1925	FAUX	171.05114@1.067-rp	#N/A	171.051	1.067	C3H5N7O2	#N/A	#N/A	rp
1926	FAUX	171.08101@13.665-rp	#N/A	171.081	13.665	#N/A	#N/A	#N/A	rp
1927	FAUX	LoratadineimpurityH@1.336-rp	LoratadineimpurityH	171.089	1.336	C8H13NO3	31992	Other	rp
1928	FAUX	LoratadineimpurityH@5.41-rp	LoratadineimpurityH	171.09	5.41	C8H13NO3	31992	Other	rp
1929	FAUX	LoratadineimpurityH@2.792-rp	LoratadineimpurityH	171.09	2.792	C8H13NO3	31992	Other	rp
1930	FAUX	1-Carbamimidoyl-4-piperidinecarboxylicacid@1.128-rp	1-Carbamimidoyl-4-piperidinecarboxylicacid	171.101	1.128	C7H13N3O2	4325474	#N/A	rp
1931	FAUX	Gabapentin@1.255-rp	Gabapentin	171.126	1.255	C9H17NO2	3328	#N/A	rp
1932	FAUX	Gabapentin@8.273-rp	Gabapentin	171.126	8.273	C9H17NO2	3328	#N/A	rp
1933	FAUX	Gabapentin@1.403-rp	Gabapentin	171.126	1.403	C9H17NO2	3328	#N/A	rp
1934	FAUX	MFCD00130070@1.469-rp	MFCD00130070	171.162	1.469	C10H21NO	58789	#N/A	rp
31	VRAI	171.54446@7.704-rp	#N/A	171.544	7.704	#N/A	#N/A	#N/A	rp
1935	FAUX	171.94493@0.929-rp	#N/A	171.945	0.929	#N/A	#N/A	#N/A	rp
1936	FAUX	2,5-Thiophenedicarboxylicacid@1.594-rp	2,5-Thiophenedicarboxylicacid	171.983	1.594	C6H4O4S	19099	#N/A	rp
1937	FAUX	172.01621@5.816-rp	#N/A	172.016	5.816	C3H4N6OS	#N/A	#N/A	rp
1938	FAUX	172.02252@1.075-rp	#N/A	172.023	1.075	C3H8O8	#N/A	#N/A	rp
1939	FAUX	172.03495@1.073-rp	#N/A	172.035	1.073	#N/A	#N/A	#N/A	rp
1940	FAUX	Hydantoin-propionicacid@1.614-rp	Hydantoin-propionicacid	172.049	1.614	C6H8N2O4	#N/A	Other	rp
1941	FAUX	Menadione@12.217-rp	Menadione	172.052	12.217	C11H8O2	3915	Metabolic pathways;Microbial metabolism in diverse environments;Degradation of aromatic compounds;Other	rp
1942	FAUX	2,6-Dioxohexahydro-4-pyrimidinecarbohydrazide@1.399-rp	2,6-Dioxohexahydro-4-pyrimidinecarbohydrazide	172.06	1.399	C5H8N4O3	111862	#N/A	rp
1943	FAUX	172.06697@3.072-rp	#N/A	172.067	3.072	C7H12N2OS	#N/A	#N/A	rp
1944	FAUX	172.067@6.518-rp	#N/A	172.067	6.518	C7H12N2OS	#N/A	#N/A	rp
1945	FAUX	172.067@6.949-rp	#N/A	172.067	6.949	C7H12N2OS	#N/A	#N/A	rp
1946	FAUX	172.07106@1.265-rp	#N/A	172.071	1.265	C4H8N6O2	#N/A	#N/A	rp
1947	FAUX	172.07119@1.993-rp	#N/A	172.071	1.993	C4H8N6O2	#N/A	#N/A	rp
1948	FAUX	Diethylfumarate@9.285-rp	Diethylfumarate	172.073	9.285	C8H12O4	553702	#N/A	rp
1949	FAUX	Diethylfumarate@8.861-rp	Diethylfumarate	172.074	8.861	C8H12O4	553702	#N/A	rp
1950	FAUX	Diethylfumarate@3.011-rp	Diethylfumarate	172.074	3.011	C8H12O4	553702	#N/A	rp
1951	FAUX	Diethylfumarate@7.549-rp	Diethylfumarate	172.074	7.549	C8H12O4	553702	#N/A	rp
1952	FAUX	Diethylfumarate@6.905-rp	Diethylfumarate	172.074	6.905	C8H12O4	553702	#N/A	rp
1953	FAUX	Diethylfumarate@2.406-rp	Diethylfumarate	172.074	2.406	C8H12O4	553702	#N/A	rp
1954	FAUX	Diethylfumarate@2.585-rp	Diethylfumarate	172.074	2.585	C8H12O4	553702	#N/A	rp
1955	FAUX	9-oxononanoicacid@19.329-rp	9-oxononanoicacid	172.11	19.329	C9H16O3	#N/A	Biosynthesis of secondary metabolites;Other	rp
1956	FAUX	9-oxononanoicacid@19.793-rp	9-oxononanoicacid	172.11	19.793	C9H16O3	#N/A	Biosynthesis of secondary metabolites;Other	rp
1957	FAUX	9-oxononanoicacid@20.04-rp	9-oxononanoicacid	172.11	20.04	C9H16O3	#N/A	Biosynthesis of secondary metabolites;Other	rp
1958	FAUX	9-oxononanoicacid@8.272-rp	9-oxononanoicacid	172.11	8.272	C9H16O3	#N/A	Biosynthesis of secondary metabolites;Other	rp
1959	FAUX	172.12317@15.78-rp	#N/A	172.123	15.78	#N/A	#N/A	#N/A	rp
1960	FAUX	4-Pentylphenylacetylene@22.123-rp	4-Pentylphenylacetylene	172.125	22.123	C13H16	2055502	#N/A	rp
1961	FAUX	Acetylagmatine@1.557-rp	Acetylagmatine	172.132	1.557	C7H16N4O	7438693	#N/A	rp
1962	FAUX	Capricacid@15.31-rp	Capricacid	172.147	15.31	C10H20O2	#N/A	Metabolic pathways;Other	rp
1963	FAUX	Capricacid@15.786-rp	Capricacid	172.147	15.786	C10H20O2	#N/A	Metabolic pathways;Other	rp
1964	FAUX	Decanoicacid@12.381-rp	Decanoicacid	172.147	12.381	C10H20O2	2863	Metabolic pathways;Other	rp
1965	FAUX	5-Nitro-2-thiophenecarboxylicacid@0.73-rp	5-Nitro-2-thiophenecarboxylicacid	172.977	0.73	C5H3NO4S	72782	#N/A	rp
1966	FAUX	173.00644@1.111-rp	#N/A	173.006	1.111	C6H8NOPS	#N/A	#N/A	rp
1967	FAUX	4-aminobenzenesulfonicacid@6.105-rp	4-aminobenzenesulfonicacid	173.015	6.105	C6H7NO3S	#N/A	Microbial metabolism in diverse environments;Aminobenzoate degradation;Other	rp
1968	FAUX	6-Amino-3-pyridinesulfonamide@5.533-rp	6-Amino-3-pyridinesulfonamide	173.026	5.533	C5H7N3O2S	404436	#N/A	rp
1969	FAUX	6-Amino-3-pyridinesulfonamide@3.85-rp	6-Amino-3-pyridinesulfonamide	173.026	3.85	C5H7N3O2S	404436	#N/A	rp
1970	FAUX	1-nitronaphthalene@6.368-rp	1-nitronaphthalene	173.048	6.368	C10H7NO2	#N/A	Other	rp
1971	FAUX	1-nitronaphthalene@2.462-rp	1-nitronaphthalene	173.048	2.462	C10H7NO2	#N/A	Other	rp
1972	FAUX	173.07484@1.986-rp	#N/A	173.075	1.986	#N/A	#N/A	#N/A	rp
1973	FAUX	2-oxoarginine@1.213-rp	2-oxoarginine	173.08	1.213	C6H11N3O3	#N/A	Metabolic pathways;Other	rp
1974	FAUX	Hexanoylglycine@1.717-rp	Hexanoylglycine	173.105	1.717	C8H15NO3	#N/A	Other	rp
1975	FAUX	Hexanoylglycine@1.217-rp	Hexanoylglycine	173.105	1.217	C8H15NO3	#N/A	Other	rp
1976	FAUX	Hexanoylglycine@7.611-rp	Hexanoylglycine	173.106	7.611	C8H15NO3	#N/A	Other	rp
1977	FAUX	Hexanoylglycine@5.824-rp	Hexanoylglycine	173.106	5.824	C8H15NO3	#N/A	Other	rp
1978	FAUX	(E)-N~5~-(1-Aminoethylidene)-L-ornithine@1.792-rp	(E)-N~5~-(1-Aminoethylidene)-L-ornithine	173.116	1.792	C7H15N3O2	97098	#N/A	rp
1979	FAUX	1422990@1.191-rp	1422990	173.142	1.191	C9H19NO2	5202	#N/A	rp
1980	FAUX	1-(3-dimethylaminopropyl)-3-ethylurea@1.445-rp	1-(3-dimethylaminopropyl)-3-ethylurea	173.153	1.445	C8H19N3O	3406708	#N/A	rp
1981	FAUX	173.96152@0.823-rp	#N/A	173.962	0.823	#N/A	#N/A	#N/A	rp
1982	FAUX	2-chloro-4-carboxymethylenebutenolide@1.146-rp	2-chloro-4-carboxymethylenebutenolide	173.973	1.146	C6H3ClO4	#N/A	#N/A	rp
1983	FAUX	2-chloro-4-carboxymethylenebutenolide@1.545-rp	2-chloro-4-carboxymethylenebutenolide	173.973	1.545	C6H3ClO4	#N/A	#N/A	rp
1984	FAUX	Phenolsulficacid@3.082-rp	Phenolsulficacid	173.999	3.082	C6H6O4S	#N/A	#N/A	rp
32	VRAI	Phenolsulficacid@2.109-rp	Phenolsulficacid	173.999	2.109	C6H6O4S	#N/A	#N/A	rp
1985	FAUX	Phenolsulficacid@3.459-rp	Phenolsulficacid	173.999	3.459	C6H6O4S	#N/A	#N/A	rp
1986	FAUX	Phenolsulficacid@3.565-rp	Phenolsulficacid	173.999	3.565	C6H6O4S	#N/A	#N/A	rp
33	VRAI	cis-Aconiticacid@13.606-rp	cis-Aconiticacid	174.016	13.606	C6H6O6	#N/A	Metabolic pathways;Biosynthesis of secondary metabolites;Microbial metabolism in diverse environments;Biosynthesis of plant secondary metabolites;2-Oxocarboxylic acid metabolism;Biosynthesis of alkaloids derived from shikimate pathway;Biosynthesis of phenylpropanoids;Other	rp
1987	FAUX	cis-Aconiticacid@1.89-rp	cis-Aconiticacid	174.017	1.89	C6H6O6	#N/A	Metabolic pathways;Biosynthesis of secondary metabolites;Microbial metabolism in diverse environments;Biosynthesis of plant secondary metabolites;2-Oxocarboxylic acid metabolism;Biosynthesis of alkaloids derived from shikimate pathway;Biosynthesis of phenylpropanoids;Other	rp
1988	FAUX	cis-Aconiticacid@1.141-rp	cis-Aconiticacid	174.017	1.141	C6H6O6	#N/A	Metabolic pathways;Biosynthesis of secondary metabolites;Microbial metabolism in diverse environments;Biosynthesis of plant secondary metabolites;2-Oxocarboxylic acid metabolism;Biosynthesis of alkaloids derived from shikimate pathway;Biosynthesis of phenylpropanoids;Other	rp
1989	FAUX	cis-Aconiticacid@1.794-rp	cis-Aconiticacid	174.017	1.794	C6H6O6	#N/A	Metabolic pathways;Biosynthesis of secondary metabolites;Microbial metabolism in diverse environments;Biosynthesis of plant secondary metabolites;2-Oxocarboxylic acid metabolism;Biosynthesis of alkaloids derived from shikimate pathway;Biosynthesis of phenylpropanoids;Other	rp
1990	FAUX	cis-Aconiticacid@1.327-rp	cis-Aconiticacid	174.017	1.327	C6H6O6	#N/A	Metabolic pathways;Biosynthesis of secondary metabolites;Microbial metabolism in diverse environments;Biosynthesis of plant secondary metabolites;2-Oxocarboxylic acid metabolism;Biosynthesis of alkaloids derived from shikimate pathway;Biosynthesis of phenylpropanoids;Other	rp
1991	FAUX	cis-Aconiticacid@1.445-rp	cis-Aconiticacid	174.017	1.445	C6H6O6	#N/A	Metabolic pathways;Biosynthesis of secondary metabolites;Microbial metabolism in diverse environments;Biosynthesis of plant secondary metabolites;2-Oxocarboxylic acid metabolism;Biosynthesis of alkaloids derived from shikimate pathway;Biosynthesis of phenylpropanoids;Other	rp
1992	FAUX	cis-Aconiticacid@1.635-rp	cis-Aconiticacid	174.017	1.635	C6H6O6	#N/A	Metabolic pathways;Biosynthesis of secondary metabolites;Microbial metabolism in diverse environments;Biosynthesis of plant secondary metabolites;2-Oxocarboxylic acid metabolism;Biosynthesis of alkaloids derived from shikimate pathway;Biosynthesis of phenylpropanoids;Other	rp
1993	FAUX	Ureidosuccinate@3.229-rp	Ureidosuccinate	174.027	3.229	C5H6N2O5	2355242	#N/A	rp
1994	FAUX	Ureidosuccinate@2.853-rp	Ureidosuccinate	174.027	2.853	C5H6N2O5	2355242	#N/A	rp
1995	FAUX	Ureidosuccinate@3.401-rp	Ureidosuccinate	174.027	3.401	C5H6N2O5	2355242	#N/A	rp
1996	FAUX	174.03682@6.746-rp	#N/A	174.037	6.746	#N/A	#N/A	#N/A	rp
1997	FAUX	174.03788@0.81-rp	#N/A	174.038	0.81	#N/A	#N/A	#N/A	rp
1998	FAUX	174.04065@4.156-rp	#N/A	174.041	4.156	C5H2N8	#N/A	#N/A	rp
1999	FAUX	Toluenediisocyanate@8.798-rp	Toluenediisocyanate	174.043	8.798	C9H6N2O2	13835351	#N/A	rp
2000	FAUX	2-isopropyl-3-oxosuccinicacid@2.005-rp	2-isopropyl-3-oxosuccinicacid	174.053	2.005	C7H10O5	#N/A	Metabolic pathways;Biosynthesis of secondary metabolites;Microbial metabolism in diverse environments;Degradation of aromatic compounds;Biosynthesis of plant secondary metabolites;2-Oxocarboxylic acid metabolism;Biosynthesis of alkaloids derived from shikimate pathway;Biosynthesis of amino acids;Biosynthesis of phenylpropanoids;Other	rp
2001	FAUX	2-isopropyl-3-oxosuccinicacid@1.906-rp	2-isopropyl-3-oxosuccinicacid	174.053	1.906	C7H10O5	#N/A	Metabolic pathways;Biosynthesis of secondary metabolites;Microbial metabolism in diverse environments;Degradation of aromatic compounds;Biosynthesis of plant secondary metabolites;2-Oxocarboxylic acid metabolism;Biosynthesis of alkaloids derived from shikimate pathway;Biosynthesis of amino acids;Biosynthesis of phenylpropanoids;Other	rp
2002	FAUX	Formylisoglutamine@1.131-rp	Formylisoglutamine	174.064	1.131	C6H10N2O4	30791717	Metabolic pathways;Other	rp
2003	FAUX	1,2-dihydroxy-8-methylnaphthalene@9.661-rp	1,2-dihydroxy-8-methylnaphthalene	174.068	9.661	C11H10O2	#N/A	Microbial metabolism in diverse environments;Degradation of aromatic compounds;Other	rp
2004	FAUX	1,2-dihydroxy-8-methylnaphthalene@9.837-rp	1,2-dihydroxy-8-methylnaphthalene	174.068	9.837	C11H10O2	#N/A	Microbial metabolism in diverse environments;Degradation of aromatic compounds;Other	rp
2005	FAUX	Indoleacetaldoxime@1.574-rp	Indoleacetaldoxime	174.079	1.574	C10H10N2O	#N/A	Metabolic pathways;Biosynthesis of secondary metabolites;2-Oxocarboxylic acid metabolism;Tryptophan metabolism;Glucosinolate biosynthesis	rp
2006	FAUX	Indoleacetaldoxime@2.975-rp	Indoleacetaldoxime	174.08	2.975	C10H10N2O	#N/A	Metabolic pathways;Biosynthesis of secondary metabolites;2-Oxocarboxylic acid metabolism;Tryptophan metabolism;Glucosinolate biosynthesis	rp
2007	FAUX	174.08231@5.48-rp	#N/A	174.082	5.48	C7H14N2OS	#N/A	#N/A	rp
2008	FAUX	174.08231@8.765-rp	#N/A	174.082	8.765	C7H14N2OS	#N/A	#N/A	rp
2009	FAUX	174.08232@3.368-rp	#N/A	174.082	3.368	C7H14N2OS	#N/A	#N/A	rp
2010	FAUX	174.08237@6.335-rp	#N/A	174.082	6.335	C7H14N2OS	#N/A	#N/A	rp
2011	FAUX	174.08237@6.517-rp	#N/A	174.082	6.517	C7H14N2OS	#N/A	#N/A	rp
2012	FAUX	174.0826@1.521-rp	#N/A	174.083	1.521	C7H14N2OS	#N/A	#N/A	rp
2013	FAUX	2-propylglutaricacid@3.784-rp	2-propylglutaricacid	174.089	3.784	C8H14O4	#N/A	Other	rp
2014	FAUX	2-propylglutaricacid@8.088-rp	2-propylglutaricacid	174.09	8.088	C8H14O4	#N/A	Other	rp
2015	FAUX	2-propylglutaricacid@8.379-rp	2-propylglutaricacid	174.09	8.379	C8H14O4	#N/A	Other	rp
2016	FAUX	N-acetylornithine@1.178-rp	N-acetylornithine	174.1	1.178	C7H14N2O3	#N/A	Metabolic pathways;Biosynthesis of secondary metabolites;2-Oxocarboxylic acid metabolism;Biosynthesis of amino acids;Other	rp
2017	FAUX	3-Phenylcyclohexanone@11.325-rp	3-Phenylcyclohexanone	174.104	11.325	C12H14O	240794	#N/A	rp
2018	FAUX	Arginine@1.097-rp	Arginine	174.112	1.097	C6H14N4O2	#N/A	Metabolic pathways;Biosynthesis of secondary metabolites;Biosynthesis of plant secondary metabolites;Biosynthesis of amino acids;ABC transporters;Other	rp
2019	FAUX	DL-Arginine@5.917-rp	DL-Arginine	174.112	5.917	C6H14N4O2	227	Metabolic pathways;Biosynthesis of secondary metabolites;Biosynthesis of plant secondary metabolites;Biosynthesis of amino acids;ABC transporters;Other	rp
2020	FAUX	N-methyltryptamine@4.025-rp	N-methyltryptamine	174.116	4.025	C11H14N2	#N/A	Metabolic pathways;Tryptophan metabolism	rp
2021	FAUX	9-Hydroxynonanoicacid@10.6-rp	9-Hydroxynonanoicacid	174.126	10.6	C9H18O3	121694	#N/A	rp
2022	FAUX	9-Hydroxynonanoicacid@10.96-rp	9-Hydroxynonanoicacid	174.126	10.96	C9H18O3	121694	#N/A	rp
2023	FAUX	174.57796@7.234-rp	#N/A	174.578	7.234	#N/A	#N/A	#N/A	rp
2024	FAUX	2,4-DIOXO-5-THIAZOLIDINEACETICACID@1.745-rp	2,4-DIOXO-5-THIAZOLIDINEACETICACID	174.994	1.745	C5H5NO4S	559997	#N/A	rp
34	VRAI	175.00527@8.885-rp	#N/A	175.005	8.885	C6H2N5P	#N/A	#N/A	rp
2025	FAUX	175.03788@1.099-rp	#N/A	175.038	1.099	C3H6ClN7	#N/A	#N/A	rp
2026	FAUX	175.05098@8.795-rp	#N/A	175.051	8.795	C5H10N3O2P	#N/A	#N/A	rp
2027	FAUX	175.05838@1.3-rp	#N/A	175.058	1.3	C7H14NPS	#N/A	#N/A	rp
2028	FAUX	Guanidinosuccinicacid@1.07-rp	Guanidinosuccinicacid	175.059	1.07	C5H9N3O4	#N/A	#N/A	rp
2029	FAUX	3-acetoxyindole@8.221-rp	3-acetoxyindole	175.063	8.221	C10H9NO2	#N/A	Metabolic pathways;Tryptophan metabolism;Other	rp
2030	FAUX	3-acetoxyindole@10.278-rp	3-acetoxyindole	175.063	10.278	C10H9NO2	#N/A	Metabolic pathways;Tryptophan metabolism;Other	rp
2031	FAUX	3-acetoxyindole@9.397-rp	3-acetoxyindole	175.063	9.397	C10H9NO2	#N/A	Metabolic pathways;Tryptophan metabolism;Other	rp
2032	FAUX	3-acetoxyindole@8.735-rp	3-acetoxyindole	175.064	8.735	C10H9NO2	#N/A	Metabolic pathways;Tryptophan metabolism;Other	rp
2033	FAUX	3-amino-1-phenyl-4,5-dihydro-1H-pyrazol-5-one@28.449-rp	3-amino-1-phenyl-4,5-dihydro-1H-pyrazol-5-one	175.075	28.449	C9H9N3O	70191	#N/A	rp
2034	FAUX	Citrulline@1.111-rp	Citrulline	175.096	1.111	C6H13N3O3	#N/A	Metabolic pathways;Biosynthesis of secondary metabolites;Biosynthesis of amino acids;Other	rp
2035	FAUX	175.09803@28.378-rp	#N/A	175.098	28.378	C5H14N5P	#N/A	#N/A	rp
2036	FAUX	2-Ethylhexylnitrate@1.226-rp	2-Ethylhexylnitrate	175.121	1.226	C8H17NO3	56557	#N/A	rp
2037	FAUX	175.93868@1.013-rp	#N/A	175.939	1.013	C3H7Cl2PS	#N/A	#N/A	rp
2038	FAUX	175.99968@0.853-rp	#N/A	176	0.853	C5HN6P	#N/A	#N/A	rp
2039	FAUX	176.01098@1.122-rp	#N/A	176.011	1.122	C2H4N6O2S	#N/A	#N/A	rp
2040	FAUX	176.01601@1.461-rp	#N/A	176.016	1.461	C6H10O2P2	#N/A	#N/A	rp
2041	FAUX	176.0176@1.061-rp	#N/A	176.018	1.061	C3H4N4O5	#N/A	#N/A	rp
2042	FAUX	176.02176@1.971-rp	#N/A	176.022	1.971	C3H5ClN6O	#N/A	#N/A	rp
2043	FAUX	2-hydroxy-3-oxoadipicacid@5.721-rp	2-hydroxy-3-oxoadipicacid	176.032	5.721	C6H8O6	8624367	Metabolic pathways;Biosynthesis of secondary metabolites;Microbial metabolism in diverse environments;Other	rp
2044	FAUX	2-hydroxy-3-oxoadipicacid@6.682-rp	2-hydroxy-3-oxoadipicacid	176.032	6.682	C6H8O6	8624367	Metabolic pathways;Biosynthesis of secondary metabolites;Microbial metabolism in diverse environments;Other	rp
2045	FAUX	2-hydroxy-3-oxoadipicacid@12.224-rp	2-hydroxy-3-oxoadipicacid	176.032	12.224	C6H8O6	8624367	Metabolic pathways;Biosynthesis of secondary metabolites;Microbial metabolism in diverse environments;Other	rp
2046	FAUX	2-hydroxy-3-oxoadipicacid@1.335-rp	2-hydroxy-3-oxoadipicacid	176.032	1.335	C6H8O6	8624367	Metabolic pathways;Biosynthesis of secondary metabolites;Microbial metabolism in diverse environments;Other	rp
35	VRAI	2-hydroxy-3-oxoadipicacid@7.731-rp	2-hydroxy-3-oxoadipicacid	176.032	7.731	C6H8O6	8624367	Metabolic pathways;Biosynthesis of secondary metabolites;Microbial metabolism in diverse environments;Other	rp
36	VRAI	2-hydroxy-3-oxoadipicacid@8.919-rp	2-hydroxy-3-oxoadipicacid	176.032	8.919	C6H8O6	8624367	Metabolic pathways;Biosynthesis of secondary metabolites;Microbial metabolism in diverse environments;Other	rp
2047	FAUX	2-hydroxy-3-oxoadipicacid@1.158-rp	2-hydroxy-3-oxoadipicacid	176.032	1.158	C6H8O6	8624367	Metabolic pathways;Biosynthesis of secondary metabolites;Microbial metabolism in diverse environments;Other	rp
2048	FAUX	2-hydroxy-3-oxoadipicacid@1.692-rp	2-hydroxy-3-oxoadipicacid	176.032	1.692	C6H8O6	8624367	Metabolic pathways;Biosynthesis of secondary metabolites;Microbial metabolism in diverse environments;Other	rp
2049	FAUX	2-hydroxy-3-oxoadipicacid@1.554-rp	2-hydroxy-3-oxoadipicacid	176.032	1.554	C6H8O6	8624367	Metabolic pathways;Biosynthesis of secondary metabolites;Microbial metabolism in diverse environments;Other	rp
2050	FAUX	2-hydroxy-3-oxoadipicacid@3.256-rp	2-hydroxy-3-oxoadipicacid	176.032	3.256	C6H8O6	8624367	Metabolic pathways;Biosynthesis of secondary metabolites;Microbial metabolism in diverse environments;Other	rp
37	VRAI	2-hydroxy-3-oxoadipicacid@9.675-rp	2-hydroxy-3-oxoadipicacid	176.032	9.675	C6H8O6	8624367	Metabolic pathways;Biosynthesis of secondary metabolites;Microbial metabolism in diverse environments;Other	rp
2051	FAUX	Allantoicacid@0.962-rp	Allantoicacid	176.054	0.962	C4H8N4O4	198	Metabolic pathways;Microbial metabolism in diverse environments;Other	rp
2052	FAUX	Allantoicacid@1.056-rp	Allantoicacid	176.054	1.056	C4H8N4O4	198	Metabolic pathways;Microbial metabolism in diverse environments;Other	rp
2053	FAUX	pemoline@10.168-rp	pemoline	176.059	10.168	C9H8N2O2	4561	Metabolic pathways;Biosynthesis of secondary metabolites;Other	rp
2054	FAUX	pemoline@6.922-rp	pemoline	176.059	6.922	C9H8N2O2	4561	Metabolic pathways;Biosynthesis of secondary metabolites;Other	rp
2055	FAUX	2,5-Diaminohexanedioicacid@1.311-rp	2,5-Diaminohexanedioicacid	176.08	1.311	C6H12N2O4	310809	Other	rp
2056	FAUX	Cotinine@3.621-rp	Cotinine	176.095	3.621	C10H12N2O	#N/A	Metabolic pathways;Biosynthesis of secondary metabolites;Microbial metabolism in diverse environments;Biosynthesis of alkaloids derived from shikimate pathway;Bile secretion;Tryptophan metabolism;Other	rp
2057	FAUX	12-Crown-4@3.044-rp	12-Crown-4	176.105	3.044	C8H16O4	8912	#N/A	rp
2058	FAUX	12-Crown-4@3.446-rp	12-Crown-4	176.105	3.446	C8H16O4	8912	#N/A	rp
2059	FAUX	12-Crown-4@6.127-rp	12-Crown-4	176.105	6.127	C8H16O4	8912	#N/A	rp
2060	FAUX	12-Crown-4@8.97-rp	12-Crown-4	176.105	8.97	C8H16O4	8912	#N/A	rp
2061	FAUX	1Y1&1RDV1@11.082-rp	1Y1&1RDV1	176.12	11.082	C12H16O	84154	#N/A	rp
2062	FAUX	1939311@10.146-rp	1939311	176.12	10.146	C12H16O	231675	#N/A	rp
2063	FAUX	1939311@11.89-rp	1939311	176.12	11.89	C12H16O	231675	#N/A	rp
2064	FAUX	1939311@9.637-rp	1939311	176.12	9.637	C12H16O	231675	#N/A	rp
2065	FAUX	176.53973@2.076-rp	#N/A	176.54	2.076	#N/A	#N/A	#N/A	rp
2066	FAUX	177.01721@1.05-rp	#N/A	177.017	1.05	C2H4ClN7O	#N/A	#N/A	rp
2067	FAUX	2-Chlorolepidine@8.418-rp	2-Chlorolepidine	177.035	8.418	C10H8ClN	62656	#N/A	rp
2068	FAUX	N-formyl-methionine@1.194-rp	N-formyl-methionine	177.046	1.194	C6H11NO3S	#N/A	Other	rp
2069	FAUX	177.04633@3.089-rp	#N/A	177.046	3.089	C8H8N3P	#N/A	Other	rp
2070	FAUX	177.05145@1.059-rp	#N/A	177.051	1.059	C4H3N9	#N/A	#N/A	rp
2071	FAUX	177.0698@14.906-rp	#N/A	177.07	14.906	#N/A	#N/A	#N/A	rp
2072	FAUX	Tetrahydroisoquinoline-3-carboxylicacid@8.399-rp	Tetrahydroisoquinoline-3-carboxylicacid	177.079	8.399	C10H11NO2	86184	#N/A	rp
2073	FAUX	Tetrahydroisoquinoline-3-carboxylicacid@1.62-rp	Tetrahydroisoquinoline-3-carboxylicacid	177.079	1.62	C10H11NO2	86184	#N/A	rp
2074	FAUX	Tetrahydroisoquinoline-3-carboxylicacid@7.383-rp	Tetrahydroisoquinoline-3-carboxylicacid	177.079	7.383	C10H11NO2	86184	#N/A	rp
2075	FAUX	Tetrahydroisoquinoline-3-carboxylicacid@4.286-rp	Tetrahydroisoquinoline-3-carboxylicacid	177.079	4.286	C10H11NO2	86184	#N/A	rp
2076	FAUX	Bethanidine@6.494-rp	Bethanidine	177.127	6.494	C10H15N3	2278	#N/A	rp
2077	FAUX	177.13642@1.19-rp	#N/A	177.136	1.19	C8H19NO3	#N/A	#N/A	rp
2078	FAUX	177.54712@12.489-rp	#N/A	177.547	12.489	#N/A	#N/A	#N/A	rp
2079	FAUX	177.55368@8.088-rp	#N/A	177.554	8.088	#N/A	#N/A	#N/A	rp
2080	FAUX	177.90858@0.942-rp	#N/A	177.909	0.942	CH4ClO2PS2	#N/A	#N/A	rp
2081	FAUX	177.98885@0.955-rp	#N/A	177.989	0.955	C3H3ClN4O3	#N/A	#N/A	rp
2082	FAUX	177.99751@1.18-rp	#N/A	177.998	1.18	C4H9N2P3	#N/A	#N/A	rp
2083	FAUX	UF7990000@1.878-rp	UF7990000	178.03	1.878	C6H10O4S	7805	#N/A	rp
2084	FAUX	UF7990000@1.629-rp	UF7990000	178.03	1.629	C6H10O4S	7805	#N/A	rp
2085	FAUX	178.03266@0.855-rp	#N/A	178.033	0.855	#N/A	#N/A	#N/A	rp
2086	FAUX	2-nitro-4-isocyanatotoluene@1.379-rp	2-nitro-4-isocyanatotoluene	178.038	1.379	C8H6N2O3	65913	#N/A	rp
2087	FAUX	1-keto-inositol@1.089-rp	1-keto-inositol	178.048	1.089	C6H10O6	#N/A	Metabolic pathways;Biosynthesis of secondary metabolites;Microbial metabolism in diverse environments;Other	rp
2088	FAUX	1,2-dihydroxy-3,4-epoxytetrahydronaphthalene@10.037-rp	1,2-dihydroxy-3,4-epoxytetrahydronaphthalene	178.063	10.037	C10H10O3	#N/A	Metabolic pathways;Biosynthesis of secondary metabolites;2-Oxocarboxylic acid metabolism;Phenylpropanoid biosynthesis;Biosynthesis of phenylpropanoids;Other	rp
2089	FAUX	1,2-dihydroxy-3,4-epoxytetrahydronaphthalene@12.179-rp	1,2-dihydroxy-3,4-epoxytetrahydronaphthalene	178.063	12.179	C10H10O3	#N/A	Metabolic pathways;Biosynthesis of secondary metabolites;2-Oxocarboxylic acid metabolism;Phenylpropanoid biosynthesis;Biosynthesis of phenylpropanoids;Other	rp
2090	FAUX	1,2-dihydroxy-3,4-epoxytetrahydronaphthalene@3.091-rp	1,2-dihydroxy-3,4-epoxytetrahydronaphthalene	178.063	3.091	C10H10O3	#N/A	Metabolic pathways;Biosynthesis of secondary metabolites;2-Oxocarboxylic acid metabolism;Phenylpropanoid biosynthesis;Biosynthesis of phenylpropanoids;Other	rp
2091	FAUX	1,2-dihydroxy-3,4-epoxytetrahydronaphthalene@12.473-rp	1,2-dihydroxy-3,4-epoxytetrahydronaphthalene	178.063	12.473	C10H10O3	#N/A	Metabolic pathways;Biosynthesis of secondary metabolites;2-Oxocarboxylic acid metabolism;Phenylpropanoid biosynthesis;Biosynthesis of phenylpropanoids;Other	rp
2092	FAUX	1,2-dihydroxy-3,4-epoxytetrahydronaphthalene@7.894-rp	1,2-dihydroxy-3,4-epoxytetrahydronaphthalene	178.063	7.894	C10H10O3	#N/A	Metabolic pathways;Biosynthesis of secondary metabolites;2-Oxocarboxylic acid metabolism;Phenylpropanoid biosynthesis;Biosynthesis of phenylpropanoids;Other	rp
2093	FAUX	1,2-dihydroxy-3,4-epoxytetrahydronaphthalene@9.083-rp	1,2-dihydroxy-3,4-epoxytetrahydronaphthalene	178.063	9.083	C10H10O3	#N/A	Metabolic pathways;Biosynthesis of secondary metabolites;2-Oxocarboxylic acid metabolism;Phenylpropanoid biosynthesis;Biosynthesis of phenylpropanoids;Other	rp
2094	FAUX	1,2-dihydroxy-3,4-epoxytetrahydronaphthalene@13.019-rp	1,2-dihydroxy-3,4-epoxytetrahydronaphthalene	178.063	13.019	C10H10O3	#N/A	Metabolic pathways;Biosynthesis of secondary metabolites;2-Oxocarboxylic acid metabolism;Phenylpropanoid biosynthesis;Biosynthesis of phenylpropanoids;Other	rp
2095	FAUX	Isomethyleugenol@10.28-rp	Isomethyleugenol	178.099	10.28	C11H14O2	#N/A	Metabolic pathways;Biosynthesis of secondary metabolites;Phenylpropanoid biosynthesis;Other	rp
2096	FAUX	Isomethyleugenol@11.081-rp	Isomethyleugenol	178.099	11.081	C11H14O2	#N/A	Metabolic pathways;Biosynthesis of secondary metabolites;Phenylpropanoid biosynthesis;Other	rp
2097	FAUX	178.09961@12.478-rp	#N/A	178.1	12.478	C4H14N6S	#N/A	Metabolic pathways;Biosynthesis of secondary metabolites;Phenylpropanoid biosynthesis;Other	rp
2098	FAUX	178.10155@14.001-rp	#N/A	178.102	14.001	#N/A	#N/A	#N/A	rp
38	VRAI	178.13432@12.213-rp	#N/A	178.134	12.213	#N/A	#N/A	#N/A	rp
2099	FAUX	Propofol@12.22-rp	Propofol	178.135	12.22	C12H18O	4774	#N/A	rp
2100	FAUX	Propofol@20.3-rp	Propofol	178.135	20.3	C12H18O	4774	#N/A	rp
2101	FAUX	Propofol@13.509-rp	Propofol	178.135	13.509	C12H18O	4774	#N/A	rp
2102	FAUX	Propofol@16.732-rp	Propofol	178.136	16.732	C12H18O	4774	#N/A	rp
2103	FAUX	178.92074@27.976-rp	#N/A	178.921	27.976	#N/A	#N/A	#N/A	rp
2104	FAUX	179.00743@1.372-rp	#N/A	179.007	1.372	C5H9NO2S2	#N/A	#N/A	rp
2105	FAUX	cloxyquin@8.417-rp	cloxyquin	179.014	8.417	C9H6ClNO	2715	#N/A	rp
2106	FAUX	para-Nitrophenylglyoxal@8.177-rp	para-Nitrophenylglyoxal	179.022	8.177	C8H5NO4	133297	#N/A	rp
2107	FAUX	S-carboxymethylcysteine@6.604-rp	S-carboxymethylcysteine	179.026	6.604	C5H9NO4S	#N/A	#N/A	rp
2108	FAUX	1-Hydroxy-1H-benzotriazole-6-carboxylicacid@0.833-rp	1-Hydroxy-1H-benzotriazole-6-carboxylicacid	179.033	0.833	C7H5N3O3	1809102	#N/A	rp
2109	FAUX	179.04195@4.743-rp	#N/A	179.042	4.743	#N/A	#N/A	#N/A	rp
2110	FAUX	179.04198@9.086-rp	#N/A	179.042	9.086	#N/A	#N/A	#N/A	rp
2111	FAUX	Isoxanthopterin@2.077-rp	Isoxanthopterin	179.044	2.077	C6H5N5O2	#N/A	#N/A	rp
2112	FAUX	Isoxanthopterin@3.088-rp	Isoxanthopterin	179.045	3.088	C6H5N5O2	#N/A	#N/A	rp
2113	FAUX	3-methyl-2-benzothiazolonehydrazone@5.077-rp	3-methyl-2-benzothiazolonehydrazone	179.052	5.077	C8H9N3S	4700314	#N/A	rp
2114	FAUX	3-methyl-2-benzothiazolonehydrazone@8.797-rp	3-methyl-2-benzothiazolonehydrazone	179.052	8.797	C8H9N3S	4700314	#N/A	rp
2115	FAUX	179.05579@3.87-rp	#N/A	179.056	3.87	C5H5N7O	#N/A	#N/A	rp
2116	FAUX	3-succinoylpyridine@10.144-rp	3-succinoylpyridine	179.058	10.144	C9H9NO3	#N/A	Metabolic pathways;Biosynthesis of secondary metabolites;Microbial metabolism in diverse environments;Biosynthesis of alkaloids derived from shikimate pathway;Phenylalanine metabolism;Other	rp
2117	FAUX	3-succinoylpyridine@1.756-rp	3-succinoylpyridine	179.058	1.756	C9H9NO3	#N/A	Metabolic pathways;Biosynthesis of secondary metabolites;Microbial metabolism in diverse environments;Biosynthesis of alkaloids derived from shikimate pathway;Phenylalanine metabolism;Other	rp
2118	FAUX	3-succinoylpyridine@5.787-rp	3-succinoylpyridine	179.059	5.787	C9H9NO3	#N/A	Metabolic pathways;Biosynthesis of secondary metabolites;Microbial metabolism in diverse environments;Biosynthesis of alkaloids derived from shikimate pathway;Phenylalanine metabolism;Other	rp
2119	FAUX	Cyclohexylsulfamicacid@3.33-rp	Cyclohexylsulfamicacid	179.062	3.33	C6H13NO3S	#N/A	Microbial metabolism in diverse environments;Other	rp
2120	FAUX	Acridine@14.91-rp	Acridine	179.073	14.91	C13H9N	8860	#N/A	rp
2121	FAUX	7-aminomethyl-7-carbaguanine@1.405-rp	7-aminomethyl-7-carbaguanine	179.081	1.405	C7H9N5O	#N/A	Metabolic pathways;Other	rp
2122	FAUX	7-aminomethyl-7-carbaguanine@5.467-rp	7-aminomethyl-7-carbaguanine	179.081	5.467	C7H9N5O	#N/A	Metabolic pathways;Other	rp
2123	FAUX	7-aminomethyl-7-carbaguanine@6.042-rp	7-aminomethyl-7-carbaguanine	179.081	6.042	C7H9N5O	#N/A	Metabolic pathways;Other	rp
2124	FAUX	3-amino-4-phenylbutanoicacid@12.97-rp	3-amino-4-phenylbutanoicacid	179.094	12.97	C10H13NO2	#N/A	Metabolic pathways;Biosynthesis of secondary metabolites;2-Oxocarboxylic acid metabolism;Biosynthesis of alkaloids derived from shikimate pathway;Glucosinolate biosynthesis;Other	rp
2125	FAUX	3-amino-4-phenylbutanoicacid@14.528-rp	3-amino-4-phenylbutanoicacid	179.094	14.528	C10H13NO2	#N/A	Metabolic pathways;Biosynthesis of secondary metabolites;2-Oxocarboxylic acid metabolism;Biosynthesis of alkaloids derived from shikimate pathway;Glucosinolate biosynthesis;Other	rp
2126	FAUX	3-amino-4-phenylbutanoicacid@10.231-rp	3-amino-4-phenylbutanoicacid	179.094	10.231	C10H13NO2	#N/A	Metabolic pathways;Biosynthesis of secondary metabolites;2-Oxocarboxylic acid metabolism;Biosynthesis of alkaloids derived from shikimate pathway;Glucosinolate biosynthesis;Other	rp
2127	FAUX	3-amino-4-phenylbutanoicacid@10.518-rp	3-amino-4-phenylbutanoicacid	179.094	10.518	C10H13NO2	#N/A	Metabolic pathways;Biosynthesis of secondary metabolites;2-Oxocarboxylic acid metabolism;Biosynthesis of alkaloids derived from shikimate pathway;Glucosinolate biosynthesis;Other	rp
2128	FAUX	3-amino-4-phenylbutanoicacid@12.672-rp	3-amino-4-phenylbutanoicacid	179.094	12.672	C10H13NO2	#N/A	Metabolic pathways;Biosynthesis of secondary metabolites;2-Oxocarboxylic acid metabolism;Biosynthesis of alkaloids derived from shikimate pathway;Glucosinolate biosynthesis;Other	rp
2129	FAUX	3-amino-4-phenylbutanoicacid@14.721-rp	3-amino-4-phenylbutanoicacid	179.094	14.721	C10H13NO2	#N/A	Metabolic pathways;Biosynthesis of secondary metabolites;2-Oxocarboxylic acid metabolism;Biosynthesis of alkaloids derived from shikimate pathway;Glucosinolate biosynthesis;Other	rp
2130	FAUX	3-amino-4-phenylbutanoicacid@8.409-rp	3-amino-4-phenylbutanoicacid	179.094	8.409	C10H13NO2	#N/A	Metabolic pathways;Biosynthesis of secondary metabolites;2-Oxocarboxylic acid metabolism;Biosynthesis of alkaloids derived from shikimate pathway;Glucosinolate biosynthesis;Other	rp
2131	FAUX	3-amino-4-phenylbutanoicacid@9.653-rp	3-amino-4-phenylbutanoicacid	179.094	9.653	C10H13NO2	#N/A	Metabolic pathways;Biosynthesis of secondary metabolites;2-Oxocarboxylic acid metabolism;Biosynthesis of alkaloids derived from shikimate pathway;Glucosinolate biosynthesis;Other	rp
2132	FAUX	3-amino-4-phenylbutanoicacid@9.838-rp	3-amino-4-phenylbutanoicacid	179.094	9.838	C10H13NO2	#N/A	Metabolic pathways;Biosynthesis of secondary metabolites;2-Oxocarboxylic acid metabolism;Biosynthesis of alkaloids derived from shikimate pathway;Glucosinolate biosynthesis;Other	rp
2133	FAUX	3-amino-4-phenylbutanoicacid@11.682-rp	3-amino-4-phenylbutanoicacid	179.094	11.682	C10H13NO2	#N/A	Metabolic pathways;Biosynthesis of secondary metabolites;2-Oxocarboxylic acid metabolism;Biosynthesis of alkaloids derived from shikimate pathway;Glucosinolate biosynthesis;Other	rp
2134	FAUX	3-amino-4-phenylbutanoicacid@11.941-rp	3-amino-4-phenylbutanoicacid	179.094	11.941	C10H13NO2	#N/A	Metabolic pathways;Biosynthesis of secondary metabolites;2-Oxocarboxylic acid metabolism;Biosynthesis of alkaloids derived from shikimate pathway;Glucosinolate biosynthesis;Other	rp
2135	FAUX	3-amino-4-phenylbutanoicacid@2.814-rp	3-amino-4-phenylbutanoicacid	179.095	2.814	C10H13NO2	#N/A	Metabolic pathways;Biosynthesis of secondary metabolites;2-Oxocarboxylic acid metabolism;Biosynthesis of alkaloids derived from shikimate pathway;Glucosinolate biosynthesis;Other	rp
2136	FAUX	3-amino-4-phenylbutanoicacid@2.397-rp	3-amino-4-phenylbutanoicacid	179.095	2.397	C10H13NO2	#N/A	Metabolic pathways;Biosynthesis of secondary metabolites;2-Oxocarboxylic acid metabolism;Biosynthesis of alkaloids derived from shikimate pathway;Glucosinolate biosynthesis;Other	rp
2137	FAUX	3-amino-4-phenylbutanoicacid@6.37-rp	3-amino-4-phenylbutanoicacid	179.095	6.37	C10H13NO2	#N/A	Metabolic pathways;Biosynthesis of secondary metabolites;2-Oxocarboxylic acid metabolism;Biosynthesis of alkaloids derived from shikimate pathway;Glucosinolate biosynthesis;Other	rp
2138	FAUX	3-amino-4-phenylbutanoicacid@1.889-rp	3-amino-4-phenylbutanoicacid	179.095	1.889	C10H13NO2	#N/A	Metabolic pathways;Biosynthesis of secondary metabolites;2-Oxocarboxylic acid metabolism;Biosynthesis of alkaloids derived from shikimate pathway;Glucosinolate biosynthesis;Other	rp
2139	FAUX	Iproniazid@1.123-rp	Iproniazid	179.106	1.123	C9H13N3O	3617	#N/A	rp
2140	FAUX	Mexiletine@5.061-rp	Mexiletine	179.131	5.061	C11H17NO	4034	#N/A	rp
2141	FAUX	179.95842@0.92-rp	#N/A	179.958	0.92	#N/A	#N/A	#N/A	rp
2142	FAUX	179.97102@0.904-rp	#N/A	179.971	0.904	#N/A	#N/A	#N/A	rp
2143	FAUX	5-AMINO-1,3,4-THIADIAZOLE-2-SULFONAMIDE@1.708-rp	5-AMINO-1,3,4-THIADIAZOLE-2-SULFONAMIDE	179.978	1.708	C2H4N4O2S2	76431	#N/A	rp
2144	FAUX	5-AMINO-1,3,4-THIADIAZOLE-2-SULFONAMIDE@5.028-rp	5-AMINO-1,3,4-THIADIAZOLE-2-SULFONAMIDE	179.978	5.028	C2H4N4O2S2	76431	#N/A	rp
2145	FAUX	179.98044@0.947-rp	#N/A	179.98	0.947	#N/A	#N/A	#N/A	rp
2146	FAUX	179.98587@0.935-rp	#N/A	179.986	0.935	C3H6N2O3P2	#N/A	#N/A	rp
2147	FAUX	179.99247@0.846-rp	#N/A	179.992	0.846	C5H10OP2S	#N/A	#N/A	rp
2148	FAUX	4-amino-7-nitrobenzofurazan@2-rp	4-amino-7-nitrobenzofurazan	180.028	2	C6H4N4O3	523237	#N/A	rp
2149	FAUX	180.03016@0.873-rp	#N/A	180.03	0.873	C4H9N2O4P	#N/A	#N/A	rp
2150	FAUX	2-hydroxy-3-hydroxyphenylpropenoicacid@2.257-rp	2-hydroxy-3-hydroxyphenylpropenoicacid	180.042	2.257	C9H8O4	#N/A	Metabolic pathways;Biosynthesis of secondary metabolites;Microbial metabolism in diverse environments;Degradation of aromatic compounds;Biosynthesis of plant secondary metabolites;2-Oxocarboxylic acid metabolism;Biosynthesis of alkaloids derived from shikimate pathway;Phenylpropanoid biosynthesis;Biosynthesis of amino acids;Phenylalanine metabolism;Biosynthesis of phenylpropanoids;Bile secretion;…	rp
2151	FAUX	2-hydroxy-3-hydroxyphenylpropenoicacid@1.961-rp	2-hydroxy-3-hydroxyphenylpropenoicacid	180.042	1.961	C9H8O4	#N/A	Metabolic pathways;Biosynthesis of secondary metabolites;Microbial metabolism in diverse environments;Degradation of aromatic compounds;Biosynthesis of plant secondary metabolites;2-Oxocarboxylic acid metabolism;Biosynthesis of alkaloids derived from shikimate pathway;Phenylpropanoid biosynthesis;Biosynthesis of amino acids;Phenylalanine metabolism;Biosynthesis of phenylpropanoids;Bile secretion;…	rp
2152	FAUX	2-hydroxy-3-hydroxyphenylpropenoicacid@2.707-rp	2-hydroxy-3-hydroxyphenylpropenoicacid	180.042	2.707	C9H8O4	#N/A	Metabolic pathways;Biosynthesis of secondary metabolites;Microbial metabolism in diverse environments;Degradation of aromatic compounds;Biosynthesis of plant secondary metabolites;2-Oxocarboxylic acid metabolism;Biosynthesis of alkaloids derived from shikimate pathway;Phenylpropanoid biosynthesis;Biosynthesis of amino acids;Phenylalanine metabolism;Biosynthesis of phenylpropanoids;Bile secretion;…	rp
2153	FAUX	2-hydroxy-3-hydroxyphenylpropenoicacid@10.718-rp	2-hydroxy-3-hydroxyphenylpropenoicacid	180.042	10.718	C9H8O4	#N/A	Metabolic pathways;Biosynthesis of secondary metabolites;Microbial metabolism in diverse environments;Degradation of aromatic compounds;Biosynthesis of plant secondary metabolites;2-Oxocarboxylic acid metabolism;Biosynthesis of alkaloids derived from shikimate pathway;Phenylpropanoid biosynthesis;Biosynthesis of amino acids;Phenylalanine metabolism;Biosynthesis of phenylpropanoids;Bile secretion;…	rp
2154	FAUX	2-hydroxy-3-hydroxyphenylpropenoicacid@3.039-rp	2-hydroxy-3-hydroxyphenylpropenoicacid	180.042	3.039	C9H8O4	#N/A	Metabolic pathways;Biosynthesis of secondary metabolites;Microbial metabolism in diverse environments;Degradation of aromatic compounds;Biosynthesis of plant secondary metabolites;2-Oxocarboxylic acid metabolism;Biosynthesis of alkaloids derived from shikimate pathway;Phenylpropanoid biosynthesis;Biosynthesis of amino acids;Phenylalanine metabolism;Biosynthesis of phenylpropanoids;Bile secretion;…	rp
2155	FAUX	2-hydroxy-3-hydroxyphenylpropenoicacid@7.602-rp	2-hydroxy-3-hydroxyphenylpropenoicacid	180.043	7.602	C9H8O4	#N/A	Metabolic pathways;Biosynthesis of secondary metabolites;Microbial metabolism in diverse environments;Degradation of aromatic compounds;Biosynthesis of plant secondary metabolites;2-Oxocarboxylic acid metabolism;Biosynthesis of alkaloids derived from shikimate pathway;Phenylpropanoid biosynthesis;Biosynthesis of amino acids;Phenylalanine metabolism;Biosynthesis of phenylpropanoids;Bile secretion;…	rp
2156	FAUX	5-methylthioribose@1.306-rp	5-methylthioribose	180.045	1.306	C6H12O4S	388938	Metabolic pathways;Biosynthesis of plant secondary metabolites;Other	rp
2157	FAUX	180.05042@12.488-rp	#N/A	180.05	12.488	C4H4N8O	#N/A	#N/A	rp
2158	FAUX	180.05113@12.47-rp	#N/A	180.051	12.47	C4H4N8O	#N/A	#N/A	rp
2159	FAUX	Isonicotinylglycine@1.421-rp	Isonicotinylglycine	180.053	1.421	C8H8N2O3	141130	Other	rp
2160	FAUX	Isonicotinylglycine@5.512-rp	Isonicotinylglycine	180.054	5.512	C8H8N2O3	141130	Other	rp
2161	FAUX	Allose@1.078-rp	Allose	180.064	1.078	C6H12O6	#N/A	Metabolic pathways;Biosynthesis of secondary metabolites;Microbial metabolism in diverse environments;Biosynthesis of plant secondary metabolites;Biosynthesis of alkaloids derived from shikimate pathway;Biosynthesis of phenylpropanoids;Bile secretion;ABC transporters;Other	rp
2162	FAUX	Paraxanthine@8.619-rp	Paraxanthine	180.065	8.619	C7H8N4O2	4525	Metabolic pathways;Biosynthesis of secondary metabolites;Microbial metabolism in diverse environments;Biosynthesis of plant secondary metabolites;Other	rp
2163	FAUX	Paraxanthine@6.535-rp	Paraxanthine	180.065	6.535	C7H8N4O2	4525	Metabolic pathways;Biosynthesis of secondary metabolites;Microbial metabolism in diverse environments;Biosynthesis of plant secondary metabolites;Other	rp
2164	FAUX	Paraxanthine@6.883-rp	Paraxanthine	180.065	6.883	C7H8N4O2	4525	Metabolic pathways;Biosynthesis of secondary metabolites;Microbial metabolism in diverse environments;Biosynthesis of plant secondary metabolites;Other	rp
2165	FAUX	Paraxanthine@7.043-rp	Paraxanthine	180.065	7.043	C7H8N4O2	4525	Metabolic pathways;Biosynthesis of secondary metabolites;Microbial metabolism in diverse environments;Biosynthesis of plant secondary metabolites;Other	rp
2166	FAUX	Coniferylalcohol@10.587-rp	Coniferylalcohol	180.078	10.587	C10H12O3	#N/A	Metabolic pathways;Biosynthesis of secondary metabolites;Phenylpropanoid biosynthesis;Biosynthesis of phenylpropanoids;Biosynthesis of various secondary metabolites - part 2;Other	rp
2167	FAUX	Coniferylalcohol@9.153-rp	Coniferylalcohol	180.078	9.153	C10H12O3	#N/A	Metabolic pathways;Biosynthesis of secondary metabolites;Phenylpropanoid biosynthesis;Biosynthesis of phenylpropanoids;Biosynthesis of various secondary metabolites - part 2;Other	rp
2168	FAUX	Coniferylalcohol@12.474-rp	Coniferylalcohol	180.078	12.474	C10H12O3	#N/A	Metabolic pathways;Biosynthesis of secondary metabolites;Phenylpropanoid biosynthesis;Biosynthesis of phenylpropanoids;Biosynthesis of various secondary metabolites - part 2;Other	rp
2169	FAUX	Coniferylalcohol@13.52-rp	Coniferylalcohol	180.079	13.52	C10H12O3	#N/A	Metabolic pathways;Biosynthesis of secondary metabolites;Phenylpropanoid biosynthesis;Biosynthesis of phenylpropanoids;Biosynthesis of various secondary metabolites - part 2;Other	rp
2170	FAUX	Coniferylalcohol@11.164-rp	Coniferylalcohol	180.079	11.164	C10H12O3	#N/A	Metabolic pathways;Biosynthesis of secondary metabolites;Phenylpropanoid biosynthesis;Biosynthesis of phenylpropanoids;Biosynthesis of various secondary metabolites - part 2;Other	rp
2171	FAUX	Coniferylalcohol@10.806-rp	Coniferylalcohol	180.079	10.806	C10H12O3	#N/A	Metabolic pathways;Biosynthesis of secondary metabolites;Phenylpropanoid biosynthesis;Biosynthesis of phenylpropanoids;Biosynthesis of various secondary metabolites - part 2;Other	rp
2172	FAUX	Coniferylalcohol@11.925-rp	Coniferylalcohol	180.079	11.925	C10H12O3	#N/A	Metabolic pathways;Biosynthesis of secondary metabolites;Phenylpropanoid biosynthesis;Biosynthesis of phenylpropanoids;Biosynthesis of various secondary metabolites - part 2;Other	rp
2173	FAUX	Coniferylalcohol@8.913-rp	Coniferylalcohol	180.079	8.913	C10H12O3	#N/A	Metabolic pathways;Biosynthesis of secondary metabolites;Phenylpropanoid biosynthesis;Biosynthesis of phenylpropanoids;Biosynthesis of various secondary metabolites - part 2;Other	rp
2174	FAUX	Coniferylalcohol@8.674-rp	Coniferylalcohol	180.079	8.674	C10H12O3	#N/A	Metabolic pathways;Biosynthesis of secondary metabolites;Phenylpropanoid biosynthesis;Biosynthesis of phenylpropanoids;Biosynthesis of various secondary metabolites - part 2;Other	rp
2175	FAUX	Coniferylalcohol@10.286-rp	Coniferylalcohol	180.079	10.286	C10H12O3	#N/A	Metabolic pathways;Biosynthesis of secondary metabolites;Phenylpropanoid biosynthesis;Biosynthesis of phenylpropanoids;Biosynthesis of various secondary metabolites - part 2;Other	rp
2176	FAUX	3-hydroxykynurenamine@7.559-rp	3-hydroxykynurenamine	180.09	7.559	C9H12N2O2	#N/A	Metabolic pathways;Tryptophan metabolism	rp
2177	FAUX	trans-Stilbene@14.578-rp	trans-Stilbene	180.094	14.578	C14H12	553649	#N/A	rp
2178	FAUX	3-BHA@8.433-rp	3-BHA	180.115	8.433	C11H16O2	8145	#N/A	rp
2179	FAUX	3-BHA@9.943-rp	3-BHA	180.115	9.943	C11H16O2	8145	#N/A	rp
39	VRAI	3-BHA@10.963-rp	3-BHA	180.115	10.963	C11H16O2	8145	#N/A	rp
2180	FAUX	3-BHA@11.848-rp	3-BHA	180.116	11.848	C11H16O2	8145	#N/A	rp
2181	FAUX	Rilmenidine@7.831-rp	Rilmenidine	180.126	7.831	C10H16N2O	61963	#N/A	rp
2182	FAUX	1,1'-BICYCLOHEXYL-4-ONE@14.986-rp	1,1'-BICYCLOHEXYL-4-ONE	180.151	14.986	C12H20O	38041	#N/A	rp
2183	FAUX	1,1'-BICYCLOHEXYL-4-ONE@22.885-rp	1,1'-BICYCLOHEXYL-4-ONE	180.151	22.885	C12H20O	38041	#N/A	rp
2184	FAUX	1,1'-BICYCLOHEXYL-4-ONE@14.423-rp	1,1'-BICYCLOHEXYL-4-ONE	180.152	14.423	C12H20O	38041	#N/A	rp
2185	FAUX	180.54757@6.604-rp	#N/A	180.548	6.604	#N/A	#N/A	#N/A	rp
2186	FAUX	180.96162@5.029-rp	#N/A	180.962	5.029	C2H3N3O3S2	#N/A	#N/A	rp
2187	FAUX	181.00963@1.448-rp	#N/A	181.01	1.448	C3H10N3P3	#N/A	#N/A	rp
2188	FAUX	(Phenylsulfonyl)acetonitrile@7.101-rp	(Phenylsulfonyl)acetonitrile	181.019	7.101	C8H7NO2S	74075	#N/A	rp
40	VRAI	(Phenylsulfonyl)acetonitrile@3.411-rp	(Phenylsulfonyl)acetonitrile	181.02	3.411	C8H7NO2S	74075	#N/A	rp
2189	FAUX	(Phenylsulfonyl)acetonitrile@7.528-rp	(Phenylsulfonyl)acetonitrile	181.02	7.528	C8H7NO2S	74075	#N/A	rp
2190	FAUX	(Phenylsulfonyl)acetonitrile@7.696-rp	(Phenylsulfonyl)acetonitrile	181.02	7.696	C8H7NO2S	74075	#N/A	rp
2191	FAUX	(Phenylsulfonyl)acetonitrile@5.327-rp	(Phenylsulfonyl)acetonitrile	181.02	5.327	C8H7NO2S	74075	#N/A	rp
2192	FAUX	(Phenylsulfonyl)acetonitrile@7.089-rp	(Phenylsulfonyl)acetonitrile	181.02	7.089	C8H7NO2S	74075	#N/A	rp
2193	FAUX	(Phenylsulfonyl)acetonitrile@5.972-rp	(Phenylsulfonyl)acetonitrile	181.02	5.972	C8H7NO2S	74075	#N/A	rp
2194	FAUX	(Phenylsulfonyl)acetonitrile@10.081-rp	(Phenylsulfonyl)acetonitrile	181.02	10.081	C8H7NO2S	74075	#N/A	rp
2195	FAUX	(Phenylsulfonyl)acetonitrile@6.545-rp	(Phenylsulfonyl)acetonitrile	181.02	6.545	C8H7NO2S	74075	#N/A	rp
2196	FAUX	4,6-Dimethyl-2H-[1,2,3]triazolo[4,5-d]pyrimidine-5,7(4H,6H)-dione@2.078-rp	4,6-Dimethyl-2H-[1,2,3]triazolo[4,5-d]pyrimidine-5,7(4H,6H)-dione	181.06	2.078	C6H7N5O2	86521	Other	rp
2197	FAUX	4,6-Dimethyl-2H-[1,2,3]triazolo[4,5-d]pyrimidine-5,7(4H,6H)-dione@3.092-rp	4,6-Dimethyl-2H-[1,2,3]triazolo[4,5-d]pyrimidine-5,7(4H,6H)-dione	181.06	3.092	C6H7N5O2	86521	Other	rp
2198	FAUX	4,6-Dimethyl-2H-[1,2,3]triazolo[4,5-d]pyrimidine-5,7(4H,6H)-dione@4.594-rp	4,6-Dimethyl-2H-[1,2,3]triazolo[4,5-d]pyrimidine-5,7(4H,6H)-dione	181.06	4.594	C6H7N5O2	86521	Other	rp
2199	FAUX	N-(4-Methylphenyl)hydrazinecarbothioamide@6.534-rp	N-(4-Methylphenyl)hydrazinecarbothioamide	181.068	6.534	C8H11N3S	644197	#N/A	rp
2200	FAUX	N-(4-Methylphenyl)hydrazinecarbothioamide@6.885-rp	N-(4-Methylphenyl)hydrazinecarbothioamide	181.068	6.885	C8H11N3S	644197	#N/A	rp
2201	FAUX	181.07144@3.806-rp	#N/A	181.071	3.806	C5H7N7O	#N/A	#N/A	rp
2202	FAUX	181.0716@1.101-rp	#N/A	181.072	1.101	C5H7N7O	#N/A	#N/A	rp
2203	FAUX	Beta-tyrosine@9.334-rp	Beta-tyrosine	181.074	9.334	C9H11NO3	#N/A	Metabolic pathways;Biosynthesis of secondary metabolites;Biosynthesis of plant secondary metabolites;2-Oxocarboxylic acid metabolism;Biosynthesis of alkaloids derived from shikimate pathway;Phenylpropanoid biosynthesis;Biosynthesis of amino acids;Phenylalanine metabolism;Tyrosine metabolism;Isoquinoline alkaloid biosynthesis;Biosynthesis of various secondary metabolites - part 2;Glucosinolate bio…	rp
2204	FAUX	Beta-tyrosine@8.878-rp	Beta-tyrosine	181.074	8.878	C9H11NO3	#N/A	Metabolic pathways;Biosynthesis of secondary metabolites;Biosynthesis of plant secondary metabolites;2-Oxocarboxylic acid metabolism;Biosynthesis of alkaloids derived from shikimate pathway;Phenylpropanoid biosynthesis;Biosynthesis of amino acids;Phenylalanine metabolism;Tyrosine metabolism;Isoquinoline alkaloid biosynthesis;Biosynthesis of various secondary metabolites - part 2;Glucosinolate bio…	rp
2205	FAUX	Beta-tyrosine@8.666-rp	Beta-tyrosine	181.074	8.666	C9H11NO3	#N/A	Metabolic pathways;Biosynthesis of secondary metabolites;Biosynthesis of plant secondary metabolites;2-Oxocarboxylic acid metabolism;Biosynthesis of alkaloids derived from shikimate pathway;Phenylpropanoid biosynthesis;Biosynthesis of amino acids;Phenylalanine metabolism;Tyrosine metabolism;Isoquinoline alkaloid biosynthesis;Biosynthesis of various secondary metabolites - part 2;Glucosinolate bio…	rp
2206	FAUX	Beta-tyrosine@1.457-rp	Beta-tyrosine	181.074	1.457	C9H11NO3	#N/A	Metabolic pathways;Biosynthesis of secondary metabolites;Biosynthesis of plant secondary metabolites;2-Oxocarboxylic acid metabolism;Biosynthesis of alkaloids derived from shikimate pathway;Phenylpropanoid biosynthesis;Biosynthesis of amino acids;Phenylalanine metabolism;Tyrosine metabolism;Isoquinoline alkaloid biosynthesis;Biosynthesis of various secondary metabolites - part 2;Glucosinolate bio…	rp
2207	FAUX	Beta-tyrosine@5.738-rp	Beta-tyrosine	181.074	5.738	C9H11NO3	#N/A	Metabolic pathways;Biosynthesis of secondary metabolites;Biosynthesis of plant secondary metabolites;2-Oxocarboxylic acid metabolism;Biosynthesis of alkaloids derived from shikimate pathway;Phenylpropanoid biosynthesis;Biosynthesis of amino acids;Phenylalanine metabolism;Tyrosine metabolism;Isoquinoline alkaloid biosynthesis;Biosynthesis of various secondary metabolites - part 2;Glucosinolate bio…	rp
2208	FAUX	Beta-tyrosine@6.494-rp	Beta-tyrosine	181.074	6.494	C9H11NO3	#N/A	Metabolic pathways;Biosynthesis of secondary metabolites;Biosynthesis of plant secondary metabolites;2-Oxocarboxylic acid metabolism;Biosynthesis of alkaloids derived from shikimate pathway;Phenylpropanoid biosynthesis;Biosynthesis of amino acids;Phenylalanine metabolism;Tyrosine metabolism;Isoquinoline alkaloid biosynthesis;Biosynthesis of various secondary metabolites - part 2;Glucosinolate bio…	rp
2209	FAUX	Beta-tyrosine@5.923-rp	Beta-tyrosine	181.074	5.923	C9H11NO3	#N/A	Metabolic pathways;Biosynthesis of secondary metabolites;Biosynthesis of plant secondary metabolites;2-Oxocarboxylic acid metabolism;Biosynthesis of alkaloids derived from shikimate pathway;Phenylpropanoid biosynthesis;Biosynthesis of amino acids;Phenylalanine metabolism;Tyrosine metabolism;Isoquinoline alkaloid biosynthesis;Biosynthesis of various secondary metabolites - part 2;Glucosinolate bio…	rp
2210	FAUX	Beta-tyrosine@2.349-rp	Beta-tyrosine	181.074	2.349	C9H11NO3	#N/A	Metabolic pathways;Biosynthesis of secondary metabolites;Biosynthesis of plant secondary metabolites;2-Oxocarboxylic acid metabolism;Biosynthesis of alkaloids derived from shikimate pathway;Phenylpropanoid biosynthesis;Biosynthesis of amino acids;Phenylalanine metabolism;Tyrosine metabolism;Isoquinoline alkaloid biosynthesis;Biosynthesis of various secondary metabolites - part 2;Glucosinolate bio…	rp
2211	FAUX	Beta-tyrosine@1.888-rp	Beta-tyrosine	181.074	1.888	C9H11NO3	#N/A	Metabolic pathways;Biosynthesis of secondary metabolites;Biosynthesis of plant secondary metabolites;2-Oxocarboxylic acid metabolism;Biosynthesis of alkaloids derived from shikimate pathway;Phenylpropanoid biosynthesis;Biosynthesis of amino acids;Phenylalanine metabolism;Tyrosine metabolism;Isoquinoline alkaloid biosynthesis;Biosynthesis of various secondary metabolites - part 2;Glucosinolate bio…	rp
2212	FAUX	caricotamide@3.515-rp	caricotamide	181.086	3.515	C8H11N3O2	357124	#N/A	rp
2213	FAUX	181.108@5.628-rp	#N/A	181.108	5.628	C6H11N7	#N/A	#N/A	rp
2214	FAUX	3,4-Dimethoxyphenethylamine@12.15-rp	3,4-Dimethoxyphenethylamine	181.11	12.15	C10H15NO2	8114	#N/A	rp
2215	FAUX	3,4-Dimethoxyphenethylamine@12.85-rp	3,4-Dimethoxyphenethylamine	181.111	12.85	C10H15NO2	8114	#N/A	rp
2216	FAUX	Dicyclohexylamine@8.052-rp	Dicyclohexylamine	181.183	8.052	C12H23N	7301	#N/A	rp
2217	FAUX	181.62035@8.533-rp	#N/A	181.62	8.533	#N/A	#N/A	#N/A	rp
2218	FAUX	1,2-Benzoxathiine2,2-dioxide@0.904-rp	1,2-Benzoxathiine2,2-dioxide	182.004	0.904	C8H6O3S	250024	#N/A	rp
2219	FAUX	4-amino-3-(2-furyl)-5-mercapto-1,2,4-triazole@8.027-rp	4-amino-3-(2-furyl)-5-mercapto-1,2,4-triazole	182.026	8.027	C6H6N4OS	573726	#N/A	rp
2220	FAUX	182.02788@5.971-rp	#N/A	182.028	5.971	C12H7P	#N/A	#N/A	rp
2221	FAUX	182.02788@6.278-rp	#N/A	182.028	6.278	C4H11N2O2PS	#N/A	#N/A	rp
2222	FAUX	182.02794@7.317-rp	#N/A	182.028	7.317	C12H7P	#N/A	#N/A	rp
2223	FAUX	182.02796@7.485-rp	#N/A	182.028	7.485	C12H7P	#N/A	#N/A	rp
2224	FAUX	1-methyluricacid@3.581-rp	1-methyluricacid	182.044	3.581	C6H6N4O3	#N/A	Other	rp
2225	FAUX	1-methyluricacid@3.158-rp	1-methyluricacid	182.044	3.158	C6H6N4O3	#N/A	Other	rp
2226	FAUX	3,4-dimethoxybenzoicacid@9.25-rp	3,4-dimethoxybenzoicacid	182.058	9.25	C9H10O4	#N/A	Metabolic pathways;Biosynthesis of secondary metabolites;Microbial metabolism in diverse environments;Degradation of aromatic compounds;Phenylalanine metabolism;Tyrosine metabolism;Biosynthesis of various secondary metabolites - part 2;Other	rp
2227	FAUX	3,4-dimethoxybenzoicacid@3.941-rp	3,4-dimethoxybenzoicacid	182.058	3.941	C9H10O4	#N/A	Metabolic pathways;Biosynthesis of secondary metabolites;Microbial metabolism in diverse environments;Degradation of aromatic compounds;Phenylalanine metabolism;Tyrosine metabolism;Biosynthesis of various secondary metabolites - part 2;Other	rp
2228	FAUX	3,4-dimethoxybenzoicacid@4.164-rp	3,4-dimethoxybenzoicacid	182.058	4.164	C9H10O4	#N/A	Metabolic pathways;Biosynthesis of secondary metabolites;Microbial metabolism in diverse environments;Degradation of aromatic compounds;Phenylalanine metabolism;Tyrosine metabolism;Biosynthesis of various secondary metabolites - part 2;Other	rp
2229	FAUX	3,4-dimethoxybenzoicacid@8.754-rp	3,4-dimethoxybenzoicacid	182.058	8.754	C9H10O4	#N/A	Metabolic pathways;Biosynthesis of secondary metabolites;Microbial metabolism in diverse environments;Degradation of aromatic compounds;Phenylalanine metabolism;Tyrosine metabolism;Biosynthesis of various secondary metabolites - part 2;Other	rp
2230	FAUX	MFCD00182654@3.321-rp	MFCD00182654	182.069	3.321	C8H10N2O3	2109201	Metabolic pathways;Biosynthesis of secondary metabolites;Other	rp
2231	FAUX	Methylphenyldimethoxysilane@5.843-rp	Methylphenyldimethoxysilane	182.077	5.843	C9H14O2Si	17184	#N/A	rp
2232	FAUX	Galactitol@1.073-rp	Galactitol	182.079	1.073	C6H14O6	#N/A	Metabolic pathways;ABC transporters;Other	rp
2233	FAUX	Iridotrial@13.805-rp	Iridotrial	182.094	13.805	C10H14O3	20577491	Metabolic pathways;Biosynthesis of secondary metabolites;Other	rp
2234	FAUX	Iridotrial@12.811-rp	Iridotrial	182.094	12.811	C10H14O3	20577491	Metabolic pathways;Biosynthesis of secondary metabolites;Other	rp
2235	FAUX	Iridotrial@12.43-rp	Iridotrial	182.094	12.43	C10H14O3	20577491	Metabolic pathways;Biosynthesis of secondary metabolites;Other	rp
2236	FAUX	Iridotrial@7.535-rp	Iridotrial	182.095	7.535	C10H14O3	20577491	Metabolic pathways;Biosynthesis of secondary metabolites;Other	rp
2237	FAUX	Iridotrial@11.466-rp	Iridotrial	182.095	11.466	C10H14O3	20577491	Metabolic pathways;Biosynthesis of secondary metabolites;Other	rp
2238	FAUX	Iridotrial@8.58-rp	Iridotrial	182.095	8.58	C10H14O3	20577491	Metabolic pathways;Biosynthesis of secondary metabolites;Other	rp
2239	FAUX	(3,4-Dimethoxybenzyl)hydrazine@16.917-rp	(3,4-Dimethoxybenzyl)hydrazine	182.105	16.917	C9H14N2O2	8354	#N/A	rp
2240	FAUX	(3,4-Dimethoxybenzyl)hydrazine@10.218-rp	(3,4-Dimethoxybenzyl)hydrazine	182.105	10.218	C9H14N2O2	8354	#N/A	rp
2241	FAUX	(3,4-Dimethoxybenzyl)hydrazine@3.155-rp	(3,4-Dimethoxybenzyl)hydrazine	182.106	3.155	C9H14N2O2	8354	#N/A	rp
2242	FAUX	(3,4-Dimethoxybenzyl)hydrazine@5.824-rp	(3,4-Dimethoxybenzyl)hydrazine	182.106	5.824	C9H14N2O2	8354	#N/A	rp
2243	FAUX	4-benzyltoluene@13.068-rp	4-benzyltoluene	182.109	13.068	C14H14	62501	#N/A	rp
2244	FAUX	4-benzyltoluene@14.576-rp	4-benzyltoluene	182.11	14.576	C14H14	62501	#N/A	rp
2245	FAUX	Decahydro-2-naphthoicacid@11.741-rp	Decahydro-2-naphthoicacid	182.131	11.741	C11H18O2	#N/A	Microbial metabolism in diverse environments;Other	rp
41	VRAI	Decahydro-2-naphthoicacid@11.574-rp	Decahydro-2-naphthoicacid	182.131	11.574	C11H18O2	#N/A	Microbial metabolism in diverse environments;Other	rp
2246	FAUX	Decahydro-2-naphthoicacid@12.031-rp	Decahydro-2-naphthoicacid	182.131	12.031	C11H18O2	#N/A	Microbial metabolism in diverse environments;Other	rp
2247	FAUX	Saccharin@4.731-rp	Saccharin	182.999	4.731	C7H5NO3S	4959	Other	rp
2248	FAUX	p-hydroxyphenylacetothiohydroximicacid@4.449-rp	p-hydroxyphenylacetothiohydroximicacid	183.035	4.449	C8H9NO2S	#N/A	2-Oxocarboxylic acid metabolism;Glucosinolate biosynthesis	rp
2249	FAUX	p-hydroxyphenylacetothiohydroximicacid@5.706-rp	p-hydroxyphenylacetothiohydroximicacid	183.036	5.706	C8H9NO2S	#N/A	2-Oxocarboxylic acid metabolism;Glucosinolate biosynthesis	rp
2250	FAUX	p-hydroxyphenylacetothiohydroximicacid@7.102-rp	p-hydroxyphenylacetothiohydroximicacid	183.036	7.102	C8H9NO2S	#N/A	2-Oxocarboxylic acid metabolism;Glucosinolate biosynthesis	rp
2251	FAUX	p-hydroxyphenylacetothiohydroximicacid@6.541-rp	p-hydroxyphenylacetothiohydroximicacid	183.036	6.541	C8H9NO2S	#N/A	2-Oxocarboxylic acid metabolism;Glucosinolate biosynthesis	rp
2252	FAUX	p-hydroxyphenylacetothiohydroximicacid@3.406-rp	p-hydroxyphenylacetothiohydroximicacid	183.036	3.406	C8H9NO2S	#N/A	2-Oxocarboxylic acid metabolism;Glucosinolate biosynthesis	rp
2253	FAUX	p-hydroxyphenylacetothiohydroximicacid@9.148-rp	p-hydroxyphenylacetothiohydroximicacid	183.036	9.148	C8H9NO2S	#N/A	2-Oxocarboxylic acid metabolism;Glucosinolate biosynthesis	rp
2254	FAUX	p-hydroxyphenylacetothiohydroximicacid@8.428-rp	p-hydroxyphenylacetothiohydroximicacid	183.036	8.428	C8H9NO2S	#N/A	2-Oxocarboxylic acid metabolism;Glucosinolate biosynthesis	rp
2255	FAUX	p-hydroxyphenylacetothiohydroximicacid@10.306-rp	p-hydroxyphenylacetothiohydroximicacid	183.036	10.306	C8H9NO2S	#N/A	2-Oxocarboxylic acid metabolism;Glucosinolate biosynthesis	rp
2256	FAUX	183.03813@0.849-rp	#N/A	183.038	0.849	C4H9NO7	#N/A	#N/A	rp
2257	FAUX	183.05054@1.393-rp	#N/A	183.051	1.393	C4H5N7O2	#N/A	#N/A	rp
2258	FAUX	3,5-dihydroxyphenylglycine@1.534-rp	3,5-dihydroxyphenylglycine	183.053	1.534	C8H9NO4	8096190	Metabolic pathways;Biosynthesis of secondary metabolites;Microbial metabolism in diverse environments;Other	rp
2259	FAUX	3,5-dihydroxyphenylglycine@2.862-rp	3,5-dihydroxyphenylglycine	183.053	2.862	C8H9NO4	8096190	Metabolic pathways;Biosynthesis of secondary metabolites;Microbial metabolism in diverse environments;Other	rp
2260	FAUX	3,5-dihydroxyphenylglycine@9.238-rp	3,5-dihydroxyphenylglycine	183.053	9.238	C8H9NO4	8096190	Metabolic pathways;Biosynthesis of secondary metabolites;Microbial metabolism in diverse environments;Other	rp
2261	FAUX	3,5-dihydroxyphenylglycine@4.744-rp	3,5-dihydroxyphenylglycine	183.053	4.744	C8H9NO4	8096190	Metabolic pathways;Biosynthesis of secondary metabolites;Microbial metabolism in diverse environments;Other	rp
2262	FAUX	3,5-dihydroxyphenylglycine@3.674-rp	3,5-dihydroxyphenylglycine	183.053	3.674	C8H9NO4	8096190	Metabolic pathways;Biosynthesis of secondary metabolites;Microbial metabolism in diverse environments;Other	rp
2263	FAUX	3,5-dihydroxyphenylglycine@4.202-rp	3,5-dihydroxyphenylglycine	183.054	4.202	C8H9NO4	8096190	Metabolic pathways;Biosynthesis of secondary metabolites;Microbial metabolism in diverse environments;Other	rp
2264	FAUX	3,5-dihydroxyphenylglycine@3.072-rp	3,5-dihydroxyphenylglycine	183.054	3.072	C8H9NO4	8096190	Metabolic pathways;Biosynthesis of secondary metabolites;Microbial metabolism in diverse environments;Other	rp
2265	FAUX	Phosphocholine@17.293-rp	Phosphocholine	183.066	17.293	C5H14NO4P	119298	#N/A	rp
2266	FAUX	Phosphocholine@16.806-rp	Phosphocholine	183.066	16.806	C5H14NO4P	119298	#N/A	rp
2267	FAUX	Phosphocholine@27.873-rp	Phosphocholine	183.066	27.873	C5H14NO4P	119298	#N/A	rp
2268	FAUX	183.08724@1.086-rp	#N/A	183.087	1.086	C5H9N7O	#N/A	#N/A	rp
2269	FAUX	Adrenaline@1.426-rp	Adrenaline	183.089	1.426	C9H13NO3	#N/A	Metabolic pathways;Tyrosine metabolism;Other	rp
2270	FAUX	Adrenaline@7.63-rp	Adrenaline	183.089	7.63	C9H13NO3	#N/A	Metabolic pathways;Tyrosine metabolism;Other	rp
2271	FAUX	Adrenaline@7.837-rp	Adrenaline	183.089	7.837	C9H13NO3	#N/A	Metabolic pathways;Tyrosine metabolism;Other	rp
2272	FAUX	Adrenaline@7.353-rp	Adrenaline	183.09	7.353	C9H13NO3	#N/A	Metabolic pathways;Tyrosine metabolism;Other	rp
2273	FAUX	Acetyltropine@1.66-rp	Acetyltropine	183.126	1.66	C10H17NO2	#N/A	Other	rp
2274	FAUX	Acetyltropine@1.44-rp	Acetyltropine	183.126	1.44	C10H17NO2	#N/A	Other	rp
2275	FAUX	183.52052@8.076-rp	#N/A	183.521	8.076	#N/A	#N/A	#N/A	rp
2276	FAUX	183.53988@11.757-rp	#N/A	183.54	11.757	#N/A	#N/A	#N/A	rp
2277	FAUX	183.99643@4.803-rp	#N/A	183.996	4.803	C4H11O2P3	#N/A	#N/A	rp
2278	FAUX	184.01758@7.1-rp	#N/A	184.018	7.1	C3H10N2O3P2	#N/A	#N/A	rp
2279	FAUX	4-Oxo-4-(2-thienyl)butyricacid@5.832-rp	4-Oxo-4-(2-thienyl)butyricacid	184.02	5.832	C8H8O3S	70754	#N/A	rp
2280	FAUX	4-Oxo-4-(2-thienyl)butyricacid@6.077-rp	4-Oxo-4-(2-thienyl)butyricacid	184.02	6.077	C8H8O3S	70754	#N/A	rp
2281	FAUX	5-hydroxyisourate@1.763-rp	5-hydroxyisourate	184.023	1.763	C5H4N4O4	#N/A	Metabolic pathways;Microbial metabolism in diverse environments;Other	rp
2282	FAUX	3,4-dihydro-1,2,4-benzothiadiazine-1,1-dioxide@5.186-rp	3,4-dihydro-1,2,4-benzothiadiazine-1,1-dioxide	184.031	5.186	C7H8N2O2S	107323	#N/A	rp
2283	FAUX	Dibenzothiophene@1.077-rp	Dibenzothiophene	184.035	1.077	C12H8S	2915	#N/A	rp
2284	FAUX	184.03754@7.546-rp	#N/A	184.038	7.546	C9H4N4O	#N/A	Metabolic pathways;Microbial metabolism in diverse environments;Tyrosine metabolism;Aminobenzoate degradation	rp
2285	FAUX	184.04737@11.837-rp	#N/A	184.047	11.837	C9H13PS	#N/A	#N/A	rp
2286	FAUX	Dimethyl4,5-imidazoledicarboxylate@3.429-rp	Dimethyl4,5-imidazoledicarboxylate	184.049	3.429	C7H8N2O4	69266	#N/A	rp
2287	FAUX	184.07118@6.019-rp	#N/A	184.071	6.019	C5H8N6O2	#N/A	#N/A	rp
42	VRAI	2-hydroxy-6-oxo-7-methylocta-2,4-dienoicacid@13.651-rp	2-hydroxy-6-oxo-7-methylocta-2,4-dienoicacid	184.073	13.651	C9H12O4	#N/A	Metabolic pathways;Microbial metabolism in diverse environments;Degradation of aromatic compounds;Phenylalanine metabolism;Tyrosine metabolism;Other	rp
43	VRAI	2-hydroxy-6-oxo-7-methylocta-2,4-dienoicacid@10.181-rp	2-hydroxy-6-oxo-7-methylocta-2,4-dienoicacid	184.074	10.181	C9H12O4	#N/A	Metabolic pathways;Microbial metabolism in diverse environments;Degradation of aromatic compounds;Phenylalanine metabolism;Tyrosine metabolism;Other	rp
2288	FAUX	2-hydroxy-6-oxo-7-methylocta-2,4-dienoicacid@9.862-rp	2-hydroxy-6-oxo-7-methylocta-2,4-dienoicacid	184.074	9.862	C9H12O4	#N/A	Metabolic pathways;Microbial metabolism in diverse environments;Degradation of aromatic compounds;Phenylalanine metabolism;Tyrosine metabolism;Other	rp
2289	FAUX	Veronal@10.197-rp	Veronal	184.085	10.197	C8H12N2O3	2206	#N/A	rp
2290	FAUX	Veronal@2.074-rp	Veronal	184.085	2.074	C8H12N2O3	2206	#N/A	rp
2291	FAUX	Veronal@6.5-rp	Veronal	184.085	6.5	C8H12N2O3	2206	#N/A	rp
2292	FAUX	Benzhydrol@13.667-rp	Benzhydrol	184.089	13.667	C13H12O	6770	#N/A	rp
2293	FAUX	184.10765@8.804-rp	#N/A	184.108	8.804	C6H12N6O	#N/A	#N/A	rp
2294	FAUX	1,6,6-trimethyl-2,7-dioxabicyclononan-3-one@10.609-rp	1,6,6-trimethyl-2,7-dioxabicyclononan-3-one	184.11	10.609	C10H16O3	#N/A	Metabolic pathways;Biosynthesis of secondary metabolites;Degradation of aromatic compounds;Other	rp
2295	FAUX	1,6,6-trimethyl-2,7-dioxabicyclononan-3-one@10.075-rp	1,6,6-trimethyl-2,7-dioxabicyclononan-3-one	184.11	10.075	C10H16O3	#N/A	Metabolic pathways;Biosynthesis of secondary metabolites;Degradation of aromatic compounds;Other	rp
2296	FAUX	1,6,6-trimethyl-2,7-dioxabicyclononan-3-one@11.577-rp	1,6,6-trimethyl-2,7-dioxabicyclononan-3-one	184.11	11.577	C10H16O3	#N/A	Metabolic pathways;Biosynthesis of secondary metabolites;Degradation of aromatic compounds;Other	rp
2297	FAUX	1,6,6-trimethyl-2,7-dioxabicyclononan-3-one@7.215-rp	1,6,6-trimethyl-2,7-dioxabicyclononan-3-one	184.11	7.215	C10H16O3	#N/A	Metabolic pathways;Biosynthesis of secondary metabolites;Degradation of aromatic compounds;Other	rp
2298	FAUX	1,6,6-trimethyl-2,7-dioxabicyclononan-3-one@11.151-rp	1,6,6-trimethyl-2,7-dioxabicyclononan-3-one	184.11	11.151	C10H16O3	#N/A	Metabolic pathways;Biosynthesis of secondary metabolites;Degradation of aromatic compounds;Other	rp
2299	FAUX	apronalide@7.044-rp	apronalide	184.121	7.044	C9H16N2O2	10264	#N/A	rp
2300	FAUX	apronalide@6.106-rp	apronalide	184.121	6.106	C9H16N2O2	10264	#N/A	rp
2301	FAUX	10-Undecenoicacid@13.599-rp	10-Undecenoicacid	184.146	13.599	C11H20O2	10771160	#N/A	rp
2302	FAUX	10-Undecenoicacid@12.768-rp	10-Undecenoicacid	184.146	12.768	C11H20O2	10771160	#N/A	rp
2303	FAUX	10-Undecenoicacid@12.547-rp	10-Undecenoicacid	184.147	12.547	C11H20O2	10771160	#N/A	rp
2304	FAUX	10-Undecenoicacid@12.32-rp	10-Undecenoicacid	184.147	12.32	C11H20O2	10771160	#N/A	rp
2305	FAUX	10-Undecenoicacid@15.722-rp	10-Undecenoicacid	184.147	15.722	C11H20O2	10771160	#N/A	rp
2306	FAUX	10-Undecenoicacid@13.331-rp	10-Undecenoicacid	184.147	13.331	C11H20O2	10771160	#N/A	rp
2307	FAUX	10-Undecenoicacid@13.912-rp	10-Undecenoicacid	184.147	13.912	C11H20O2	10771160	#N/A	rp
2308	FAUX	Laurylaldehyde@18.95-rp	Laurylaldehyde	184.183	18.95	C12H24O	7902	#N/A	rp
2309	FAUX	Laurylaldehyde@18.78-rp	Laurylaldehyde	184.183	18.78	C12H24O	7902	#N/A	rp
2310	FAUX	184.51526@10.542-rp	#N/A	184.515	10.542	#N/A	#N/A	#N/A	rp
2311	FAUX	DM6651000@11.922-rp	DM6651000	184.988	11.922	C7H4ClNO3	8188	#N/A	rp
2312	FAUX	2-Aminobicyclo[3.1.0]hexane-2,6-dicarboxylicacid@1.454-rp	2-Aminobicyclo[3.1.0]hexane-2,6-dicarboxylicacid	185.069	1.454	C8H11NO4	102788	#N/A	rp
2313	FAUX	Secnidazole@1.378-rp	Secnidazole	185.08	1.378	C7H11N3O3	64839	#N/A	rp
2314	FAUX	2-methylcyclohexanonethiosemicarbazone@1.259-rp	2-methylcyclohexanonethiosemicarbazone	185.099	1.259	C8H15N3S	21133300	#N/A	rp
2315	FAUX	Ecgonine@1.403-rp	Ecgonine	185.105	1.403	C9H15NO3	#N/A	Other	rp
2316	FAUX	Ecgonine@1.302-rp	Ecgonine	185.105	1.302	C9H15NO3	#N/A	Other	rp
2317	FAUX	Ecgonine@8.077-rp	Ecgonine	185.105	8.077	C9H15NO3	#N/A	Other	rp
2318	FAUX	Ecgonine@1.575-rp	Ecgonine	185.105	1.575	C9H15NO3	#N/A	Other	rp
2319	FAUX	Ecgonine@7.37-rp	Ecgonine	185.106	7.37	C9H15NO3	#N/A	Other	rp
2320	FAUX	OZ4150000@1.631-rp	OZ4150000	185.142	1.631	C10H19NO2	54973	#N/A	rp
2321	FAUX	185.98809@0.959-rp	#N/A	185.988	0.959	#N/A	#N/A	#N/A	rp
2322	FAUX	185.98811@1.06-rp	#N/A	185.988	1.06	#N/A	#N/A	#N/A	rp
2323	FAUX	4-chlorophenoxyaceticacid@10.578-rp	4-chlorophenoxyaceticacid	186.009	10.578	C8H7ClO3	#N/A	Microbial metabolism in diverse environments;Degradation of aromatic compounds;Other	rp
2324	FAUX	186.05035@1.109-rp	#N/A	186.05	1.109	C4H6N6O3	#N/A	#N/A	rp
2325	FAUX	SX2275000@1.69-rp	SX2275000	186.05	1.69	C12H10S	8436	#N/A	rp
2326	FAUX	2-carboxycyclohexylaceticacid@9.285-rp	2-carboxycyclohexylaceticacid	186.089	9.285	C9H14O4	#N/A	Microbial metabolism in diverse environments;Other	rp
2327	FAUX	2-carboxycyclohexylaceticacid@8.874-rp	2-carboxycyclohexylaceticacid	186.089	8.874	C9H14O4	#N/A	Microbial metabolism in diverse environments;Other	rp
44	VRAI	2-carboxycyclohexylaceticacid@13.618-rp	2-carboxycyclohexylaceticacid	186.09	13.618	C9H14O4	#N/A	Microbial metabolism in diverse environments;Other	rp
45	VRAI	2-carboxycyclohexylaceticacid@10.191-rp	2-carboxycyclohexylaceticacid	186.09	10.191	C9H14O4	#N/A	Microbial metabolism in diverse environments;Other	rp
2328	FAUX	2-carboxycyclohexylaceticacid@11.749-rp	2-carboxycyclohexylaceticacid	186.09	11.749	C9H14O4	#N/A	Microbial metabolism in diverse environments;Other	rp
2329	FAUX	2-carboxycyclohexylaceticacid@8.578-rp	2-carboxycyclohexylaceticacid	186.09	8.578	C9H14O4	#N/A	Microbial metabolism in diverse environments;Other	rp
2330	FAUX	E-2-Benzylidenecyclohexanone@13.665-rp	E-2-Benzylidenecyclohexanone	186.105	13.665	C13H14O	4524597	#N/A	rp
2331	FAUX	6-hydroxy-5-isopropenyl-2-methylhexanoicacid@12.08-rp	6-hydroxy-5-isopropenyl-2-methylhexanoicacid	186.126	12.08	C10H18O3	#N/A	Degradation of aromatic compounds;Other	rp
2332	FAUX	6-hydroxy-5-isopropenyl-2-methylhexanoicacid@11.569-rp	6-hydroxy-5-isopropenyl-2-methylhexanoicacid	186.126	11.569	C10H18O3	#N/A	Degradation of aromatic compounds;Other	rp
2333	FAUX	6-hydroxy-5-isopropenyl-2-methylhexanoicacid@18.492-rp	6-hydroxy-5-isopropenyl-2-methylhexanoicacid	186.126	18.492	C10H18O3	#N/A	Degradation of aromatic compounds;Other	rp
2334	FAUX	6-hydroxy-5-isopropenyl-2-methylhexanoicacid@12.713-rp	6-hydroxy-5-isopropenyl-2-methylhexanoicacid	186.126	12.713	C10H18O3	#N/A	Degradation of aromatic compounds;Other	rp
2335	FAUX	6-hydroxy-5-isopropenyl-2-methylhexanoicacid@11.093-rp	6-hydroxy-5-isopropenyl-2-methylhexanoicacid	186.126	11.093	C10H18O3	#N/A	Degradation of aromatic compounds;Other	rp
2336	FAUX	1,2,3,4,5,6,7,8-OCTAHYDROPHENANTHRENE@14.533-rp	1,2,3,4,5,6,7,8-OCTAHYDROPHENANTHRENE	186.14	14.533	C14H18	71546	#N/A	rp
2337	FAUX	Undecanoicacid@16.339-rp	Undecanoicacid	186.162	16.339	C11H22O2	#N/A	#N/A	rp
2338	FAUX	Dodecan-1-ol@18.669-rp	Dodecan-1-ol	186.199	18.669	C12H26O	7901	#N/A	rp
2339	FAUX	Dodecan-1-ol@18.876-rp	Dodecan-1-ol	186.199	18.876	C12H26O	7901	#N/A	rp
2340	FAUX	186.60561@7.388-rp	#N/A	186.606	7.388	#N/A	#N/A	#N/A	rp
2341	FAUX	186.60564@7.012-rp	#N/A	186.606	7.012	#N/A	#N/A	#N/A	rp
2342	FAUX	186.60564@7.528-rp	#N/A	186.606	7.528	#N/A	#N/A	#N/A	rp
2343	FAUX	186.99138@1.045-rp	#N/A	186.991	1.045	C2HN7O2S	#N/A	#N/A	rp
2344	FAUX	186.99529@3.011-rp	#N/A	186.995	3.011	C7HN5S	#N/A	#N/A	rp
2345	FAUX	186.99639@2.954-rp	#N/A	186.996	2.954	C5H6N3OPS	#N/A	#N/A	rp
2346	FAUX	187.00158@1.341-rp	#N/A	187.002	1.341	C3H2ClN7O	#N/A	#N/A	rp
2347	FAUX	187.0016@1.125-rp	#N/A	187.002	1.125	C3H2ClN7O	#N/A	#N/A	rp
2348	FAUX	187.01782@10.532-rp	#N/A	187.018	10.532	C4H7N5P2	#N/A	#N/A	rp
2349	FAUX	187.03459@3.06-rp	#N/A	187.035	3.06	C4H5N5O4	#N/A	#N/A	rp
2350	FAUX	187.03621@2.97-rp	#N/A	187.036	2.97	C5HN9	#N/A	#N/A	rp
2351	FAUX	187.03713@2.946-rp	#N/A	187.037	2.946	C3H6N7OP	#N/A	#N/A	rp
2352	FAUX	SYSU-20119@7.462-rp	SYSU-20119	187.042	7.462	C6H9N3O2S	70482	#N/A	rp
2353	FAUX	187.05329@1.123-rp	#N/A	187.053	1.123	#N/A	#N/A	#N/A	rp
2354	FAUX	187.05457@1.125-rp	#N/A	187.055	1.125	#N/A	#N/A	#N/A	rp
2355	FAUX	187.06089@1.889-rp	#N/A	187.061	1.889	C7H5N7	#N/A	#N/A	rp
2356	FAUX	Indole-3-acrylicacid@11.363-rp	Indole-3-acrylicacid	187.063	11.363	C11H9NO2	#N/A	Microbial metabolism in diverse environments;Other	rp
2357	FAUX	Indole-3-acrylicacid@8.232-rp	Indole-3-acrylicacid	187.063	8.232	C11H9NO2	#N/A	Microbial metabolism in diverse environments;Other	rp
2358	FAUX	Indole-3-acrylicacid@2.966-rp	Indole-3-acrylicacid	187.063	2.966	C11H9NO2	#N/A	Microbial metabolism in diverse environments;Other	rp
2359	FAUX	Indole-3-acrylicacid@5.955-rp	Indole-3-acrylicacid	187.063	5.955	C11H9NO2	#N/A	Microbial metabolism in diverse environments;Other	rp
2360	FAUX	Amrinone@9.595-rp	Amrinone	187.074	9.595	C10H9N3O	3570	#N/A	rp
2361	FAUX	2-oxo-6-acetamidocaproicacid@1.189-rp	2-oxo-6-acetamidocaproicacid	187.084	1.189	C8H13NO4	#N/A	Metabolic pathways;Other	rp
2362	FAUX	187.09033@2.984-rp	#N/A	187.09	2.984	#N/A	#N/A	#N/A	rp
2363	FAUX	187.09187@2.965-rp	#N/A	187.092	2.965	#N/A	#N/A	#N/A	rp
2364	FAUX	187.09293@2.962-rp	#N/A	187.093	2.962	C3H9N9O	#N/A	#N/A	rp
2365	FAUX	5-guanidino-3-methyl-2-oxopentanoicacid@1.413-rp	5-guanidino-3-methyl-2-oxopentanoicacid	187.096	1.413	C7H13N3O3	9153351	#N/A	rp
2366	FAUX	Amino-oxononanoate@1.479-rp	Amino-oxononanoate	187.121	1.479	C9H17NO3	#N/A	Metabolic pathways;Other	rp
2367	FAUX	Amino-oxononanoate@1.183-rp	Amino-oxononanoate	187.121	1.183	C9H17NO3	#N/A	Metabolic pathways;Other	rp
2368	FAUX	Amino-oxononanoate@8.42-rp	Amino-oxononanoate	187.121	8.42	C9H17NO3	#N/A	Metabolic pathways;Other	rp
2369	FAUX	187.13024@2.997-rp	#N/A	187.13	2.997	#N/A	#N/A	#N/A	rp
2370	FAUX	N(6)-acetimidoyl-L-lysine@2.975-rp	N(6)-acetimidoyl-L-lysine	187.131	2.975	C8H17N3O2	2015294	#N/A	rp
2371	FAUX	N1-acetylspermidine@1.089-rp	N1-acetylspermidine	187.168	1.089	C9H21N3O	#N/A	#N/A	rp
2372	FAUX	187.988@7.197-rp	#N/A	187.988	7.197	C7H9PS2	#N/A	Microbial metabolism in diverse environments;Other	rp
2373	FAUX	2-Oxido-1,2,3-propanetricarboxylate@1.4-rp	2-Oxido-1,2,3-propanetricarboxylate	187.998	1.4	C6H4O7	16736007	#N/A	rp
2374	FAUX	2-sulfobenzylalcohol@7.029-rp	2-sulfobenzylalcohol	188.015	7.029	C7H8O4S	#N/A	Microbial metabolism in diverse environments;Degradation of aromatic compounds;Other	rp
2375	FAUX	2-sulfobenzylalcohol@6.612-rp	2-sulfobenzylalcohol	188.015	6.612	C7H8O4S	#N/A	Microbial metabolism in diverse environments;Degradation of aromatic compounds;Other	rp
2376	FAUX	2-sulfobenzylalcohol@7.233-rp	2-sulfobenzylalcohol	188.015	7.233	C7H8O4S	#N/A	Microbial metabolism in diverse environments;Degradation of aromatic compounds;Other	rp
2377	FAUX	2-sulfobenzylalcohol@7.689-rp	2-sulfobenzylalcohol	188.015	7.689	C7H8O4S	#N/A	Microbial metabolism in diverse environments;Degradation of aromatic compounds;Other	rp
2378	FAUX	2-sulfobenzylalcohol@7.525-rp	2-sulfobenzylalcohol	188.015	7.525	C7H8O4S	#N/A	Microbial metabolism in diverse environments;Degradation of aromatic compounds;Other	rp
2379	FAUX	2-sulfobenzylalcohol@7.93-rp	2-sulfobenzylalcohol	188.015	7.93	C7H8O4S	#N/A	Microbial metabolism in diverse environments;Degradation of aromatic compounds;Other	rp
2380	FAUX	188.04173@7.244-rp	#N/A	188.042	7.244	C8H13OPS	#N/A	#N/A	rp
2381	FAUX	188.04201@6.867-rp	#N/A	188.042	6.867	C8H13OPS	#N/A	#N/A	rp
2382	FAUX	188.04324@7.17-rp	#N/A	188.043	7.17	C8H13OPS	#N/A	#N/A	rp
2383	FAUX	188.04439@8.011-rp	#N/A	188.044	8.011	C7H4N6O	#N/A	#N/A	rp
2384	FAUX	188.0454@8.066-rp	#N/A	188.045	8.066	C5H9N4O2P	#N/A	#N/A	rp
2385	FAUX	1-hydroxy-2-naphthoicacid@12.277-rp	1-hydroxy-2-naphthoicacid	188.047	12.277	C11H8O3	#N/A	Metabolic pathways;Microbial metabolism in diverse environments;Degradation of aromatic compounds;Other	rp
2386	FAUX	1-hydroxy-2-naphthoicacid@13.28-rp	1-hydroxy-2-naphthoicacid	188.048	13.28	C11H8O3	#N/A	Metabolic pathways;Microbial metabolism in diverse environments;Degradation of aromatic compounds;Other	rp
2387	FAUX	5-Phenyl-1H-pyrazole-3-carboxylicacid@7.31-rp	5-Phenyl-1H-pyrazole-3-carboxylicacid	188.058	7.31	C10H8N2O2	108028	#N/A	rp
2388	FAUX	3-[2-(Methylsulfanyl)ethyl]-2,5-piperazinedione@1.353-rp	3-[2-(Methylsulfanyl)ethyl]-2,5-piperazinedione	188.062	1.353	C7H12N2O2S	4423190	#N/A	rp
2389	FAUX	3-[2-(Methylsulfanyl)ethyl]-2,5-piperazinedione@1.757-rp	3-[2-(Methylsulfanyl)ethyl]-2,5-piperazinedione	188.062	1.757	C7H12N2O2S	4423190	#N/A	rp
2390	FAUX	2-phenethylthiophene@1.119-rp	2-phenethylthiophene	188.066	1.119	C12H12S	14474284	#N/A	rp
46	VRAI	2-oxosubericacid@13.609-rp	2-oxosubericacid	188.069	13.609	C8H12O5	#N/A	Metabolic pathways;Microbial metabolism in diverse environments;2-Oxocarboxylic acid metabolism;Other	rp
2391	FAUX	2-oxosubericacid@2.766-rp	2-oxosubericacid	188.069	2.766	C8H12O5	#N/A	Metabolic pathways;Microbial metabolism in diverse environments;2-Oxocarboxylic acid metabolism;Other	rp
2392	FAUX	188.07132@9.237-rp	#N/A	188.071	9.237	C7H13N2O2P	#N/A	#N/A	rp
2393	FAUX	188.07968@1.373-rp	#N/A	188.08	1.373	C9H17PS	#N/A	Biosynthesis of secondary metabolites;Other	rp
2394	FAUX	Dihydro-dihydroxybiphenyl@10.928-rp	Dihydro-dihydroxybiphenyl	188.084	10.928	C12H12O2	#N/A	Metabolic pathways;Microbial metabolism in diverse environments;Degradation of aromatic compounds;Other	rp
2395	FAUX	Dihydro-dihydroxybiphenyl@12.28-rp	Dihydro-dihydroxybiphenyl	188.084	12.28	C12H12O2	#N/A	Metabolic pathways;Microbial metabolism in diverse environments;Degradation of aromatic compounds;Other	rp
2396	FAUX	188.09835@2.055-rp	#N/A	188.098	2.055	C8H16N2OS	#N/A	#N/A	rp
2397	FAUX	Azelicacid@20.052-rp	Azelicacid	188.105	20.052	C9H16O4	#N/A	#N/A	rp
2398	FAUX	Azelicacid@19.789-rp	Azelicacid	188.105	19.789	C9H16O4	#N/A	#N/A	rp
2399	FAUX	Azelicacid@7.859-rp	Azelicacid	188.105	7.859	C9H16O4	#N/A	#N/A	rp
2400	FAUX	Azelicacid@9.511-rp	Azelicacid	188.105	9.511	C9H16O4	#N/A	#N/A	rp
2401	FAUX	Azelicacid@9.798-rp	Azelicacid	188.105	9.798	C9H16O4	#N/A	#N/A	rp
2402	FAUX	Glycylleucine@12.498-rp	Glycylleucine	188.116	12.498	C8H16N2O3	#N/A	Metabolic pathways;Other	rp
2403	FAUX	Glycylleucine@1.287-rp	Glycylleucine	188.116	1.287	C8H16N2O3	#N/A	Metabolic pathways;Other	rp
2404	FAUX	OB1760000@10.138-rp	OB1760000	188.12	10.138	C13H16O	12307	#N/A	rp
2405	FAUX	Tilarginine@1.11-rp	Tilarginine	188.127	1.11	C7H16N4O2	4213	#N/A	rp
2406	FAUX	10-hydroxydecanoicacid@10.227-rp	10-hydroxydecanoicacid	188.142	10.227	C10H20O3	#N/A	#N/A	rp
2407	FAUX	10-hydroxydecanoicacid@13.644-rp	10-hydroxydecanoicacid	188.142	13.644	C10H20O3	#N/A	#N/A	rp
2408	FAUX	10-hydroxydecanoicacid@12.794-rp	10-hydroxydecanoicacid	188.142	12.794	C10H20O3	#N/A	#N/A	rp
2409	FAUX	10-hydroxydecanoicacid@10.55-rp	10-hydroxydecanoicacid	188.142	10.55	C10H20O3	#N/A	#N/A	rp
2410	FAUX	10-hydroxydecanoicacid@10.77-rp	10-hydroxydecanoicacid	188.142	10.77	C10H20O3	#N/A	#N/A	rp
2411	FAUX	10-hydroxydecanoicacid@8.793-rp	10-hydroxydecanoicacid	188.142	8.793	C10H20O3	#N/A	#N/A	rp
2412	FAUX	7,8-diaminononanoicacid@1.106-rp	7,8-diaminononanoicacid	188.152	1.106	C9H20N2O2	#N/A	Metabolic pathways;Other	rp
2413	FAUX	1,1,4,4-Tetramethyltetralin@20.28-rp	1,1,4,4-Tetramethyltetralin	188.156	20.28	C14H20	73248	#N/A	rp
2414	FAUX	2-Amino-4-sulfophenol@1.871-rp	2-Amino-4-sulfophenol	189.01	1.871	C6H7NO4S	7107	#N/A	rp
2415	FAUX	189.01017@1.37-rp	#N/A	189.01	1.37	C7H3N5S	#N/A	#N/A	rp
2416	FAUX	189.01799@7.516-rp	#N/A	189.018	7.516	CH3N9OS	#N/A	#N/A	rp
2417	FAUX	(2E)-3-Phenylacryloylisothiocyanate@7.086-rp	(2E)-3-Phenylacryloylisothiocyanate	189.025	7.086	C10H7NOS	4650299	#N/A	rp
2418	FAUX	189.02846@1.109-rp	#N/A	189.028	1.109	C7H3N5O2	#N/A	#N/A	rp
2419	FAUX	N-acetylisatin@2.461-rp	N-acetylisatin	189.042	2.461	C10H7NO3	#N/A	Metabolic pathways;Tryptophan metabolism;Other	rp
2420	FAUX	N-acetylisatin@6.898-rp	N-acetylisatin	189.043	6.898	C10H7NO3	#N/A	Metabolic pathways;Tryptophan metabolism;Other	rp
2421	FAUX	N-acetylisatin@10.938-rp	N-acetylisatin	189.043	10.938	C10H7NO3	#N/A	Metabolic pathways;Tryptophan metabolism;Other	rp
2422	FAUX	189.04592@1.425-rp	#N/A	189.046	1.425	C7H11NO3S	#N/A	#N/A	rp
2423	FAUX	1-(4-Nitrophenyl)-1H-imidazole@1.422-rp	1-(4-Nitrophenyl)-1H-imidazole	189.054	1.422	C9H7N3O2	109770	#N/A	rp
2424	FAUX	189.05707@14.908-rp	#N/A	189.057	14.908	C14H7N	#N/A	#N/A	rp
2425	FAUX	2-amino-6-oxoheptanedioicacid@1.424-rp	2-amino-6-oxoheptanedioicacid	189.064	1.424	C7H11NO5	#N/A	Metabolic pathways;Biosynthesis of secondary metabolites;2-Oxocarboxylic acid metabolism;Biosynthesis of amino acids;Other	rp
2426	FAUX	189.06681@2.976-rp	#N/A	189.067	2.976	C6H12N3O2P	#N/A	#N/A	rp
2427	FAUX	2-methylindole-3-aceticacid@9.518-rp	2-methylindole-3-aceticacid	189.079	9.518	C11H11NO2	#N/A	#N/A	rp
2428	FAUX	2-methylindole-3-aceticacid@10.845-rp	2-methylindole-3-aceticacid	189.079	10.845	C11H11NO2	#N/A	#N/A	rp
2429	FAUX	MFCD01632691@9.597-rp	MFCD01632691	189.09	9.597	C10H11N3O	460478	#N/A	rp
2430	FAUX	Octahydro-1,6,7,8-indolizinetetrol@5.058-rp	Octahydro-1,6,7,8-indolizinetetrol	189.101	5.058	C8H15NO4	2494	#N/A	rp
2431	FAUX	Homocitrulline@1.155-rp	Homocitrulline	189.111	1.155	C7H15N3O3	58582	#N/A	rp
2432	FAUX	189.41962@0.831-rp	#N/A	189.42	0.831	#N/A	#N/A	#N/A	rp
2433	FAUX	3-sulfocatechol@3.404-rp	3-sulfocatechol	189.994	3.404	C6H6O5S	#N/A	Microbial metabolism in diverse environments;Aminobenzoate degradation;Other	rp
2434	FAUX	3-sulfocatechol@2.992-rp	3-sulfocatechol	189.994	2.992	C6H6O5S	#N/A	Microbial metabolism in diverse environments;Aminobenzoate degradation;Other	rp
2435	FAUX	3-sulfocatechol@2.113-rp	3-sulfocatechol	189.994	2.113	C6H6O5S	#N/A	Microbial metabolism in diverse environments;Aminobenzoate degradation;Other	rp
2436	FAUX	Oxalosuccinicacid@1.548-rp	Oxalosuccinicacid	190.012	1.548	C6H6O7	947	Metabolic pathways;Biosynthesis of secondary metabolites;Microbial metabolism in diverse environments;2-Oxocarboxylic acid metabolism;Other	rp
2437	FAUX	N-Carbamoyl-1H-pyrazole-5-sulfonamide@0.809-rp	N-Carbamoyl-1H-pyrazole-5-sulfonamide	190.015	0.809	C4H6N4O3S	14575236	#N/A	rp
2438	FAUX	190.03306@1.061-rp	#N/A	190.033	1.061	C4H6N4O5	#N/A	#N/A	rp
2439	FAUX	4-NQO@1.413-rp	4-NQO	190.038	1.413	C9H6N2O3	5740	#N/A	rp
2440	FAUX	2,4-dihydroxyheptenedioicacid@1.577-rp	2,4-dihydroxyheptenedioicacid	190.048	1.577	C7H10O6	#N/A	Metabolic pathways;Biosynthesis of secondary metabolites;Microbial metabolism in diverse environments;Biosynthesis of amino acids;Tyrosine metabolism;Other	rp
2441	FAUX	2-(1H-Tetrazol-1-yl)benzoicacid@1.368-rp	2-(1H-Tetrazol-1-yl)benzoicacid	190.048	1.368	C8H6N4O2	659042	Metabolic pathways;Biosynthesis of secondary metabolites;Microbial metabolism in diverse environments;Biosynthesis of amino acids;Tyrosine metabolism;Other	rp
2442	FAUX	1,2-dihydroxy-7-hydroxymethylnaphthalene@12.168-rp	1,2-dihydroxy-7-hydroxymethylnaphthalene	190.063	12.168	C11H10O3	#N/A	Microbial metabolism in diverse environments;Other	rp
2443	FAUX	1,2-dihydroxy-7-hydroxymethylnaphthalene@10.742-rp	1,2-dihydroxy-7-hydroxymethylnaphthalene	190.063	10.742	C11H10O3	#N/A	Microbial metabolism in diverse environments;Other	rp
2444	FAUX	190.06939@1.009-rp	#N/A	190.069	1.009	C5H10N4O4	#N/A	#N/A	rp
2445	FAUX	190.06947@1.056-rp	#N/A	190.069	1.056	C5H10N4O4	#N/A	#N/A	rp
2446	FAUX	190.06948@0.939-rp	#N/A	190.069	0.939	C5H10N4O4	#N/A	#N/A	rp
[truncated: 15,059 more rows]

## Sheet: Area
Supplemental Table 3. All clean untargeted metabolomics from the non-interventional cohort.
	AA085.neg.Control.alive_85	AC098.neg.Control.alive_98	AD114.neg.Control.alive_114	AM106.neg.Control.alive_106	AS099.neg.Control.alive_99	BI086.neg.Control.alive_86	DD079.neg.Control.alive_79	DG088.neg.Control.alive_88	DT107.neg.Control.alive_107	EL077.neg.Control.alive_77	GS080.neg.Control.alive_80	JN117.neg.Control.alive_117	KS121.neg.Control.alive_121	LA102.neg.Control.alive_102	MF104.neg.Control.alive_104	MR112.neg.Control.alive_112	NG111.neg.Control.alive_111	PC081.neg.Control.alive_81	PE108.neg.Control.alive_108	RF118.neg.Control.alive_118	RM095.neg.Control.alive_95	RN116.neg.Control.alive_116	SB092.neg.Control.alive_92	SE115.neg.Control.alive_115	TA119.neg.Control.alive_119	TJ109.neg.Control.alive_109	TJ120.neg.Control.alive_120	TL103.neg.Control.alive_103	ZR089.neg.Control.alive_89	AA010.pos.critical.alive_10	AF001.pos.critical.alive_1	BD070.pos.critical.alive_70	BE012.pos.critical.dead_12	CC024.pos.critical.alive_24	CL015.pos.critical.alive_15	DC035.pos.critical.alive_35	DG052.pos.critical.dead_52	DS062.pos.critical.alive_62	HC004.pos.critical.dead_4	IF069.pos.critical.dead_69	KA043.pos.critical.alive_43	KJ021.pos.critical.dead_21	KV067.pos.critical.alive_67	LM003.pos.critical.dead_3	MI068.pos.critical.alive_68	MM011.pos.critical.alive_11	MM020.pos.critical.alive_20	MN016.pos.critical.alive_16	NJ005.pos.critical.alive_5
105787@3.434-rp	76804	68191.8	76217	56116.2	57123	69893.2	62102.2	85251.2	73035	134482	44468.7	62614.5	65079.7	78323.8	93249	69259	56086.2	104219	55512.1	198175	68536.8	50503.7	79198.7	60818.6	87561.3	798195	2.37072e+06	80293	69388.8	45905.9	90010	7.06059e+06	457883	1.31129e+06	75781.7	102269	5.92351e+06	44124.6	176364	2.03744e+06	1.15934e+07	5.16869e+06	475018	222142	55679.2	2.54393e+06	577219	3.15688e+06	3.82831e+06
2-furoicacid@9.994-rp	189814	120068	143296	29170.2	120446	125568	54964.1	161818	150898	151971	44273.7	110165	137814	166348	176330	41883.8	42307.2	71098.2	111679	46470.4	111365	90115	127547	151368	57002.7	179767	47856.8	150713	208345	129455	1.67493e+06	3.18018e+06	1.62584e+06	492794	556308	5.65665e+06	197375	43407.1	2.06074e+06	525350	6.37987e+07	1.56804e+07	177561	2.18687e+06	132841	7.14887e+06	7.30756e+06	7.05063e+06	1.34829e+06
2-furoicacid@10.181-rp	307360	300148	388506	263819	211128	504108	208346	273763	219910	284588	271893	322955	289377	292813	283504	252010	193532	316108	277895	210643	235443	216962	265433	320625	308424	308369	318852	267905	431585	148002	310596	2.21299e+07	7.04692e+06	1.26228e+06	769153	2.50081e+06	5.03414e+06	139715	6.58038e+06	1.17893e+06	4.51759e+07	2.34306e+07	233851	449926	126989	2.30502e+07	8.15614e+06	1.10141e+07	3.27276e+06
2-furoicacid@13.609-rp	413820	453623	450791	393092	226599	682278	341347	378719	322527	390280	404423	495054	414943	465824	373146	405290	267750	383043	537413	297441	382084	276694	340389	360837	471672	507005	333492	330885	524472	185399	410972	1.09094e+07	6.96719e+06	673327	1.73743e+06	2.43345e+06	6.31607e+06	180530	5.19405e+06	503216	5.32903e+07	2.1889e+07	454246	329824	164345	1.73825e+06	9.64769e+06	4.75908e+06	4.08336e+06
2-hydroxy-2,4-pentadienoate@9.679-rp	847842	400997	282672	303508	93110.9	873863	17535.9	39947.5	301388	505304	238854	205176	343860	765709	36227.6	209166	127757	417869	434962	98847.4	531994	31069.8	433328	543891	254234	612101	22364.7	533459	467566	213400	1.47236e+06	6.59589e+06	4.41319e+06	887843	361944	1.3635e+06	1.08947e+06	17263.2	1.07825e+07	435492	1.0759e+07	1.86704e+07	542363	3.33591e+06	280740	5.74175e+06	9.61093e+06	7.18408e+06	4.57067e+06
1,2-cyclohexanediol@13.606-rp	439671	341339	245419	381874	176682	638600	248560	68467.1	394703	376942	203700	257977	111174	487688	383733	226556	220189	291242	330910	247897	427654	304001	510019	465949	295115	408666	257179	472641	721678	304064	619500	3.14292e+07	1.18692e+07	2.21368e+06	9.91656e+06	5.86032e+06	1.73214e+07	238608	9.61398e+06	1.0459e+06	1.29455e+08	4.98054e+07	474050	510803	434932	8.08066e+06	1.51824e+07	2.20165e+07	1.456e+07
Methylenesuccinate@13.612-rp	396313	322768	316115	238717	191261	394183	205509	326439	265719	301245	187675	235074	323346	389851	202849	195028	195428	310857	211776	238000	185691	370065	292314	316349	236312	197364	177247	406865	322887	144351	759382	4.74331e+07	3.44663e+07	4.62844e+06	1.28369e+07	1.34038e+07	3.86992e+07	153796	3.29733e+07	2.78099e+06	1.73368e+08	7.32588e+07	2.75588e+06	376758	172288	9.14577e+06	4.19392e+07	2.4536e+07	2.49833e+07
Methylenesuccinate@10.182-rp	264848	120560	52559.1	101015	47040.3	305697	43220.6	254935	121390	226342	35870.2	46468.9	115616	255109	217359	37587.6	46201.6	62699.2	85728.7	41193.1	136505	189708	267933	179285	56331.4	123220	38724.9	221197	319799	33507.8	198043	1.91625e+07	3.88625e+06	778840	809187	1.42483e+06	4.5292e+06	37211.6	4.36562e+06	1.09796e+06	2.54037e+07	1.61828e+07	113003	156519	48216.2	1.69932e+07	3.57056e+06	7.94763e+06	3.46926e+06
2,5-dioxopentanoicacid@9.977-rp	315763	208603	476009	98944.3	173860	243172	147915	250706	115411	273505	121434	218995	261960	282191	286420	175556	136022	193250	219395	128658	205028	211290	242515	270454	177563	279505	134460	257706	283814	197449	2.87488e+06	5.70054e+06	3.01432e+06	780917	752447	1.27531e+07	634580	112216	3.55293e+06	937187	1.428e+08	3.25982e+07	360816	4.55292e+06	221124	1.08307e+07	1.63805e+07	1.03076e+07	1.95573e+06
N-Thionylaniline@2.765-rp	45006.6	49884.4	54548.1	42649.5	43059.3	51520.6	38326.7	59729.3	55661.5	283193	39489.1	48640.8	51698.8	58802.2	56620.3	44500.3	41405.4	63516.9	51317.4	35774	48682.3	38051.9	51458	43685	63205.2	390627	1.22289e+06	55245.1	51146.4	34661.6	42019	2.30288e+06	1.29052e+06	794818	51107.5	746108	5.96781e+06	33131.8	364363	1.91554e+06	3.91873e+07	7.1028e+06	694056	81834.4	101130	774118	4.02073e+06	1.0308e+06	2.00117e+06
N-Thionylaniline@4.542-rp	117725	98328.5	114198	77771	90965.6	97672.8	84331.5	123340	111481	380670	63213	97143.8	94606.5	111179	324782	179114	88401	125563	82436	80853.7	95674.9	75539.3	122119	107491	129850	1.33205e+06	2.43053e+06	110018	95013.5	73924.8	98340.4	1.15166e+07	3.2059e+06	1.86729e+06	154329	784847	9.87261e+06	69940.3	909835	3.48198e+06	4.98118e+07	3.44826e+07	2.77792e+06	129434	86668.7	3.34142e+06	4.01863e+06	4.63032e+06	5.01223e+06
Valproicacid@16.305-rp	366251	626230	719158	530090	373617	398671	656766	392490	437722	501779	505027	614335	465194	753840	568729	481314	692474	532526	563424	776086	457254	856833	467324	371745	637288	418248	595453	650444	376522	344932	2.81105e+06	5.22613e+06	3.11162e+06	912750	3.4572e+06	1.31869e+06	1.13671e+07	379424	2.65122e+06	2.33628e+06	4.09005e+06	4.44605e+07	371138	1.06338e+07	395768	5.98781e+06	1.15857e+06	5.30614e+06	2.20018e+06
Methyloxaloaceticacid@13.605-rp	135476	110576	158702	119845	96020.5	108964	103173	109543	93908.1	109318	94220.2	118702	162332	136693	97651.8	97911.6	98112.2	156062	83812.6	119485	93224.2	110947	110914	94622.9	118638	99084.5	88984.7	124539	98493.5	72469.7	247652	1.55216e+07	6.79151e+06	1.04835e+06	4.89058e+06	3.45763e+06	1.01249e+07	78608.5	7.37602e+06	624590	5.03089e+07	2.0347e+07	1.38356e+06	164752	86495	2.17653e+06	7.68417e+06	8.50358e+06	7.39376e+06
147.99819@3.433-rp	356184	210543	235321	185267	435903	220513	617213	315186	225496	1.75457e+06	137298	194809	200934	241826	586325	806092	173167	487130	171394	2.1171e+06	240492	187370	244892	200314	270347	5.16124e+06	2.75221e+07	355782	214239	504001	277907	5.02364e+07	3.75689e+06	9.83009e+06	804249	1.08446e+06	4.36277e+07	563973	1.9692e+06	1.44356e+07	4.53124e+07	3.34057e+07	4.3182e+06	685865	171910	2.23344e+07	5.12273e+06	3.70119e+07	2.90803e+07
150.06688@8.969-rp	107728	77183.9	115103	75595.4	94166.1	99531.4	88568.5	109889	87343.4	104054	79175	101230	102399	107321	116414	78802.7	87874.2	117929	74347.2	87358.1	90379.7	86834.7	110708	111011	121908	103431	91248.7	108153	96022.3	213402	216701	161335	1.38227e+07	4.67049e+06	118738	273258	196001	74169.1	1.14212e+07	8.23556e+06	460065	3.24766e+07	728175	7.43732e+06	97601.7	1.89848e+07	1.15216e+06	3.62856e+07	1.59346e+06
Carvacrol@14.85-rp	451961	394779	812716	419215	288106	208353	342669	126705	168487	557049	417869	179564	3.98564e+06	242602	485460	372137	139317	437284	251961	324301	196495	323632	262847	147137	464405	154799	298081	198438	130162	228499	2.89959e+06	1.92147e+07	8.07609e+06	1.53901e+06	5.79335e+06	3.55918e+06	9.12203e+06	86777.5	8.23965e+06	347498	6.59802e+06	3.72047e+06	1.29039e+06	2.61218e+06	89673.9	2.20562e+07	3.10705e+06	805525	5.73857e+06
Hydroxytyrosol@18.338-rp	174299	198225	272749	238109	209803	212285	354924	179269	271284	182954	202261	225511	165837	234874	220972	180284	290442	274553	223128	335755	195295	344298	185270	228233	229747	156219	249891	258067	247065	285804	474852	6.43159e+06	1.5508e+06	936187	1.30374e+06	561476	4.99631e+06	193032	2.30684e+06	191344	7.24983e+06	4.95319e+06	2.15603e+06	433379	232953	4.66136e+06	244595	842541	2.81776e+06
155.00292@10.33-rp	54664.7	60706.6	66207	34777.4	53280.4	51045.3	46392.3	60605.3	47480.1	59209.7	39861.1	53256.9	46180.6	55069.8	51527.9	43855.3	54326.3	63677.1	45754.4	48007.1	53650.8	43923.5	54345	56556.7	69266.5	44289.7	48440.2	56163.7	55513.8	43079.1	162434	1.20915e+06	293732	89052.1	70320.5	162918	137923	40494.1	248941	143076	3.5973e+06	335425	50044.1	123395	53386.5	1.04152e+06	88567.5	523893	414073
2,5-Furandicarboxylicacid@13.612-rp	270740	220979	317154	239502	191890	217757	206184	218914	187669	218464	188292	237217	324409	273171	195150	195669	196070	311879	167493	238782	186302	221721	221654	212515	237089	198013	177830	248883	196832	144825	954424	6.14329e+07	5.06425e+07	4.92472e+06	1.48877e+07	1.92037e+07	4.50487e+07	154302	4.84464e+07	2.71241e+06	2.01993e+08	9.3571e+07	2.76494e+06	329244	172854	9.36051e+06	6.33328e+07	2.56208e+07	2.47397e+07
2,5-Furandicarboxylicacid@10.179-rp	30245.7	35509.3	58631.7	47167.8	15850.3	111131	14693.4	31138.9	27082.6	62413.5	14675.2	19966.3	32222.8	32343.1	28913.5	22339.8	14978.3	21805.7	28891.7	14847.8	28649.4	25416.9	28850.1	32172.1	23945.6	29559.4	17718.9	28005.2	34802.7	18337.9	28632.1	1.85314e+07	6.1694e+06	1.08056e+06	715272	2.30832e+06	4.54956e+06	13916.1	5.50923e+06	970176	3.19282e+07	2.16733e+07	35679.6	159492	30487.6	2.19492e+07	7.90071e+06	8.56423e+06	2.96724e+06
Benzenesulfonicacid@2.12-rp	34796.2	53799.3	482739	25099.1	16935.6	52953.3	15750.5	45924	36934.3	50581.3	22880.5	26090.7	221045	70537.8	108868	21038.6	16517.8	29297.7	68537.2	15777.5	378803	24195	35874.7	400829	26454.7	46086.3	26393.7	50356.9	66508.3	15245.6	2.44943e+08	1.97399e+07	2432731604	3.53389e+08	523456	2.13677e+07	862551	13926.6	3385264209	633086824	2.87348e+07	6884969841	4.61362e+08	1724717948	19731.8	2173053551	2054958542	1368219970	7.80922e+06
2-hydroxymuconicacid@9.987-rp	97616.7	145449	297897	63181	89778	94200.7	86741.5	97480.5	91669.6	99676.4	71560.9	93097.4	104401	91743.8	84563.9	74981.5	87952.2	116169	110155	84189.5	77439.9	78675.2	94713.3	97305.1	116828	181966	77512.6	137883	86051.6	147383	7.34743e+06	1.08193e+07	7.65582e+06	1.81886e+06	1.27791e+06	2.1504e+07	410321	73092.5	9.11466e+06	1.83857e+06	1.93333e+08	5.2515e+07	278814	1.02544e+07	96387.3	1.76319e+07	2.92342e+07	1.57028e+07	4.09131e+06
2-hydroxymuconicacid@8.771-rp	58169.4	44114.8	56710.4	39953.5	47153.8	55094.7	44125.4	61476.9	47733.1	60358.5	36211.6	49810.6	51885.1	58740.3	55354.5	39071.8	44997.4	170806	41397.3	40904	49450.7	48502.2	57738.8	56254.8	60278.3	49723.6	39903	61455.1	177283	34499.8	1.11777e+06	1.79719e+06	1.20332e+06	271405	329116	2.09524e+06	72134.8	37864.5	1.52678e+06	291368	8.88673e+06	3.15338e+06	56237.2	1.78717e+06	53348.6	3.20524e+06	2.32512e+06	3.36523e+06	1.2791e+06
2-n-propyl-4-oxopentanoicacid@13.611-rp	75471.7	431012	463516	547952	274676	937642	301596	524163	429923	127273	308487	396650	375829	595213	439876	379026	279832	406444	453102	449176	449157	498706	612695	578143	425478	392829	533584	566890	977797	49135.7	767025	5.50457e+07	2.9013e+07	4.69133e+06	1.7326e+07	1.26335e+07	3.38927e+07	394167	2.39327e+07	3.08963e+06	2.36855e+08	9.23898e+07	485582	503773	473829	1.23883e+07	3.88216e+07	3.06425e+07	2.6198e+07
159.00728@2.197-rp	9524.19	8856	7898.2	7209.66	5223.86	14013.9	4939.32	9321.31	7938.7	11451.3	5710.7	7017.4	10324.3	16172.6	11324.8	5792.97	5190.74	7358.85	9731.97	4906.16	9132.62	7054.95	9461.89	8696.45	7057.91	11313.3	5611.56	12011.2	15855.9	4957.87	1.258e+07	1.04832e+06	1.16664e+08	1.63861e+07	8656.21	1.12962e+06	10895.7	4537.72	1.947e+08	3.42656e+07	1.59156e+06	3.82706e+08	289413	9.43816e+07	6243.36	1.22009e+08	1.16794e+08	7.8411e+07	422610
Monobutyrin@6.058-rp	34256.4	24428.6	38879.7	23053.3	21898.3	40326.7	21126.3	37842.6	37648.4	103717	26998.8	42931.8	26626.8	49560.2	34679.6	21770.7	22686.6	114662	169834	21707.9	36333.1	25467.7	34260.5	34650.1	24128.2	69852.9	38236.1	31948	39059	26870.4	187899	615997	1.42859e+07	41447	39325.4	787226	151833	20212.2	360502	45580.5	919702	190426	145763	49096.7	29972.5	909465	99244.2	221466	123830
162.53905@10.386-rp	44738.5	34829.1	53662.3	29685.5	45022.1	47502.3	40230.6	49358	36377	45922.5	35363.5	45459.3	36305.1	47277.9	41197.7	40027	42617.8	59178.8	30685.2	40763.1	38654.3	37499.4	46796.3	45199.3	59237.2	37795	39607.7	47551.7	47474.1	451319	5.157e+06	9.32907e+06	7.27086e+06	1.17373e+06	954853	1.494e+06	46956.8	40503.7	4.6084e+06	3.59609e+06	3.17416e+06	9.77441e+06	182613	3.57745e+06	41221.9	1.0794e+07	1.24714e+06	2.99054e+07	1.29446e+07
2H-1,4-Benzothiazin-3(4H)-one@3.398-rp	72188.5	63738.6	71636.8	52744	317132	65693	503663	125566	68646	1.47495e+06	41796.4	60169.7	61202.6	73617	121369	702250	52715.8	302288	52176.2	1.80539e+06	64418.2	47468.7	75015.4	53658.6	82299.4	4.48677e+06	2.39418e+07	176028	65219	387463	84601	4.25318e+07	3.15798e+06	8.37028e+06	641150	695617	3.65629e+07	472228	787351	1.20979e+07	3.86857e+07	2.83174e+07	3.35715e+06	208792	52333.3	1.91352e+07	3.69287e+06	3.18991e+07	2.49189e+07
THIONAPHTHENE-1,1-DIOXIDE@3.433-rp	158619	140833	157407	115894	1.90299e+06	144347	2.63389e+06	1.79929e+06	150835	1.42356e+07	91839	132210	141561	162991	1.48097e+06	2.8767e+06	115832	2.69292e+06	200264	8.44109e+06	141546	116332	501020	130987	355138	4.0952e+07	8.55474e+07	987530	240855	3.14625e+06	191394	3.294e+08	3.47373e+07	7.66539e+07	3.09579e+06	7.56974e+06	3.04877e+08	1.75809e+06	9.71649e+06	1.06138e+08	3.27591e+08	2.71088e+08	3.23497e+07	1.50991e+06	114992	1.06922e+08	3.99433e+07	1.04818e+08	1.87564e+08
N-((4-AMINO-2-METHYL-5-PYRIMIDINYL)METHYL)FORMAMIDE@1.274-rp	767377	195252	184784	288590	162028	260804	90115.9	315367	477688	348378	116047	203514	311199	490880	378911	306591	98172.5	503875	525768	143543	685125	184045	277740	236019	192579	647798	446733	429593	476735	46664.1	946088	2.58961e+06	9.06264e+06	770493	1.07927e+06	3.23866e+06	1.88534e+06	31518.8	1.49497e+06	176746	6.45036e+06	1.81285e+06	1.04575e+06	7.1803e+07	22258.1	1.05707e+06	2.7583e+06	4.08143e+06	1.21276e+06
171.54446@7.704-rp	159385	116484	158564	118262	229342	140943	190038	161015	125366	152373	195221	151993	118550	154980	149516	182314	424892	385978	107659	146958	130942	124313	144965	161416	188179	122138	200169	143719	150853	702663	1.55506e+07	1.67423e+07	2.17978e+07	2.94815e+06	1.59944e+06	2.68872e+06	356005	338205	2.20806e+07	7.12358e+06	5.40964e+06	1.52614e+07	344184	9.58545e+06	138423	3.5581e+07	3.77461e+06	2.97733e+07	2.10107e+07
Phenolsulficacid@2.109-rp	70539.7	70761.1	59355.7	84882.8	33537.1	116680	31190.3	695300	67029.3	90655.6	39972	51666.6	81522.7	197574	90087	44617.9	32709.7	94575.6	70523.1	31448.1	76649.4	57698	71041.6	129756	357911	91263.3	40261.2	112114	112125	46998.1	1.87697e+06	158986	1.90392e+07	2.86311e+06	73107.3	114519	93919.3	27578.4	2.46019e+07	5.24808e+06	484726	5.82562e+07	4.02025e+06	1.41042e+07	120411	2.05175e+07	1.59292e+07	1.43276e+07	99588.1
cis-Aconiticacid@13.606-rp	128439	104833	150458	113620	91032.7	103304	97813.9	103853	89030	103640	89326	112536	153900	129592	92579.3	92825.6	93015.8	147956	79459	113278	88381.7	105184	105153	89707.8	112475	93937.6	84362.4	118070	93377.3	68705.2	114574	1.1785e+07	5.09469e+06	1.12242e+06	3.38492e+06	3.01808e+06	7.9142e+06	73200.7	4.27084e+06	591619	5.31148e+07	1.69202e+07	1.31169e+06	156194	82002.1	2.56013e+06	5.78265e+06	6.26852e+06	3.53868e+06
175.00527@8.885-rp	81274.9	907902	52123.3	49327.1	38952.2	1.24547e+07	38728.6	151914	59774	101965	81850.1	279164	222811	419279	167713	51034.6	37784.2	92342.1	272164	37901.4	62970.5	59235.7	69050.2	153761	52180.2	146302	52577.4	66674.3	225852	40905.3	139202	5.93619e+07	2.68067e+07	8.19787e+06	1.83732e+07	105613013	1.40112e+08	35876.1	4.8978e+07	1.79523e+06	1600904175	1.3983e+08	62477.4	3.90926e+07	69423.8	194644088	4.7176e+07	5.32948e+06	3.34923e+06
2-hydroxy-3-oxoadipicacid@7.731-rp	128171	53970.9	201953	58970.5	13169.5	746303	27963.2	166224	91081.3	182653	77570.1	44185.4	65771	96323	149829	38840.2	15886.2	226623	254414	18886	137239	94567	77889.2	87549.9	103698	410949	166855	193802	155063	14775.5	197733	1.04871e+07	1.62573e+06	323407	2.13838e+06	7.87027e+06	8.53496e+06	83307.8	2.22017e+06	172168	3.36205e+06	458571	93501.4	367962	42205.3	1.62885e+07	5.19678e+06	204120	408007
2-hydroxy-3-oxoadipicacid@8.919-rp	193579	73670.7	183645	135922	64179	884731	43156.8	158658	167678	261176	40685.9	304691	257274	268359	180417	266284	49781.3	280792	281652	57760.4	182290	104598	144685	153745	168234	432683	326639	227064	356381	21021.6	150823	3.61156e+06	2.4029e+06	346304	1.33489e+06	1.4462e+07	9.77306e+06	18437	4.13699e+06	389086	9.83854e+07	1.01997e+07	279200	2.66961e+06	48867.6	8.78737e+06	9.5628e+06	386344	174110
2-hydroxy-3-oxoadipicacid@9.675-rp	152971	341930	194848	128168	26103.3	278573	31495.7	171333	197759	369417	79151.6	143580	263230	429960	250814	193813	26991.5	56999	315993	48958	245269	97628.7	159572	393810	210337	167898	329351	227080	503657	32175.4	994917	3.91086e+06	2.55779e+06	525528	215973	987361	646022	18837.1	7.48788e+06	264347	7.15667e+06	1.30469e+07	121342	2.44644e+06	39429.5	7.14161e+06	6.95169e+06	6.73195e+06	2.73279e+06
178.13432@12.213-rp	95191.7	32127.5	32187.1	24756	19265.4	37736.3	18935.6	29372.5	22772.5	37400.8	20734.7	28031.3	35455.3	50400.7	31082.2	27320.1	19846.6	24975.1	36350.1	20292.2	25820	19777.9	29267.3	39197.7	31898.7	32711.1	27509.8	26753.4	47039.9	42707.6	26814.2	7.19274e+07	7.32813e+07	23576.4	1.94034e+07	2.66689e+08	1.61555e+07	85266.7	54578.3	27825.8	2.33046e+08	2.48832e+07	1.53417e+08	24504	27527	28403.8	473496	26118.3	21741.8
3-BHA@10.963-rp	454811	1.57541e+06	2.6933e+06	763820	943941	2.1504e+06	727561	1.16672e+06	831180	730400	1.41251e+06	234541	6.2136e+06	4.49263e+06	3.80684e+06	1.33703e+06	299922	729636	1.14911e+06	744633	1.94053e+06	717022	565412	512748	1.08418e+06	4.7356e+06	3.39403e+06	1.06094e+06	1.47436e+06	534554	3.93284e+06	3.4674e+07	1.29023e+08	3.00845e+06	7.59686e+06	2.50186e+07	1.49557e+07	539119	3.58509e+07	1.96367e+06	7.38746e+07	2.68338e+07	5.32486e+06	1.04797e+07	944554	3.45871e+07	3.31763e+07	4.48447e+06	1.1239e+07
(Phenylsulfonyl)acetonitrile@3.411-rp	71841.4	63785.8	71292.4	52490.4	499237	65377.1	779743	321721	68316	2.84918e+06	41595.4	59880.4	60908.3	73263	302095	1.02132e+06	52462.3	738358	51925.3	2.77666e+06	64108.4	47240.5	79464.5	53779.8	115396	9.05313e+06	3.44342e+07	138683	64905.4	729488	84194.2	8.47485e+07	7.50554e+06	1.77969e+07	990495	1.60697e+06	7.62591e+07	659785	1.89869e+06	2.68148e+07	7.81307e+07	6.02735e+07	7.51292e+06	207788	52081.6	3.29938e+07	8.70993e+06	4.0703e+07	4.79835e+07
Decahydro-2-naphthoicacid@11.574-rp	665397	1.7486e+06	195655	110729	29609.7	233010	83130	576821	245124	3.01877e+06	130473	194269	1.15191e+06	637606	4.02859e+06	419060	65523.2	327448	288832	50493.8	673652	199301	218030	207601	551086	651167	392405	378597	595803	51139.8	1.79197e+06	6.83101e+06	1.56756e+07	714596	2.68763e+06	6.39174e+06	9.45388e+06	61906.3	9.81545e+06	134857	2.34195e+07	2.45651e+07	221181	2.4329e+06	85667.6	4.20703e+06	1.47067e+07	1.43342e+06	4.22638e+06
2-hydroxy-6-oxo-7-methylocta-2,4-dienoicacid@13.651-rp	186019	332849	421484	164556	131843	282295	141664	224640	287657	149016	129371	418442	221879	247832	322298	260372	134715	214285	256405	184381	239049	158593	272436	131363	199102	246632	342097	171002	135239	104202	1.19255e+06	6.90439e+07	3.35424e+07	4.38238e+06	2.07279e+07	2.07815e+07	5.09429e+07	214620	3.839e+07	4.08891e+06	2.48505e+08	9.49905e+07	1.89973e+06	228590	118764	1.556e+07	4.32574e+07	3.79372e+07	3.45935e+07
2-hydroxy-6-oxo-7-methylocta-2,4-dienoicacid@10.181-rp	154035	165392	519809	117490	53051	155896	51217.9	139268	157649	198384	48482.5	50079.3	167380	156134	153509	50336.1	51553	68506.6	148580	47363	133019	160916	129527	203816	146247	148622	46912.6	188374	172754	133008	182578	1.8555e+07	5.37209e+06	1.32127e+06	902747	1.58617e+06	4.7203e+06	73589	4.991e+06	1.14031e+06	3.97946e+07	1.89704e+07	158507	168680	145847	1.31961e+07	4.58024e+06	5.06365e+06	3.35349e+06
2-carboxycyclohexylaceticacid@13.618-rp	94387	291157	413409	521309	118146	547296	204089	464527	103244	416877	123279	735650	410791	389509	116689	295039	186216	348536	641425	547127	300149	507929	387206	655497	529712	117390	805925	448045	572820	396649	4.04395e+06	1.68694e+08	142949675	1.4224e+07	4.22634e+07	5.64862e+07	1.27631e+08	494064	1.17845e+08	1.0117e+07	7.31526e+08	3.17e+08	563263	753005	70722.4	3.84125e+07	1.66244e+08	7.26952e+07	7.82078e+07
2-carboxycyclohexylaceticacid@10.191-rp	436277	279657	301131	227142	223433	465784	230091	424789	319599	367094	166773	241593	284639	334459	336210	201149	209235	297936	291150	27328.8	332418	315074	365795	384916	268872	237890	172441	285407	409418	248815	40722.5	2.69223e+07	9.20113e+06	1.96848e+06	1.53777e+06	4.247e+06	9.04918e+06	195633	1.0806e+07	2.12527e+06	1.25796e+08	3.72917e+07	281345	445323	36420.6	3.03228e+07	1.56425e+07	1.60205e+07	4.24194e+06
2-oxosubericacid@13.609-rp	65758.4	108510	172347	81001.3	38730.6	332316	38674.9	62983.8	74659.1	105058	71877.9	67123.5	91520.1	154678	90341.8	70662.8	47770.7	69219.4	118589	46865.3	64733.6	76630.1	82865.9	68316.3	82548.7	90884.5	89019.7	80835.1	406921	43706.1	269210	3.50814e+07	4.62841e+06	2.49551e+06	1.12969e+07	8.34023e+06	2.12001e+07	30626.1	1.57603e+07	2.36476e+06	1.42817e+08	5.84838e+07	436085	69917.3	54754.2	9.2568e+06	2.25319e+07	2.15696e+07	1.60041e+07
2,3,4,5-Tetrahydroxy-6-oxohexanamide@8.997-rp	48834.9	36438.3	56956	36151.3	41865.3	44760.1	39376.7	48855.6	44118.5	47683.4	36897.9	58762.7	52437.9	64727.5	63317.1	36773.7	39068	54765.4	40958.9	38838.6	47292.3	37214.9	55161.4	55979.4	54021.7	54791.3	40707	50751.6	50887.3	39856.6	61690.4	1.72275e+06	718672	221659	652676	1.4878e+07	580010	32974.9	363013	297193	9.73023e+06	1.04193e+06	402633	270852	44558.5	577462	110924	758168	109081
Hexylresorcinol@9.001-rp	92365.2	166363	238686	67847.4	210618	178624	152447	208463	191967	280422	184098	209351	2.13306e+06	346721	293021	203620	139103	256373	134788	152954	112567	111465	209450	91996.1	76502.1	204473	173055	377857	212009	115041	217741	2.13985e+07	3.3999e+07	249483	9.46505e+06	221740498	8.61014e+06	159538	454581	331759	1.54116e+08	2.09668e+06	6.93679e+06	309829	185018	635141	1.14055e+06	805067	146195
1-carboxy-3-hydroxyadamantane@14.078-rp	694952	616574	4.93445e+06	1.13218e+06	260129	1.08672e+06	588893	657976	880159	734260	1.70321e+06	668237	6.04797e+06	1.00408e+06	2.20887e+06	452560	528194	333293	1.16897e+06	897035	1.55778e+06	655503	2.07496e+06	905995	422955	912350	2.04427e+06	886108	1.51289e+06	374509	5.82047e+06	2.66067e+07	2.35218e+07	4.37767e+06	1.17312e+07	8.03095e+06	1.24125e+07	419586	2.33762e+07	1.63587e+06	1.00406e+07	6.12615e+06	4.44511e+06	8.21348e+06	468876	2.871e+07	9.4374e+06	1.64812e+06	8.8294e+06
201.96762@2.14-rp	62836	94959.9	92412.2	82799.9	59862.6	91662.9	47147.8	94285	88014.9	121094	69559.9	74299.3	107916	143358	124122	63789.1	49067.1	98479.1	84967.9	43480.4	83825.4	55883.2	70522.5	60898.5	110326	129813	64183.1	107207	105036	40392.7	4.66393e+06	405102	3.13591e+07	8.95298e+06	99699.1	478422	169931	39726.1	2.71491e+07	1.45354e+07	352227	5.83503e+07	8.94481e+06	2.9809e+07	57647.7	2.67329e+07	2.46429e+07	9.4215e+06	128311
Diethyloxoglutaricacid@13.613-rp	961494	481432	653641	679144	459346	983711	275584	727585	679195	733386	298985	468077	557555	679856	901119	460513	329230	394299	422688	389306	664206	597264	384920	403033	501084	377389	392401	684413	827176	464002	1.28086e+06	1.19142e+08	6.30316e+07	7.33422e+06	3.21231e+07	3.47281e+07	8.76392e+07	519427	6.83699e+07	4.43463e+06	4.12427e+08	1.66634e+08	3.25406e+06	870896	707850	2.13984e+07	8.11592e+07	5.7621e+07	5.3877e+07
Diethyloxoglutaricacid@10.185-rp	244145	217472	545514	194545	99004.1	206660	129785	247158	202912	263086	74054.8	99557	200321	198180	205770	88227.6	98191.6	150734	224323	93720.6	201825	247858	175137	263006	198904	182838	84649.1	230569	282510	251227	325405	3.09116e+07	1.09106e+07	2.36757e+06	1.13897e+06	3.06582e+06	7.68011e+06	101420	1.06352e+07	2.04149e+06	5.84466e+07	3.25948e+07	202505	321806	296383	2.06648e+07	8.12126e+06	7.41625e+06	6.00984e+06
Indole-3-aceticacidethylester@6.864-rp	99930.6	374364	247469	61022.5	58859	56614.9	45426.7	171596	230731	139033	110384	85372.2	136426	82030.4	282197	65604.2	55210.3	222944	201590	46225.7	203619	62914.8	52370.8	94936.2	112144	178002	99302.9	150435	226673	490625	1.12531e+07	5.22089e+06	8.98473e+06	1.53228e+07	133589	76737.1	72788.4	33746	3.90614e+07	3.6521e+06	602699	5.26802e+08	1.26339e+06	2.30149e+07	49343.4	5.67108e+07	9.04226e+06	6.8839e+07	1.35688e+07
5-methoxyindoleaceticacid@9.598-rp	46227.3	168776	76746.2	82749.4	47279.6	102881	46008.8	58437.3	35890.9	123528	35583.2	57696.3	192747	176192	59318.3	38825.7	46951.8	67611.7	92398.5	43136.3	48054.3	40877.4	50808.2	47168	58937.6	161500	40855.9	48727	82117.4	48293.4	225637	327733	646282	1.1419e+06	53176.1	92746.4	728021	39085	548362	169281	591195	1.47964e+07	97395.2	2.05736e+06	46513.8	2.83368e+06	908969	4.65695e+06	1.08977e+06
Methyl1-benzyl-2-azetidinecarboxylate@8.563-rp	47185.8	38949.2	48565	34061.8	39789.6	45763.7	35519.6	46790	73297.2	50071.6	29372.1	44092.3	44589.3	246775	43882.7	31892.5	37755.2	56018.6	39764.9	36418.1	40960.4	38055.2	43959.7	46542.5	124895	41518.2	32375.5	42847.1	46244.3	132963	253791	189232	1.70288e+06	476030	50433.7	140274	120008	32672.6	1.53766e+06	680224	458507	7.28009e+06	248910	1.50718e+06	45865.7	1.3648e+06	353664	4.49344e+06	231814
Methyl1-benzyl-2-azetidinecarboxylate@7.315-rp	45082.9	83273.1	52391.7	31354	36997.9	37987.3	36279.9	47032.2	38914.3	62666.9	28542.7	38463.4	36055.9	81049.7	53224.5	41912.2	37423.7	50779.5	118772	33166.6	38121	37407.1	49129.1	50670.5	61050.4	57116.1	37709.5	73601.5	38754.3	192426	1.40198e+06	778847	4.2717e+06	2.19483e+06	54561.6	45275.2	41986.6	30047.5	6.76466e+06	1.29872e+06	97231.9	7.46657e+06	275539	4.78211e+06	40358.1	2.9716e+06	2.66744e+06	7.60885e+06	856432
Methyl1-benzyl-2-azetidinecarboxylate@8.972-rp	55956.1	42571.4	62235.8	35525.1	48911.9	52293.9	46004.4	57078.7	49430	51955.3	43108.4	54611.2	258829	351855	60468	40931.8	45643.7	67473.9	134156	45375.7	67357.3	45103.8	57504.1	57661.3	166537	56345.5	47396.5	59293.9	49876.1	5.06172e+06	3.94333e+06	1.12394e+06	7.80485e+07	5.12288e+07	62206.2	144524	101807	38525	6.77582e+07	7.87896e+07	228035	263758008	1.30669e+07	4.91001e+07	49367	1.56634e+08	1.43023e+07	3.08422e+08	2.07277e+07
Methyl1-benzyl-2-azetidinecarboxylate@6.453-rp	69445.8	120311	90592.8	111561	74378.3	62472.2	61617	198917	236357	68604.4	84807.1	122307	183328	83168	245797	66962.1	51200.7	88858.3	115677	50911	147620	54374.8	63750.9	79912.6	95938.3	100633	54141.1	221188	137033	332836	799379	1.04089e+06	6.32343e+06	5.06256e+06	85984.7	59523.7	73942.5	40359	4.1682e+06	4.7586e+06	1.64265e+06	3.55679e+07	2.43884e+06	6.14632e+06	55078.8	2.30437e+07	1.4858e+06	2.05995e+07	767556
Indolylmethylthiohydroximicacid@7.955-rp	53035.1	40925.8	54262.1	37837	43214.9	47985.1	41193.2	51658.1	41242.3	50132.7	33217	46967	43644.9	51884.9	47800.1	38171.9	43755.1	64428.5	38767.9	38352.9	44270.6	40922.3	48844.4	49784.6	58416.7	374344	175850	48731.3	52072.1	32784.4	60946.2	5.65803e+06	451405	1.53877e+07	267539	130217	1.97811e+06	34896.4	100286	1.12305e+06	1.66946e+06	4.79964e+06	247255	95428.3	49822	512642	229304	201273	741303
3-dimethylallyl-4-hydroxybenzoicacid@11.6-rp	124149	618159	891864	487852	166072	414580	159114	732861	244794	591139	591928	2.25997e+06	1.00451e+06	502071	196731	435464	146751	328109	3.26221e+06	156816	672850	1.86382e+06	9.00068e+06	254223	426257	1.2216e+06	778392	4.10834e+06	2.56225e+06	182254	248979	1.08444e+07	9.50336e+06	699465	1.80051e+06	2.80169e+06	1.44752e+07	147959	1.29762e+07	657698	2.8038e+07	4.8376e+06	230767	1.69452e+06	192302	1.05424e+07	1.27469e+07	3.10294e+06	2.95484e+06
Plastoquinol-1@12.272-rp	27382.5	112986	78117.4	79438.6	25081	32771.1	23065.6	30482.8	20473.6	94060.7	39821.5	28440.9	29554	34436.1	46887.1	28731.4	17197	43274.3	35552.3	23286.8	34472.9	51456.8	33119	30330.3	27903	123009	71855.9	58393.4	32209.7	18464.2	208164	484152	942625	93662	683397	1.36138e+06	695688	13645.3	1.08182e+06	65237	3.55378e+06	2.23779e+06	858175	512469	20913.6	468251	1.40064e+06	215681	186360
BAY11-7082@3.398-rp	138987	122718	137925	101550	2.00754e+06	126481	3.03343e+06	1.86884e+06	134028	1.65237e+07	80472	115847	117835	153228	1.46338e+06	3.66958e+06	98999.8	2.88415e+06	100457	1.02882e+07	124026	91393	555044	103311	358709	4.84925e+07	106859825	977301	132821	3.33784e+06	162885	4.01758e+08	4.17024e+07	9.16283e+07	3.54691e+06	8.67655e+06	372093958	1.96345e+06	1.09617e+07	1.27906e+08	3.94395e+08	3.30904e+08	3.8513e+07	1.48161e+06	108964	1.32396e+08	47918863	1.31673e+08	2.28258e+08
SL4860000@12.823-rp	169876	397039	375255	145548	94931.3	462738	28269.8	198967	130552	375659	145878	173479	670750	301123	400348	165518	87162.7	207296	214619	122013	199308	70661	182328	109008	160850	474307	300900	238043	322712	81645.2	421565	5.96729e+06	1.86151e+06	1.08141e+06	2.53904e+06	2.77304e+06	5.40376e+06	97655	2.1213e+06	187269	1.93246e+07	4.65204e+06	399599	737400	105816	4.87399e+06	3.15845e+06	726092	1.78287e+06
Jasmonicacid@14.851-rp	2.19083e+06	1.08833e+06	8.45521e+06	4.47405e+06	593961	4.10648e+06	844784	1.68702e+06	2.31713e+06	1.83773e+06	3.03919e+06	1.38494e+06	3.31175e+07	5.0802e+06	5.87778e+06	933826	979794	1.48481e+06	2.88564e+06	1.13013e+06	4.18365e+06	759249	4.5081e+06	2.53114e+06	819329	2.19007e+06	4.68728e+06	2.33991e+06	3.64248e+06	145561	3.81726e+07	1.45691e+08	1.159e+08	1.35312e+07	4.47842e+07	3.43931e+07	7.26975e+07	1.35618e+06	1.17894e+08	4.50615e+06	4.95804e+07	3.27595e+07	1.18439e+07	3.98483e+07	505236	1.74091e+08	4.2997e+07	8.24061e+06	4.54295e+07
3,4,5-trimethoxybenzoicacid@13.624-rp	87952.9	153126	828413	95383.4	46615.7	509988	53468.9	92048	96206.5	244104	114875	99935	121241	334862	108734	100901	65829.7	98824.6	220896	76545.2	81633.7	123311	96296.7	90753.1	119572	109387	164083	102148	489765	53111	1.508e+06	6.63825e+07	3.91362e+07	6.85537e+06	1.69498e+07	1.8561e+07	4.61718e+07	102654	2.86883e+07	2.6577e+06	3.0354e+08	1.09728e+08	524867	96053.1	65901.4	1.66853e+07	4.59355e+07	3.08657e+07	3.22006e+07
3,4,5-trimethoxybenzoicacid@10.179-rp	32672.1	93455.1	8.68466e+06	24113.7	17121.9	120046	17938	33636.9	70093.2	33007.9	15852.5	21568	80299	36045.1	40750.6	19893.5	16180	24077.9	73600.1	16038.9	32325.4	27455.9	31164.6	34753	25866.6	31930.7	38951.6	29086.1	37594.7	19481.6	30929	1.47927e+07	4.90394e+06	824959	582022	1.69083e+06	4.3855e+06	15032.5	5.10499e+06	748600	4.08553e+07	1.80023e+07	38541.9	172287	32933.4	1.53017e+07	6.21663e+06	6.74991e+06	2.2128e+06
212.07564@13.622-rp	138146	112755	161829	122206	97912.4	111111	105206	111702	95758.4	110666	96076.7	119579	164777	139386	99575.9	99840.8	100045	159137	85464	121839	95061	114659	113100	96487.3	120975	101037	101578	126993	100434	73897.5	414318	9.33049e+06	6.61777e+06	1.24717e+06	1.44259e+06	6.02827e+06	9.32486e+06	78732.8	2.3657e+07	314053	2.24689e+07	1.83876e+07	1.41082e+06	167998	88199.3	1.27764e+06	2.24931e+07	692758	2.77838e+06
1-Naphthylbutyrate@12.223-rp	76024.2	161187	207210	62893.2	53897.8	80325	46764.2	55115.5	37667.7	92429.8	61031.6	59395.9	73523.7	69262.2	157531	133025	53080	67408	57286.6	107198	41407.9	38760	55668.1	52766.5	112816	61087.6	111209	162131	61164.1	62471.1	68581.8	6.897e+06	4.68911e+06	78917.2	1.02153e+07	2.9932e+07	1.8193e+06	40489.1	321819	75387.2	2.22285e+07	2.28014e+06	1.7402e+07	142527	42900.5	263847	640034	106682	133355
DK3970000@16.173-rp	186989	476435	522421	1.32849e+06	55481.3	666991	109763	120473	90107.6	745051	535439	352027	1.62894e+06	1.808e+06	543149	402236	126942	364996	1.45303e+06	137300	650341	170264	753624	126923	99273.5	602417	260546	645041	690058	65460.9	1.06474e+06	5.47246e+06	4.45319e+06	854467	4.02141e+06	6.66999e+06	4.04062e+06	69173.3	5.22917e+06	157031	7.9134e+06	3.71316e+06	712323	822896	83723.1	3.46104e+06	5.79559e+06	354143	1.3303e+06
1-Tosylimidazole@3.436-rp	51531.7	58064.9	29601.5	71736.9	18341.1	55333.1	20470.9	52114	43274.1	135342	54120.1	23441.2	53388.4	68239.6	118719	34512	23450.2	38469.2	32129.4	75786.7	66268.9	58728.7	50356.6	90918.1	27128.6	417285	764842	113850	55917.3	52615.8	67198	4.01357e+06	645906	841953	27374.4	82084.3	3.27747e+06	33866.3	116691	1.07418e+06	3.0456e+06	3.35239e+06	347024	36905.4	73710.7	1.22199e+06	863051	1.10564e+06	2.0502e+06
Coniferylaceticacid@14.452-rp	160046	227464	1.59218e+06	395391	84199.7	154823	113000	92539.8	504967	384987	450308	494489	339217	357113	816615	273762	297367	205746	148550	538724	385709	148757	616860	575452	386598	438826	767872	386711	302372	114123	502606	4.90855e+06	2.70009e+06	1.02096e+06	4.59573e+06	4.6383e+06	7.42447e+06	144396	3.79698e+06	812366	7.27898e+06	312279	607234	469099	307636	5.28983e+06	4.33505e+06	617415	1.22057e+06
N-(Phenylcarbamothioyl)-beta-alanine@3.426-rp	295735	275045	293475	216076	2.11277e+06	277519	3.15343e+06	1.97358e+06	283287	1.7211e+07	171227	246497	258839	314328	1.65659e+06	3.69122e+06	215961	3.04513e+06	302154	1.04629e+07	263902	206886	640861	236310	491569	4.99773e+07	1.09189e+08	1.13571e+06	367906	3.33763e+06	352264	4.1317e+08	4.27351e+07	9.45718e+07	3.72363e+06	8.91267e+06	3.82275e+08	2.04822e+06	1.12756e+07	1.31892e+08	4.29636e+08	3.45379e+08	3.96587e+07	1.89908e+06	223492	1.34541e+08	4.93521e+07	1.34876e+08	2.34722e+08
225.97866@1.526-rp	469130	403098	281672	421965	233294	569586	142670	401787	411606	469011	202749	274165	436446	1.12305e+06	543900	285027	173573	318933	834661	155644	317263	360995	464777	439837	296468	483431	241188	1.06744e+06	540186	66707.9	362108	5.15705e+06	3.92809e+06	760284	2.45346e+06	4.34006e+06	8.12276e+06	51452.9	1.04819e+07	246557	2.73687e+07	868319	310180	1.56238e+06	16182.9	3.01271e+06	2.3978e+07	1.96305e+06	528712
N-(4-Sulfamoylphenyl)acrylamide@3.423-rp	99173.5	88053	98415.6	72460.3	76342	90249.9	72051.1	112085	94306.8	186298	57420.4	82661.8	84080.8	101136	120408	64489.2	72421.6	114792	71680.3	238719	88498.5	65213.1	103057	78532.3	113064	516975	1.3266e+06	103679	89598.7	59276.2	116226	3.77702e+06	139833	1.25031e+06	94810.7	132056	3.24e+06	56976.1	227731	1.48782e+06	1.67183e+06	2.28954e+06	255437	286842	71896.1	1.00957e+06	207211	1.79953e+06	2.22829e+06
1,6-Hexanedioldiacrylate@11.032-rp	1.04895e+06	1.45237e+06	2.35367e+06	797574	788604	2.38606e+06	618488	1.02746e+06	622831	984447	1.28009e+06	822529	5.14451e+06	4.08631e+06	3.56915e+06	1.0713e+06	752096	959277	860676	657619	1.83744e+06	378020	891891	1.0007e+06	1.58302e+06	3.30099e+06	2.13839e+06	664016	1.4178e+06	328632	3.19712e+06	2.69107e+07	1.60394e+07	2.77434e+06	5.97141e+06	4.03833e+06	1.18002e+07	417991	2.46642e+07	1.07748e+06	2.98832e+07	1.42182e+07	3.26309e+06	9.76599e+06	721981	3.38663e+07	1.52463e+07	4.13726e+06	1.07057e+07
227.02494@3.438-rp	167552	148764	166271	122421	124617	152476	123187	187736	159330	613709	97010.9	138183	141975	170868	203428	108953	122355	193939	122372	216400	149517	110176	172776	132679	191020	1.3931e+06	2.55231e+06	175164	151375	199657	196362	1.21318e+07	1.58783e+06	4.22007e+06	160181	223106	9.98201e+06	96624.6	384748	4.2773e+06	7.40148e+06	1.09649e+07	1.55448e+06	484614	121467	2.51706e+06	1.40307e+06	3.80734e+06	7.59146e+06
2-hydroxy-3-carboxy-6-oxo-7-methyloctadienoicacid@6.939-rp	36792.4	59281	35997.9	24643.5	19270.8	59442.7	19552.6	40780.9	38109.9	45060.9	19338.1	122762	57808.4	52417.1	43525	26346.9	18993.7	44196.5	45029.1	19066.9	39564.5	26722.9	31835.7	47263.8	27535.5	36360.4	52318.3	35337.6	38009.6	19558.6	57468.2	1.23516e+06	239436	102697	105635	149275	415780	17474.3	490462	113506	1.36742e+07	542952	38517.9	34872.6	30684.6	857588	817826	730728	143203
4,7-dioxosebacicacid@13.616-rp	448533	478138	7.19528e+06	421352	289250	973594	625067	374653	343991	555300	349947	417214	552260	868072	393624	353845	749900	488316	576005	394389	333785	416311	381603	343891	437235	407601	418398	434892	1.01345e+06	246984	1.98389e+06	2.29014e+08	1.23405e+08	2.08585e+07	5.4829e+07	6.20673e+07	1.62597e+08	553616	9.07776e+07	5.15081e+06	940603550	3.47888e+08	3.92969e+06	542366	311397	4.37071e+07	1.47781e+08	9.74656e+07	1.05999e+08
4,7-dioxosebacicacid@10.187-rp	110060	308884	7.20357e+06	83861.8	56767.8	415079	52536.5	125780	138165	232336	53139.8	135839	266963	123421	125290	67815.5	123251	80956	218368	57952	121372	90918.2	103895	117360	86375.5	110151	142945	174645	119346	65821.8	203202	4.11792e+07	1.86094e+07	2.6808e+06	1.21652e+06	6.9821e+06	1.17402e+07	117586	1.97788e+07	2.38447e+06	1.05095e+08	5.74825e+07	127573	570267	107613	3.51519e+07	2.61133e+07	1.2841e+07	6.25635e+06
231.97191@2.108-rp	57860	87440	85960.5	57928.5	55122	84404	43414.1	74836.6	68326.6	88104.4	52097.3	68415.4	100919	132006	114292	59439.6	45181.4	90680.4	73296.8	40037.1	77187.1	52902	64937.8	54419.6	101589	131207	59804.4	101644	96718	36985.6	716195	144526	2.39655e+06	2.38475e+06	94069.8	732793	1.25801e+06	35996.7	2.53248e+06	4.34562e+06	1.60396e+06	9.97844e+06	1.77897e+06	3.84128e+06	51605.8	1.05496e+07	3.41314e+06	9.63462e+06	104009
MFCD00799495@5.035-rp	250307	954465	171611	121350	36914.8	152662	30270.1	209336	130541	205834	31192.8	123864	86351.6	244961	105154	35969.2	70266.9	56345.2	58765.1	32363.9	69885.4	80311.9	138858	176111	1.50514e+06	74857.5	45552.9	126691	104551	44095.9	280457	2.28447e+06	1.36087e+06	333721	60859.9	754673	1.22534e+06	29656.8	4.09842e+06	317662	3.46324e+07	5.79501e+06	313894	92948.9	145209	656448	7.6964e+06	782212	309031
237.99747@9.966-rp	179690	280616	345540	34107.5	23928	56542.7	22245	160995	42630.5	47749	33265	341138	95238.3	446420	114775	27452	23030.2	256589	41250.7	23441.1	43624.3	41135.7	106963	53678.2	44434.2	61114.9	246301	44277.9	105157	28074.7	107402	800500	2.19597e+06	84710	461929	822571	1.09034e+06	21234.6	768239	208568	886446	1.30015e+07	76934.1	334433	68680.7	767898	6.3117e+06	126182	72622.6
3,4,5-trimethoxyhydrocinnamicacid@11.849-rp	263649	96467.6	514758	166956	127467	294370	129279	211119	182073	136348	119118	162249	853960	276342	417952	84959.6	112140	127102	423469	134858	204483	233764	237400	208078	114428	347823	243950	229614	236273	107267	249125	1.80779e+07	4.088e+06	634043	1.21775e+06	1.73699e+06	3.44909e+06	82937.7	7.74096e+06	302393	3.44694e+07	1.74961e+07	1.87075e+06	6.74109e+06	154899	1.1837e+07	5.96717e+06	1.52785e+06	3.86391e+06
MFCD08277025@7.548-rp	54349.6	45758.9	61908.1	42597.2	48443.2	52661.1	47810.8	57375.2	50664.6	55502.9	40143.5	48230.4	200088	127491	71933	39476.8	50097.7	70316.5	42356.8	41755.2	47244.2	46209.8	53707.6	61932.2	62127.4	51675.5	42667.6	48755.9	55066.3	38792.4	64538.8	1.54724e+06	77300.3	408978	6.7204e+06	420055	372230	41406.5	70154.8	108921	1.34894e+06	576199	121709	60358.2	53679.8	334947	73961.9	327439	133525
Carnidazole@2.171-rp	345020	428346	315242	256522	571541	654458	259376	552034	606613	550707	209942	318988	408590	731460	510292	256907	397172	449152	436270	184997	347898	540021	633285	214005	379509	559276	232155	466428	1.09557e+06	697825	1.4874e+08	5.0331e+07	1.65981e+08	667695	1.39546e+06	1.5307e+07	4.09231e+06	333145	2.56732e+08	4.34341e+06	3.06087e+06	1.12784e+06	9.6926e+07	1.14962e+07	804609	899926	400250	299073	342332
Methyl2,3-di-O-acetyl-beta-D-xylopyranoside@13.61-rp	164173	133998	192317	145230	116359	470493	125027	132746	113799	510123	114178	143844	196717	165647	118336	118651	118894	189119	101944	144794	326631	136261	134408	114666	143767	120072	120715	150919	119356	87819.9	155504	5.53694e+06	2.97038e+06	114427	1.09921e+06	1.42428e+06	2.89211e+06	95259.1	2.66375e+06	148432	2.26957e+07	8.77543e+06	1.67662e+06	199649	104816	699922	3.84192e+06	2.05915e+06	2.51086e+06
Methyl2,3-di-O-acetyl-beta-D-xylopyranoside@8.264-rp	577746	254799	55686.6	42970.8	93933.1	69667.7	43305	65536.8	51348.2	624997	52076.6	61785.5	90873.5	268868	73165.8	100851	35368.3	69982.5	158475	100969	58004.9	63259.6	196461	207370	60531.1	56348	1.41191e+06	647136	123361	59264	671736	3.33472e+07	8.31157e+06	2.61804e+06	4.4034e+06	2.20178e+07	3.74501e+07	28155.2	1.24064e+07	3.91769e+06	5.5187e+08	8.36785e+07	219977	159377	72695.6	6.21976e+06	3.10201e+07	8.25243e+06	7.78629e+06
Trolox@12.262-rp	82097.8	216487	101435	78056.1	25556.2	30079.9	52310.9	73269.5	32427.1	97282.1	53793.6	25181.5	147027	262334	25632.1	104766	17785.9	94635.7	36770	17870.7	28012.2	68031.6	93440.2	32642	248897	121171	23347.7	74430	35760.3	26574.1	257046	787658	1.04817e+06	206522	528138	1.40801e+06	1.50132e+06	14454.9	1.84345e+06	75314.4	1.93895e+06	1.65784e+06	887566	603418	26621.7	937094	1.92574e+06	189991	359549
2-Diazo-1-naphthol-5-sulfonicacid@8.796-rp	28314	22886.5	20210.1	19421.3	15103.2	149846	14287.7	27657.9	23353.7	33261.2	14408.6	18116.8	23734	29521.2	24480.6	15250.6	14950.9	34472.3	19792.2	14458.6	26430.8	23363.8	26837.1	30806.7	20820.3	23338.6	15436.9	24706.8	30844.5	15560.3	137843	105243	111620	89736.5	35860.7	434796	631601	13984.5	234019	59233.5	1.06273e+07	3.18453e+08	26399.9	107693	26912.8	105303	316018	40939.5	20904.9
1,3-Adamantanediaceticacid@12.827-rp	280401	1.62422e+06	3.13348e+06	592167	171405	3.53692e+06	146418	201462	305184	889909	485373	546200	3.53762e+06	3.4323e+06	760515	956099	124344	601487	571049	313517	531750	291742	508616	164672	2.90837e+06	1.49546e+06	852061	174541	832403	104968	2.62945e+06	2.97902e+07	1.54385e+07	5.2678e+06	1.33214e+07	1.53699e+07	2.4654e+07	18936.7	1.61593e+07	460690	7.85416e+07	3.36007e+07	946466	5.96797e+06	131946	1.87641e+07	2.35992e+07	2.80418e+06	6.76842e+06
253.05072@8.143-rp	27779.3	46092.7	28211.3	21002.8	14986.7	1.79925e+06	15588.5	30198.8	27354.6	34002.4	15349.5	28967.5	43632.6	41786.8	31327.6	18850.9	15279.6	26953.9	37460.9	14799	29580.8	24622.4	29184.9	30946.6	26416.1	26772.2	20007.6	32302	34560.9	16550.4	192508	1.51755e+06	519561	179036	463765	2.44428e+06	4.06811e+06	14231.9	1.19048e+06	113810	892332	5.91177e+06	112757	492213	27232.3	3.68401e+06	3.60611e+06	18080.4	33323
cyclo(prolylarginyl)@2.097-rp	391763	278436	256884	315383	97355.2	106764	29755.7	431220	338763	182811	51011.5	343155	675101	314763	225726	49540.7	51930.3	103185	982707	27441.1	143724	424406	359314	408646	69628.4	235673	96449.7	490736	173476	338894	412332	8.79946e+06	3.0814e+06	1.1818e+06	4.77349e+06	4.85203e+06	5.41285e+06	77313.9	4.95181e+06	163318	2.56259e+07	1.09393e+07	261307	662837	408766	3.36755e+06	1.88478e+06	4.75047e+06	2.68625e+06
cyclo(prolylarginyl)@2.445-rp	810235	994870	4.12255e+06	530911	250314	724636	152771	204283	398962	265550	587754	6.34096e+06	1.97497e+06	1.18394e+06	968284	719101	198715	501989	5.20683e+06	142455	313085	1.36461e+06	823384	244853	959385	645993	2.69725e+06	290058	811894	369986	1.20098e+06	4.59321e+07	2.36129e+07	8.50297e+06	3.29756e+07	4.48312e+07	4.07484e+07	477234	3.79087e+07	1.57121e+06	1.34306e+08	1.61539e+08	680633	3.77791e+06	543990	2.37747e+07	2.11325e+07	4.2823e+07	1.48905e+07
3,4-dihydroxyflavone@9.02-rp	51668.2	32957.7	144233	34900.3	54826.8	118182	106140	53642	39904.3	49584.2	38328.4	208876	59671.6	78042.6	72551.9	117742	108704	60202.2	40175.7	140339	52139.1	38005.6	62605.4	50632.3	55297.1	55801.6	43016.4	49649.1	49661.3	36049.5	55797.7	528447	410423	200486	202633	1.08192e+06	2.27113e+06	32385.6	328338	268805	7.43124e+06	807175	112255	244980	40302.2	835522	105120	635871	98661.5
3,4-dihydroxyflavone@10.703-rp	91999.1	92988.2	93373.8	68707.3	65901.5	1.05683e+06	60737	95089.5	81689.3	95939.8	57786	79457.6	88137.2	112975	89617.7	64204.1	66211.8	96496.7	70015.5	63985.6	82083.3	87932.2	91684.7	91397.2	89470.3	88193.1	66993.5	95664.1	95033.5	55657.6	94886	4.01551e+06	1.87018e+06	355221	1.23316e+06	2.0785e+06	3.79869e+06	52571.9	1.9471e+06	225608	1.2908e+07	2.64046e+06	79543.5	902623	84871	3.0543e+06	1.965e+06	74293.7	135905
Midodrine@1.434-rp	476277	563199	399426	340521	192435	511481	160276	468190	416671	642733	370718	469717	545313	1.16082e+06	808652	1.3617e+06	160696	688114	808272	202560	423854	366555	459605	381667	358510	830703	941669	646192	798061	127152	446592	9.94111e+06	1.32767e+06	360760	4.89977e+06	5.98337e+06	9.20719e+06	80419.8	2.11527e+06	364505	3.54457e+07	3.20759e+06	502691	437254	50580.2	4.89426e+06	8.95511e+06	2.35889e+06	3.08265e+06
Midodrine@4.271-rp	362985	129803	102264	466987	60871.5	84365.8	68055.5	87119.4	289453	82658.8	44499.7	2.08117e+06	244094	837692	124332	214142	61232	388934	1.26032e+06	52276.7	98735.6	58187.1	119048	103293	194955	483146	60973.2	489724	312065	46402.5	83284	9.63967e+06	4.2012e+06	1.30038e+06	3.03604e+06	8.88852e+06	6.57015e+06	46870.8	7.27417e+06	367873	3.36701e+07	3.0592e+06	95883.8	1.50302e+06	59480.7	6.96464e+06	6.12747e+06	2.58659e+06	2.58243e+06
255.02414@8.774-rp	36388.8	28895.8	25516.7	24520.7	19068.8	7.86677e+06	18039.3	34920	29485.7	41994.5	18191.8	22873.8	29965.8	37272.6	30908.4	19255	18876.5	40775.6	24989	18255	33370.7	29498.4	33883.7	38895.6	26287.1	29466.6	19490.2	31194	38943.4	19645.9	214340	7.11468e+06	4.50734e+06	830171	2.21067e+06	1.98432e+07	2.39263e+07	17915.7	1.20619e+07	132631	6.38406e+07	21329806	33331.7	6.04947e+06	33979.3	5.73458e+06	1.5002e+07	51688.9	226376
255.02417@8.154-rp	59491.9	243379	59361.5	42859	31167	3.15717e+07	32418.6	209474	56887.9	113844	31921.4	63637.2	493242	600767	91666.4	42243.5	31776	56054.5	77905.3	31358.4	56892.7	51205.8	60694.2	64357.8	53064.5	55676.5	41608.7	67176.6	126299	34418.9	400347	1.50458e+07	7.67012e+06	1.8499e+06	2.93646e+06	4.39337e+07	6.93188e+07	29597.2	3.70986e+07	345315	3.04432e+06	8.62789e+07	234494	7.61636e+06	56633.3	2.81419e+07	6.33015e+07	41319.6	449119
256.03171@8.237-rp	59155.1	67671	54964.9	41554.8	29492.2	580280	28941.1	60534.5	50682.7	62848.7	29637.8	58924	63381.3	149945	57337.3	39114.8	29095.8	59170.9	60680.6	29094.5	57253.1	44141.2	58882.9	58378.4	51600.6	55617.7	39343.8	63568.8	81942.8	31754.5	257464	1.16215e+06	823535	65584.8	247176	628389	788146	27388.9	617585	581956	1.49449e+06	1.98983e+06	171392	102678	50889.5	796227	1.9951e+07	352319	45979.9
P-Gal@10.033-rp	281453	235294	2.6747e+06	142056	46261.6	267976	45733.3	151012	321357	120266	252169	593909	4.11748e+06	693194	1.42245e+06	103009	70372.5	180870	55860.6	371547	295802	257452	642025	114380	115495	454957	2.21115e+06	639689	220309	128257	330561	2.38487e+07	1.40842e+06	756912	2.00382e+06	1.51461e+07	3.24359e+07	40489.2	9.21e+06	220859	3.27639e+08	6.3456e+07	2.99516e+06	760118	251242	1.135e+07	3.68603e+07	591074	794704
7-Isopropyl-1,4a-dimethyl-1,2,3,4,4a,9,10,10a-octahydrophenanthrene@11.558-rp	55557.4	101449	166352	70596	47980.1	56530.6	43742	53235.8	42090.3	53357.5	37764.1	61359.6	189561	241847	48027.1	41409.5	46154.5	66657.7	34788.7	43449.6	42363.2	44146.7	52367.2	47087.6	155266	131039	49054.7	147945	126433	36863.7	93558.3	46777.7	4.11635e+06	78720.6	150374	60814.5	709041	37092.7	1.09288e+07	2.58641e+06	1.08773e+06	1.9781e+06	281749	124163	50563.8	68188.6	6.37232e+06	332642	673719
CarnitineC6:1@5.798-rp	84631.2	59532.5	85202.2	58714.7	62823.2	71727.9	55692.3	85976.2	73964.8	226703	47417.3	69178.6	76398.5	73766.8	71753.5	58004.8	59366.2	85882	60534.6	54283.8	73420.8	54733.4	78165	82727.7	90147.6	81212.7	64781.1	73672.8	68867.2	44856.8	1.01879e+06	3.81591e+07	2.18967e+07	3.96711e+06	4.94115e+07	2.96275e+07	1.02424e+08	102533	1.91717e+07	187304	9.23695e+07	5.80303e+06	94111.4	4.85043e+06	63344	2.55369e+07	1.57433e+07	4.69654e+06	8.81696e+06
N-lauroylglycine@14.723-rp	130224	169476	175795	121214	94245.2	177917	132279	119829	84047.1	115355	98393.5	184703	145653	5.017e+06	210232	116563	124866	136112	143156	150082	92835.4	129966	103135	109975	191828	113593	113914	131675	87470.9	86862.5	434511	3.91898e+06	4.0823e+06	578159	561427	1.16699e+06	2.60748e+06	80152.8	735349	156618	3.49331e+06	9.60219e+06	172250	442001	86483.7	737805	1.46058e+06	1.76451e+06	664424
N-lauroylglycine@14.72-rp	170788	526597	508103	245648	42991.3	544535	58581.9	109963	346629	82303.8	125164	175545	361486	1.34745e+07	661695	418203	65970.8	252553	561566	62059.9	160467	130465	70366.9	103738	990142	420147	81588.1	165929	137478	49328.4	1.35093e+06	1.07033e+07	1.24411e+07	1.78914e+06	2.44411e+06	3.58273e+06	7.48218e+06	37745.5	2.2462e+06	284401	1.07848e+07	2.7539e+07	174407	1.2626e+06	66101.2	3.12704e+06	4.81362e+06	7.36917e+06	2.37794e+06
258.04235@2.042-rp	152732	166323	203219	173418	81950.6	179177	67136.2	150612	132270	173403	132700	195718	330837	287646	255735	151828	70655.3	132686	214930	65507.4	153474	110559	143564	97686.3	139673	353696	165810	258089	231949	371433	1.18605e+08	3.22118e+07	5.8277e+07	216227	280268	1.06125e+07	4.54e+06	60975.4	2.29442e+08	2.05772e+06	1.90065e+06	1.00817e+06	1.1545e+08	2.08096e+06	116925	416270	202443	274657	237116
Octyl-oxoglutaricacid@13.617-rp	152142	292568	178225	134588	107832	122368	115865	123019	105460	122766	105811	169616	182301	153508	109665	109956	110182	175260	120747	134184	104692	126276	124558	106263	133232	111273	196765	139859	110610	81384.6	1.20549e+06	8.16312e+07	5.08233e+07	8.3948e+06	1.80264e+07	2.92719e+07	6.02549e+07	100928	4.69011e+07	2.73319e+06	252822651	1.27056e+08	1.55376e+06	185019	97135.3	9.00624e+06	5.24894e+07	3.09832e+07	3.93943e+07
258.14644@15.193-rp	127468	807355	358464	489291	128466	726706	179685	119856	140085	127435	126843	510548	509293	647937	180083	185075	189856	197659	758182	205728	142338	189108	154587	136382	219728	151262	141992	623733	107461	123650	270203	2.91511e+06	2.57612e+06	512126	415451	186409	1.55423e+06	115983	1.09719e+06	797637	2.18919e+06	1.90276e+06	131268	136792	95913.7	3.13114e+06	269429	2.35784e+06	809775
2-C-methyl-1,3,4-triacetylerythritol@10.205-rp	244110	203648	223517	119550	135658	258094	124750	259355	189525	263725	106820	152818	157726	254032	231343	116313	132389	181622	208521	125645	291238	337396	262016	226312	182107	226353	134700	349075	318069	94704.7	1.82524e+06	7.71619e+06	8.03797e+06	2.08565e+06	1.37619e+06	4.16081e+06	9.14107e+06	110147	9.01998e+06	1.86704e+06	6.2042e+07	1.20679e+07	167784	1.43835e+06	252743	1.26273e+06	6.54298e+06	2.11377e+06	6.50432e+06
2-C-methyl-1,3,4-triacetylerythritol@9.893-rp	157830	54845.4	362034	38024.2	25292	178431	23306.8	109316	106621	122680	23521.5	95911	49301.6	171581	132325	32562.5	23797.6	61352.7	50588	24998.8	145193	89201	130142	109586	50865	87098.1	40424.4	82489.9	136000	92107.5	208623	1.96532e+06	3.3963e+06	280232	688114	2.13629e+06	3.79102e+06	22189.1	2.92417e+06	220054	2.33451e+07	3.97034e+06	80606.4	220765	139493	863377	5.30335e+06	854380	802821
263.02147@9.503-rp	40311.3	97227.5	34737.9	29380	20403.8	3.69888e+06	20292.5	60635.5	34798.8	86836.8	19652.5	32375.4	40499.8	70834.5	43313.2	23912	20989.6	50349.9	32188	20456.7	36256.5	35497.1	47617.9	44776.8	33911.5	114282	22634	39174.4	42978.4	23700.8	42003.5	2.25237e+07	1.28589e+07	2.66216e+06	7.83157e+06	5.93046e+07	5.42577e+07	19155.4	3.27e+07	695937	2.2337e+08	1.06322e+08	41753	2.03478e+07	40735.4	2.21728e+07	3.03871e+07	209356	774580
2-[(3-methyl-2,4-dioxo-5-thiazolidinyl)amino]benzoicacid@9.391-rp	75685.2	388328	95932.1	86200.2	58282.2	78216.6	53288.7	247552	127674	643853	48600	164587	84955.9	111447	78558.8	103945	59360.6	97664.4	179433	53362	70718.2	64235.3	88826.1	77760.4	188355	604946	852585	71744.1	76771.9	40607.8	79756.4	1.17547e+06	1.0387e+06	3.10347e+07	2.52218e+06	195351	201938	50191.7	288099	101350	826772	927212	111588	95105.2	70682.3	437367	152784	509814	298068
DIHYDROXYMELPHALAN@8.899-rp	131729	184474	179441	120181	132671	162889	98516.1	155241	108906	166636	96671.9	183711	167141	221939	223790	136238	104646	162908	63254.9	103018	164979	132136	144768	155873	209376	168150	151449	77628.2	175831	80597.6	830052	3.96278e+06	1.42796e+06	358333	1.64572e+06	7.08561e+06	8.16465e+06	86664.7	7.45216e+06	307157	5.00075e+07	2.30225e+06	152636	890529	81554.3	2.59316e+06	4.08307e+06	1.18091e+06	570900
5942@8.868-rp	40616.7	33372.9	28991.7	27436.4	21665.7	841145	21541.3	39273.5	33501.2	47861	20638.8	34550	35486.9	44086.3	36542.9	21877.2	21016.1	51361.9	28392.1	21081.2	35025	33515.6	38406.6	43662.8	29867	33479.5	22325.8	37085.1	44246.8	22752.1	107135	4.23893e+06	1.9348e+06	617036	1.28152e+06	8.10114e+06	1.22271e+07	20060.9	3.63717e+06	66674.9	1.31031e+08	1.18216e+07	35559.1	2.83672e+06	38614.4	1.49853e+07	3.62719e+06	308216	157663
2-hydroxydaidzein@9.45-rp	98930.3	89172.1	116418	69788	79674.7	125381	73676.7	106825	84834.8	131463	62802.8	95835.3	103892	145463	99273.7	70834.5	79105.7	121638	78989.1	70736.6	95275.9	86054.1	157350	101547	122187	152216	74816.7	93908.2	100213	57653.6	105059	3.52444e+06	1.02928e+06	131620	1.82299e+06	5.59868e+06	6.20822e+06	94228.8	1.43456e+06	91083.8	4.47386e+07	8.63622e+06	97877.5	1.3067e+06	104737	7.06062e+06	988723	84883.4	97939
270.0528@11.856-rp	172516	107739	125314	92024.1	78946.6	233236	72303.6	113153	90553.7	414135	80518.6	108315	135038	152624	115457	90711.4	75032.3	120037	119409	80202	103757	97018.3	105116	107131	112671	142062	88927.7	112789	129264	63850.1	117325	5.49372e+06	3.25356e+06	762721	1.57124e+06	2.87584e+06	4.16774e+06	58146.9	3.87828e+06	556544	9.14431e+06	3.42738e+06	167077	2.26317e+06	85062.6	5.20836e+06	1.67603e+06	108739	149409
2-hydroxydaidzein@7.727-rp	38436.4	54803.3	36535.8	18242.4	35400.4	491862	40946.4	51268	36104.6	63726.9	14158.9	36568.6	57597.1	88135	43133.6	31608.9	52337.2	24973.2	41856.1	35938.9	51078.3	35759	52596.2	32343	26563.3	22140.2	32319.8	55237	23588.4	18376.7	35891.1	7.3858e+06	950886	244385	1.91835e+06	2.18618e+06	5.09914e+06	44383.8	1.32837e+06	40296.2	2.84371e+06	147785	92960.4	194982	24914.2	1.35654e+07	2.0691e+06	202938	358231
S-hydroxyphenylacetothiohydroximoylcysteine@4.584-rp	84999.2	64414.2	82452.8	55617.1	480184	68112.8	339969	472368	75948.5	668639	45640.8	69916.5	68210.8	74479.3	822753	841588	63280.6	559059	51418.7	482629	66587.9	53053	88171.8	77610.6	93753.6	6127902	1.24876e+07	453554	66145.8	54220.5	71003.4	5.46356e+07	2.35636e+07	9.91595e+06	689640	5.51152e+06	5.40039e+07	55313.6	7.18391e+06	1.74272e+07	3.01973e+07	1.94497e+08	1.1065e+07	1.45918e+06	62576.3	1.49121e+07	2.56543e+07	2.36863e+07	2.6506e+07
270.11105@11.886-rp	145823	217183	1.24936e+06	268342	87619.5	158907	60681.3	233362	158053	246584	222533	509070	605747	330832	431140	107963	92564.4	70248.3	297181	175957	166019	94469.5	141512	122753	40549.9	388700	509301	183092	175622	93123.8	430769	5.48941e+06	1.40666e+06	442724	1.12041e+06	2.38436e+06	5.69091e+06	48744.7	3.14888e+06	253530	1.69619e+07	2.31483e+06	1.49198e+06	481360	159815	2.85589e+06	4.053e+06	464055	753274
N-Acetyl-S-(2,5-dihydroxyphenyl)-L-cysteine@6.541-rp	86302.7	145412	92557.1	67087.2	77596.3	99770.2	65309.8	218902	248210	135306	93465.7	185752	239067	152980	295705	101641	57550.5	125059	130908	65546	190633	67877	83156.6	95385.6	93690	622709	210710	288148	157434	43203.4	93647.4	2.22528e+06	782524	831702	78659.1	176276	1.73025e+06	45712.9	980530	713846	7.57819e+07	2.36347e+08	464906	93712.4	64395.9	451978	2.33007e+06	1.28966e+06	1.64767e+06
272.05102@15.559-rp	134097	213421	262215	202509	177658	142928	258050	147579	172976	217637	191599	253379	200626	201595	228495	192722	244603	249533	182364	266730	200038	248281	183867	139473	236112	187474	214345	240985	131018	168615	761072	5.26312e+06	3.21338e+06	170867	2.20069e+06	9.93847e+06	982692	164361	736312	555887	6.67492e+07	9.61817e+06	170479	1.14951e+06	155600	3.35311e+07	1.24772e+06	4.92519e+06	2.57811e+06
272.05157@8.774-rp	277631	177127	58048.1	171871	47918.3	219098	44840.8	226852	216796	297067	36798.7	51363.1	203970	249941	248686	39705.3	45727	60773.9	216859	43506.7	186286	273282	186809	236801	61255.6	210594	39554.7	278395	204115	147740	1.69301e+06	6.91074e+06	2.82433e+06	482429	1.31358e+06	6.01988e+06	297869	38478.5	3.6352e+06	823421	4.14619e+07	6.96303e+06	203404	3.58724e+06	299542	1.58913e+07	5.1695e+06	2.09941e+07	5.19927e+06
1-(4-Methoxyphenyl)-3-pentanylhydrogensulfate@11.171-rp	4.8868e+06	874611	96085.2	80040	56481	122931	48860.4	97302.7	81091.7	150849	59109.7	73596	105432	114689	101977	73752.2	52735.2	81033.5	119742	54576	99224.1	88742.3	98363	103318	86620.5	134878	68911.3	100339	262215	65634.2	99683.6	3059043437	2118751882	206503	7.05044e+08	2122177854	2.41831e+08	198566	124655	125042	6.78727e+08	1663345970	1454585066	488636	94008.1	69579.1	9.38403e+06	81237.8	85777.8
1-(4-Methoxyphenyl)-3-pentanylhydrogensulfate@11.357-rp	4.81365e+06	752225	136340	50708.6	34998.4	69561.5	30420.4	96736.7	50843	129644	36446.1	52543.3	64517.2	79863.8	67045	43067.7	33707.2	48311.8	123029	33280.2	60807.7	53313.6	58108.9	97046.4	50384.8	59383.3	39749.8	57606.9	98533.1	1.645e+06	63953.5	3058417242	2117887992	155477	705001295	2121688868	2.41781e+08	161433	79048	85308	6.78515e+08	1663147568	1454376546	466972	56624.9	58099.9	9.33272e+06	47739.9	49531.5
3-Sulfonyltridecanamide@13.749-rp	262953	204796	429751	146423	33720	279013	43940.2	75257.8	90650.1	192101	170173	375752	173150	1.97313e+06	887678	337391	81104.2	169000	265946	51346.6	73552.7	146455	97741	78894.4	201910	448585	152387	197852	233852	34828.2	550855	1.18675e+07	1.16668e+07	949998	3.19793e+06	3.26749e+06	9.26626e+06	24460.9	9.67074e+06	357420	9.93085e+06	2.10756e+06	181019	1.35118e+06	41148	9.37038e+06	1.87935e+07	6.63133e+06	6.35603e+06
Bendazac@10.431-rp	41131.5	31650.7	47457.6	27191	39282.4	41446.4	35836.5	45201.7	31739.4	41714.5	31055.5	53378.7	81056.7	43465.7	38535.8	34924.1	37607.8	52097.1	52554.7	35566.3	33038.7	36358.1	42795.6	40987	59926	35468.8	44754.3	42884.6	41421.8	36054.9	156391	232333	205024	56135.1	213275	73049.4	114829	31752.9	159906	126348	396419	265671	42121.2	114131	39657.3	290160	76273.9	292483	265577
4-Benzofurazansulfonamide,7-isothiocyanato-N,N-dimethyl-@6.106-rp	20778.5	14749.3	14493.8	13983.2	13463.2	21552	19709.5	26439.7	16111.1	432808	12539.9	14890.8	16150.7	21718	20143.6	12976	12770	14993.2	13875.3	13167.1	17861.2	21034.4	29495.4	21017.3	14455.4	612689	22371.4	17811.6	19781.1	272818	2.3835e+07	253026	786161	311716	34984	33490.6	1.62658e+06	12070.4	5.46134e+07	450184	77641.1	177518	2.65082e+07	25337.7	19129.1	897485	868912	308801	1.40179e+06
R-1479@10.22-rp	53499.8	59234.7	62580.1	44480.3	51743.9	50074.3	47542.2	55213.6	45160.2	55640.4	39456.9	52881.2	45208.6	52389.4	52846.4	42928.3	50821.3	68968.6	99170.2	47854	46829.4	43929.6	120302	55490.6	62994.1	52273.9	47193.5	83944.6	99210	30337.2	1.23197e+06	3.99223e+06	4.74165e+06	1.15863e+06	891384	2.26709e+06	4.72257e+06	41176	4.97337e+06	1.00604e+06	3.2425e+07	5.4921e+06	48041.6	897997	57922.6	748591	3.00095e+06	1.32004e+06	4.95028e+06
285.56882@6.712-rp	17856.8	18251.1	12010.2	11389.2	10841.3	18500.3	10105.3	18829.4	16339	21443.9	10549	19073.1	19849.5	75625.7	19041.8	11453.7	10172.6	18443.3	13862.2	10314.9	20849.9	14291.6	19542.4	23399	14069.8	19818.4	12374.8	19828.7	17647.4	10992.7	1.49975e+06	395052	340133	257950	12786.3	36684.3	34239.4	10048.3	4.64368e+06	100960	795266	1.31779e+07	34529.1	1.41772e+06	16941.6	494088	3.45476e+06	415746	69756.1
286.06274@2.757-rp	76217.2	79271.6	96381.1	66705.7	64768.1	100080	58508.4	90904.8	83534.5	163677	64411	84640.9	92189.2	228838	107274	65402.7	62376.3	93915.5	90419.1	74013.1	76931.5	61628.7	81839.9	71555.3	89586.4	241565	566064	105544	166561	55172.2	73134.6	2.45648e+06	603327	359197	79434.6	204783	3.85862e+06	51804.6	279984	934262	3.26423e+07	4.70561e+06	233930	145200	71938.7	442983	2.09228e+06	532464	954597
286.06282@3.408-rp	47726.7	29164.3	26488.4	30685.8	16412.3	53068.5	19141.6	45727.4	33492	231427	48428.5	23213	41079.4	68479.7	45667.7	22279.5	14577	37287.9	28630.8	69485.1	48219.7	25430.4	46609.8	29114.6	24676.1	478288	975697	80309.4	61553.3	21716.6	27522.9	5.91392e+06	1.13397e+06	1.10168e+06	20336.5	79131.4	4.92656e+06	13908.9	323246	1.577e+06	6.37093e+06	5.561e+06	521078	30235.6	17183.5	1.37315e+06	1.60764e+06	1.01176e+06	2.58384e+06
N-(Phenylsulfonyl)glutamicacid@5.337-rp	205726	195999	177679	126008	148032	165138	130624	190311	177340	193049	109769	151231	234677	212454	164909	121684	143701	200922	123650	131029	160122	132120	202315	193955	216368	371380	397898	177736	161717	118897	194221	9.10599e+06	2.53771e+06	1.48236e+06	153094	913180	5.11541e+06	119271	1.0472e+06	1.25803e+06	5.75227e+08	1.38371e+08	2.31652e+06	246131	148295	846965	7.20907e+06	2.61123e+06	6.01204e+06
288.16829@1.291-rp	581423	367774	297940	379425	244488	514673	174509	589716	394903	726791	218321	354403	654426	923502	669350	253992	183085	362000	392569	158192	513266	353529	541556	444028	362302	668898	221600	841279	734620	111372	516199	1.29559e+07	6.38856e+06	2.1515e+06	9.97982e+06	8.15626e+06	1.93063e+07	386937	1.34916e+06	332516	1.34612e+08	9.38937e+06	506973	2.15046e+06	41874.6	1.21642e+07	2.8596e+07	1.25229e+07	1.43292e+06
5a-androstane-3,17-dione@19.001-rp	135854	121514	358924	124577	95088.8	189141	231311	138308	129568	151980	172797	96933.8	125410	169811	140838	73532.7	556372	105274	110624	529181	134441	156712	169881	150336	91007.9	124690	187879	136376	177656	99626.2	580162	3.43824e+06	2.08711e+06	238792	1.83238e+06	6.17396e+06	2.14437e+06	99923.9	2.58502e+06	1.35191e+06	1.42489e+07	775115	339517	144931	147881	4.77292e+06	9.08666e+06	321755	1.64936e+06
290.08315@9.404-rp	46268.4	42452.2	74412.7	31838.5	22174.2	57943.6	21207.4	48999.7	38114.5	73714.8	21785.2	84845.4	83598.6	72610.3	81747.7	35028.4	22810.7	49970.8	115208	22463.5	39285.3	38577	51844.2	48710.6	37190.3	78256.8	152734	42573.4	49703.2	140692	52574	239370189	2.84704e+08	37196.1	5.09696e+07	2.451e+08	3.72661e+07	24836.1	361042	487901	3.30548e+08	2.48486e+08	3.69495e+07	237288	44269.8	54092.4	2.05831e+06	25569.7	33728.2
Methyl2,3,4-tri-O-acetylpentopyranoside@10.181-rp	28208.4	44314	24008.5	20819.2	14782.6	122753	13703.6	29041.4	25258.3	57210.9	13686.7	17792.2	127920	30164.5	26965.9	17175.6	13969.4	20336.8	26945.5	13847.6	24162.8	23704.8	26906.8	30005	22332.6	25764.9	16525.3	24119.7	29759.2	16820	109604	2.07103e+07	1.17499e+07	1.45165e+06	405135	4.12584e+06	6.23148e+06	12906.3	1.2343e+07	1.18711e+06	3.86061e+07	3.18218e+07	33276.2	148748	28434	1.45558e+07	1.73997e+07	4.12296e+06	2.98753e+06
Cyclopentolate@15.033-rp	306576	2.86524e+06	693652	308856	156687	3.45049e+06	209266	165570	1.52642e+06	186768	158722	367550	289065	3.01751e+07	311394	599432	220079	333952	1.39827e+06	269302	271271	314540	186449	450223	1.25071e+06	221646	224665	221838	166076	163493	3085141	4.47897e+07	8.98102e+07	9.31066e+06	8.9322e+06	2.11091e+07	3.28083e+07	287233	8.1052e+06	875348	7.94827e+07	131071882	279769	9.46763e+06	140108	1.64166e+07	2.57653e+07	2.53273e+07	1.15451e+07
292.04993@3.417-rp	140381	99856.7	103916	90858.4	391238	141003	632108	1.10618e+06	109880	7.07033e+06	103319	88944	112505	160132	707452	877758	70322.8	592315	93229.9	2.22927e+06	127279	78931.2	190552	90070.2	113826	1.72273e+07	1.61049e+07	295450	143015	1.23731e+06	117554	1.55465e+08	3.32972e+07	3.46436e+07	941977	4.40945e+06	9.63573e+07	428235	9.29306e+06	4.39771e+07	5.49346e+07	1.11297e+08	1.38468e+07	1.21493e+06	73734.5	3.47529e+07	2.96758e+07	2.81784e+07	9.48713e+07
didemnimideC@8.988-rp	51827.3	38671	60445.9	38366.4	44430.6	47502.8	41789.5	51849.2	42300.8	50605.2	39158.8	49607.8	55651	68693.6	67196.8	39027	41461.9	58121.1	35908.6	41218.4	50190.1	40971.4	58541.4	52378.4	57520	58148.6	43201.3	53861.4	54005.4	41893.9	65470.4	932734	734008	235241	437642	8.45767e+06	301000	34995.4	385256	315404	7.20302e+06	1.10578e+06	176729	287448	47288.8	612846	117721	840276	115765
292.09864@10.027-rp	212023	1.08119e+06	469139	112593	108993	177984	36489.3	196647	93403.7	316512	39732.7	482495	789230	857922	471021	64115.4	99832.2	81389.4	1.636e+06	99556.9	696388	67282.5	81549	165836	96798.4	254966	102821	72144.6	113951	106171	144518	3.68552e+06	1.00988e+06	257887	1.42034e+06	2.83133e+06	3.53209e+06	60913.1	1.52053e+06	264026	4.61912e+07	1.23814e+07	253736	731580	58602.9	5.11741e+06	2.17199e+06	111255	547416
His-His@14.853-rp	265750	70240	225595	352679	35969.2	208388	42713.2	205847	149522	94441.7	136604	57262.2	1.64459e+06	311080	335561	50229.6	39755.3	106866	108481	47584.1	207488	69364.3	344283	77025.3	76783.7	218654	75132.3	173380	230965	61888.5	2.35945e+06	6.4955e+06	6.43213e+06	847015	1.88782e+06	2.1224e+06	4.24292e+06	37218.3	6.30627e+06	169260	2.49786e+06	1.63612e+06	690168	2.33926e+06	125833	7.6783e+06	2.81156e+06	336157	2.72487e+06
1-S-[(1E)-N-Hydroxy-4-pentenimidoyl]-1-thio-beta-D-glucopyranose@5.582-rp	234371	251033	354414	250254	244658	400969	226382	729464	255940	245034	168881	312211	228175	1.53864e+07	547944	145941	254466	375715	328328	261903	232392	141579	208102	257568	325420	256721	200736	254636	380213	2.19197e+06	9.08696e+06	9.67959e+06	2.87429e+08	6.09391e+07	727086	515302	638056	236202	4.51174e+08	8.21779e+07	5.85911e+07	1730911891	4.6014e+07	2.21017e+08	219426	1.85453e+08	2.08779e+08	2.47966e+08	3.47163e+06
N,N,N',N'-Tetraethyl-2,2'-bipyridine-4,4'-diamine@18.328-rp	305555	346932	376998	344490	277639	371849	454712	314623	282761	323130	278772	317124	1.44512e+06	408953	414751	260432	389003	387579	311778	449518	333055	492935	319218	396278	317729	286866	412373	380019	433867	1.24697e+06	6.26918e+06	6.0833e+07	2.25218e+07	1.13629e+07	1.23657e+07	1.15203e+07	2.91449e+07	1.22485e+06	4.52117e+07	982500	5.53141e+07	3.2258e+07	2.13166e+07	4.54532e+06	362177	2.68472e+07	8.2698e+06	8.38848e+06	2.22296e+07
304.02308@8.874-rp	34564.7	27900.3	24671.8	23348.2	20332.3	1.92748e+06	18331.6	33421.6	28293.2	53359.5	17563.5	22038.7	30199.2	42305.1	31097.9	18466.4	17884.6	43708.7	24161.5	17940.1	29806.1	28038.3	32683.9	37156.9	24698.7	28490.9	18999.2	31559.3	50734.4	19361.9	65889.2	2.89402e+06	4.08185e+06	768255	316164	4.07287e+06	9.1812e+06	16981.4	7.21727e+06	64139.3	1.39755e+07	8.15882e+06	28023	6.11778e+06	32860.7	5.31483e+06	6.10592e+06	49977.4	139660
304.07747@9.266-rp	59154.3	45633.9	70414.6	39027.5	52880.2	54313	49051.5	59546.1	45881.3	56725.8	41244.4	56143.6	113851	59243.2	51109.2	44495.7	50383.5	66089.1	53892.2	49458.6	50694.5	48549.3	63002.8	60544.9	68214	72108.3	44320.3	53707.2	53517.2	48739	847357	5.04781e+06	3.1507e+06	62380.4	354742	1.21977e+06	59767.3	41482.7	1.19553e+06	358753	5.21597e+06	1.98312e+07	49611.8	995714	56669.4	8.48417e+06	693514	4.45126e+06	1.10591e+06
1,2-DIBUTYLCITRATE@13.623-rp	1.78276e+06	4.06993e+06	3.10431e+06	2.55385e+06	1.45234e+06	1.99438e+06	1.47747e+06	1.46046e+06	1.62218e+06	6.87028e+06	1.39649e+06	3.17515e+06	1.66404e+06	2.83107e+06	1326796	2.46102e+06	1.41206e+06	2.17314e+06	3.44772e+06	1.7499e+06	1.36602e+06	1.33193e+06	1.24016e+06	2.77635e+06	2.4559e+06	2.10768e+06	4.6354e+06	2.12401e+06	2.97796e+06	1.06308e+06	1.03059e+08	2193099834	2424959330	2.84108e+08	3.31544e+08	8.37511e+08	1691442183	4.99748e+06	2296062584	1.79668e+08	7851783225	4282724491	8.25185e+06	2.67756e+06	1.30988e+06	3.21551e+08	2763259499	4.8332e+08	9.39245e+08
4-DESMETHOXY-4-ETHOXYTRIMETHOPRIM@13.814-rp	1.36194e+06	2.53636e+06	1.52745e+06	711124	207503	1.58159e+06	192243	372772	867091	5.98851e+06	604842	734782	908118	1.28622e+06	932594	1.30809e+06	288266	531311	5.05749e+06	220134	416006	547260	347398	1.41247e+06	828418	291292	4.49031e+06	1.27921e+06	1.10232e+06	539132	6.79563e+07	1257588516	1611719169	1.69574e+08	2.00499e+08	4.977e+08	9.73262e+08	3.21911e+06	1532951950	9.88602e+07	5.8613e+08	4.45444e+08	1.18133e+06	1.82946e+07	171331	1.95153e+08	1827682116	288291044	5.30096e+08
2-polyprenyl-methylhydroxymethoxybenzoquinone@14.836-rp	92870.8	275270	162290	232354	51968.4	484045	63859.2	221124	189798	140783	177736	342241	1.04372e+06	108647	593739	84785.9	58423.8	245125	349069	68291.1	322053	92972.3	929229	85059.1	152444	411432	101311	374184	394576	61754.9	499504	6.90366e+06	4.68766e+06	733825	6.39124e+06	6.84538e+06	7.76102e+06	66237.3	3.51045e+06	231150	1.59296e+07	6.28154e+06	924653	1.39368e+06	76379	1.22249e+07	3.41363e+06	1.57639e+06	1.38323e+06
buprofezin@13.671-rp	195452	159529	210416	172901	138529	160305	142535	158038	135481	609397	135932	179727	233130	197207	140421	141257	141234	225151	126798	172381	133596	166635	524534	138024	171159	142949	143714	179673	142097	109486	2.20242e+06	5.72182e+07	5.93433e+07	8.22243e+06	7.38727e+06	2.60046e+07	4.56761e+07	221443	5.59596e+07	4.00046e+06	1.81002e+08	1.01633e+08	1.99606e+06	240181	122869	6.74657e+06	7.43874e+07	9.72026e+06	2.43235e+07
306.09566@6.937-rp	42204.2	60022.7	36448.3	43256.4	19511.9	60186.4	19797.2	80919.1	37492.3	120290	19580	124298	81638.1	53072.9	44069.6	26676.5	19231.4	44749.4	45592.5	19305.5	40059.5	27057.2	32234.1	47855.1	27880	66847.3	52972.9	35779.7	38485.2	19803.3	58187.2	1.71369e+06	674370	184153	63829.9	357878	596349	17692.9	1.5591e+06	194145	1.78518e+07	1.37896e+06	38999.8	35308.9	31068.5	1.003e+06	1.81023e+06	546913	242031
Monocerin@12.627-rp	36501.3	56222.4	44250.8	42466	23290.7	50870.4	23115.3	92367.4	48064.6	200356	37305.9	1.3133e+06	83853.8	65928.6	59372.7	34459.9	140908	39717.4	80029.8	25724.8	46493.9	36876.4	38036.7	39036.7	40000.7	49998	98281	55134.9	79790.4	30172.3	546789	6.82188e+06	1.0959e+06	165679	53664.3	157124	212756	17857	835667	246291	3.8771e+07	1.47012e+08	55097.7	154384	31880.9	1.73283e+06	756864	96594.8	292839
308.99822@2.187-rp	65190	64986.2	26907.6	31694.5	17618.4	54611.8	16881.5	62148.9	27769.9	179162	42961.2	26009.9	36179.2	69053.4	121243	19888	18961.2	34440.8	87507.9	16303.3	36459.2	25179.9	33914.8	28200	26985.9	112335	178240	75930.6	116553	17004.5	42034.8	888776	1.07137e+06	173890	94036.3	44090.5	1.13232e+06	14701.8	350285	176034	2.70944e+07	5.50519e+06	105483	325148	20227.9	667822	1.49918e+06	3.44127e+06	265854
Boc-Phe(4-NO2)-OH@6.161-rp	48700.4	35438.7	49945.9	30081.1	36106.5	43663.2	33074.2	43629	37487.4	45914.1	28205.7	44947.5	42083.3	45450.7	75350.8	31089.7	36079.7	51053.4	31360	30663.1	37150.7	32704.6	45135.9	48613.6	51978.6	38843.6	31391.4	42770.1	39667.4	28885.4	302808	1.27549e+06	986760	384762	43921.1	68458.3	138193	28658.3	565440	298391	2.36102e+06	1.21916e+07	280482	2.10998e+06	38336.8	214149	923437	3.99382e+06	394695
310.11815@15.771-rp	166814	261457	324334	431751	195657	202428	283203	178063	208558	242093	222634	361373	213114	269333	1.80831e+06	220072	306688	308749	495620	328988	516851	397513	221335	224115	250829	377843	234998	258794	165023	180464	3.31227e+06	4.23051e+06	1.14164e+06	416707	2.91709e+06	1.45948e+07	4.28917e+06	185414	814882	214148	6.18425e+06	1.3216e+06	186162	174347	171893	3.02874e+06	3.03782e+06	882366	1.23599e+06
310.21117@14.229-rp	139940	159942	158068	119751	90911	164754	88093.4	107434	113308	148127	113911	156478	202543	158926	219107	114092	98770.2	152552	145014	121342	129061	134484	122828	104035	127205	144702	122197	145628	124617	191015	4.93431e+06	3.57984e+06	2.92504e+06	1.42013e+06	2.42939e+06	694820	2.95691e+06	63539.7	1.54961e+06	2.03097e+06	3.02643e+06	2.31313e+07	120766	1.96935e+07	73131.6	1.6848e+06	1.17113e+06	4.33664e+06	4.33361e+06
311.0621@12.049-rp	92053.6	52334.4	82773.7	57974.3	69386.7	77627.5	64618.7	74448.9	59054.6	71261.8	54586.7	70046.1	56972	78344.1	67904	60318	68253.2	87267.2	48380.2	62010.5	61695.2	56087.1	69512.1	69310.2	111802	60289	60058.7	63201.6	71010.2	44421.5	2.2784e+06	992374	928746	584311	78950.7	3.57925e+06	80350.1	54924.4	311208	1.62482e+06	3.44489e+07	2.9979e+06	104911	1.7624e+06	62671.6	3.48687e+06	1.12651e+06	594658	476367
312.07781@6.452-rp	35501.8	31500.3	37695.8	29402.5	35528.2	32993.4	40097.5	58883.9	39590.9	37862.4	32210.4	39816.2	64290.7	35864.4	271060	225477	28071	141274	36121.7	365643	44430.4	27622.7	35092.3	40675.7	39397.3	534763	191098	177564	50105.2	57318.1	38864.4	292566	684669	288077	203556	87748.7	6.66288e+06	23941.9	677285	834850	3.45092e+06	9.95202e+06	2.76267e+06	37235.9	32674	570473	564242	616486	2.20921e+06
312.0817@10.18-rp	45156	41459.2	49067	29146.3	43914.9	41710.8	40349	46859.6	33879.5	41683.5	33486.9	43381.5	34912.1	43185.3	44850.6	35090.3	43131.9	58533.5	29204.5	38456.2	40252.3	33605.4	45626.7	46112.7	52588.7	35594.8	36152	44029.7	42720.9	26756.9	42560.9	2.03144e+07	5.4141e+06	1.27886e+06	447987	1.36848e+06	4.10773e+06	34739.2	5.16186e+06	1.07279e+06	1.30919e+07	1.43636e+07	40479.2	146120	40700.7	1.44209e+07	3.17178e+06	4.99873e+06	3.57939e+06
315.07602@5.581-rp	25808.8	97622.2	18217	83753.5	16654.3	113755	15813.3	632538	176158	79670	15825.6	17192.8	20025.5	1.50226e+07	68973.9	16207.7	16460.8	86656.6	72552.4	16039.9	89388.4	19365.4	24281.5	26517.4	18424.5	24095.3	16597.6	69145.2	105915	82284.8	300044	397287	1.41822e+07	2.55687e+06	19296.5	174046	36286.5	15533.7	2.13124e+07	3.81416e+06	669353	4.60444e+07	1.45979e+06	9.04285e+06	22387.8	6.91858e+06	9.59928e+06	1.006e+07	202186
317.07318@8.518-rp	64628.8	46948.4	58352.7	43671	50367.9	59316.1	43754.3	63034.5	49193.4	65415.2	36892.5	48822.8	53162.9	57708.3	58621.8	39080.1	47270.1	66789.9	42721.3	42318.7	53804.6	53333.5	66721.4	58100.9	60617.7	49501.4	41987.2	54549.7	63509.6	39501.7	475441	7.74473e+06	4.45412e+06	112416	1.92622e+06	4.78008e+06	319877	47267	619824	138630	3.27916e+06	5.06909e+06	143481	953622	54894.8	2.61257e+07	1.02875e+06	9.9538e+06	1.75748e+06
318.05638@9.964-rp	73606.5	60618.8	353315	50405.2	54598.8	73357.1	60022.5	72105.7	59845.6	68538.4	45581.7	59342.2	76178.8	74910.1	63983.6	50642.4	53745.6	80842.8	49534.5	58899.6	61940.4	60744.2	70690.6	75620.6	76461.2	69157.4	52417.2	65361.9	71174	47142	8.08513e+06	1.84831e+07	1.20096e+07	210306	1.01112e+06	1.33762e+07	525049	45734.1	8.75509e+06	766686	1.69365e+08	6.47453e+08	118461	2.98826e+06	67858.3	3.91372e+07	1.70151e+07	1.03816e+07	2.76945e+06
318.05787@9.954-rp	30364.3	30761	220741	21342.1	14746	32112.5	14210.7	29605.6	27233.6	29171.1	14455.4	18112.8	30033.7	37104.6	27798.6	17537.1	14712.3	29637.5	26352.1	14974.9	27868.5	26278.7	28745.7	33011.3	25731.5	34378.7	18196.7	28065.3	34236.8	17934.9	2.40407e+06	4.52348e+06	3.87879e+06	26765.1	115665	2.84822e+06	228918	13565.3	2.71607e+06	133239	1.59977e+07	1.41119e+08	49147.8	735432	29411.4	8.84038e+06	3.06845e+06	1.9365e+06	200988
318.16711@15.614-rp	275082	919176	961266	837966	325925	902227	436238	273080	324752	402715	354535	1.74739e+06	1.77943e+06	1.00373e+06	407299	370297	441245	458367	1.39096e+06	514820	370149	524374	354145	405232	439805	385133	386426	1.23612e+06	246401	325153	1.55238e+06	3.24338e+07	3.63737e+07	7.0807e+06	2.70199e+06	2.2441e+07	4.99032e+07	297402	5.95874e+07	1.21284e+06	229163543	8.05238e+07	317569	311168	291681	3.71957e+06	2.88884e+07	4.92565e+06	1.07232e+07
2-Hydroxy-3-isobutyl-9,10-dimethoxy-1,2,3,4,6,7-hexahydro-11bH-benzo(a)quinolizine@16.758-rp	76132	92716.5	103544	86756.9	47096	101448	90208.8	92960.6	94061.7	93079	64449	107936	90633.6	179131	118033	80706.4	151950	87792.1	121347	141707	80480.5	192433	68934	90876.8	72232.4	84994.8	105023	108368	116674	49745.1	391627	2.09345e+06	2.66169e+06	174236	87526.5	272288	941975	54790.6	166290	135311	909399	2.45869e+06	69147.3	151350	62696.8	168396	420541	552666	249424
320.12999@11.406-rp	293983	1.22887e+06	358983	95516	65923.9	215288	163848	182216	101469	244201	68650.8	133091	689357	973299	306031	277338	63491.6	92383.5	1.32933e+06	62687.3	817829	100423	114248	182799	158458	113010	117098	186440	218952	75078.3	184402	2.76118e+06	640962	123147	1.02977e+06	1.18321e+06	2.09347e+06	48836.3	3.47718e+06	93469.7	3.79251e+07	1.02325e+07	283699	576952	106660	4.54531e+06	1.5254e+06	89924.1	464655
322.00666@7.09-rp	57163.6	78353.5	74064.3	44141.4	45125.5	50136.6	106164	63002.1	55496.9	66880.7	36232.4	46086	63566.5	52812.7	82142	41956.8	42473.4	72873.9	56970.2	40107.1	63783.8	44267.2	53564.3	55937	61425.5	316241	830443	60688.8	52369.9	32052.8	88794.2	844936	208411	66171.8	52189.5	52670	1.1159e+06	36859.4	82348.4	354417	1.07565e+07	4.77215e+06	266262	61028.2	45790.2	705218	412110	324840	736749
325.07798@9.66-rp	54729.5	44282.9	69191.4	44299.4	56444.7	55098.1	53298.4	57933.2	44591.1	55689.8	76779.4	206506	48318.3	53161.9	64675.2	45267.5	54107.5	69763.5	38046	49963.8	50299.7	45706.6	59192.9	70219.3	67681.8	50279.3	46835.6	53493.2	54193.6	437199	6.85819e+06	5.88322e+07	1.75262e+07	7.8289e+06	6.84785e+06	1.36816e+07	863460	127078	4.02007e+07	4.37167e+06	1.56889e+08	1.60464e+08	85302.4	1.64941e+07	55167.1	8.0583e+07	5.41842e+07	1.66979e+08	5.45392e+07
325.07804@10.395-rp	128457	96805.4	153995	631692	122682	284029	111920	388595	243435	130277	872518	123873	112113	130403	758690	109071	116130	161258	174922	111076	105330	370830	127516	1.15093e+06	173008	155957	107928	149760	421761	3.44241e+08	2826317374	5178452804	4264327784	8.26083e+08	6.1607e+08	9.77488e+08	3.75331e+06	6.17073e+07	3605539960	2290198758	2975851002	4467304354	2.15634e+08	2088140515	123853	8791070181	8.54236e+08	8993776532	7032725617
2-(1H-benzimidazol-2-ylthio)-1-(2,5-dimethyl-1-prop-2-enyl-3-pyrrolyl)ethanone@9.038-rp	69325.8	43889.7	70880	52523.1	52154.3	73406.9	46241.4	84338.2	58723.8	74107	50285.4	69553	79605.5	113358	112565	46573.8	48269.7	74726.8	51491.3	46226.7	73577.6	48710	80238.5	69823.3	62623.5	86307.6	55132.1	71933.1	73464.1	46203	71513.3	4.11076e+06	526019	256953	1.06299e+07	1.66976e+07	3.81859e+07	38225.4	420815	344515	4.36844e+06	1.03452e+06	143872	313980	51653.5	650540	128587	814966	126450
326.1336@13.709-rp	606667	2.11262e+06	722300	806681	203676	605986	218848	232360	199195	736109	301804	770580	342767	452984	213737	328342	224629	331035	1.50956e+06	253449	265043	245000	235268	604128	284316	259283	1.13255e+06	407718	208922	181507	1.06287e+07	463947552	3.18924e+08	5.62821e+07	6.81227e+07	1.58379e+08	3.63813e+08	810168	2.86195e+08	3.64255e+07	1256722935	4.92722e+08	2.93477e+06	2.0211e+06	198389	6.33679e+07	3.54496e+08	1.10261e+08	2.04449e+08
327.06212@13.603-rp	135439	110546	158658	119812	95994.1	108934	103145	109513	93882.3	109288	94194.4	118669	162288	136655	97625	97884.8	98085.3	156019	83789.6	119452	93198.6	110917	110884	94597	118605	99057.3	88960.3	124505	98466.5	72449.8	311255	8.49512e+06	8.23166e+06	1.4269e+06	2.74307e+06	3.81434e+06	7.78126e+06	78586.9	8.75726e+06	467918	2.55573e+07	1.49082e+07	1.38318e+06	164706	86471.3	2.12127e+06	1.11574e+07	3.00281e+06	3.73225e+06
329.07239@13.962-rp	150406	94860.8	127099	115716	87756.8	107112	100900	102240	88197.2	99834.9	76341.1	126083	139198	106942	94563.1	93943.7	102343	139482	83718.1	120833	91819.6	109723	111064	100307	109737	94146.5	87864.1	111367	89099.8	82975.6	2.94701e+06	9.71168e+06	6.29021e+06	165704	1.83385e+06	9.23727e+06	149608	79470	2.847e+06	293329	2.62302e+07	3.63082e+06	116774	1.07399e+06	87291.2	1.54005e+07	3.18145e+06	4.42752e+06	3.45332e+06
2-[[4-(2-methoxyanilino)-6-(1-pyrrolidinyl)-1,3,5-triazin-2-yl]amino]ethanol@17.522-rp	232286	188425	574588	166444	100446	231612	225580	282519	152377	224184	127671	213279	161024	262013	183520	138137	228408	164696	170443	235235	198359	286949	225577	209797	193079	223181	147485	190024	1.34581e+06	148746	4.54312e+06	1.16005e+07	4.45364e+06	900554	1.02428e+07	2.51152e+07	7.68737e+06	92771.1	1.12955e+07	322993	4.52038e+07	1.30368e+06	140653	278074	167723	8.3466e+06	3.15516e+07	1.02531e+06	1.04035e+07
331.05145@7.096-rp	67323.4	60082.8	83648	43130.9	51732.5	56551.4	48293.6	71357.1	59539.8	82797	39791	52725.1	68127.4	60417.6	90188.6	46832.7	50682	81295.8	55108.7	47858.4	65925.8	48971.7	60570.4	66747.6	72667.1	573245	1.33674e+06	71733.1	58101.6	38114.5	72929.1	2.03222e+06	128513	124920	62275.9	62849.2	3.73074e+06	42304.1	81682.3	1.71102e+06	1.30305e+08	5.90191e+07	712923	72822.7	54639.8	1.16527e+06	2.93195e+06	245876	2.5973e+06
332.0719@10.014-rp	55997	40944.8	142135	34860.3	52575.2	54151.9	49863.8	60165	42802.2	57299.6	41278.9	56771.4	60015.4	52901	48612	41702.9	50559.9	65061.9	34597.6	49141.7	45771.8	45249	53901.2	55936.4	68122	44098.8	45189	51974.5	52850.6	33815.8	261897	1.21148e+06	781787	53973.9	64399.7	1.92063e+06	235876	42314.6	655580	174747	2.54251e+07	2.60713e+07	90792.7	312448	55408.8	652740	629478	828248	424968
332.19704@18.163-rp	131647	116133	261329	314024	85587.9	242147	111018	132071	126493	253577	235725	98542.6	962324	194460	118179	74597	198961	95915.8	818885	111267	354628	835238	928146	121863	96685.6	210413	452513	312509	1.19957e+06	77474.7	2.24514e+06	8.24479e+06	4.63238e+06	734663	4.91742e+06	1.65394e+07	4.84983e+06	82931.4	5.20757e+06	608672	3.62272e+07	1.93021e+06	428382	164305	111886	6.01651e+06	2.06352e+07	1.39913e+06	7.11819e+06
14-deoxy-11,14-didehydroandrographolide@15.934-rp	371840	1.75341e+06	2.23168e+06	763652	72173.5	3.35892e+06	310810	805325	310405	682683	435959	978210	4.82337e+06	1.66459e+06	951216	690848	478846	743802	843296	298508	987538	498980	1.69587e+06	714246	666024	1.6413e+06	471709	893126	2.02366e+06	88220.9	1.07068e+06	1.68062e+07	1.67166e+07	2.20356e+06	20731904	1.72651e+07	1.62019e+07	340647	6.62544e+06	1.01539e+06	2.0842e+07	1.11966e+07	2.67871e+06	2.59038e+06	122449	3.27816e+07	7.3336e+06	5.65144e+06	2.56255e+06
334.0156@10.571-rp	37870.8	43041.3	39472.9	34718.2	21135.2	7.54955e+06	17795.7	39247.2	32884.4	43863	26006.4	31604.4	240460	106208	41879.8	25565.9	20465.8	36774.7	37784.6	22597.6	35988	36881.2	48161.5	44541.4	42282.8	58216	24716	55227.6	44912	23302.3	37947.1	111146	2.537e+06	349700	1.62113e+06	3.42206e+06	567983	19794.2	2.81888e+06	326397	1.73605e+06	3.32929e+07	35986	1.5412e+06	37491.1	6.47235e+06	4.26755e+06	39624.9	33366.9
3-(7-Hydroxy-4-oxo-4H-chromen-2-yl)phenylhydrogensulfate@8.139-rp	190474	493597	61394.4	134704	32614.7	2.24752e+07	33924.4	287162	159659	246108	45047.5	145306	679231	757649	281728	47130.5	87000.6	60890.8	81523.9	32474.2	165348	162384	162654	194070	57487.8	155567	72270.6	195662	148047	127675	2.39798e+06	1.74265e+07	5.73851e+06	2.3789e+06	6.98541e+06	3.09119e+07	4.62298e+07	39799.5	2.09148e+07	545302	3.67565e+06	6.46501e+07	1.81886e+06	5.43384e+06	154453	4.70431e+07	3.74135e+07	143245	739223
334.01562@8.739-rp	31888.7	26063.6	21678.7	22117.4	16996.4	2.22223e+06	16325.6	31497.4	26005.7	37662.3	16408.8	20631.8	25284.6	33619.3	27879	17270.5	17026.4	36356.5	21363.1	16465.8	30099.9	26920.3	30562.6	35083.3	23325.3	25568.7	17240.7	28103.2	33970.4	17461.6	202087	4.40005e+06	1.28077e+06	408369	2.59154e+06	8.87211e+06	1.41221e+07	16159.8	3.52063e+06	100790	4.5096e+07	1.05927e+07	30064.8	1.57487e+06	29892	5.67951e+06	4.34453e+06	32392	96488.7
334.01562@10.725-rp	36013	46759.8	33902.2	30043.7	19841.5	7.37726e+06	17047.7	54933.4	35343.7	54620	19140.8	66117.8	510496	55382.5	38841.9	25295.2	20600.4	32216.5	37645.9	19502.4	45482.6	34445.7	38171	41692	29905.5	41457.9	30466.5	42919.7	45909.3	22852.1	38019	2.69165e+07	1.39156e+07	2.55617e+06	1.03225e+07	1.35412e+07	2.52046e+07	141702	1.45179e+07	1.86931e+06	1.34117e+08	1.77416e+07	33860.4	6.77067e+06	35534.8	2.58872e+07	1.53404e+07	27428.7	1.20132e+06
334.08435@4.9-rp	53924.5	67870.2	39416	30042.4	28292.7	74313.2	27944.7	52878.3	39500.6	240737	29105.5	80491.9	52462.4	90848.5	65769.3	44537.9	27376.6	60356.2	146499	27664	46540	32203	56780.2	40516.3	34922.5	156034	80008.5	134025	67415.4	28548.8	49817.3	3.38112e+06	2.13872e+06	193383	1.68708e+06	2.4972e+06	5.76855e+06	26672.9	3.72935e+06	177467	3.73377e+07	1.57521e+06	119105	784381	36280.5	3.04939e+06	4.70696e+06	1.20998e+06	700514
334.12735@10.207-rp	120742	178123	44330.5	34434.4	24367.1	170273	22512.9	60152.3	53749.5	71603.6	22655.9	36460.2	264723	95433.5	55016.3	28627.4	22949.6	35422.3	66318.2	22749.6	48556.5	38943.3	156155	51298.9	50911.1	43066.1	40450	168238	110062	28785.2	87325	3.44101e+06	1.45852e+06	555994	278999	1.64479e+06	2.36977e+06	21929.6	6.46651e+06	663475	1.26414e+08	2.7591e+07	1.25509e+06	244371	46712.7	968174	1.2566e+07	988140	609682
Pimobendan@9.002-rp	48358.3	36082.7	56400.1	38209.5	46464.9	52312.8	38992.4	58728.2	43688	54285.7	49239.6	58189.3	51926.1	64095.8	62699.1	36414.8	57856	54230.9	40559.1	46488.4	46830.8	36851.7	54623	55433.1	53537.6	54256.5	40309.8	54356.7	50390.7	39467.6	61088.3	8.82334e+06	1.65376e+07	219495	4.68455e+06	9.80021e+07	3.38578e+06	81033.4	359470	294293	6.45973e+07	1.03177e+06	3.18439e+06	268209	44123.6	571826	335496	750769	108016
5-{2-[4-(2,3-Dimethylphenyl)-1-piperazinyl]ethyl}-2H-benzotriazole@10.757-rp	151841	427782	1.0353e+06	212172	744648	124275	67572.3	82481.2	66750.6	639423	303465	981372	1.59129e+06	101085	887456	895494	81165.8	93883.5	593595	66284.4	1.13322e+06	469820	446599	75848.4	87213.7	586775	1.87675e+06	1.06923e+06	736055	43679.7	788695	4.36881e+06	4.28351e+06	188928	2.85047e+06	7.83568e+06	1.964e+07	54186.6	902951	559856	8.95228e+07	622789	302374	2.57159e+06	69625.8	3.63393e+06	3.02868e+06	2.92378e+06	2.11587e+06
336.07899@9.4-rp	29611.6	28583.1	26276.3	20714.2	14813	33368.9	14278.9	42723.8	25662.5	49632.2	14668	23933	30329.9	56473.7	54625.2	16421.6	15358.5	33645.3	23552.6	14590.3	26450.8	25120.6	34906.7	32796.9	25040.3	52690.3	16439.4	28469.2	33465.2	16761.2	575769	4.10311e+06	2.37036e+06	208505	843704	239889	35521.1	17754.7	944541	622434	710275	2.04479e+07	72672.7	969339	29178.7	2.83484e+06	213264	1.846e+06	1.25395e+06
336.1192@14.461-rp	242581	79618.9	727361	276537	30596.7	89310.9	33451.1	72353.4	453450	227909	225461	260536	296102	179878	341447	58064.9	50709	62399.7	112488	108927	615817	96333.1	359282	301476	51993.8	260221	369684	281588	201624	32370	703623	3.39266e+06	1.17476e+06	1.20766e+06	3.01574e+06	5.89978e+06	8.04799e+06	70773.3	5.57047e+06	108318	3.88033e+06	202227	605276	647524	35736.3	3.75169e+06	5.91317e+06	269251	1.29828e+06
gly-gly-phe-gly@7.743-rp	243881	574351	285799	42534.2	38135.1	191768	21350.6	81790.3	141424	342634	202112	247338	311640	767296	374205	257425	17835.1	271414	131133	17882.6	213522	159630	72100.4	44336.8	300848	263748	319133	204007	156785	74808.1	100817	6.14304e+06	1.80562e+06	380540	943183	499958	1.63542e+06	16420.7	5.66954e+06	1.13011e+06	1.09123e+08	8.07479e+06	195661	180204	95317.2	1.70838e+06	2.67692e+06	1.5799e+06	501188
336.17921@9.909-rp	47251.8	93339.6	283131	37006.9	19364	59829.3	18227.2	39740.1	37391.6	43123.4	18395.2	26996.7	46486.5	48015.7	149859	24176.5	18611.1	46087.4	43519.7	18730.7	37934.6	33277.8	37149.7	50223.6	37198.4	39165.6	24973.1	37772.9	43913.4	51559.8	133844	810787	557450	88652.1	262864	407919	1.75089e+06	17223.4	1.14676e+06	125398	1.14057e+07	1.83176e+06	63038.8	233476	37724.2	705648	1.29616e+06	359844	122043
338.04695@9.574-rp	26062.4	24019.2	48570.7	19368.4	13403.9	815630	12817.8	29772.1	22940.7	144522	58583.9	21165.7	25253.6	354312	196863	16051.4	13123.4	35251.5	97429.9	13473	24127.1	21656	28445.3	28503.2	22390.6	25545.9	13967.2	116561	28180.2	15011.9	27354.9	1.31635e+06	1.92096e+06	69083	1.95111e+06	115448	317833	12573.6	1.92583e+06	25160.2	206049	2.0979e+07	26861.8	309700	25731.2	271334	7.1977e+06	28256.3	23475
MFCD02097973@15.575-rp	152154	776808	760115	653209	198734	693017	288663	165087	193497	243456	214329	1.52134e+06	1.48641e+06	813898	245442	215585	273621	279136	1.22458e+06	298372	223768	288453	214094	277985	264122	214930	239773	1.01626e+06	146561	196567	1.1576e+06	2.46927e+07	2.58771e+07	6.09206e+06	2.44417e+06	1.79419e+07	3.95188e+07	183859	4.14918e+07	1.03442e+06	1.7424e+08	5.83637e+07	190703	188112	176332	3.4458e+06	2.05713e+07	4.74545e+06	8.69407e+06
341.07243@14.245-rp	230071	255735	251946	214881	144903	262601	156260	194553	180602	239081	181563	249410	389138	253313	216620	188174	162587	252004	231139	193408	208498	214355	195776	165822	204556	230641	194770	232117	198627	116980	4.27265e+06	2.53461e+07	8.78329e+06	1.31816e+06	3.02945e+06	8.12088e+06	294417	113783	1.10749e+07	1.59291e+06	2.99157e+07	3.29528e+06	192490	3.85328e+06	127055	2.01831e+07	3.80474e+06	2.81069e+07	1.11393e+07
341.07247@12.924-rp	102436	82740	121506	85304.1	76615.7	94410.2	79841.3	79281	65903.1	71262.7	77224.5	79960.5	285042	89839.8	69980.3	79665.1	77868.6	105195	59121.5	103782	63785.8	76604.8	83659.4	64567.7	95683.3	76074.3	80000	82059.4	79749.2	56886	2.43243e+06	4.50868e+06	2.21042e+06	64063.3	280235	4.63326e+06	169537	56899.6	2.25133e+06	296556	7.76783e+06	3.61914e+07	87025.7	1.53469e+06	61290	1.24832e+07	3.15891e+06	4.44513e+06	740408
341.0725@9.986-rp	88594.5	65363.7	273378	55650.5	82388.6	86447.4	79602.1	88834.7	68483.1	91472.4	65671	85434.8	95807.9	84192.7	77603.7	68810	80713.2	106608	53372.7	75828.7	71047.7	72199.7	86047.3	89296.3	105363	67585.1	71132.8	78328.6	77803.4	1.02903e+06	4.20681e+07	9.22891e+07	4.41863e+07	1.19417e+07	1.60788e+07	1.55429e+08	399264	248103	5.35713e+07	1.45016e+07	1830783161	4.37434e+08	1.42183e+06	6.4779e+07	88453.9	1.88406e+08	1.9171e+08	208641262	3.64698e+07
341.07285@9.671-rp	51789.7	41491	64829.1	135205	52886	51624.3	49938.1	64793.6	57280.9	48265.5	287213	53988.8	45271.9	49810.2	85267.9	42413.5	50696.2	129356	35647.3	46691.4	47128.4	42824.9	55461	66468.9	63414.6	47109.4	43882.8	50120.7	50776.9	860673	1.65232e+07	3.06719e+07	1.42403e+07	2.48862e+06	2.96992e+06	1.63044e+07	615863	46850.5	9.40352e+06	4.36223e+06	4.61767e+07	2.45795e+07	189388	1.74817e+07	51688.9	9.62727e+07	1.14834e+07	2.86688e+07	2.11571e+07
341.0729@10.88-rp	71941.5	183894	70118.4	44438.6	55018.2	99266.3	52045.6	67946.6	57486.9	96863.7	40913.2	63645	63437.3	82271.9	65203.2	49454.5	56273.4	73398.4	49703.8	51643.6	91131.5	49730.6	66427.9	139065	72116.7	54134.2	52870.6	64937.4	78010.8	7.24198e+06	8.10781e+07	1.1201e+08	5.70923e+07	1.18818e+07	1.9965e+07	5.65985e+07	83688	468562	3.4812e+07	2.78721e+07	1.38779e+08	7.74936e+07	5.34471e+06	4.97112e+07	57946.1	387637918	1.74798e+07	1.29473e+08	8.85496e+07
341.07295@12.117-rp	69608.9	35316	54174.4	40768.4	51949	56388	46504.1	56296.6	37904.4	53886.6	36602.4	46979.4	37879	56467.3	43985.7	40806.6	48234.2	60699.1	31878.7	46891	40343.4	35227.2	50763.7	52492.1	78044.8	37516.4	43366.1	41722.1	51081	28762.1	1.10527e+06	1.66178e+07	7.70967e+06	572835	5.27657e+06	1.44095e+07	38225.4	40179.5	3.50727e+06	381216	5.66098e+06	7.83374e+06	79331.1	2.8794e+06	47390.9	2.62166e+07	1.44627e+06	1.72568e+07	4.46804e+06
341.07307@9.432-rp	105148	92668.6	143037	72986.9	101807	102481	93911	115201	89581.7	109603	73827.3	112151	112082	143019	101227	84135.7	102096	133977	84148.7	88619.9	90326.4	90993.5	123060	102727	134717	151258	88908.3	98605	98996	61071.5	1.72674e+06	1.07274e+07	6.56669e+06	593914	2.64223e+06	1.21981e+06	98609.3	87195.2	2.42113e+06	1.65123e+06	9.68641e+06	1.64464e+07	99203.9	2.52126e+06	94660.6	1.09992e+07	1.78927e+06	6.22415e+06	3.36408e+06
Acetylintermedine@7.869-rp	78920.9	61164.3	71412.7	59083.8	56922.1	72530	54597.2	78859.4	64311.1	76284	43214.4	58307.2	80507.8	78804.2	69115.8	48514.5	58425.4	93849.3	53849	51431.6	63703.3	61851.2	81993.6	79444.4	77237.6	146878	50951.5	77081.8	81387.6	51681.2	93850	1.91201e+06	410569	90588.1	391495	1.22856e+06	926693	46032.9	402098	71079.7	2.03966e+07	680993	444123	92627.2	74403.8	428279	799249	843552	64317.3
342.05661@7.899-rp	79890.5	60869.2	72290	56450.5	57621.4	73421	55267.9	79118.9	65101.1	77221.1	43745.3	62030.2	65733.5	77209	69964.9	48038.1	59143.2	80091	54510.5	52063.4	63298.3	61359.2	74807.7	79437.2	78186.4	63438.6	49492.2	73891.5	82387.5	51830.1	2.09838e+06	2.50722e+06	1.93263e+06	483396	321706	9.99106e+06	159597	46598.4	3.12652e+06	511425	1.06287e+08	16385701	78790.5	2.51141e+06	75317.8	4.98835e+06	1.34764e+07	3.83485e+06	962348
343.03441@13.603-rp	189410	154597	221881	167555	134246	152343	144246	153152	131293	152838	131729	165957	226956	191110	136527	136890	137171	218190	117615	167052	130337	157207	155069	132292	165867	138530	139271	174118	137704	101320	179408	1.17561e+07	5.86108e+06	670292	1.55769e+06	3.36981e+06	9.63097e+06	109903	4.15276e+06	233976	3.64088e+07	1.73886e+07	1.93435e+06	230339	120929	1.14038e+06	6.92106e+06	2.67779e+06	4.16345e+06
343.08874@8.12-rp	316805	553549	242826	123338	62046.9	56328.9	55868.9	440737	320496	263406	101976	125234	319048	62594.2	454917	103320	37473.4	401556	280057	44378.5	354073	90408.4	46554.8	124407	202960	279750	74484.9	82516.8	87361.9	36270	2.93388e+06	4.53008e+06	2.99604e+06	266955	161279	4.474e+06	136679	30822.3	3.58479e+06	480510	2.53942e+07	8.57881e+06	211519	2.73791e+06	45823.3	6.29782e+06	1.09602e+07	6.25654e+06	1.79685e+06
343.08887@7.625-rp	70967.3	50730.9	76213.2	49570	352329	63461.5	58921.5	68175.2	62749.5	67283.4	47917.1	62911.6	57011.4	68019.7	66126.3	127641	126825	192079	49207.7	98444.8	58463.2	55263.2	69938.1	75077.2	254919	58828.4	51212.7	62126	67665.7	509695	7.03801e+06	1.12401e+07	1.00845e+07	1.94852e+06	1.54476e+06	1.59912e+06	132273	286007	1.00641e+07	4.30478e+06	4.53802e+06	7.65366e+06	247559	4.97103e+06	65828.8	2.95767e+07	999127	2.69638e+07	1.33059e+07
Laudanine@8.538-rp	135728	86335.1	58700.7	46110.9	50668.3	91217.4	44015.2	63410.3	54395	115698	36520.5	49114	53479.9	92535.4	70119.6	39313.1	47552	67188.1	60144.3	43089.5	95979.6	165761	67119.3	144382	60979.1	123309	42237.6	54875	77450.5	916943	1.96425e+06	2.05859e+06	1.44168e+07	4.09463e+06	64261.2	267203	167360	39187.1	1.54537e+07	1.28683e+07	659892	1.75746e+08	1.67352e+06	1.83025e+07	137834	1.44766e+07	4.78437e+06	4.86687e+07	1.49936e+06
Laudanine@8.164-rp	173169	419542	169446	105787	52766	48719.6	40160.8	295072	226706	188853	34752.3	99085.5	284293	59737.5	322952	87951.8	36753.3	344725	194560	38561.7	243266	67838.9	51601.2	96038.8	171347	235301	55690.7	56830.9	57264.2	7.19443e+06	1.41324e+07	7.20926e+06	1.89249e+08	2.85196e+07	43346.7	164994	192315	29331.4	1.27132e+08	8.08998e+07	850978	1.94778e+08	1.15169e+07	1.11045e+08	46940.5	1.59202e+08	2.24936e+07	4.03462e+08	5.75101e+07
SB-525334@9.046-rp	219937	367789	200788	148786	153648	232804	130992	440529	267755	441672	208870	648504	957870	635859	318873	441865	136737	245908	145863	132620	328779	181757	245540	235005	185884	7.90147e+06	156177	203771	768059	2.5878e+06	1.86184e+07	2.21096e+06	7.74699e+07	1.39406e+08	287107	406221	308049	108511	1.80488e+08	6.19193e+07	2.0687e+06	8.87005e+08	4.23399e+06	1.14109e+08	168977	6.3594e+08	1.91533e+07	8.50029e+08	8.35856e+07
344.05354@7.64-rp	55448	39636.9	59546.7	38729.9	49809.8	49583.6	46036.4	53266.5	49027.3	52545	37438.5	48328.2	44544	53145	49463.5	41984.2	48703.8	64352.6	38446.9	43684.8	45300.3	43045.6	54643.9	58659.2	64830.2	43367.7	40013.4	48540.2	52868.4	34046.2	249323	307816	184615	56496.8	60365.7	824425	103347	38641.4	382782	43952.8	1.65279e+07	2.01683e+06	60454.7	355048	51433.2	764489	1.14991e+06	434902	294282
N-(pyridin-4-ylmethylideneamino)-3-[2-(pyridin-4-ylmethylidene)hydrazinyl]benzamide@10.433-rp	39986.7	30134.2	46136.8	26434.3	38189.1	40292.9	34839.1	43943.7	30856.1	40553.5	30191.2	41922.7	36432	42256	37463.3	33952.2	36561.1	50647.1	28091.3	34576.5	32119.2	35346.2	41604.6	39846.3	58258.2	34481.7	34129.8	41691	40269	35051.4	152039	198414	199318	54572.7	1.84472e+06	71016.3	111633	30869.2	155455	122832	226617	258277	40948.9	110954	38553.6	282085	368324	278610	258185
1,6,11,16-Tetraoxacycloicosane-2,5,12,15-tetrone@11.274-rp	76081.1	287300	177404	134257	43846.2	390951	38790.7	125872	66506.9	187016	56614.1	199278	291146	372269	87237.9	172695	49713.6	152042	192972	46620.3	212408	108825	117312	122266	152262	525971	213165	93039.8	1.0414e+06	54816.8	180882	2.51904e+06	2.01944e+06	470434	1.35494e+06	4.25278e+06	4.25202e+06	43157.6	3.16526e+06	91383.7	3.82305e+07	8.19291e+06	214220	1.56354e+06	73679.5	1.60751e+06	3.45904e+06	577200	240976
(4R,4aR,6R,7R,7aS)-4,7-Dimethyl-1-oxooctahydrocyclopenta[c]pyran-6-ylbeta-D-glucopyranoside@15.196-rp	966666	3.31083e+06	1.20102e+06	1.63109e+06	238662	3.11756e+06	333815	222666	260246	236745	235647	1.53774e+06	2.20436e+06	2.50223e+06	334554	343828	352710	367207	2.09226e+06	382197	264433	768428	287188	594324	596555	281011	263789	3.00722e+06	497748	229714	679445	1.124e+07	1.32894e+07	2.76955e+06	1.26868e+06	1.63881e+06	8.23522e+06	215470	7.7187e+06	2.80254e+06	1.56399e+07	1.14057e+07	481717	547833	178186	8.54621e+06	2.31456e+06	5.58671e+06	3.40692e+06
1,4,7-tris(carboxymethyl)-1,4,7,10-tetraazacyclododecane@1.567-rp	117774	113125	89674.9	90619.3	50892.4	101111	36034.2	81925.4	140338	105700	68984	1.02518e+06	118611	146600	147835	95700.7	41098.5	88602.6	99180.5	39025.1	93620.4	88002.8	104848	75994.1	79123.3	169670	76682	146425	131121	25873.4	75124.4	2.59462e+06	907028	463637	1.99215e+06	2.10008e+06	2.12519e+06	23470.7	1.50784e+06	68734.9	8.7129e+06	687497	83034.8	205969	34545.1	1.58212e+06	2.3765e+06	950442	592255
[truncated: 16,846 more rows]
[truncated: 50 more columns]
