# Supplementary material for: Metabolomic analyses of COVID-19 patients unravel stage-dependent and prognostic biomarkers
Source: Cell Death Dis. 2021 Mar 11;12(3):258. doi: 10.1038/s41419-021-03540-y (PMC7948172; doi:10.1038/s41419-021-03540-y)
Supplement: Supplementary file 11 — Supplementary Table 5 [file 41419_2021_3540_MOESM11_ESM.xlsx]

## Sheet: MetabolitesInfos
Supplemental Table 5. All clean targeted metabolomics from the non-interventional cohort.
Analyte	MetName	RT	Class	MF	Mass	HMDB	KEGG	PC	Chebi	OGName	PCu	Method	SBR
2-deoxycytidine@1.19-qppos	2-deoxycytidine	1.188	Nucleosides	C9H13N3O4	227.091	HMDB00014	C00881	13711;637	chebiId:15698	2-deoxycytidine	637	qppos	15000
2-hydroxy-3-methylbutyric acid@4.64-sf	2-hydroxy-3-methylbutyric acid	4.636	Fatty Acyls	C5H10O3	118.063	-	-	5289545	-	2-hydroxy-2-methylbutyric acid	5289545	sf	100
2-hydroxybutyric acid@2.53-sf	2-hydroxybutyric acid	2.526	Organic acids	C4H8O3	104.047	HMDB00008	C05984	440864;11266	chebiId:1148;chebiId:50613	2-hydroxybutyric acid	11266	sf	100
2-hydroxyglutaric acid@13.08-gc	2-hydroxyglutaric acid	13.08	Organic acids	C5H8O5	148.037	HMDB00606;HMDB59655	C02630;C01087	43	chebiId:17084	2-hydroxyglutaric acid	43	gc	2332
2-oxoglutaric acid@13.09-gc	2-oxoglutaric acid	13.091	Organic acids	C5H6O5	146.022	HMDB00208	C00026	51	chebiId:30915	2-oxoglutaric acid	51	gc	177
3-Hydroxy-DL-kynurenine@1.57-qppos	3-Hydroxy-DL-kynurenine	1.571	-	-	-	-	-	-	-	-	-	qppos	Inf
3-hydroxybutyric acid@1.69-sf	3-hydroxybutyric acid	1.69	Organic acids	C4H8O3	104.047	HMDB00357;HMDB00011	C01089	441;92135	chebiId:10983;chebiId:17066;chebiId:20067	3-hydroxybutyric acid	441	sf	160
3-hydroxyisovaleric acid@7.89-gc	3-hydroxyisovaleric acid	7.894	Fatty Acyls	C5H10O3	118.063	HMDB00754	-	69362	chebiId:37084	3-hydroxyisovaleric acid	69362	gc	38174
3-indoxyl sulfuric acid@4.68-qpneg	3-indoxyl sulfuric acid	4.678	Organic acids	C8H7NO4S	213.01	HMDB00682	-	10258	-	3-indoxyl sulfuric acid	10258	qpneg	Inf
3-methylglutarylcarnitine*@2.52-qppos	3-methylglutarylcarnitine*	2.521	-	-	-	-	-	-	-	-	-	qppos	Inf
3-methylhistidine@1.07-qppos	3-methylhistidine	1.072	Amino acids	C7H11N3O2	169.085	HMDB00479	C01152	64969;565965	chebiId:27596	3-methylhistidine	565965	qppos	23536.013
3-Phenyllactic acid@6.83-qpneg	3-Phenyllactic acid	6.829	-	-	-	-	-	-	-	-	-	qpneg	Inf
4-hydroxyhippuric acid@7.11-qpneg	4-hydroxyhippuric acid	7.114	Unclassified	C9H9NO4	195.053	HMDB13678	-	151012	-	4-hydroxyhippuric acid	151012	qpneg	1500
4-hydroxyproline@12.51-gc	4-hydroxyproline	12.513	Amino acids	C5H9NO3	131.058	HMDB00725	C01157	825;5810;5238478	chebiId:18095	4-hydroxyproline	5238478	gc	955
5-Hydroxy-DL-tryptophan@1.54-qppos	5-Hydroxy-DL-tryptophan	1.538	-	-	-	-	-	-	-	-	-	qppos	22074.655
5-oxoproline@12.43-gc	5-oxoproline	12.434	Amino acids	C5H7NO3	129.043	HMDB00805;HMDB00267	C02237;C01879	439685;499;7405	chebiId:16010;chebiId:16924;chebiId:18183	5-oxoproline	499	gc	81608
Acetic acid@1.81-sf	Acetic acid	1.813	Organic acids	C2H4O2	60.021	HMDB00042	C00033	176;21980959	chebiId:15366	Acetic acid	176	sf	2046
Acetoacetic acid@14.50-sf	Acetoacetic acid	14.503	Organic acids	C4H6O3	102.032	HMDB00060	C00164	96	chebiId:13705;chebiId:15344	Acetoacetic acid	96	sf	100
Acetylcarnitine@1.23-qppos	Acetylcarnitine	1.226	Fatty Acyls	C9H17NO4	203.116	HMDB00201	C02571	7045767;439756;1	chebiId:15960;chebiId:57589	Acetylcarnitine	1	qppos	15000
Acetylcholine@1.11-qppos	Acetylcholine	1.109	Unclassified	C7H15NO2	145.11	HMDB00895	C01996	187	chebiId:15355	Acetylcholine	187	qppos	36200.042
Allantoin@0.87-qpneg	Allantoin	0.866	Organic acids	C4H6N4O3	158.044	HMDB00462	C02350;C01551	204;439714	chebiId:15678	Allantoin	204	qpneg	Inf
Alpha-tocopherol@29.45-gc	Alpha-tocopherol	29.451	Prenols	C29H50O2	430.381	HMDB01893	C02477	14985;2116	chebiId:18145	Alpha-tocopherol	2116	gc	115
Anthranilic acid@13.51-gc	Anthranilic acid	13.506	Unclassified	C7H7NO2	137.048	HMDB01123	C00108	227;3734162	chebiId:30754	Anthranilic acid	227	gc	761
Arabinose@14.24-gc	Arabinose	14.243	Carbohydrates	C5H10O5	150.053	HMDB00646	C00216;C00259	66308;6902;439195	chebiId:17108;chebiId:46994	Arabinose	439195	gc	737
Arabitol@14.89-gc	Arabitol	14.889	Carbohydrates	C5H12O5	152.068	HMDB01851;HMDB00568	C00532;C01904	439255;94154	chebiId:18403;chebiId:18333	Arabitol	439255	gc	1448
Arachidic acid@23.80-qpneg	Arachidic acid	23.798	Fatty Acyls	C20H40O2	312.303	HMDB02212	C06425	10467	chebiId:28822	Arachidic acid	10467	qpneg	276013.283
Arachidonic acid@20.19-qpneg	Arachidonic acid	20.191	Fatty Acyls	C20H32O2	304.24	HMDB01043	C00219	444899;231	chebiId:15843	Arachidonic acid	231	qpneg	136872.72
Arginine@1.07-qppos	Arginine	1.071	Amino acids	C6H14N4O2	174.112	HMDB03416;HMDB00517	C00792;C00062	71070;6322;59119146;232;5246487	chebiId:15816;chebiId:16467	Arginine	232	qppos	12192201.681
Asparagine@14.20-gc	Asparagine	14.2	Amino acids	C4H8N2O3	132.053	HMDB00168	C00152	236;6267;5247114	chebiId:17196	Asparagine	236	gc	156
Aspartic acid@12.44-gc	Aspartic acid	12.444	Amino acids	C4H7NO4	133.038	HMDB06483;HMDB00191	C00402;C00049	83887;5960;424;23443619;57397078	chebiId:17364;chebiId:17053	Aspartic acid	23443619	gc	715
Behenic acid@25.11-qpneg	Behenic acid	25.107	Fatty Acyls	C22H44O2	340.334	HMDB00944	C08281	8215	chebiId:23858;chebiId:28941	Behenic acid	8215	qpneg	54070.214
Beta-alanine@11.24-gc	Beta-alanine	11.238	Amino acids	C3H7NO2	89.048	HMDB00056	C00099	239;4755801	chebiId:16958	Beta-alanine	239	gc	11416
Betaine;Valine@1.11-qppos	Betaine;Valine	1.111	Amino acids	C5H11NO2	117.079	HMDB00043;HMDB59606;HMDB00883	C00719;C00183	247;6287;1182;5237032	chebiId:17750;chebiId:16414	Betaine;Valine	247;1182	qppos	139617.206
Butanoic acid@5.25-sf	Butanoic acid	5.25	Fatty Acyls	C4H8O2	88.052	HMDB00039	C00246	264	chebiId:30772	Butanoic acid	264	sf	158
Caproic acid@9.96-qpneg	Caproic acid	9.956	Fatty Acyls	C6H12O2	116.084	HMDB00535	C01585	8892	chebiId:30776	Caproic acid	8892	qpneg	23536.342
Carnitine@1.08-qppos	Carnitine	1.076	Organic acids	C7H15NO3	161.105	HMDB00062	C00318;C00487;C15025	10917;288;85;2724480	chebiId:16347;chebiId:3424;chebiId:11060	Carnitine	288	qppos	15000
Carnitine C10:0@12.36-qppos	Carnitine C10:0	12.358	Fatty Acyls	C17H33NO4	315.241	HMDB00651	-	10245190	-	Carnitine C10:0	10245190	qppos	15000
Carnitine C10:1@11.51-qppos	Carnitine C10:1	11.506	Fatty Acyls	C17H31NO4	313.225	HMDB13205	-	53481651	-	Carnitine C10:1	53481651	qppos	15000
Carnitine C12:0@14.23-qppos	Carnitine C12:0	14.228	Fatty Acyls	C19H37NO4	343.272	HMDB02250	-	168381	-	Carnitine C12:0	168381	qppos	15000
Carnitine C12:1@10.57-qppos	Carnitine C12:1	10.565	Fatty Acyls	C19H35NO4	341.257	HMDB13326	-	53481671	-	Carnitine C12:1	53481671	qppos	358276.22
Carnitine C14:0@16.05-qppos	Carnitine C14:0	16.046	Fatty Acyls	C21H41NO4	371.304	HMDB05066	-	53477791	-	Carnitine C14:0	53477791	qppos	15000
Carnitine C16:0(OH)@15.67-qppos	Carnitine C16:0(OH)	15.669	Fatty Acyls	C23H45NO5	415.33	HMDB13337;HMDB13336	-	53481693;53481691	-	Carnitine C16:0(OH)	53481691	qppos	Inf
Carnitine C16:1(OH)@14.77-qppos	Carnitine C16:1(OH)	14.771	Organic acids	C23H43NO5	413.314	HMDB13333	-	53481685	-	Carnitine C16:1(OH)	53481685	qppos	Inf
Carnitine C18:1(OH)@16.28-qppos	Carnitine C18:1(OH)	16.276	Organic acids	C25H47NO5	441.345	HMDB13339;HMDB13340	-	53481697;53481699	-	Carnitine C18:1(OH)	53481697	qppos	Inf
Carnitine C3:0@1.55-qppos	Carnitine C3:0	1.545	Fatty Acyls	C10H19NO4	217.131	HMDB00824	C03017	107738	chebiId:28867	Carnitine C3:0	107738	qppos	15000
Carnitine C4:0@2.43-qppos	Carnitine C4:0	2.429	Fatty Acyls	C11H21NO4	231.147	HMDB00736	-	10177002;439829	-	Carnitine C4:0	10177002	qppos	Inf
Carnitine C4:0(OH)@1.38-qppos	Carnitine C4:0(OH)	1.382	Fatty Acyls	C11H21NO5	247.142	HMDB13127	-	53481617	-	Carnitine C4:0(OH)	53481617	qppos	Inf
Carnitine C5:0@5.09-qppos	Carnitine C5:0	5.093	Fatty Acyls	C12H23NO4	245.163	HMDB00688	-	6426851	-	Carnitine C5:0	6426851	qppos	Inf
Carnitine C6:0@7.43-qppos	Carnitine C6:0	7.434	Fatty Acyls	C13H25NO4	259.178	HMDB00705	-	6426853;3246938	-	Carnitine C6:0	6426853	qppos	Inf
Carnitine C8:0@10.21-qppos	Carnitine C8:0	10.212	Fatty Acyls	C15H29NO4	287.21	HMDB00791	C02838	11953814	chebiId:18102	Carnitine C8:0	11953814	qppos	15000
Carnitine C8:1@9.00-qppos	Carnitine C8:1	8.998	Fatty Acyls	C15H27NO4	285.194	HMDB13324	-	53481667	-	Carnitine C8:1	53481667	qppos	Inf
Chenodeoxycholic acid@10.77-ba	Chenodeoxycholic acid	10.771	Steroids	C24H40O4	392.293	HMDB00518	C02528	10133	chebiId:16755	Chenodeoxycholic acid	10133	ba	3356.185
Cholesterol@29.57-gc	Cholesterol	29.572	Steroids	C27H46O	386.355	HMDB00067	C00187	6432564;5997	chebiId:16113	Cholesterol	5997	gc	1400
Cholic acid@9.58-ba	Cholic acid	9.579	Steroids	C24H40O5	408.288	HMDB00619	C00695;C01558	221493;303;439520	chebiId:16359;chebiId:22868;chebiId:3098	Cholic acid	303	ba	11424.32
Choline phosphate@1.02-qppos	Choline phosphate	1.021	Unclassified	C5H14NO4P	183.066	HMDB01565	C00588	135437;1014	chebiId:18132	Choline phosphate	135437	qppos	28375.982
Citrulline@15.95-gc	Citrulline	15.946	Amino acids	C6H13N3O3	175.096	HMDB00904	C00327	833;9750;25244873	chebiId:16349	Citrulline	25244873	gc	100
Creatine@12.88-gc	Creatine	12.878	Amino acids	C4H9N3O2	131.069	HMDB00064	C00300	586	chebiId:16919	Creatine	586	gc	374
Creatinine@1.09-qppos	Creatinine	1.089	Amino acids	C4H7N3O	113.059	HMDB00562	C00791	588	chebiId:16737	Creatinine	588	qppos	42326.019
Cysteine@1.38-qppos	Cysteine	1.385	Amino acids	C3H7NO2S	121.02	HMDB00574;HMDB03417	C00097;C00793	5862;594;92851;5260155	chebiId:17561;chebiId:16375	Cysteine	5260155	qppos	Inf
Cystine@1.12-qppos	Cystine	1.118	Amino acids	C6H12N2O4S2	240.024	HMDB00192	C00491	67678	chebiId:16283	Cystine	67678	qppos	15000
Cytidine@1.19-qppos	Cytidine	1.189	Nucleosides	C9H13N3O5	243.086	HMDB00089	C00475	6175;596	chebiId:17562	Cytidine	596	qppos	15000
Cytosine@12.47-gc	Cytosine	12.472	Bases	C4H5N3O	111.043	HMDB00630	C00380	597	chebiId:16040	Cytosine	597	gc	208
Decenoic acid@14.85-qpneg	Decenoic acid	14.849	Fatty Acyls	C10H18O2	170.131	HMDB39768;HMDB41012;HMDB04980	-	5312351;5362593;5362594	-	Decenoic acid	5312351	qpneg	33975.59
Deoxycholic acid@10.90-ba	Deoxycholic acid	10.898	Steroids	C24H40O4	392.293	HMDB00626	C11171;C04483	222528;2987;23668196	chebiId:9177;chebiId:28834	Deoxycholic acid	2987	ba	6908.268
Desaminotyrosine*@8.02-qpneg	Desaminotyrosine*	8.016	-	-	-	-	-	-	-	-	-	qpneg	Inf
Dimethylarginine@1.09-qppos	Dimethylarginine	1.085	Amino acids	C8H18N4O2	202.143	HMDB01539;HMDB03334	C03626	123831	chebiId:17929	Dimethylarginine	123831	qppos	Inf
Docosadienoic acid@22.95-qpneg	Docosadienoic acid	22.952	Fatty Acyls	C22H40O2	336.303	-	C16533	5282807;5312554	chebiId:75117	Docosadienoic acid	5282807	qpneg	Inf
Docosahexaenoic acid@20.15-qpneg	Docosahexaenoic acid	20.149	Fatty Acyls	C22H32O2	328.24	HMDB02183	C06429	445580	chebiId:28125	Docosahexaenoic acid	445580	qpneg	4427.462
Docosanedioic acid@23.26-qpneg	Docosanedioic acid	23.258	Fatty Acyls	C22H42O4	370.308	-	C19625	244872	chebiId:76319	Docosanedioate	244872	qpneg	3893.447
Docosatetraenoic acid@21.29-qpneg	Docosatetraenoic acid	21.291	-	-	-	-	-	-	-	-	-	qpneg	2783.707
Docosatrienoic acid@22.10-qpneg	Docosatrienoic acid	22.097	Fatty Acyls	C22H38O2	334.287	HMDB02823	C16534	5312556	chebiId:80549	Docosatrienoic acid	5312556	qpneg	Inf
Docosenoic acid@23.92-qpneg	Docosenoic acid	23.925	Fatty Acyls	C22H42O2	338.318	HMDB02068	C08316	5281116	chebiId:28792	Docosenoic acid	5281116	qpneg	Inf
Dodecanedioic acid@13.09-qpneg	Dodecanedioic acid	13.095	Fatty Acyls	C12H22O4	230.152	HMDB00623	C02678	12736	chebiId:4676	Dodecanedioic acid	12736	qpneg	168470.872
Dodecenedioic acid@12.49-qpneg	Dodecenedioic acid	12.487	Fatty Acyls	C12H20O4	228.136	HMDB00933	C16308	5283028	chebiId:545687	Traumatic acid	5283028	qpneg	22276.27
Dodecenoic acid@13.41-qpneg	Dodecenoic acid	13.415	Fatty Acyls	C12H22O2	198.162	HMDB00529;HMDB10729;HMDB32248	-	5312378;5282729;125207	-	Dodecenoic acid	125207	qpneg	238775.642
Eicosadienoic acid@21.62-qpneg	Eicosadienoic acid	21.619	Fatty Acyls	C20H36O2	308.272	HMDB05060	C16525	6439848	chebiId:73731	Eicosadienoic acid	6439848	qpneg	5001.945
Eicosapentaenoic acid@19.47-qpneg	Eicosapentaenoic acid	19.471	Fatty Acyls	C20H30O2	302.225	HMDB01999	C06428	446284	chebiId:28364	Eicosapentaenoic acid	446284	qpneg	368132.753
Eicosatrienoic acid@20.79-qpneg	Eicosatrienoic acid	20.787	Fatty Acyls	C20H34O2	306.256	HMDB60039	C16522	5312529	chebiId:53460	Dihomo-linolenic acid	5312529	qpneg	5859.856
Eicosenoic acid@22.58-qpneg	Eicosenoic acid	22.584	Fatty Acyls	C20H38O2	310.287	HMDB02231	C16526	5282768	chebiId:32425	Eicosenoic acid	5282768	qpneg	7772.792
Erythritol@12.37-gc	Erythritol	12.37	Carbohydrates	C4H10O4	122.058	HMDB02994	C00503	222285;8998	chebiId:17113;chebiId:48299	Erythritol	8998	gc	636
Etherolenic acid*@17.50-qpneg	Etherolenic acid*	17.501	-	-	-	-	-	-	-	-	-	qpneg	45435.313
FAD@7.66-qppos	FAD	7.655	Nucleotides	C27H33N9O15P2	785.157	HMDB01248	C00016	643975;703	chebiId:16238	FAD	703	qppos	Inf
FMN@7.81-qpneg	FMN	7.814	Nucleotides	C17H21N4O9P	456.105	HMDB01520	C00061	710;643976	chebiId:17621	FMN	710	qpneg	Inf
Fructose@16.56-gc	Fructose	16.564	Carbohydrates	C6H12O6	180.063	HMDB00660	C00095;C02336	5984;439163;439709	chebiId:15824;chebiId:37721;chebiId:28645	Fructose	439163	gc	2851
Fumaric acid@10.15-gc	Fumaric acid	10.149	Organic acids	C4H4O4	116.011	HMDB00134	C00122	444972	chebiId:18012	Fumaric acid	444972	gc	15688
GABA@12.52-gc	GABA	12.517	Amino acids	C4H9NO2	103.063	HMDB00112	C00334	119;6992099	chebiId:16865	GABA	119	gc	3663
Galactitol;Sorbitol;Mannitol@17.38-gc	Galactitol;Sorbitol;Mannitol	17.382	Carbohydrates	C6H14O6	182.079	HMDB00107;HMDB00765;HMDB00247	C01697;C00392;C00794	11850;6251;5780	chebiId:16813;chebiId:16899;chebiId:17924	Galactitol;Mannitol;Sorbitol	11850;6251;5780	gc	201
Galactose;Glucose;Mannose@16.90-gc	Galactose;Glucose;Mannose	16.9	Carbohydrates	C6H12O6	180.063	HMDB00143;HMDB33704;HMDB00122;HMDB03345;HMDB00516;HMDB00169	C00124;C01582;C00984;C01825;C00031;C00267;C00221;C00159	439357;6036;3037556;12003287;79025;5793;206;64689;161658;18950	chebiId:4139;chebiId:28061;chebiId:28260;chebiId:42905;chebiId:4167;chebiId:17925;chebiId:15903;chebiId:4208	Galactose;Glucose;Mannose	12003287;206;161658	gc	3150
Gamma-glutamyllysine@1.09-qppos	Gamma-glutamyllysine	1.09	-	-	-	-	-	-	-	-	-	qppos	15000
Gamma-glutamylthreonine@1.07-qppos	Gamma-glutamylthreonine	1.069	Peptides	C9H16N2O6	248.101	HMDB28829	-	6998031	-	Gamma-glutamylthreonine	6998031	qppos	15000
Gamma-glutamyltryptophan@6.44-qppos	Gamma-glutamyltryptophan	6.444	-	-	-	-	-	-	-	-	-	qppos	Inf
Gluconic acid@1.05-qpneg	Gluconic acid	1.055	Carbohydrates	C6H12O7	196.058	HMDB00625	C00257	10690;604	chebiId:33198	Gluconic acid	604	qpneg	31812.234
Glucose-6-phosphate;Fructose-6-phosphate@23.82-gc	Glucose-6-phosphate;Fructose-6-phosphate	23.821	Carbohydrates	C6H13O9P	260.03	HMDB00124;HMDB03971;HMDB01401;HMDB03498	C05345;C00085;C00668;C00092;C01172	69507;440641;439160;5958;208;439284;439427	chebiId:16084;chebiId:15946;chebiId:61553;chebiId:17665;chebiId:4170;chebiId:17719	Fructose-6-phosphate;Glucose-6-phosphate	439160;208	gc	100
Glucuronic acid;Galacturonic acid@1.05-qpneg	Glucuronic acid;Galacturonic acid	1.047	Carbohydrates	C6H10O7	194.043	HMDB02545;HMDB03402;HMDB00127	C08348;C00333;C00191	84740;152867;19770757;441476;439215;94715;444791;610	chebiId:33830;chebiId:47954;chebiId:12952;chebiId:4153;chebiId:4178;chebiId:47952	Galacturonic acid;Glucuronic acid	152867;610	qpneg	1500
Glutamic acid@13.60-gc	Glutamic acid	13.599	Amino acids	C5H9NO4	147.053	HMDB03339;HMDB00148	C00025;C00302;C00217	611;33032;57397101;23327	chebiId:16015;chebiId:15966;chebiId:18327	Glutamic acid	57397101	gc	926
Glutamine@15.31-gc	Glutamine	15.311	Amino acids	C5H10N2O3	146.069	HMDB00641;HMDB03423	C00064;C00819	5961;145815;25244553;738	chebiId:18050;chebiId:17061	Glutamine	25244553	gc	242
Glutarylcarnitine@1.40-qppos	Glutarylcarnitine	1.4	Fatty Acyls	C12H21NO6	275.137	HMDB13130	-	53481622	-	Glutarylcarnitine	53481622	qppos	Inf
Glyceric acid@10.04-gc	Glyceric acid	10.041	Carbohydrates	C3H6O4	106.027	HMDB00139	C00258	752;439194	chebiId:32398	Glyceric acid	752	gc	35359
Glycerol@9.28-gc	Glycerol	9.28	Carbohydrates	C3H8O3	92.047	HMDB00131	C00116	753	chebiId:17754	Glycerol	753	gc	965618
Glycerol-3-phosphate@15.30-gc	Glycerol-3-phosphate	15.297	Lipids	C3H9O6P	172.014	HMDB00126	C00093	754;439162	chebiId:15978	Glycerol-3-phosphate	754	gc	393
Glycerophosphorylcholine@1.09-qppos	Glycerophosphorylcholine	1.093	Lipids	C8H20NO6P	257.103	HMDB00086	C00670	657272;439285;11234	chebiId:16870	Glycerophosphorylcholine	11234	qppos	28307.325
Glycine@9.69-gc	Glycine	9.691	Amino acids	C2H5NO2	75.032	HMDB00123	C00037	750;5257127	chebiId:15428	Glycine	5257127	gc	30286
Glycochenodeoxycholic acid@9.65-ba	Glycochenodeoxycholic acid	9.654	Steroids	C26H43NO5	449.314	HMDB00637;HMDB06898	C05466;C05462	22833540;12544	chebiId:36274	Glycochenodeoxycholic acid	12544	ba	13414.968
Glycocholic acid@7.38-ba	Glycocholic acid	7.385	Steroids	C26H43NO6	465.309	HMDB00138	C01921	10140;23617285;755	chebiId:17687	Glycocholic acid	755	ba	2244.715
Glycodeoxycholic acid@9.92-ba	Glycodeoxycholic acid	9.924	Steroids	C26H43NO5	449.314	HMDB00631	C05464	3035026;22833539	chebiId:27471	Glycodeoxycholic acid	22833539	ba	9172.665
Glycoursodeoxycholic acid@6.40-ba	Glycoursodeoxycholic acid	6.396	Steroids	C26H43NO5	449.314	HMDB00708	-	12310288	-	Glycoursodeoxycholic acid	12310288	ba	3269.009
Glycylglycine@1.12-qppos	Glycylglycine	1.122	Peptides	C4H8N2O3	132.053	HMDB11733	C02037	11163;1548897	chebiId:17201	Glycylglycine	11163	qppos	45993.547
Guanine@1.92-qppos	Guanine	1.921	Bases	C5H5N5O	151.049	HMDB00132	C00242	764	chebiId:16235	Guanine	764	qppos	15000
Guanosine@2.48-qpneg	Guanosine	2.476	Nucleosides	C10H13N5O5	283.092	HMDB00133	C00387	6802;765	chebiId:16750	Guanosine	765	qpneg	1507.868
Heptadecatrienoic acid@18.78-qpneg	Heptadecatrienoic acid	18.783	Fatty Acyls	C17H28O2	264.209	-	C16344	16061034	chebiId:76235	Heptadecatrienoic acid	16061034	qpneg	5085.328
Heptadecenoic acid@20.48-qpneg	Heptadecenoic acid	20.476	Fatty Acyls	C17H32O2	268.24	HMDB31046;HMDB60038	C16536	5312435;5312440	chebiId:80550	Heptadecenoic acid	5312435	qpneg	26302.547
Hexacosanoic acid@27.48-qpneg	Hexacosanoic acid	27.477	Fatty Acyls	C26H52O2	396.397	HMDB02356	-	10469	-	Hexacosanoic acid	10469	qpneg	11089.652
Hexadecadienoic acid@18.86-qpneg	Hexadecadienoic acid	18.864	Fatty Acyls	C16H28O2	252.209	HMDB00477	-	13932172	-	Hexadecadienoic acid	13932172	qpneg	16121.999
Hexadecanedioic acid@16.52-qpneg	Hexadecanedioic acid	16.52	Fatty Acyls	C16H30O4	286.214	HMDB00672	C19615	10459	chebiId:73722	Hexadecanedioic acid	10459	qpneg	94739.282
Hexanoylglycine*@6.95-qpneg	Hexanoylglycine*	6.947	-	-	-	-	-	-	-	-	-	qpneg	1500
Hippuric acid@5.77-qpneg	Hippuric acid	5.767	Unclassified	C9H9NO3	179.058	HMDB00714	C01586	464	chebiId:18089	Hippuric acid	464	qpneg	6367.168
Histidine@16.95-gc	Histidine	16.949	Amino acids	C6H9N3O2	155.069	HMDB00177	C00135	6274;773;3651426	-	Histidine	3651426	gc	759
Homoserine@1.11-qppos	Homoserine	1.108	Amino acids	C4H9NO3	119.058	HMDB00719	C00263	12647;1502076;779;25245858;193314	chebiId:15699	Homoserine	193314	qppos	909645.616
Hydroxycitric acid@1.35-qpneg	Hydroxycitric acid	1.353	-	-	-	-	-	-	-	-	-	qpneg	1500
Hydroxydodecanoic acid*@14.96-qpneg	Hydroxydodecanoic acid*	14.956	-	-	-	-	-	-	-	-	-	qpneg	317754.391
Hyocholic acid@9.36-ba	Hyocholic acid	9.36	Steroids	C24H40O5	408.288	HMDB00760	C17649	92805	chebiId:81244	Hyocholate;Hyocholic acid;Iocholic acid;gamma-Muricholate;alpha-Hyocholic acid;3alpha,6alpha,7alpha-Trihydroxy-5beta-cholan-24-oic acid;6alpha-Hydroxychenodeoxycholic acid	92805	ba	2243.934
Hypotaurine@13.37-gc	Hypotaurine	13.37	Organic acids	C2H7NO2S	109.02	HMDB00965	C00519	107812;25244088	chebiId:16668	Hypotaurine	107812	gc	247
Hypoxanthine@2.28-qppos	Hypoxanthine	2.277	Bases	C5H4N4O	136.039	HMDB00157	C00262	790	chebiId:17368	Hypoxanthine	790	qppos	15000
Indole@8.95-qpneg	Indole	8.945	Indoles	C8H7N	117.058	HMDB00738	C00463	798	chebiId:16881	Indole	798	qpneg	4152.466
Indole-3-acetamide@7.60-qpneg	Indole-3-acetamide	7.597	Indoles	C10H10N2O	174.079	HMDB29739	C02693	397	chebiId:16031	Indole-3-acetamide	397	qpneg	1500
Indole-3-acetic acid@9.36-qpneg	Indole-3-acetic acid	9.357	Indoles	C10H9NO2	175.063	HMDB00197	C00954	802;90448	chebiId:16411	Indole-3-acetic acid	802	qpneg	Inf
Indole-3-acrylic acid@10.79-qpneg	Indole-3-acrylic acid	10.794	Indoles	C11H9NO2	187.063	HMDB00734	-	15030923	-	Indole-3-acrylic acid	15030923	qpneg	Inf
Indole-3-aldehyde@9.40-qpneg	Indole-3-aldehyde	9.405	-	-	-	-	-	-	-	-	-	qpneg	16517.238
Indole-3-butyric acid@11.83-qpneg	Indole-3-butyric acid	11.83	Indoles	C12H13NO2	203.095	HMDB02096	C11284	8617	chebiId:33070	Indole-3-butyric acid	8617	qpneg	Inf
Indole-3-lactic acid@8.20-qpneg	Indole-3-lactic acid	8.2	Indoles	C11H11NO3	205.074	HMDB00671	C02043	92904	chebiId:17282;chebiId:24813	Indole-3-lactic acid	92904	qpneg	1500
Indole-3-propionic acid@10.78-qpneg	Indole-3-propionic acid	10.783	Indoles	C11H11NO2	189.079	HMDB02302	-	3744	-	Indole-3-propionic acid	3744	qpneg	1500
Inosine@24.96-gc	Inosine	24.964	Nucleosides	C10H12N4O5	268.081	HMDB00195	C00294	6021	chebiId:17596	Inosine	6021	gc	357
Inositol@19.76-gc	Inositol	19.762	Unclassified	C6H12O6	180.063	HMDB06088;HMDB00211	C06153;C00137;C19891	892	chebiId:10642;chebiId:17268	Inositol	892	gc	4863
Isobutyric acid@4.83-sf	Isobutyric acid	4.832	Organic acids	C4H8O2	88.052	HMDB01873	C02632	6590	chebiId:16135	Isobutyric acid	6590	sf	284
Isoleucine@9.52-gc	Isoleucine	9.522	Amino acids	C6H13NO2	131.095	HMDB00172	C00407	791;6306	chebiId:17191	Isoleucine	791	gc	16735
Ketoisocaproic acid@8.44-gc	Ketoisocaproic acid	8.441	Organic acids	C6H10O3	130.063	HMDB00695	C00233	70	chebiId:48430	Ketoisocaproic acid	70	gc	202
Ketoisovaleric acid*@1.68-qpneg	Ketoisovaleric acid*	1.683	-	-	-	-	-	-	-	-	-	qpneg	90382.563
Kynurenine@21.28-gc	Kynurenine	21.277	Unclassified	C10H12N2O3	208.085	HMDB00684	C00328	846;161166;25245862	chebiId:16946	Kynurenine	25245862	gc	141
L-Thyroxine@12.57-qpneg	L-Thyroxine	12.57	-	-	-	-	-	-	-	-	-	qpneg	Inf
Lactic acid@6.44-gc	Lactic acid	6.44	Organic acids	C3H6O3	90.032	HMDB01311;HMDB00190	C00256;C00186	61503;107689;19789253;612	chebiId:341;chebiId:42111;chebiId:422	Lactic acid	19789253	gc	1555424
Leucine@9.23-gc	Leucine	9.227	Amino acids	C6H13NO2	131.095	HMDB00687	C00123	6106;857;5255803	chebiId:15603	Leucine	5255803	gc	4885
Leucylproline@1.27-qppos	Leucylproline	1.265	Peptides	C11H20N2O3	228.147	HMDB11175	-	44369311	-	Leucylproline	44369311	qppos	15000
Linoleic acid@20.25-qpneg	Linoleic acid	20.249	Fatty Acyls	C18H32O2	280.24	HMDB00673	C01595	5280450;3931	chebiId:17351	Linoleic acid	3931	qpneg	319739.054
Linolenic acid@19.48-qpneg	Linolenic acid	19.484	Fatty Acyls	C18H30O2	278.225	HMDB01388	C06427	5280934;860	chebiId:27432	Linolenic acid	5280934	qpneg	50574.12
Lysine@16.95-gc	Lysine	16.948	Amino acids	C6H14N2O2	146.106	HMDB03405;HMDB00182	C00739;C00047	57449;5962;866;5248709	chebiId:16855;chebiId:18019	Lysine	5248709	gc	100
Malic acid@12.05-gc	Malic acid	12.054	Organic acids	C4H6O5	134.022	HMDB00156;HMDB00744	C00149;C00711	525;20130941;222656	chebiId:30797;chebiId:6650	Malic acid	20130941	gc	930
Malonylcarnitine@1.13-qppos	Malonylcarnitine	1.132	Fatty Acyls	C10H17NO6	247.106	HMDB02095	-	22833583	-	Malonylcarnitine	22833583	qppos	Inf
Maltose;Trehalose@27.62-gc	Maltose;Trehalose	27.619	Carbohydrates	C12H22O11	342.116	HMDB00163;HMDB00975	C00208;C01083	439341;6255;439186;294;7427;1143	chebiId:17306;chebiId:16551	Maltose;Trehalose	294;1143	gc	2232
Mandelic acid*@5.74-qpneg	Mandelic acid*	5.744	-	-	-	-	-	-	-	-	-	qpneg	Inf
Mannitol@1.44-qpneg	Mannitol	1.441	Carbohydrates	C6H14O6	182.079	HMDB00765	C00392	6251	chebiId:16899	Mannitol	6251	qpneg	1500
Margaric acid@21.62-qpneg	Margaric acid	21.622	Fatty Acyls	C17H34O2	270.256	HMDB02259	-	10465	-	Margaric acid	10465	qpneg	705436.178
Methionine@12.39-gc	Methionine	12.395	Amino acids	C5H11NO2S	149.051	HMDB00696	C00073	6137;876;5255805	chebiId:16643	Methionine	5255805	gc	1206
Methyl-indole-3-acetic acid@10.81-qpneg	Methyl-indole-3-acetic acid	10.805	-	-	-	-	-	-	-	-	-	qpneg	Inf
Methylhistidine@1.07-qppos	Methylhistidine	1.071	Amino acids	C7H11N3O2	169.085	-	-	150780;4396761	-	Methylhistidine	4396761	qppos	15000
Myristic acid@19.30-qpneg	Myristic acid	19.299	Fatty Acyls	C14H28O2	228.209	HMDB00806	C06424	11005	chebiId:28875;chebiId:30807	Myristic acid	11005	qpneg	7606540.478
Myristoleic acid@18.23-qpneg	Myristoleic acid	18.229	Fatty Acyls	C14H26O2	226.193	HMDB02000	C08322	5281119	chebiId:27781	Myristoleic acid	5281119	qpneg	214732.678
N-Acetyl-DL-tryptophan@8.87-qpneg	N-Acetyl-DL-tryptophan	8.867	-	-	-	-	-	-	-	-	-	qpneg	1750.35
N-acetylaspartic acid@1.31-qpneg	N-acetylaspartic acid	1.311	Amino acids	C6H9NO5	175.048	HMDB00812	C01042	65065;97508	chebiId:16953;chebiId:21547	N-acetylaspartic acid	97508	qpneg	2415.626
N-acetylglutamine@1.14-qppos	N-acetylglutamine	1.142	Amino acids	C7H12N2O4	188.08	HMDB06029	-	182230	chebiId:17008	N-acetylglutamine	182230	qppos	15000
N-acetylputrescine@3.46-pa	N-acetylputrescine	3.455	Organic acids	C6H14N2O	130.111	HMDB02064	C02714	122356	chebiId:17768	N-acetylputrescine	122356	pa	487
N1-acetylspermidine@5.49-pa	N1-acetylspermidine	5.492	Amino acids	C9H21N3O	187.168	HMDB01276	C00612	496	chebiId:17927	N-acetylspermine	496	pa	942
N1,N12-diacetylspermine@5.92-pa	N1,N12-diacetylspermine	5.922	Amino acids	C14H30N4O2	286.237	HMDB02172;HMDB41876	C03413	132679;132680	chebiId:28101	N1,N12-diacetylspermine	132680	pa	18
N1,N8-diacetylspermidine@4.44-pa	N1,N8-diacetylspermidine	4.441	Amino acids	C11H23N3O2	229.179	HMDB41947	-	389613	-	N1,N8-diacetylspermidine	389613	pa	38
N6-acetyllysine;N2-acetyllysine@1.25-qppos	N6-acetyllysine;N2-acetyllysine	1.252	Amino acids	C8H16N2O3	188.116	HMDB00446;HMDB00206	C12989;C02727	92907;265949;92832	chebiId:35704;chebiId:17752	N2-acetyllysine;N6-acetyllysine	92907;265949	qppos	15000
N8-acetylspermidine@5.67-pa	N8-acetylspermidine	5.668	Amino acids	C9H21N3O	187.168	HMDB02189	C01029	123689	chebiId:27911	N-acetylspermidine	123689	pa	8289
Niacinamide@2.31-qppos	Niacinamide	2.307	Unclassified	C6H6N2O	122.048	HMDB01406	C00153	936	chebiId:17154	Niacinamide	936	qppos	64872.727
Nonadecanoic acid@23.08-qpneg	Nonadecanoic acid	23.084	Fatty Acyls	C19H38O2	298.287	HMDB00772	C16535	12591	chebiId:39246	Nonadecanoic acid	12591	qpneg	59606.237
Nonadecenoic acid@21.91-qpneg	Nonadecenoic acid	21.909	Fatty Acyls	C19H36O2	296.272	HMDB13622	-	5312513	chebiId:37527	Nonadecenoic acid	5312513	qpneg	75342.148
O-phosphoethanolamine@15.48-gc	O-phosphoethanolamine	15.481	Organic acids	C2H8NO4P	141.019	HMDB00224	C00346	1015;5232324	chebiId:17553	O-phosphoethanolamine	1015	gc	2461
Oleic acid;Elaidic acid;Vaccenic acid@21.19-qpneg	Oleic acid;Elaidic acid;Vaccenic acid	21.189	Fatty Acyls	C18H34O2	282.256	HMDB00573;HMDB00207;HMDB03231	C01712;C00712;C08367	637517;445639;5282761;5281127	chebiId:27997;chebiId:16196;chebiId:28727	Oleic acid;Elaidic acid;Vaccenic acid	637517;445639;5281127	qpneg	879811.152
Omega-muricholic acid@7.37-ba	Omega-muricholic acid	7.371	Steroids	C24H40O5	408.288	HMDB00364	C17727	5283851	chebiId:81299	omega-muricholic acid	5283851	ba	697.293
Ornithine@2.12-pa	Ornithine	2.12	Amino acids	C5H12N2O2	132.09	HMDB03374;HMDB00214	C00077;C00515	6262;389;71082	chebiId:15729;chebiId:16176	Ornithine	389	pa	166
Palmitic acid@20.86-qpneg	Palmitic acid	20.859	Fatty Acyls	C16H32O2	256.24	HMDB00220	C00249	985	chebiId:15756	Palmitic acid	985	qpneg	51241970.593
Palmitoleic acid@19.73-qpneg	Palmitoleic acid	19.735	Fatty Acyls	C16H30O2	254.225	HMDB03229	C08362	445638;4668	chebiId:28716	Palmitoleic acid	445638	qpneg	365813.704
Pantothenic acid@17.92-gc	Pantothenic acid	17.922	Amino acids	C9H17NO5	219.111	HMDB00210	C00864	6613;988	chebiId:29032;chebiId:46905;chebiId:7916	Pantothenic acid	988	gc	100
PCae(12:0)@15.62-qppos	PCae(12:0)	15.621	-	-	-	-	-	-	-	-	-	qppos	Inf
PCae(14:0)@15.71-qppos	PCae(14:0)	15.711	Lipids	C22H46NO7P	467.301	HMDB10379	-	460604;24779490	-	PCae(14:0)	24779490	qppos	15000
PCae(15:0)@16.56-qppos	PCae(15:0)	16.555	Lipids	C23H48NO7P	481.317	HMDB10381	-	24779458	-	PCae(15:0)	24779458	qppos	15000
PCae(16:0)@17.38-qppos	PCae(16:0)	17.383	Lipids	C24H50NO7P	495.332	HMDB10382	-	460602;9827122;15061532;10097314;86554	-	PCae(16:0)	86554	qppos	170832.468
PCae(16:1)@16.26-qppos	PCae(16:1)	16.258	Lipids	C24H48NO7P	493.317	HMDB10383	-	24779461;24779462;24779460	-	PCae(16:1)	24779462	qppos	15000
PCae(17:0)@18.30-qppos	PCae(17:0)	18.301	Lipids	C25H52NO7P	509.348	HMDB12108	-	24779463;24779464	-	PCae(17:0)	24779464	qppos	15000
PCae(18:1)@17.87-qppos	PCae(18:1)	17.87	Lipids	C26H52NO7P	521.348	HMDB10385;HMDB02815	-	16081932;53480465;24779493;6449974;24779492;10279683;24779465;24779466;6030826;15120177;24779494	-	PCae(18:1)	10279683	qppos	39244.966
PCae(18:2)@16.87-qppos	PCae(18:2)	16.869	Lipids	C26H50NO7P	519.332	HMDB10386	-	11005824;24779467;11988421	-	PCae(18:2)	11988421	qppos	151820.791
PCae(18:3)@16.13-qppos	PCae(18:3)	16.133	Lipids	C26H48NO7P	517.317	HMDB10387;HMDB10388	-	52924045;24779469	-	PCae(18:3)	24779469	qppos	15000
PCae(20:0)@22.93-qppos	PCae(20:0)	22.929	Lipids	C28H58NO7P	551.395	HMDB10390	-	24779473	-	PCae(20:0)	24779473	qppos	Inf
PCae(20:1)@19.69-qppos	PCae(20:1)	19.694	Lipids	C28H56NO7P	549.379	HMDB10391	-	52924051	-	PCae(20:1)	52924051	qppos	Inf
PCae(20:2)@18.54-qppos	PCae(20:2)	18.54	Lipids	C28H54NO7P	547.364	HMDB10392	-	52924053	-	PCae(20:2)	52924053	qppos	15000
PCae(20:3)@17.55-qppos	PCae(20:3)	17.552	Lipids	C28H52NO7P	545.348	HMDB10394;HMDB10393	-	53480467;52924055	-	PCae(20:3)	52924055	qppos	Inf
PCae(20:4)@16.89-qppos	PCae(20:4)	16.885	Lipids	C28H50NO7P	543.332	HMDB10395;HMDB10396	-	24779476;53480469;16035471	-	PCae(20:4)	16035471	qppos	15000
PCae(20:5)@16.17-qppos	PCae(20:5)	16.174	Lipids	C28H48NO7P	541.317	HMDB10397	-	11757087	-	PCae(20:5)	11757087	qppos	15000
PCae(22:0)@20.86-qppos	PCae(22:0)	20.865	Lipids	C30H62NO7P	579.426	HMDB10398	-	24779479	-	PCae(22:0)	24779479	qppos	15000
PCae(22:3)@19.23-qppos	PCae(22:3)	19.232	-	-	-	-	-	-	-	-	-	qppos	Inf
PCae(22:4)@18.25-qppos	PCae(22:4)	18.246	Lipids	C30H54NO7P	571.364	HMDB10401	-	52924039	-	PCae(22:4)	52924039	qppos	15000
PCae(22:5)@17.46-qppos	PCae(22:5)	17.458	Lipids	C30H52NO7P	569.348	HMDB10402;HMDB10403	-	53480473;53480475	-	PCae(22:5)	53480473	qppos	15000
PCae(22:6)@16.95-qppos	PCae(22:6)	16.948	Lipids	C30H50NO7P	567.332	HMDB10404	-	10415542	-	PCae(22:6)	10415542	qppos	15000
Pentadecanoic acid@20.11-qpneg	Pentadecanoic acid	20.106	Fatty Acyls	C15H30O2	242.225	HMDB00826	C16537	13849	chebiId:42504	Pentadecanoic acid	13849	qpneg	977997.937
Pentadecenoic acid@19.08-qpneg	Pentadecenoic acid	19.081	Fatty Acyls	C15H28O2	240.209	HMDB29765	-	6365140	-	Pentadecenoic acid	6365140	qpneg	64578.82
Phenylalanine@13.68-gc	Phenylalanine	13.68	Amino acids	C9H11NO2	165.079	HMDB00159	C00079	6140;994;57397115	chebiId:17295	Phenylalanine	57397115	gc	12364
Phosphoric acid@9.31-gc	Phosphoric acid	9.306	Unclassified	H3O4P	97.977	HMDB01429;HMDB02142	C00009	1004	chebiId:18367;chebiId:26078	Phosphoric acid	1004	gc	101661
Proline@9.56-gc	Proline	9.56	Amino acids	C5H9NO2	115.063	HMDB03411;HMDB00162	C00763;C00148	8988;145742;25246272;614	chebiId:16313;chebiId:17203	Proline	25246272	gc	1920
Proline betaine@1.25-qppos	Proline betaine	1.253	Amino acids	C7H13NO2	143.095	HMDB04827	C10172	115244	chebiId:35280	Proline betaine	115244	qppos	113775.524
Propionic acid@2.88-sf	Propionic acid	2.875	Organic acids	C3H6O2	74.037	HMDB00237	C00163	1032	chebiId:30768	Propionic acid	1032	sf	100
Putrescine@4.94-pa	Putrescine	4.94	Unclassified	C4H12N2	88.1	HMDB01414	C00134	1045	chebiId:17148	Putrescine	1045	pa	655
Pyruvic acid;Oxaloacetic acid@6.31-gc	Pyruvic acid;Oxaloacetic acid	6.308	Organic acids	C4H4O5;C3H4O3	110.011	HMDB00223;HMDB00243	C00036;C00022	970;1060	chebiId:30744;chebiId:32816	Oxaloacetic acid;Pyruvic acid	970;1060	gc	3227
Quinolinic acid@1.73-qpneg	Quinolinic acid	1.726	Unclassified	C7H5NO4	167.022	HMDB00232	C03722	1066	chebiId:16675	Quinolinic acid	1066	qpneg	1500
Raffinose@31.33-gc	Raffinose	31.326	Carbohydrates	C18H32O16	504.169	HMDB03213	C00492	10542;219993;439242	chebiId:16634	Raffinose	219993	gc	100
Ribitol@14.94-gc	Ribitol	14.944	Carbohydrates	C5H12O5	152.068	HMDB00508	C00474	827	chebiId:15963	Ribitol	827	gc	879
Riboflavin@5.68-qppos	Riboflavin	5.685	Unclassified	C17H20N4O6	376.138	HMDB00244	C00255	493570;1072	chebiId:17015	Riboflavin	1072	qppos	Inf
Ribose;Ribulose@14.41-gc	Ribose;Ribulose	14.411	Carbohydrates	C5H10O5	150.053	HMDB00283;HMDB00621;HMDB03371	C00121;C00309;C00508	5779;993;79021;439204;439203	chebiId:47013;chebiId:17173;chebiId:16880	Ribose;Ribulose	993;79021	gc	154
S-adenosylhomocysteine@3.18-qpneg	S-adenosylhomocysteine	3.18	Nucleosides	C14H20N6O5S	384.122	HMDB00939	C00021	439155;25246222;193;5248805	chebiId:16680	S-adenosylhomocysteine	193	qpneg	Inf
S-adenosylmethionine@4.27-pa	S-adenosylmethionine	4.274	Nucleosides	C15H22N6O5S	398.137	HMDB01185	C00019	34756;34755;5136	chebiId:15414;chebiId:67040	S-adenosylmethionine	5136	pa	11
Serine@10.43-gc	Serine	10.425	Amino acids	C3H7NO3	105.043	HMDB00187;HMDB03406	C00065;C00740	5951;617;6857552;71077	chebiId:17115	Serine	617	gc	915
Spermidine@6.82-pa	Spermidine	6.815	Unclassified	C7H19N3	145.158	HMDB01257	C00315	1102	chebiId:16610	Spermidine	1102	pa	4104
Spermine@7.68-pa	Spermine	7.681	Unclassified	C10H26N4	202.216	HMDB01256	C00750	1103	chebiId:15746	Spermine	1103	pa	3653
Sphingosine-1-phosphate@15.02-qpneg	Sphingosine-1-phosphate	15.016	Lipids	C18H38NO5P	379.249	HMDB00277	C06124	5283560;5353956	chebiId:37550	Sphingosine-1-phosphate	5353956	qpneg	28746.753
Stearic acid@22.37-qpneg	Stearic acid	22.367	Fatty Acyls	C18H36O2	284.272	HMDB00827	C01530	5281	chebiId:25629;chebiId:28842	Stearic acid	5281	qpneg	31936711.947
Stearidonic acid@18.78-qpneg	Stearidonic acid	18.785	Fatty Acyls	C18H28O2	276.209	HMDB06547	C16300	5312508	chebiId:32389	Stearidonic acid	5312508	qpneg	15264.944
Succinic acid@9.73-gc	Succinic acid	9.733	Organic acids	C4H6O4	118.027	HMDB00254	C00042	1110;21952380	chebiId:15741	Succinic acid	1110	gc	86517
Succinyladenosine@5.55-qppos	Succinyladenosine	5.549	Nucleosides	C14H17N5O8	383.108	HMDB00912	-	20849086	-	Succinyladenosine	20849086	qppos	Inf
Taurine@14.39-gc	Taurine	14.393	Organic acids	C2H7NO3S	125.015	HMDB00251	C00245	1123;4068592	chebiId:15891	Taurine	1123	gc	100
Taurochenodeoxycholic acid@9.01-ba	Taurochenodeoxycholic acid	9.011	Steroids	C26H45NO6S	499.297	HMDB00951	C05465	387316	chebiId:16525;chebiId:9407	Taurochenodeoxycholic acid	387316	ba	29684.762
Taurocholic acid@5.39-ba	Taurocholic acid	5.389	Steroids	C26H45NO7S	515.292	HMDB00036	C05122	440567;5247;46783527	chebiId:28865	Taurocholic acid	5247	ba	1244.234
Taurodeoxycholic acid@9.31-ba	Taurodeoxycholic acid	9.313	Steroids	C26H45NO6S	499.297	HMDB00896	C05463	2733768;440687;92042745	chebiId:36261;chebiId:9410	Taurodeoxycholic acid	2733768	ba	34879.541
Taurohyocholic acid@4.34-ba	Taurohyocholic acid	4.344	Steroids	C26H45NO7S	515.292	-	C15516	11954195	chebiId:52022	TAUROHYOCHOLIC ACID, SODIUM SALT	11954195	ba	1432.259
Tetracosenoic acid@25.17-qpneg	Tetracosenoic acid	25.166	Fatty Acyls	C24H46O2	366.35	HMDB02368	C08323	5281120	chebiId:44247	Tetracosenoic acid	5281120	qpneg	Inf
Tetradecanedioic acid@14.92-qpneg	Tetradecanedioic acid	14.916	Fatty Acyls	C14H26O4	258.183	HMDB00872	-	13185	-	Tetradecanedioic acid	13185	qpneg	184152.958
Threonic acid@12.81-gc	Threonic acid	12.814	Carbohydrates	C4H8O5	136.037	HMDB00943	C01620	151152;439535;5460407	chebiId:15908;chebiId:49060	Threonic acid	439535	gc	263
Threonine@10.79-gc	Threonine	10.785	Amino acids	C4H9NO3	119.058	HMDB00167	C00188	6288;205;15341575	chebiId:16857	Threonine	15341575	gc	44196
Trigonelline@1.20-qppos	Trigonelline	1.199	Unclassified	C7H7NO2	137.048	HMDB00875	C01004	5570	chebiId:18123	Trigonelline	5570	qppos	44543.845
Trimethyl-lysine@1.07-qppos	Trimethyl-lysine	1.066	Amino acids	C9H20N2O2	188.152	HMDB01325	C03793	440120	chebiId:17311	Trimethyl-lysine	440120	qppos	Inf
Tryptophan@21.70-gc	Tryptophan	21.705	Indoles	C11H12N2O2	204.09	HMDB00929;HMDB30396	C00078;C00806	6305;1148;9060;4099458	chebiId:16828;chebiId:27897	Tryptophan	1148	gc	716
Tyrosine@17.17-gc	Tyrosine	17.166	Amino acids	C9H11NO3	181.074	HMDB00158	C00082	6057;1153;4300518	chebiId:17895	Tyrosine	1153	gc	100
Undecanedioic acid@12.09-qpneg	Undecanedioic acid	12.093	Fatty Acyls	C11H20O4	216.136	HMDB00888	-	15816	-	Undecanedioic acid	15816	qpneg	53015.52
Undecanoic acid@16.76-qpneg	Undecanoic acid	16.764	-	-	-	-	-	-	-	-	-	qpneg	186294.096
Uracil@10.11-gc	Uracil	10.108	Bases	C4H4N2O2	112.027	HMDB00300	C00106	1174	chebiId:17568	Uracil	1174	gc	5654
Urea@8.82-gc	Urea	8.819	Organic acids	CH4N2O	60.032	HMDB00294	C00086	1176	chebiId:16199	Urea	1176	gc	43342
Uric acid@19.86-gc	Uric acid	19.857	Bases	C5H4N4O3	168.028	HMDB00289	C00366	1175	chebiId:17775	Uric acid	1175	gc	100
Uridine@1.66-qpneg	Uridine	1.663	Nucleosides	C9H12N2O6	244.07	HMDB00296	C00299	6029;1177	chebiId:16704	Uridine	1177	qpneg	Inf
Valine@8.47-gc	Valine	8.472	Amino acids	C5H11NO2	117.079	HMDB00883	C00183	6287;1182;5237032	chebiId:16414	Valine	1182	gc	123921
Xanthine@18.36-gc	Xanthine	18.359	Bases	C5H4N4O2	152.033	HMDB00292	C00385	1188	chebiId:17712;chebiId:48517	Xanthine	1188	gc	100
Xylitol@14.75-gc	Xylitol	14.752	Carbohydrates	C5H12O5	152.068	HMDB02917	C00379	6912	chebiId:17151	Xylitol	6912	gc	133
Xylose@14.18-gc	Xylose	14.177	Carbohydrates	C5H10O5	150.053	HMDB00098	C00181	135191;6027	chebiId:15936;chebiId:53455	Xylose	135191	gc	440

## Sheet: Area
Supplemental Table 5. All clean targeted metabolomics from the non-interventional cohort.
Sid	2-deoxycytidine@1.19-qppos	2-hydroxy-3-methylbutyric acid@4.64-sf	2-hydroxybutyric acid@2.53-sf	2-hydroxyglutaric acid@13.08-gc	2-oxoglutaric acid@13.09-gc	3-Hydroxy-DL-kynurenine@1.57-qppos	3-hydroxybutyric acid@1.69-sf	3-hydroxyisovaleric acid@7.89-gc	3-indoxyl sulfuric acid@4.68-qpneg	3-methylglutarylcarnitine*@2.52-qppos	3-methylhistidine@1.07-qppos	3-Phenyllactic acid@6.83-qpneg	4-hydroxyhippuric acid@7.11-qpneg	4-hydroxyproline@12.51-gc	5-Hydroxy-DL-tryptophan@1.54-qppos	5-oxoproline@12.43-gc	Acetic acid@1.81-sf	Acetoacetic acid@14.50-sf	Acetylcarnitine@1.23-qppos	Acetylcholine@1.11-qppos	Allantoin@0.87-qpneg	Alpha-tocopherol@29.45-gc	Anthranilic acid@13.51-gc	Arabinose@14.24-gc	Arabitol@14.89-gc	Arachidic acid@23.80-qpneg	Arachidonic acid@20.19-qpneg	Arginine@1.07-qppos	Asparagine@14.20-gc	Aspartic acid@12.44-gc	Behenic acid@25.11-qpneg	Beta-alanine@11.24-gc	Betaine;Valine@1.11-qppos	Butanoic acid@5.25-sf	Caproic acid@9.96-qpneg	Carnitine@1.08-qppos	Carnitine C10:0@12.36-qppos	Carnitine C10:1@11.51-qppos	Carnitine C12:0@14.23-qppos	Carnitine C12:1@10.57-qppos	Carnitine C14:0@16.05-qppos	Carnitine C16:0(OH)@15.67-qppos	Carnitine C16:1(OH)@14.77-qppos	Carnitine C18:1(OH)@16.28-qppos	Carnitine C3:0@1.55-qppos	Carnitine C4:0@2.43-qppos	Carnitine C4:0(OH)@1.38-qppos	Carnitine C5:0@5.09-qppos	Carnitine C6:0@7.43-qppos
AA010-pos-critical-alive_10	NA	145339	536190	403613	295346	79475.526	579488	18675	NA	632454.453	1558572.83	1276014.258	6171.454	441862	430271.357	26971461	46424	1799	32357350.342	3493706.206	1108019.872	2063	2367	467502	226057	24884774.743	288337659.628	5579517.504	15326	187776	5492800.499	18906376	40424454.287	4808	NA	132725608.977	1355015.508	700429.539	1356633.093	13847487.033	2351457.552	617115.889	253832.802	547258.132	2973310.742	1764516.012	1457255.532	292976.807	554284.293
AA085-neg-Control-alive_85	362427.027	30159	164859	176258	202873	951990.761	144567	23529	NA	2583011.736	71252772.574	8052832.914	265199.786	564700	4580120.52	11725028	30436	1972	872427083.489	46428745.353	4731685.778	7051	11947	439874	438707	7965842.569	215662880.049	116953399.503	233424	172167	1415741.441	20815345	1678227849.473	4719	3910004.018	1186072375.269	15592564.684	5047790.937	3212400.731	16140924.788	907276.013	NA	NA	NA	116031331.782	74472895.868	14374832.535	38760356.207	3803522.289
AC098-neg-Control-alive_98	146655.494	21729	63748	251795	406340	1092932.011	34024	31210	NA	5782105.555	21122987.371	18910318.306	1535822.708	3243569	7493813.499	27166484	26496	2274	1058120556.646	71409525.94	6047854.778	14306	15146	478998	493990	11942113.662	814301198.039	175283948.644	198776	247689	3555499.017	28649377	1471497612.909	2346	3624332.299	1210375741.384	115035321.769	31382315.278	28966842.884	14984062.398	8174880.27	95526.132	50712.16	14993.805	215692961.345	111222745.611	15269932.57	NA	13471846.696
AD114-neg-Control-alive_114	146312.104	26736	160691	149839	358944	833535.929	158610	36291	NA	NA	18782656.945	24854548.188	1114646.197	2353311	6903503.271	21458651	31021	3022	1298567733.987	60360899.966	4069574.499	9571	10112	388131	258680	39110001.385	1283339469.876	92098235.729	70250	171989	8504340.047	28616368	1066806727.983	2968	4657431.897	719983593.834	205719472.751	64619320.64	53467954.091	4418875.916	30983846.375	1876656.255	2458562.849	2857318.198	119290881.379	58787744.781	13222164.869	63112976.61	25588516.179
AE100-pos-Mild-alive_100	NA	17838	119401	28520	30886	769712.198	73332	2338	NA	5868548.344	29011583.791	14167399.717	2490004.111	51160	4955566.67	12242113	29782	2955	1090483184.063	83117796.391	3346999.113	3954	620	155190	148607	20764480.402	976889514.63	141695223.875	9749	50945	4201963.669	5027205	968295239.914	3546	6307871.668	832764538.56	228465051.231	53942204.665	67278694.889	4277095.527	14912778.175	599127.784	1561993.433	1141905.091	102451158.508	54631297.879	21783466.129	46466550.07	19857907.299
AF001-pos-critical-alive_1	2179277.936	68617	161297	127908	335757	2419427.465	34656	25462	NA	16921561.533	66524818.218	20272579.917	112542.684	284699	18683859.692	13679632	27512	1779	657287298.809	114248311.437	6350431.125	5208	10275	551763	425221	11248911.087	263030873.342	161272012.228	31292	173749	2853790.589	19899397	1254806941.833	3874	1679263.528	1412272775.225	44287960.301	24739405.844	4924877.215	16304890.373	855984.171	NA	20528.387	15690.271	77901896.459	34884475.317	7603208.67	9727341.88	7099517.128
AL076-pos-Mild-alive_76	72930.525	13820	41563	43319	7201	2261465.672	34096	16043	16637.363	2549473.52	32818504.829	17928071.623	2086897.937	172315	11701665.785	11600598	22653	2579	1096176556.41	79299780.58	5222236.038	9943	668	155673	78417	16738969.289	725577062.842	281336684.31	16215	47306	4686709.028	15925398	2733709219.807	2656	13398496.654	1513244603.02	149244690.551	42813813.398	31920552.674	17627685.832	10117711.688	29250.23	259088.955	36911.319	230912871.479	132957776.152	16758946.927	50426021.105	17120319.795
AM106-neg-Control-alive_106	308640.615	26661	182883	145612	242957	386995.992	84365	47591	NA	4510405.671	36043165.007	NA	178067.569	563057	7331137.887	21842041	36683	3102	702449991.514	42311094.377	5032113.049	6412	4642	465593	243901	19331086.871	373297373.688	147536663.637	17618	84940	22019830.485	19061909	1281461983.032	3176	3664562.947	652657408.538	32600000.309	20663826.794	7768388.022	14748618.64	4235595.297	NA	16416.928	149577.041	100281635.244	22923096.353	9324615.243	36767946.209	6017855.377
AS099-neg-Control-alive_99	31000.747	15847	66123	15079	16834	245727.036	37068	299	NA	2898084.873	8431274.603	1711014.357	35750.522	336781	1182835.29	4231665	23995	2621	306612632.846	27189318.521	2939935.89	4573	1053	92906	47805	8740208.997	133756679.597	37204831.856	792	37916	1722162.232	16538798	455087931.413	2668	1898481.242	553972668.016	45146382.629	17293070.553	8617183.959	3974445.887	2084721.113	46466.016	58430.739	80044.818	16757386.745	8960306.966	4942661.339	5618583.467	4548632.466
AS110-pos-Mild-alive_110	1059884.511	23600	122945	102190	147555	577954.625	62644	5208	494442.225	8875244.915	30046744.267	14288429.042	NA	409706	6655275.164	33287228	35006	2540	798473497.494	34902594.514	3315011.255	5329	765	287342	176992	16097170.194	464003020.255	135534757.472	1263	29008	3103332.755	117096	868447056.567	4087	5293957.705	799648094.042	163424699.923	67994391.457	20282485.365	3943469.156	7172876.117	NA	92505.561	966630.915	220128992.716	90012176.857	15806265.783	87460033.239	26152856.312
BA050-pos-Mild-alive_50	58324.884	20874	348741	277920	913657	462483.802	544696	38217	NA	7590762.554	8740208.727	5708223.487	NA	1028210	5775676.343	35448267	40252	1525	1011103405.199	58231245.671	5105446.379	5620	5918	691877	266978	9180651.962	333379571.269	97960370.12	163973	863326	2044772.534	30217258	1255285387.754	3361	2004069.526	1210201038.01	13157916.815	4644010.162	2369279.603	16526544.816	1832022.448	14693.152	37664.443	NA	37653845.41	16434143.584	16002797.194	9456787.071	5070315.845
BB047-pos-moderate-alive_47	237783.894	65287	344315	244897	397343	2780573.681	532937	34029	52861621.257	12928851.645	19845157.035	44193421.863	NA	546322	16737163.167	24794325	34635	2928	2189379190.819	91178093.091	5958775.745	4902	5533	379173	166105	9259827.459	789777913.231	137083644.641	22208	152477	2356775.875	18795018	1763960224.932	3653	4807860.194	1178745570.08	119952486.42	62470928.009	28224596.429	14450945.821	6209426.204	NA	52602.582	1067014.497	253988065.02	186235273.068	56964688.931	63959763.652	31586614.556
BD070-pos-critical-alive_70	1152467.861	23857	137049	178624	333538	3449158.243	45801	44831	1757460.177	76678497.142	32267599.883	54826557.78	547242.448	473309	40429958.855	23363890	21823	2261	1144746060.223	125100989.035	7758606.055	4493	3083	689900	388459	11628660.778	411631606.161	116478841.45	15985	155480	3909439.489	18283331	870857102.992	3797	8675044.4	1367691399.466	177860938.267	103073426.548	22860370.043	15132896.733	5072004.044	NA	160124.302	187774.822	455473607.27	327189932.92	41951930.257	NA	56409674.413
BE012-pos-critical-dead_12	1037159.109	37199	336435	143646	444076	5135340.535	87888	23161	52961518.189	23188314.115	39555347.854	130979981.917	2764555.574	165465	32044329.269	12526365	22335	2304	1879227628.775	115154440.719	7640950.179	3924	4257	551086	330966	19247230.297	326959962.168	90684240.312	64775	312027	5818695.584	19212241	1700229752.111	4533	4921414.217	2315646956.11	112420097.405	59997391.073	17230143.817	15443753.638	4981747.746	225311.635	119737.022	1104629.989	399200846.14	184861020.94	33843283.512	99365541.901	63159642.637
BE101-pos-Mild-alive_101	390593.645	14986	78175	118087	194805	2097588.93	190182	35384	6733.106	8473567.173	19407675.251	33616999.373	325630.394	373788	19306840.63	20414490	38510	1275	2412365853.144	68019713.486	7438761.92	6801	6360	433033	346163	20292803.527	775508388.642	265112812.516	23799	76704	5315473.409	18845365	1853723290.55	3877	8373324.887	1088475927.572	380631485.651	97517460.844	75683660.734	15560003.45	12785170.386	298870.077	476331.742	675886.703	143718823.277	255866917.369	18577412.82	NA	35398687.481
BI086-neg-Control-alive_86	32598.147	25302	127453	91737	93700	1835768.618	117691	23701	NA	4326702.756	24548448.044	39749779.895	27992.929	288619	11558416.657	11459078	30855	2091	1962555804.375	77722990.002	6125730.464	5095	3991	305693	199957	13054549.166	787292499.238	107952571.295	75696	87081	2851370.992	19817192	2112813603.027	3701	9801882.139	992011397.426	95783876.277	45766691.178	23594545.111	15384845.573	8502074.689	153379.199	867766.647	535070.689	156447671.319	91854792.807	16965934.941	37089916.906	13898186.415
BJ055-pos-moderate-alive_55	668712.139	11788	161230	60600	71760	7474364.042	51279	6410	262292988.592	44730030.313	35236120.649	54656897.861	470339.925	88853	40261904.733	13925243	27150	2134	1626270538.299	56719782.565	4810723.407	2393	2788	374291	218499	13853885.805	780432946.93	73863244.04	266	28004	2555052.701	3855305	1095278319.247	5174	6921297.461	1058289777.381	190084953.618	55407721.616	37238495.33	15123726.113	11869143.909	424797.613	211062.077	962066.41	288195686.325	211829303.351	30681588.027	105703012.074	43038930.555
BS090-pos-Mild-alive_90	913385.125	6807	58864	150410	207438	4312794.705	29089	29551	NA	NA	20826685.445	24500872.566	877248.688	331885	12249202.413	12294077	26970	2058	1320548667.615	69307119.013	5605137.462	4385	11741	618586	213999	17210359.616	745118455.02	122390648.422	21028	64152	3947044.302	18010521	2133548302.782	3896	11872537.858	1287984619.509	193022678.329	47883098.804	28376053.514	15461157.135	10640156.628	NA	249466.31	14160.073	249627148.384	85333150.655	12876078.736	37024533.19	23345986.516
BV087-pos-moderate-alive_87	85137.064	15391	82496	29465	32658	787975.971	180142	77	1894340.196	3280798.168	22719033.77	22057067.468	6681797.236	121834	10104135.551	8468376	30342	1743	2004590675.655	141707538.082	6889189.684	5386	1244	116208	56878	20028804.824	693801230.557	218719157.024	15463	32718	5152552.974	6673184	2582280851.253	3493	15544134.055	1197998059.868	200872121.569	47719999.738	22982137.423	16490315.476	8275173.689	111918.792	213401.156	35783.382	125386706.933	117209716.015	17686384.598	47974965.762	30865484.941
CC024-pos-critical-alive_24	167061.689	60865	257792	176786	545489	289646.682	154049	20968	50311.113	5181842.465	5737054.529	7497086.062	598464.45	827506	12089873.238	56598370	23584	2287	633342635.942	31621928.107	5688134.412	2379	1936	390032	198724	10380045.598	142184013.267	94683354.326	61589	325894	2469296.968	18080735	829057383.438	3843	1668332.078	1145768528.114	20312117.818	13154041.538	3261401.581	15785003.376	1648686.184	32392.815	42565.591	75560.061	93142674.181	30949072.023	6973769.063	14499698.839	12102004.786
CF064-pos-moderate-alive_64	74648.071	38527	365566	32404	36757	1500681.776	1160016	6606	85664.045	15597272.341	34974442.804	12632098.121	28888.958	42768	11923238.753	7227993	60112	3021	1404275927.857	64352063.096	5442714.682	4225	1249	251342	141018	9227519.236	219518786.631	44065601.647	2548	31266	1404487.838	2290061	1482341552.726	3253	2500287.959	1104863653.956	32943883.392	8020536.595	9006709.909	17271095.905	3039103.2	NA	239012.232	188263.552	100428047.285	56552655.108	34407158.907	25850746.762	8139758.346
CJ075-pos-Mild-alive_75	NA	5790	142977	177377	253899	1228358.804	186392	45704	NA	12028971.057	10181995.338	25653928.909	NA	293310	10132945.575	13450865	32459	2464	952592538.67	59563968.342	5352490.416	3739	8961	488945	202163	106617010.508	1136394594.384	80924683.472	555	58434	20159563.237	18210433	1185878826.651	2939	8153135.554	820188199.214	298654144.316	74542238.043	57245370.609	14767456.225	14643418.982	NA	43384.124	1080371.965	159035997.995	110431031.151	31431043.097	69239039.353	32980802.088
CL015-pos-critical-alive_15	407078.095	80695	355456	211082	371942	631952.324	63969	30210	2902.093	15049535.876	18229657.626	27388412.156	456281.771	1825976	23694585.952	30987215	22493	2833	998614604.822	66231553.975	3886126.369	4860	4669	950565	782004	8512333.214	153833609.395	144392615.524	94945	258871	2527396.837	21164196	1512849022.797	6012	5114695.895	1091122534.277	107877837.573	62355381.649	9322553.411	4178282.084	2890526.943	NA	26128.139	109532.174	270057374.598	135288709.726	23611495.79	NA	41631793.287
CM044-pos-moderate-alive_44	187137.441	11853	102758	235579	465838	4456966.768	73551	41177	115476588.553	9615603.476	55637249.996	25855767.648	NA	2415568	27290932.742	31486251	27522	2313	1430052912.743	49882866.291	6120956.226	12748	10244	938951	549988	12128112.097	902001911.333	146884620.142	489745	423358	2277775.282	30219778	2147692105.618	2468	4682656.895	904739875.071	155385454.463	45899396.825	24274071.624	13820854.18	11616730.137	445903.331	542113.666	852160.763	190478377.17	69050097.23	12525243.54	29536752.57	24728321.773
CS061-pos-moderate-alive_61	61128.983	16989	106550	202026	530041	316879.161	24432	42615	NA	1501984.672	7389690.943	756188.092	NA	1415958	2740938	39800782	19789	1707	177745019.454	18347142.239	1937605.463	816	4564	472186	550336	62272257.546	796067966.994	37832541.423	7229	339071	16109044.628	19141784	263716731.34	2184	1163556.684	343560014.378	20164200.711	8769956.178	13775597.551	3389480.382	16537973.213	NA	1638942.027	2745634.839	21985386.334	8042131.089	2544345.398	NA	2817230.395
CT078-pos-Mild-alive_78	122244.447	8608	49140	90666	182214	578458.026	193265	25480	134933.308	4800306.063	13153021.938	10701649.077	117303.624	584990	5279770.052	19024327	35531	2330	1012371063.801	67302626.053	3733424.457	4164	1657	295573	268489	8017227.385	440949191.33	73864219.883	34421	103073	2040421.216	19716160	1245098260.169	3452	5715725.88	775979645.235	264614495.179	90557723.344	72459522.286	4096732.209	13160187.905	NA	536897.956	880672.451	128489990.441	72060716.283	20835599.913	NA	34341763.662
DC035-pos-critical-alive_35	1734471.204	31338	204827	249085	682347	3983683.276	39043	30158	17470.789	25267405.941	23432313.964	15788834.8	563342.411	1106915	14583679.935	20176234	18178	1312	1422795323.216	102984438.187	5200512.388	12100	6503	733083	400129	30219643.436	337691127.23	177349532.168	59117	271029	15416805.505	17816488	1682164378.147	3225	4017710.456	1695344381.111	225540258.075	181277448.949	7305492.024	16489200.73	2546679.705	NA	15076.95	NA	288041824.727	121747635.55	25173443.677	43748807.809	43047701.494
DD079-pos-Mild-alive_79	19269.78	9570	46611	108448	105506	163758.483	41453	26552	NA	1151830.578	3923312.947	1167048.496	18602.515	751530	1052273.901	16928874	26068	2404	149591395.634	16005694.36	2289045.869	3955	7082	311288	106202	51457518.762	1619637441.728	15749822.369	22980	73644	14060639.396	19049927	470806426.079	3641	1620733.453	292117059.259	12368795.6	5859702.775	9902264.402	3981202.771	19493170.164	2005594.78	821806.967	26641.073	14764480.772	5562852.287	4111315.626	NA	1167426.167
DE054-pos-moderate-alive_54	NA	15065	98479	284191	614105	7958.011	37212	35200	NA	218892.162	5370518.524	NA	9307.531	3114613	261803.044	21136887	19565	2073	18343790.864	2321445.499	1159136.429	8173	14832	623917	559883	15355060.164	243177876.53	25095639.264	216140	189440	3736043.573	29087729	52511859.296	4679	NA	110847384.511	1365519.902	261289.613	3333426.46	15855335.049	6996580.23	393809.974	67502.2	11503.233	5776232.728	2430597.571	176041.709	441312.014	564007.252
DG052-pos-Mild-alive_52	1631895.418	15257	133921	27339	16822	5028119.65	53885	41581	152453.467	52237612.317	31532143.585	35869193.081	904589.261	280466	38668439.39	7471867	22654	2465	1895899331.412	78719695.619	6304819.677	10009	1498	232218	325083	13231317.661	454296162.626	91558025	2339	40305	4917410.474	5375419	1274183349.424	2900	6046478.008	1829983171.643	419884125.049	228350543.956	40272374.59	21485100.482	8707441.103	257251.016	1795770.01	666461.828	498362353.477	325174472.755	40637778.338	NA	85562134.586
DG088-neg-Control-alive_88	67262.629	28922	52805	161920	253844	745374.708	37096	59816	57735.962	2263225.758	27507082.809	11312049.58	1545654.17	436357	5604660.853	20423974	31050	2010	454540674.19	59025770.445	4955437.485	5449	5101	263485	236874	10389303	232980979.636	134960157.456	1035	68852	2128189.436	17867825	2267829274.808	3895	3690247.174	944690300.768	25920476.326	7812687.761	5749631.73	16421246.65	1947837.135	NA	31019.084	13793.805	117348352.544	28804495.85	5370115.694	10469970.495	2653381.517
DS062-pos-critical-alive_62	NA	39608	119766	172823	219989	9404.819	54673	32966	NA	17019.429	594587.408	180865.779	2465.021	356633	80263.456	25253045	43507	2228	5433815.128	913580.013	495769.726	4477	1612	409470	295051	11497441.953	159242613.943	10902463.025	13294	137602	3221171.703	18458426	33367781.846	3041	727055.501	45823136.194	612091.522	441882.715	322366.463	3516255.219	1663052.948	60760.958	NA	16136.931	700428.536	299019.005	261189.206	NA	68223.728
DS073-pos-Mild-alive_73	125824.043	12872	101848	135579	121363	768628.522	210248	31187	NA	16250545.59	29123766.292	18678574.871	15631985.107	579883	8249992.899	16808250	32969	1330	2030235541.63	75956639.009	6838917.216	6731	2616	267274	194738	16633121.895	719288344.857	191280220.826	27533	60041	5182535.1	18362931	2116441502.626	3242	9279963.269	765803369.807	626738025.271	132402124.281	95527566.397	15955929.071	15959784.953	269830.899	697202.996	1183069.519	116256550.923	49958689.902	28984502.697	NA	38255700.757
DS091-pos-critical-alive_91	89591.981	19592	166915	241828	347134	3582016.747	1071262	31429	3743.278	13073112.353	23072519.634	26330781.351	471796.287	1042559	15186183.64	25765736	58928	2638	2057260029.937	79274965.039	5450465.437	6671	6813	513393	227928	26841157.017	1088870829.646	142603519.645	72894	252416	4971200.812	29151530	2318244858.139	3121	12872493.656	873181106.656	510640096.248	105938170.758	130420407.258	16655320.896	19057126.847	116506.961	1703118.314	2354572.16	119543090.628	86202810.283	52986761.144	38241195.515	38578098.063
DT107-neg-Control-alive_107	15911.748	18250	63693	259848	137204	510475.132	66931	49894	NA	4253140.954	15679488.111	13817698.98	2774728.834	367400	5869413.919	22722351	31248	2044	950394270.156	65927004.205	5544830.649	5377	1665	479164	174572	12367867.083	191385717.158	160080887.916	11427	41945	3037493.945	17338783	1920232197.562	3013	4284600.584	1190301725.755	83127653.549	37927603.843	11438639.462	16735865.959	1923066.827	23833.589	36213.562	11712.823	79011649.58	38294596.267	7017268.378	20175553.4	10048549.958
EE097-pos-Mild-alive_97	63349.739	16063	48989	98739	141944	931124.275	29001	29136	81663.75	3770241.961	38979226.421	15865059.89	128258.429	522284	10757205.061	696188	24622	1868	1055773958.207	79422930.57	NA	3409	6938	247870	131562	15318798.892	852521868.218	269483884.637	43830	56914	3382148.031	19162291	3191397756.718	3909	11628990.824	1373048787.97	32232768.816	11435860.687	6576556.084	16933867.521	3071734.428	NA	12885.304	NA	277071978.573	132539297.541	15470525.869	56327618.413	8522850.196
EL077-neg-Control-alive_77	529125.043	10838	29265	178153	102327	1875471.33	81921	33529	162850643.661	2056245.278	9278017.61	17059078.551	850110.958	366393	9742165.356	26044424	50403	1007	1140591174.982	57531037.712	5335581.134	6735	8196	495742	350928	17765497.025	708798358.102	268822181.852	78338	103039	4525223.932	22322082	2801990168.043	4665	7999222.781	988025711.089	54970330.827	27267864.727	8728892.064	17225838.063	2254041.448	20481.997	146589.487	181620.54	215830595.249	101485254.139	11612159.586	24667904.105	11439092.069
EM046-pos-moderate-alive_46	763035.836	20407	144438	23026	13919	13902450.079	402424	43159	744248.623	59097246.645	78490743.254	39063198.15	227314.088	423324	36524699.365	39836571	35333	3735	4369023781.812	107979854.07	7254346.227	5000	2187	207714	469522	14331938.969	811699537.001	318021115.281	19832	35984	2716215.776	4411054	3694938562.647	3749	5193623.363	1523213010.747	446770588.306	148566195.198	73772603.744	15542620.216	13621320.507	96060.307	1762280.364	1017313.709	340363868.747	298267455.699	68891591.459	100594559.566	87367382.067
FC084-pos-Mild-alive_84	40168.695	16052	134448	105163	202792	607750.29	338308	38707	NA	3325099.931	16714545.324	2357283.708	48052.028	1030725	4116256.321	23408690	34038	3459	1067249264.953	71923317.588	4490149.978	6247	4459	295428	138353	11682917.457	400246447.856	114280899.582	76728	135789	1781498.217	28776571	1394300267.69	2782	2696085.941	1010463961.025	69577934.016	16763785.973	8665334.558	16765411.615	2200943.161	14686.404	26118.826	11369.639	32632033.852	18060576.617	10730560.462	2900766.454	9285623.135
FD074-pos-Mild-alive_74	690032.308	20609	53711	270000	183396	545075.789	63078	32269	NA	6557242.275	15490322.956	17069464.161	207829.595	769871	5536607.997	18733313	37005	1918	1210301223.844	47838770.655	2991115.607	5169	5361	349840	143790	12963885.35	572186043.157	143391047.969	33322	110336	3235400.015	19043011	1249513298.924	4013	5877499.41	664224246.753	186577332.587	61398971.447	57995174.707	3867493.944	12513113.552	470824.089	68188.644	1501271.204	132126179.769	74771814.024	22430047.272	52793835.751	18338324.697
GM096-pos-Mild-alive_96	494638.94	21833	101735	205091	164843	1373406.309	56907	27395	91654820.334	NA	59309516.283	26318712.681	689400.316	1009783	9532263.113	18025362	37252	2619	1443571247.656	89134374.135	6857048.027	6468	11283	343725	210999	18929452.687	741118196.911	203708369.032	92478	95731	5616103.089	19600420	3015993107.171	2924	10789229.447	1075361088.92	117981846.929	51336424.966	26220218.087	16402787.47	7376508.456	NA	281344.053	350136.498	239624476.234	124431538.174	33390429.667	71570814.799	10922469.794
GS080-neg-Control-alive_80	71709.886	30646	149444	133315	264538	466949.783	150214	30958	NA	7715287.418	16967633.353	23989582.003	26882.99	1057573	3261977.386	18530517	24816	2263	632985583.856	36816617.621	2779576.952	7266	7166	275397	219242	6421927.322	345215404.543	108820548.131	34699	105197	1250191.686	18646756	913936971.884	2599	6603723.131	447754631.699	96895803.115	33074699.944	23767959.647	3494323.026	6175354.972	298056.858	494833.063	452437.513	70445302.155	30002981.715	25905575.052	32615687.055	12733404.447
HC004-pos-critical-dead_4	851951.873	30317	507617	307691	845183	23816225.972	322442	35301	35089213.669	127901352.16	101807309.312	129621184.032	6307430.613	435225	36107244.334	677154	27825	2497	1607873507.872	82100458.104	6754737.752	3352	11282	922889	634157	22275047.397	675336649.038	161800261.931	118258	296932	6273626.928	19254101	2870242940.901	5093	5743182.556	1968011778.992	132455554.234	45188159.878	18277601.596	14702088.866	11222400.133	503875.686	1378283.369	880849.87	410500603.595	194564082.511	176737145.825	157645669.514	38097376.861
HE051-pos-moderate-alive_51	374582.267	113601	354842	29475	16846	2080360.358	2894869	27341	16092.164	53320412.819	15894982.283	31406516.571	3343024.573	306355	5635434.226	12198886	130258	4449	2753765121.243	49927067.65	5855462.667	4449	1539	223052	79184	15142069.05	709912028.595	88554051.418	5221	13547	3268587.287	15896569	1878540256.845	3113	8929188.909	625538276.038	61908921.478	27615435.023	12504502.431	17135634.619	8179748.081	NA	260618.333	654027.988	82417560.291	57560976.316	237494937.803	47223300.221	24313775.598
IF069-pos-critical-dead_69	742160.763	70263	332027	196839	201300	9549504.619	560445	42291	3064286.015	15842099.506	24001280.088	25752762.572	909467.427	396623	7810459.817	38052642	41899	2853	1180220906.734	56266416.732	5332554.014	3008	13246	864375	387972	95628291.792	3386013046.056	91192657.469	7075	122866	23846497.369	16356754	1040422272.416	4058	2456903.455	1595437402.507	151626101.675	73388668.47	111279073.022	15034805.21	71577904.416	5704849.26	2528308.033	11879609.124	105700321.231	68988018.766	33629336.512	NA	24692767.062
JN117-neg-Control-alive_117	375259.516	23124	61397	142244	195903	496580.788	38972	24925	NA	NA	54688015.51	35989470.74	353886.844	1491112	5786928.309	23643401	24231	2188	349062980.791	50357446.841	4161447.059	7705	23558	478178	315479	22080474.337	875501940.494	146658138.387	101585	125779	8135254.213	22288514	1199255360.331	3045	5831250.233	618582889.474	55874768.526	35036233.434	12249410.758	4043321.044	8709052.755	133639.17	16620.752	15997.091	186802480.572	59670315.686	4824148.949	68507606.904	9705521.885
KA043-pos-critical-alive_43	11196754.32	9582	237881	283429	648285	6229401.469	88293	40602	12990151.561	NA	62646641.374	93526725.727	11024913.68	3175945	177774014.371	31711465	23081	1916	901182158.933	112383531.345	6326910.941	15055	18475	2084326	2242991	37618329.761	647041856.838	197509595.523	538155	532492	17852581.616	28827132	583702399.369	2565	15770261.677	906829401.835	180975848.741	135011149.078	6707385.786	14933448.607	NA	124707.432	NA	15784.94	360897849.035	216449487.974	37097273.381	126952768.73	43123013.63
KJ021-pos-critical-dead_21	12903392.289	30712	579669	395094	561057	1446069.313	350464	35141	7133261.611	58870259.422	41972393.952	477290917.47	6543190.871	5001275	70852084.981	48511687	38048	1675	2157271732.456	117385853.88	6486638.785	2024	52635	785816	646205	12328152.835	173386167.823	7887900.571	260602	749033	2762827.035	22408120	2701882647.308	4110	10099911.388	562722846.387	247692729.659	61489015.796	49698003.344	13785916.341	24888633.276	NA	1815137.027	3587264.764	284904887.965	255817662.284	81408677.054	NA	50315438.298
KM007-pos-moderate-alive_7	1354215.307	60788	278882	574870	987887	7711661.232	354375	39348	NA	23315366.463	130517565.839	225181791.935	3057436.633	659325	75277566.342	30400478	34677	2900	2786034805.842	191170002.087	6570987.875	4786	11872	625258	752037	24235468.593	1124472536.295	166199804.031	102497	210380	4527962.748	18423720	2317686778.634	3820	5915617.923	1929774770.692	362341820.045	199251281.268	102514556.428	14488207.23	28850488.416	474865.536	1774047.05	2570873.312	290947045.776	216688715.263	53619159.983	NA	56638472.565
KS121-neg-Control-alive_121	104862.251	14878	146719	79949	173400	1055671.741	257287	63729	13083.935	24655544.962	10257942.942	40589172.732	NA	574605	13825902.793	24452786	34769	2098	1367914999.899	65180875.007	5698048.285	4021	3189	504558	224938	12206599.517	964421346.83	60678935.208	31834	96327	3391084.677	409317	1473677412.719	3744	5621310.675	956713309.317	135638838.791	75116137.957	32493142.122	15124300.539	7439460.62	NA	282067.655	982409.532	166102993.28	73426177.491	23360243.757	76699178.103	27609957.049
KV067-pos-critical-alive_67	1569648.101	26162	452390	230618	422929	6855862.714	1398344	36989	848468.661	52669393.229	51493061.683	21300716.052	833337.482	399565	13031294.279	15027709	81711	2563	2129627181.205	110165992.814	6455815.576	5561	14089	1376092	680795	11124649.493	514915181.967	70601421.609	53948	245558	2818787.621	29376389	1328457739.849	3515	3706424.145	1099449327.042	132438542.814	47804399.4	19856697.064	15802609.264	3927356.138	74157.056	586030.039	249985.389	93416478.725	140652533.285	96105874.013	NA	33275011.933
LA102-neg-Control-alive_102	421682.645	68548	183014	180037	239448	1548867.276	83967	44127	NA	1519132.579	23968527.667	47990324.469	2255534.712	974812	11540726.587	20052731	111256	2709	1762979584.248	97967920.744	6576798.89	8151	8771	1683351	623586	17508750.313	733365996.277	194867864.566	150576	111219	10262383.557	19091331	4640511891.506	3073	7743919.107	1317029296.464	80294236.653	49712618.801	23590872.624	16706263.988	6864238.068	22154.012	238912.179	42032.105	245129602.257	79531295.123	24248383.919	78066426.99	7974830.899
LF045-pos-moderate-alive_45	586738.09	61283	536489	415731	245133	2586337.55	2240619	50430	383791633.636	54366061.819	19318333.324	67094036.524	275840.136	235548	24235273.248	30054857	98495	3043	2535143370.804	115221885.346	6098388.408	6048	7348	569386	299277	11643235.072	1240674015.256	82184763.477	1021	62479	2699738.215	17858352	1723453228.608	3128	4658130.74	1071236887.375	158860028.595	70945056	49745234.794	14516701.389	12791786.003	NA	83254.901	2034633.04	244759000.385	194398800.535	219865423.492	103447755.423	50045839.61
LJ041-pos-Mild-alive_41	219353.995	64099	396896	58320	126220	3323296.48	1426895	34154	4760132.574	12669086.898	19519571.757	20011594.383	NA	408607	20096342.254	17789455	80488	2495	2959612660.584	52936084.428	5156672.73	3395	1971	261786	107516	15940371.168	818021602.369	91793438.28	7129	53092	4134312.708	17683188	2235712879.747	3988	5836862.927	973647758.289	42555899.357	17500405.052	10588464.424	16136211.016	6317684.132	118421.849	117286.917	524557.18	76077026.449	59702961.803	95576865.859	26010041.214	17371392.838
LM003-pos-critical-dead_3	167031.043	61076	185207	126409	207434	1147871.89	50640	30975	NA	4324155.326	11390907.831	26977207.468	103398.197	261149	22161036.202	525393	28573	1635	562922182.289	72336206.235	5958431.82	4182	12303	617022	238163	6910414.88	40154109.689	118251960.356	51230	155047	837158.936	18950024	1258457602.208	7047	1687003.675	1307188830.934	27548033.009	19731298.968	774678.721	16002705.162	57757.058	NA	NA	NA	105344665.511	42366765.696	6646164.15	17151145.552	10336874.25
LP058-pos-moderate-alive_58	NA	29650	146717	270707	400090	961770.896	33633	34637	NA	3817847.611	19059073.261	6796299.851	NA	704642	9130096.352	18430163	18110	2804	578992362.583	57481431.513	5649228.997	6359	5492	274596	203783	11385303.018	167949521.693	175427241.762	19197	126894	2548436.934	18535634	1351683372.876	3237	2073279.927	1459065205.379	18857886.181	6740109.395	3102321.624	16359267.198	1546387.873	NA	50069.291	NA	140128052.65	76869554.644	6790187.426	16938901.861	4805697.031
MA025-pos-moderate-alive_25	245882.093	27758	217077	249140	304600	1010329.746	329792	27559	NA	13357333.864	16146687.062	29312373.007	182635.85	1480779	8715739.864	27818597	33577	2522	583357962.022	31986455.063	2674475.347	3706	28575	477970	253151	14330444.263	703195606.138	79133723.938	94835	277534	3808784.139	19987834	955161180.556	3190	2722655.921	478387068.632	127729997.448	62252605.553	19710879.679	3963399.377	6858341.311	NA	258452.088	232969.096	127018916.959	45658728.457	30040814.807	67283966.626	20491966.682
MF104-neg-Control-alive_104	1237851.59	9390	96829	24896	26368	2604377.939	63682	45198	17338.341	NA	51604135.227	16331476.761	586498.455	833105	13958159.352	11194268	33736	1506	1782055480.034	96639403.46	5738522.018	6612	1593	80273	267204	10771846.534	865458330.1	231490048.065	21592	100365	2857341.123	16982280	2303055717.415	4397	9327846.307	1476942820.634	150652855.451	43284281.998	20241210.181	16901822.364	5734604.305	92938.051	322210.548	52322.677	326818590.695	136052018.238	27307733.707	89628187.786	24973284.279
MI068-pos-critical-alive_68	NA	27109	337652	586420	646247	NA	420829	41451	NA	NA	NA	NA	6130.12	725372	7967.307	22574173	52277	1605	285480.99	NA	NA	7160	9810	753685	341310	7024751.872	2823209.698	NA	70729	291808	852357.626	30917589	13090260.317	4847	1984099.495	1283379.584	5866.341	NA	6995.212	17108429.28	17816.412	NA	NA	NA	6163.92	NA	NA	5828.261	NA
MM011-pos-critical-alive_11	678328.848	38803	165936	252111	586359	5153920.064	57787	48754	201390.107	18965132.791	22008568.17	30617588.84	486929.318	2449497	16321521.618	47110804	20269	1987	598249322.221	64489228.799	5251665.861	3715	8369	849555	481863	24535791.576	845969068.128	66665157.742	75833	437900	9406422.543	19539057	835490631.12	4443	4006028.549	648674926.859	62622891.604	56239037.32	10627469.864	5159810.669	6572416.434	20945.607	139902.259	17353.234	157157383.431	294796458.892	25923549.793	NA	28787707.094
MM020-pos-critical-alive_20	5955466.119	47538	109053	343231	680760	33787885.027	48567	44268	752932.649	27227898.445	62350285.623	33012672.582	648927.718	1079274	42967482.044	20020846	20999	1652	465502243.914	111696751.447	6039248.126	4940	16343	1085982	1355326	13537694.04	615457146.528	170056396.693	311594	292027	4445358.208	18498477	1135107849.703	4328	2498446.376	1057663931.15	52120570.975	44136090.557	3709928.741	14100802.511	672577.458	NA	NA	NA	102436092.682	87566853.895	7320686.119	63643269.577	12575341.846
MM042-pos-moderate-alive_42	130025.749	33607	197599	219769	469495	2636500.998	49894	44152	NA	17764316.186	43100609.355	13616568.841	NA	815264	14687771.884	30511378	19130	2396	1677411031.271	52961648.076	5366011.916	8236	2267	305313	216249	14302700.321	854561903.904	257829356.657	11552	85591	5563614.169	17479088	1749206711.545	2872	5483097.224	1227603639.531	179876387.177	80653980.086	21952856.357	14586179.189	6057400.706	503677.476	186628.94	838061.057	292078652.542	245280322.059	41905862.726	64680569.874	38335254.167
MN016-pos-critical-alive_16	2396811.293	52282	388352	244554	404383	11525196.222	116405	28740	42117.547	14061708.02	34416021.693	23055868.571	120797.754	1044490	8559181.19	137554529	19969	2557	394427304.862	74174994.009	3301555.6	3558	7044	860569	417466	18576646.518	171623433.078	118519393.253	45895	451472	8351442.323	18812099	361269556.136	4575	3912359.641	627113384.252	46902972.242	31399677.155	3096434.065	3499432.693	580330.234	15017.421	20938.977	74135.303	139648843.763	105513871.903	21287262.993	NA	20702598.415
MR112-neg-Control-alive_112	532824.2	30300	105295	33641	49291	509849.718	53240	2955	49051.302	6792778.829	24667329.71	28298364.512	90602.228	325267	5399032.717	15472697	25513	2081	688474154.133	78100309.334	2895950.278	8210	2255	225445	222936	7800482.843	407376406.998	152011107.525	10979	61439	3144401.687	11739134	804877071.683	2974	5473726.849	876428306.355	107379610.94	45314323.873	20811437.761	3463751.529	7143171.194	382548.312	43228.623	NA	189314741.117	80048426.172	15085530.921	84119228.16	15584895.534
MV105-pos-Mild-alive_105	932076.707	11982	83828	16838	18915	1722905.668	51110	16494	339493.826	9237323.133	61596908.544	99038238.145	99593.051	436865	13301260.295	4494551	26228	1844	1137145072.369	80882788.504	6183588.749	6675	1003	130197	115058	26053815.816	792923791.746	317604539.151	12490	37015	9418782.103	17461169	2778129930.603	2637	10002987.816	1516829214.263	104764901.698	35947770.841	27335484.968	15470307.991	20561250.607	511907.9	507338.591	334391.867	339605598.883	124383693.859	7879635.097	157916135.638	24928196.296
NG111-neg-Control-alive_111	NA	14462	111626	249632	438920	110366.438	291911	35792	NA	643327.697	10670876.096	1176741.619	12569.995	2798462	1414358.988	23795843	33033	2774	282154893.082	19856346.177	2199499.146	13774	7488	622744	230090	68890202.774	2060556385.038	22342118.797	89526	172251	20640263.899	29476884	422985390.124	2728	1572081.289	417559089.163	60712377.424	14681167.792	50972582.771	4163069.948	53570818.245	3298587.805	2603450.352	6558711.298	11820377.769	5847426.791	1654072.184	2838201.004	3576486.133
NJ005-pos-critical-alive_5	415972.766	33450	284308	167117	380837	3935036.174	56187	27204	20448.976	14915199.039	10883259.945	20446510.421	114815.308	399853	20330256.919	36490394	20282	2942	1054980903.579	50615322.27	6350823.793	5504	2038	336580	181188	9113754.82	485069492.294	88006276.125	19826	275342	2950095.574	18292134	1318004979.71	3185	4059405.509	1192776448.041	65575774.6	33611709.382	11327738.516	14846282.431	3367788.918	NA	160394.31	473864.313	258386262.497	154395765.152	33420564.448	NA	41310127.532
NM031-pos-critical-alive_31	4060756.971	68422	302016	986901	382949	1473780.124	82894	40246	671775.216	34504343.05	43833146.71	86171439.164	7447296.91	810156	25622085.244	28495883	20461	2270	590783432.058	80650376.858	5294481.228	3576	40933	1743596	1565627	12601844.602	244170011.158	45718913.004	41180	476844	1859734.839	18890616	795180290.042	3307	2005963.341	765593774.507	50328012.906	38995861.393	3959872.499	16417455.868	1318943.319	NA	276016.228	109452.787	52536143.899	33503568.682	16740934.012	NA	14844174.004
NN002-pos-critical-alive_2	1402715.284	126459	193620	255701	192231	3969312.639	69618	26580	NA	12239084.879	41921311.551	48366315.676	238954.189	360109	14454331.094	15064962	27473	2184	659421905.523	126359409.62	5607230.395	5778	9677	821065	535098	24335167.93	534067076.014	207994014.245	21969	248857	7127197.23	18439984	1212986855.428	5248	2544912.811	1528684677.518	44996867.136	39416949.037	4881938.778	18941774.876	1576206.074	14862.311	50343.136	NA	158578775.287	141560522.102	10949524.532	41890767.189	16782043.361
PA094-pos-Mild-alive_94	NA	16110	31447	29576	36823	1377099.749	32680	39841	19205.329	7057962.19	42261584.486	15622270.879	99881.048	211932	11240853.259	8439712	26968	3600	749947308.128	94948899.176	5852206.881	5849	1474	338377	104357	8321291.345	191280720.556	193044320.821	25252	84884	1678072.228	19107784	3321727555.862	3060	8372926.817	1254032741.232	37016365.911	18807773.674	6049971.016	16736753.931	2126994.658	NA	14892.258	NA	302821207.779	51697303.111	13990927.045	35036162.451	4124818.971
PC081-pos-Mild-alive_81	80165.611	11973	54190	134976	133531	1180926.881	27675	25149	33095	NA	45076649.132	14390639.287	992535.844	646015	9366568.873	16996175	21557	2204	617882661.114	43264905.905	5198450.252	6722	13516	367990	232702	41401305.729	655764403.904	170190692.946	63709	90392	8811802.481	19444409	1289288265.289	2332	5064806.524	463156395.21	119509492.253	43024875.974	18868681.918	5810931.275	7153710.035	108733.3	204877.914	15179.925	68295496.621	25386847.314	14771802.158	NA	9897164.146
PE108-neg-Control-alive_108	928022.456	40048	81298	228060	159562	941081.853	56077	29239	NA	6545540.819	18773605.388	101309363.474	628134.261	1760792	8104975.826	19370999	27054	2472	1457223507.396	78448907.023	4268464.013	4984	8151	330744	320592	13258582.916	344598329.436	234746358.444	67934	106728	5291752.567	18350254	1450649615.964	3789	7518314.75	924703748.803	107014313.482	47799076.232	26128210.813	13705142.811	9879898.876	399536.121	209703.014	435143.444	182988691.307	84736147.762	19413357.787	68760128.959	13965394.144
PJ059-pos-moderate-alive_59	63801.59	12084	154857	206475	558833	1405181.067	106866	31559	NA	11019634.656	18224375.551	13346760.338	59940.351	1255000	17288595.063	23735258	24326	1917	1478515760.559	54734789.672	5703951.485	5598	7924	404167	176174	10583921.527	663081533.68	161868038.023	172034	345733	2578982.571	30071555	2214193163.472	3643	6147347.971	1211475104.717	103050653.435	56993109.382	17313063.562	15974663.331	5645770.082	268249.75	255150.324	736714.472	251083649.241	81377510.053	32447744.856	64457054.563	30359821.147
PM056-pos-moderate-alive_56	261263	55693	384366	192292	384207	1962173.412	1064997	28706	740881.948	40805379.993	16894933.416	54050397.413	NA	467295	26563204.644	18790680	55048	706	4004641921.48	113693636.386	6052296.708	1522	5219	321227	185024	13895911.413	1010650429.106	204487748.619	35980	169549	2703030.687	18671086	3673677479.159	3211	6771230.64	1331409305.43	467557941.002	134260865.263	72630561.377	16899258.325	12734788.561	552350.965	1387255.764	1416853.216	436270601.16	321930388.745	142351927.731	100584859.893	71366295.885
PS083-pos-Mild-alive_83	188600.775	18975	47477	149359	176617	238856.65	29090	40656	82348.955	1255469.153	23669030.754	10248035.528	118909.361	913463	3076318.761	22947226	24726	1799	384455371.998	37849927.074	2909971.854	7557	14373	327531	203237	5360944.374	280857611.009	196891005.547	20031	61738	1809709.785	21616165	961170742.539	3187	4363849.336	436353473.953	90585034.419	55230398.962	5521183.384	3580736.133	1338083.022	11923.832	9134.164	13250.531	81271822.609	38138871.604	17990216.388	24745215.862	11794334.062
RF118-neg-Control-alive_118	38621.705	8308	71481	95768	283183	74139.279	121305	24857	11964.365	3273983.251	6929855.713	1203468.091	23948.04	529016	1020586.506	17991180	29630	2229	170470017.033	22773747.403	2388379.392	8496	4776	630699	349093	114933189.741	1882993419.03	26922604.417	25602	107319	56856126.941	18705200	356700477.121	4064	1274750.471	425792889.014	36511258.674	9365685.896	35708872.044	4076258.496	40623475.781	3112646.941	1172999.795	5155370.304	17964903.759	7045670.388	619924.771	NA	3736123.317
RJ053-pos-moderate-alive_53	472641.96	25811	241815	48936	88421	953871.085	60734	44895	NA	NA	36623556.274	35502961.566	NA	921225	11529296.11	7294104	26123	2610	1251779855.738	43840759.815	4966462.295	5269	2613	91340	312085	14808876.35	970706728.895	135893773.869	21008	92166	4629548.378	17262738	831076985.613	6359	6810353.741	1254180869.378	145452683.739	52041258.305	20446710.826	14252730.401	8623412.547	574594.496	172185.365	987954.844	575902993.577	325182470.972	28690602.138	NA	40425925.904
RM093-pos-Mild-alive_93	142156.328	16248	87512	22923	18630	1586946.553	366009	21930	NA	4019318.089	23171108.25	20165257.516	1262753.036	75734	8149604.591	5529609	42398	2870	1988425560.876	128726427.559	5289711.954	6177	2892	287149	179985	16755485.864	729751956.509	182312974.558	13014	29161	5203214.02	16529029	2012738962.088	3605	5231850.069	1002573082.018	110086254.641	34165669.05	21207367.473	14265181.971	7263224.935	235774.926	755699.875	617890.257	82477809.011	33154977.023	14913896.525	17410151.48	14527931.884
RM095-neg-Control-alive_95	125462.251	19444	97507	25972	34273	917262.712	204387	1745	NA	3876507.869	44346987.913	15136653.135	2264698.733	586463	6685056.332	13457163	35340	3629	1154103417.113	67724884.915	7041476.775	5647	913	203009	113802	12491254.168	465622630.483	131441675.072	1751	14247	2617380.162	602114	1908545739.53	3279	6662965.556	713721762.277	90741256.254	31130511.098	14526013.623	14671884.541	3900760.379	13335.999	285437.104	29712.583	106635686.02	40166670.031	12689466.81	18464834.049	15559538.009
RN116-neg-Control-alive_116	96452.07	10397	66658	161917	164987	453903.231	27805	29612	12191.762	3378807.974	11529110.255	3229447.215	117278.305	589194	4720336.26	16876831	21425	1554	517782192.209	36880745.742	4586152.917	4327	8227	356765	214273	65241243.51	1317428269.09	143523857.431	25921	90831	22746907.802	18328222	1872109804.806	2880	1873909.156	921338216.341	35978595.057	10388264.336	27137473.749	16261419.555	36154614.687	2300362.653	1297799.443	3596076.184	61233301.992	43347557.669	6036497.062	NA	3275425.096
SA014-pos-critical-alive_14	164101.074	42424	349240	232460	743326	3319429.969	88893	27062	92971.827	4863832.671	19615389.657	8067659.22	193305.917	499301	20015113.193	86820263	23846	2470	510048812.014	46527415.465	4915113.913	2133	2708	578917	438113	53761349.492	529908109.87	131003547.107	36971	224341	16426072.288	17937026	1020040432.909	4363	1461743.356	1679771895.731	30695085.455	11804643.002	10349701.346	16401544.331	8964118.905	NA	221966.656	224663.944	129618345.208	99286308.566	6708490.295	20096437.804	16389445.512
SA060-pos-moderate-alive_60	321130.599	34294	143304	35899	27448	3084884.323	133503	35757	185558.393	16859262.656	41139208.554	77000560.929	799388.671	532971	26337537.526	13034476	28858	1530	1627713667.877	77061285.613	6752247.504	10024	794	192324	83421	18321023.252	1036124596.168	301737367.173	29774	27591	5298818.715	17900513	3027779296.248	3240	14058124.219	1451253653.373	475932653.53	273274647.608	79756206.385	18032751.809	15568415.833	NA	400373.871	2349761.706	411888402.27	175160298.047	40124063.42	128135729.799	67591485.117
SB092-neg-Control-alive_92	73732.438	29827	144942	126352	241199	875664.016	35208	25986	NA	3524048.337	49345276.477	11416087.506	154586.559	506957	4686478.019	19086095	25211	2354	945207540.606	84560560.265	5119332.706	6065	9404	375822	213649	13826150.076	326713988.482	137409562.965	147471	116100	2704381.384	19332587	2393438095.544	3317	4976937.407	1577318368.542	72558969.028	23596034.855	7829947.267	16783522.928	1959185.698	14514.662	99642.113	21796.029	127148556.356	42939868.305	13797228.808	28664100.213	8174398.03
SE115-neg-Control-alive_115	NA	13655	109010	188485	328721	442161.529	111774	30107	NA	2926606.333	29233519.627	4198849.917	262786.447	1083957	4899309.222	27491550	26602	1842	828194920.758	53525439.072	4580783.846	8387	7670	326466	241123	13117537.654	226309215.919	126363021.977	108757	154858	2101274.225	27826230	1688434943.862	2894	2480680.72	1347837797.887	58110521.393	12804810.226	8144490.749	17579218.377	3891858.31	40695.083	97730.987	14957.78	58491854.279	17044027.928	2268680.386	NA	7041906.72
SJ008-pos-critical-alive_8	3593892.636	24113	179044	183764	999614	10354680.27	75341	31086	55246200.507	9575042.891	21537299.784	55338663.341	754251.586	158277	14097259.325	19220042	62025	2392	1150116420.94	120522742.512	6480566.994	4971	4245	311333	149302	20337732.873	804797358.937	161019243.632	59886	182986	6610403.656	20655414	2357484348.097	3876	7852539.234	976085844.344	102957099.765	36322140.615	28031670.361	15002221.587	8262641.011	NA	446519.383	421081.472	245210567.406	153825254.75	12121193.566	101971303.725	19477132.282
SO009-pos-critical-alive_9	543077.31	10015	226656	719746	273971	1616765.624	336403	25416	1882804.659	62535733.342	31573404.677	2805246.507	244972.556	629507	29963566.746	24619562	34279	302	223423519.586	36076263.625	3926769.319	4243	117534	2055727	2062889	95380995.88	1622850302.445	9976163.214	2868	287730	19910893.609	16552976	221055005.654	2979	1067230.567	198235614.228	30341615.006	15260408.43	18311053.657	16915078.152	22819167.88	NA	2205391.537	4168752.956	9581277.584	13984115.029	7449923.979	NA	4372464.631
SO033-pos-critical-alive_33	808619.065	96289	358795	449006	517551	6721042.021	51473	30007	305486.176	13752305.903	18168980.299	40562676.339	403252.547	904450	50163500.086	31478997	23916	1837	1113706984.165	69522106.383	5345659.316	3871	5196	728457	314512	15760146.515	724690895.732	121192725.085	23209	264089	5275129.647	18881247	1414885712.275	4965	4442810.354	1025763303.516	67328171.182	44155668.373	7473795.433	15982895.631	2201198.872	NA	22427.235	24946.29	436611699.431	116836993.036	37258944.146	NA	25555126.827
SO037-pos-Mild-alive_37	4798583.765	5078	83494	150428	161616	3003784.2	55525	27834	4502938601.868	71278462.476	22381450.602	15288651.939	10756723.272	784219	41570757.058	11824354	26323	959	475174187.155	80727390.542	5792351.45	5351	57071	660216	480374	19805219.074	594025849.704	78330017.919	22136	208963	8933572.13	17782889	920193943.561	4380	6294918.51	375269652.547	104497857.851	85588628.781	8371901.459	15127600.296	2198156.656	NA	31582.875	49638.278	203019945.369	122160420.66	21972814.607	NA	21034533.67
TA119-neg-Control-alive_119	12114.697	41536	103173	168967	236862	455477.709	111709	23778	4117.293	2736459.438	17629705.064	9921734.171	3172610.382	925305	4467214.335	18436512	307144	2222	673580780.627	77537683.278	4443286.002	3849	4928	947872	433896	13086958.452	609131414.798	154889292.073	48628	99950	2847407.446	18546644	1446548649.556	3985	3112911.781	757510243.875	45995096.703	10964711.073	14082681.378	4750481.647	7803037.88	245942.67	76352.999	269896.857	48126318.386	19831405.567	10195400.627	NA	5953005.365
TJ109-neg-Control-alive_109	615765.932	18509	178688	238099	607238	2143721.028	65042	32476	15024300.807	18002059.533	33705523.654	53801722.545	2349383.732	1211252	23893051.941	28419998	25862	2483	1229042200.283	78215301.731	6961747.722	5307	6747	527735	210360	23530340.309	832984817.183	124954195.802	74904	244907	5027732.036	30631649	2011267245.556	2559	9269092.097	1152151614.341	205184197.856	87965849.397	50419846.749	16116644.484	17202704.082	NA	147999.61	1704432.411	317252209.939	178033211.846	22302829.572	221670432.223	27527945.152
TJ120-neg-Control-alive_120	329664.268	13613	60047	87855	140089	1013750.984	110360	66666	941548.11	NA	17942685.439	14475095.32	59122.606	1616614	7033205.452	23998639	27545	2026	1164508933.357	51949491.67	3301157.027	8773	5848	373727	266853	NA	845289534.358	49918424.047	43587	108103	4016216.127	761102	439611586.145	4216	5014432.284	613410371.696	139888995.685	61990548.253	33185526.381	3556610.82	13881572.985	NA	380130.66	1121549.505	85758187.269	63456304.969	14407776.042	31425394.497	23815121.697
TK022-pos-moderate-alive_22	384194.573	26452	166438	159608	233712	2429297.553	320106	25289	55684.003	14558708.777	13273191.948	15850072.348	NA	633699	7986987.496	21144163	31625	2744	1511033142.363	52021923.806	5106297.577	5548	4273	392577	193504	20013483.973	860396266.926	111246976.399	48251	167295	4208491.049	18010295	1126000884.991	4056	3411065.999	794285433.259	56524757.24	59162853.506	15844782.118	4544695.916	8708575.656	335191.087	276252.444	1464101.912	109893267.7	63278576.653	26438396.574	42284921.248	30004464.832
TL028-pos-critical-alive_28	638793.699	104982	331263	471144	325039	17012701.429	40227	30666	465433009.479	4895654.891	22236682.26	65827583.063	953439.378	265653	44817595.554	9578777	21489	2541	1176999333.28	68951086.861	8119351.722	2264	5684	566751	312115	12048839.571	449026111.319	67685145.7	35686	238501	4306616.813	18997570	2206259768.256	3343	4238896.009	1236246133.209	39632750.428	33569030.774	5058762.55	14498557.491	2476041.136	102482.925	210036.639	99151.585	424639432.291	97810618.73	29841366.192	72469890.32	22106359.556
TL103-neg-Control-alive_103	319731.626	14543	106784	125235	248367	1507702.776	32637	37384	NA	9675825.658	95152946.172	20742662.393	72996.123	476453	10179524.919	28863425	25705	616	870488816.202	87080547.474	6515003.718	6554	11373	310202	220984	10615495.8	633960486.81	249251521.231	14337	112766	3173945.491	20435110	2381806089.768	3349	7891096.902	1063655806.38	121411965.761	45009955.459	16770622.182	16821764.575	3082737.457	NA	106373.87	15890.267	172693142.293	62385547.864	20349177.44	47004913.101	12670261.739
TM049-pos-moderate-alive_49	NA	20196	265828	135602	386737	77991.652	1205767	43001	NA	2048042.894	1555200.082	472210.338	4057.006	785764	538865.031	17713238	69214	2743	145437591.447	6815295.044	1877051.913	8631	3797	489070	206789	76821737.573	1480244379.725	15398841.444	99435	229154	9794537.343	30180390	145849525.278	2711	683227.045	196045317.947	19644460.152	4327069.792	29075469.118	4067942.5	44208224.444	3632168.936	3325516.149	5911495.73	3918871.714	1701230.415	5321313.129	1317916.212	1590454.854
VM006-pos-critical-dead_6	7412152.072	54817	248461	419693	392671	13506475.78	898311	21923	513561.383	274954746.332	51125637.876	75885572.932	3647666.961	200743	60573312.503	15207074	44040	2441	3876088722.325	140420290.593	6083315.158	3744	33713	945001	773248	25096045.029	612248627.633	63775262.43	29862	248139	4856949.528	18760104	1947644693.747	3914	4444966.878	1942333531.176	191361428.255	84257914.523	56123273.504	16168013.899	16315873.152	287927.806	3471450.517	2040972.483	367843403.043	263882271.847	181167517.638	63033749.129	61049044.845
VS063-pos-moderate-alive_63	419375.345	28348	85021	28087	13507	5679071.812	29225	1232	19988753.021	13182096.696	22683741.819	17078577.481	NA	440597	4366843.672	5656052	23062	1957	492944393.46	53678593.506	2806369.439	5844	1548	243418	131336	7398802.639	442868535.093	104395371.215	4553	23851	1586640.332	4406839	923061710.606	3473	4373303.057	574814253.238	801753686.922	245520163.568	70364857.909	3663118.829	9361647.278	NA	NA	361763.152	80943506.673	67959266.09	13499649.642	NA	51477009.018
ZP082-pos-Mild-alive_82	79269.046	18192	30604	170312	103086	156989.38	12840	26994	NA	2773625.32	15396769.222	3090253.725	38236.13	1337800	1506941.793	16742023	30230	2493	196926526.004	46106176.097	3675768.545	6469	3935	385488	141730	9191234.556	113726149.486	83822617.257	34311	92759	1883556.278	19638520	852076273.601	3612	1987770.074	859059120.916	15278372.856	12324578.117	2090324.395	4674091.194	945181.734	NA	NA	NA	68370595.003	18428724.485	4328438.671	8212323.388	2808911.058
ZR089-neg-Control-alive_89	161439.894	40175	124445	129500	117875	2142392.177	45292	23446	NA	5034354.34	25328569.704	48695583.971	84773.526	450061	11442646.649	5938090	28080	2909	1461449717.466	87573113.423	6106338.044	4240	3630	232275	185225	17306695.555	955175355.743	219340132.312	66526	50570	3474641.427	19357779	2719999705.244	3908	10157855.368	1186754288.267	127574091.517	57467800.928	30435270.458	14050109.235	8302348.049	135849.101	221331.065	297961.314	166829444.865	121656495.826	18004266.885	35955270.608	16600434.576
[truncated: 193 more columns]

## Sheet: AreaQCCorr
Supplemental Table 5. All clean targeted metabolomics from the non-interventional cohort.
Sid	2-deoxycytidine@1.19-qppos	2-hydroxy-3-methylbutyric acid@4.64-sf	2-hydroxybutyric acid@2.53-sf	2-hydroxyglutaric acid@13.08-gc	2-oxoglutaric acid@13.09-gc	3-Hydroxy-DL-kynurenine@1.57-qppos	3-hydroxybutyric acid@1.69-sf	3-hydroxyisovaleric acid@7.89-gc	3-indoxyl sulfuric acid@4.68-qpneg	3-methylglutarylcarnitine*@2.52-qppos	3-methylhistidine@1.07-qppos	3-Phenyllactic acid@6.83-qpneg	4-hydroxyhippuric acid@7.11-qpneg	4-hydroxyproline@12.51-gc	5-Hydroxy-DL-tryptophan@1.54-qppos	5-oxoproline@12.43-gc	Acetic acid@1.81-sf	Acetoacetic acid@14.50-sf	Acetylcarnitine@1.23-qppos	Acetylcholine@1.11-qppos	Allantoin@0.87-qpneg	Alpha-tocopherol@29.45-gc	Anthranilic acid@13.51-gc	Arabinose@14.24-gc	Arabitol@14.89-gc	Arachidic acid@23.80-qpneg	Arachidonic acid@20.19-qpneg	Arginine@1.07-qppos	Asparagine@14.20-gc	Aspartic acid@12.44-gc	Behenic acid@25.11-qpneg	Beta-alanine@11.24-gc	Betaine;Valine@1.11-qppos	Butanoic acid@5.25-sf	Caproic acid@9.96-qpneg	Carnitine@1.08-qppos	Carnitine C10:0@12.36-qppos	Carnitine C10:1@11.51-qppos	Carnitine C12:0@14.23-qppos	Carnitine C12:1@10.57-qppos	Carnitine C14:0@16.05-qppos	Carnitine C16:0(OH)@15.67-qppos	Carnitine C16:1(OH)@14.77-qppos	Carnitine C18:1(OH)@16.28-qppos	Carnitine C3:0@1.55-qppos	Carnitine C4:0@2.43-qppos	Carnitine C4:0(OH)@1.38-qppos	Carnitine C5:0@5.09-qppos	Carnitine C6:0@7.43-qppos
AA010-pos-critical-alive_10	NA	167034.99	608758.827	459307.898	419535.995	76290.882	636646.561	20452.504	NA	546692.725	1054189.092	866888.608	2859.714	563372.442	455418.929	32758980.747	59184.36	2385.731	13374462.397	2946876.44	657904.297	1995.296	2723.615	575383.86	251500.02	42798092.927	404627291.257	4178351.44	25011.395	248435.961	8796984.541	22326896.542	25809770.642	5467.922	NA	89414428.857	848058.84	291387.557	1280674.969	20650983.787	3242730.14	1544790.236	697126.164	2325365.519	2384764.824	706688.653	1323127.433	223325.452	245630.42
AA085-neg-Control-alive_85	149783.694	33815.971	183003.305	200035.646	323527.284	422960.158	156197.835	25109.844	NA	1803779.323	30589762.744	5663115.839	158819.997	846636.315	1831361.299	20873027.814	37165.587	2487.413	187985705.175	24266659.836	3409440.625	6597.351	12983.528	545248.76	487085.72	7788708.089	192797895.147	55353344.443	259375.66	229599.77	1389912	24679583.279	529120670.886	5245.632	3662891.851	494242630.497	7619431.411	1771943.128	2386538.85	8017099.238	561855.738	NA	NA	NA	50589654.562	17996018.708	8913835.122	20151283.198	1296923.054
AC098-neg-Control-alive_98	107451.089	25208.414	72998.813	206956.337	231075.055	937987.15	37618.214	27179.294	NA	4820420.058	13186149.887	12530931.232	697547.68	1870416.419	6913974.321	18097875.413	34337.343	3073.684	385058327.422	55872352.15	3553584.289	14827.26	12301.224	350706.492	426334.736	19609616.375	1093145556.707	121550453.835	74328.054	138996.604	5470869.725	21559129.197	834606626.434	2691.274	3639550.528	749671928.066	68246058.903	12318657.809	26363540.679	19384036.161	10176397.447	208753.535	110257.076	46949.854	157186283.175	39999590.616	13078396.833	NA	5572660.642
AD114-neg-Control-alive_114	134357.465	31101.705	184467.186	123613.679	204663.44	908355.987	175688.168	31849.876	NA	NA	13965671.198	17512102.463	536722.388	1462404.828	8527259.55	14131368.425	40392.912	4107.346	625555754.182	55520606.345	2471218.717	10063.159	8315.682	284676.658	222107.321	70193963.304	1882779883.072	75454606.499	32942.681	105730.6	14131209.185	21996521.473	782224228.312	3413.394	4792911.332	535545026.663	137448185.299	28971803.372	52632592.393	7704818.191	47799765.055	5423382.786	8696726.923	16876488.612	106860591.928	26844532.958	12835947.101	51937447	12362354.426
AE100-pos-Mild-alive_100	NA	20755.17	137094.43	32305.878	43861.061	889665.471	81239.629	2546.131	NA	5400008.898	22567928.429	10179395.09	1226769.597	65751.216	6573554.969	15345933.2	38793.99	4018.017	565614428.862	79627611.994	2060771.676	3815.91	706.016	189806.804	164706.978	37892326.397	1460319554.696	121139950.583	15061.622	66823.395	7083029.926	5905943.584	758136209.2	4078.934	6530416.621	649381591.48	157586893.271	25112824.345	67537234.74	8006291.869	24206112.875	1844680.567	6190643.337	7816581.123	96667349.066	26591623.635	21819728.946	39655445.02	10012997.001
AF001-pos-critical-alive_1	925412.505	77128.86	179456.046	145415.817	522030.996	1112500.965	37507.2	27365.939	NA	11900521.722	28950669.765	14035457.613	64857.473	411093.486	7817660.818	22215617.825	33741.239	2255.322	143565087.006	60841003.119	4454785.321	4911.19	11336.741	683932.159	472768.066	11471257.668	242330673.069	77532037.65	38352.247	231799.384	2905845.536	23603197.478	405221221.579	4316.245	1579026.388	597210079.341	21700952.687	8613046.92	3695035.535	8576820.617	553015.333	NA	9353.297	6187.391	34781676.898	8483322.883	4788948.967	5120742.72	2413802.866
AL076-pos-Mild-alive_76	36562.01	15741.289	46803.872	49531.85	10285.714	1271068.882	37232.763	17654.322	30084.779	1879709.156	15715430.643	11721612.181	1025621.641	219461.413	6352814.306	13865540.841	28431.208	3358.486	269127298.299	47410242.94	3273016.627	9624.416	775.143	192933.965	87585.252	20951851.524	777983420.702	149942160.525	27555.954	63184.008	5700301.319	18913617.666	1034218377.167	2995.623	12872969.632	708760700.477	75821212.868	14760911.12	25421010.692	12706228.858	8237541.519	34561.776	207631.594	30958.198	119440258.927	34899945.1	11603386.688	28874577.821	5929627.657
AM106-neg-Control-alive_106	243273.972	30972.004	209680.565	165831.018	344629.181	359097.909	93362.408	52183.972	NA	3855783.884	23785361.065	NA	81893.979	715532.115	7444201.757	26270652.369	47651.425	4204.377	279130182.283	34880534.973	2975512.377	6206.288	5353.971	573547.562	271520.984	32813405.616	517138885.254	107914852.297	29141.239	112520.387	34868254.817	22527802.58	789036870.016	3647.986	3709621.555	428475148.829	20066397.371	8439376.828	7252370.329	21076889.56	5664645.717	NA	42051.846	580319.932	78115626.523	8878585.239	8317372.4	27471303.82	2609717.645
AS099-neg-Control-alive_99	29784.406	18437.343	75916.83	17086.033	23919.515	280681.62	41063.319	325.707	NA	2655885.404	6498997.4	1224396.991	17528.31	432922.263	1546736.498	5302318.504	31252.228	3563.385	156668656.874	25834915.903	1804815.316	4413.278	1199.649	113684.124	52997.897	15898915.359	199214226.593	31535238.449	1226.112	49765.87	2894987.238	19437256.005	351625616.48	3068.79	1963094.972	427878202.589	30939346.852	7988997.329	8616265.144	7334925.397	3349684.619	141278.657	226387.658	532056.25	15646758.738	4305179.975	4919780.427	4759888.395	2273648.156
AS110-pos-Mild-alive_110	1066094.555	27462.647	141178.498	115646.504	209071.631	692280.834	69404.536	5667.541	8264795.453	8267901.875	24030061.552	10396714.117	NA	525844.474	9217009.546	41707438.532	45607.974	3454.537	433474882.279	34276319.736	2060284.393	5143.708	870.129	350916.818	196015.315	29645586.077	701173466.139	118932458.656	1942.541	37973.106	5272626.496	137400.395	707811633.753	4701.745	5500653.674	641879511.444	114971680.893	32412272.866	20604318.72	7702835.586	12002833.267	NA	392357.029	7224442.549	214379171.876	45580359.335	16136952.119	76321986.932	13543672.948
BA050-pos-Mild-alive_50	31817.422	23999.02	396075.385	225870.766	516029.342	286585.755	598574.249	32482.237	NA	5743792.685	4420492.329	3692789.381	NA	467902.539	3550144.962	24528277.82	51349.421	2023.904	267781864.157	36947488.984	3097406.475	5563.666	4622.039	504183.509	234318.219	12435319.84	380135146.26	55217476.059	29876.666	362858.099	2663161.455	21267573.355	517606661.346	3823.637	1945420.036	600620015.298	6872621.809	1624698.297	1944294.227	13742413.74	1655544.352	20354.051	38744.021	NA	21008448.439	4566565.905	11621101.429	5672694.608	1803890.787
BB047-pos-moderate-alive_47	189424	74139.554	386666.586	278831.687	563910.844	2609379.066	580781.396	37297.755	525280656.558	11093093.169	13203364.704	29855556.993	NA	695065.984	17231469.024	29922619.137	43241.439	3789.724	881386165.171	75738976.334	3527997.227	4743.479	6376.508	466952.177	184876.894	15788015.972	1098855518.929	101054450.27	36564.662	201903.431	3746302.164	22206772.373	1099254258.762	4108.646	4872612.792	780499077.019	74241383.754	25668747.519	26447182.983	20947035.858	8389755.013	NA	137912.586	4267377.775	199774238.564	72933542.771	51111730.51	48105715.772	13795799.219
BD070-pos-critical-alive_70	861988.061	27692.289	157015.145	203665.532	471774.114	3026406.459	50658.014	49255.94	14727649.758	64377549.311	20459413.653	36488911.372	249257.092	597895.806	38330881.13	27623223.063	28308.372	3059.502	426929737.668	99335271.289	4564798.687	4354.744	3569.842	850986.743	432863.478	19283778.251	557681667.26	81992610.067	27048.583	206348.934	6066916.701	21632341.693	505471526.823	4358.026	8731350.788	861058701.546	106603473.383	40900654.1	20955983.355	20141289.713	6444587.54	NA	364888.679	625268.687	338225708.253	120118901.237	36345748.331	NA	23639707.466
BE012-pos-critical-dead_12	420277.795	41628.628	372801.258	162785.971	723520.166	2224560.374	94834.143	24569.806	24211529.408	16112532.122	16822887.121	93298374.456	1707365.47	256077.719	12389314.127	24097666.154	27181.043	2894.749	401466936.469	59377940.385	5624916.172	3647.366	4567.637	683116.806	367035.127	18216826.211	285621612.561	42447614.238	66261.12	415984.508	5553547.514	22771224.981	527037806.439	5029.83	4597646.257	955149686.787	54866354.757	21220328.2	12708792.615	7347678.796	2988527.754	161892.416	45372.872	340023.673	171086522.353	44528877.678	20748863.529	51208080.247	21611073.704
BE101-pos-Mild-alive_101	211233.193	17216.548	88724.586	135113.776	274770.317	1286966.688	208887.21	39065.891	17603.285	6394401.402	9759269.325	21761594.147	153649.227	467415.173	11719129.206	23343679.943	49062.543	1689.53	633684474.778	42894406.099	4525405.422	6608.094	7432.519	536537.441	386840.509	27281259.219	879027960.58	148565184.165	42363.948	102432.237	6878095.434	22381163.656	757525326.933	4407.59	8119788.225	536922904.486	198199824.794	34048915.376	61917293.488	12755269.191	11433993.348	407598.293	477996.407	764211.633	79562266.043	70651806.264	13424891.622	NA	12553946.885
BI086-neg-Control-alive_86	13041.102	28278.423	141063.585	103852.212	155019.944	782090.366	126881.832	25035.548	NA	2996927.131	10379231.987	28571972.374	17663.492	456925.12	4370626.576	23300622.068	37465.147	2620.266	417199116.267	39726084.044	4577244.627	4713.51	4243.346	378939.83	221564.515	12084694.937	677071240.156	50174486.444	72988.475	116068.484	2669577.882	23482717.45	647874382.126	4101.744	9140327.783	406566457.736	46726145.083	16279195.966	17321555.509	7112495.561	4993204.475	106268.991	311828.055	153341.386	66305318.638	22095609.192	10324638.875	19008098.053	4769509.04
BJ055-pos-moderate-alive_55	475175.212	13672.902	184593.905	69153.544	101253.845	6206657.528	56688.471	7053.317	1892400382.211	36904339.499	21497434.41	36005159.793	212947.609	111700.603	35667422.221	16242339.507	35172.844	2883.304	570914532.331	43419138.725	2823174.432	2321.87	3237.913	462104.002	243642.128	22402580.79	1033042409.06	50097987.224	458.056	37213.988	3879644.945	4565104.368	600389862.858	5934.411	6926758.464	639883596.325	111099929.439	21414536.026	33531762.207	18746801.899	14326909.336	890321.216	427510.786	2745609.67	204248486.231	73924745.468	25834026.676	74077601.774	17471218.29
BS090-pos-Mild-alive_90	396079.274	7665.433	65600.561	171194.184	317186.892	2035756.089	31521.22	31909.188	NA	NA	9163463.386	16783266.303	492153.998	467523.729	5304854.495	18794759.854	33182.47	2618.74	291849047.861	37447607.818	3858746.537	4156.427	13083.91	766758.794	238145.712	18094886.12	701784552.842	59571781.027	27489.895	85607.905	4126953.799	21368556.555	702189660.205	4348.115	11195595.773	551126064.407	94849732.611	16589950.951	21452356.232	8490325.251	7095428.313	NA	122917.349	6202.119	113526525.697	20883044.341	8208309.213	19685474.331	7930580.489
BV087-pos-moderate-alive_87	35421.36	17268.257	91628.723	33455.075	51736.65	353084.775	194718.818	82.326	1065409.858	2295003.53	9785635.277	15448685.167	3962185.14	180876.962	4085967.406	14718141.839	37092.032	2201.404	433306835.095	74407206.093	4929985.671	5049.781	1357.284	144045.731	63173.116	19793072.43	624971494.275	103913998.4	17627.723	43636.673	5105494.761	7912852.711	818928265.471	3885.1	14575273.109	500989269.703	98213677.924	16713638.246	17115388.482	8308899.458	5179151.442	86413.039	89869.069	12694.963	54989022.522	28361736.892	11009668.555	25017750.541	10514948.167
CC024-pos-critical-alive_24	111805.992	70506.702	294803.104	201989.146	766650.066	225379.431	170151.956	23125.472	300424.5	4189892.741	3348586.011	4891648.511	270344.355	1032400.878	9882698.528	64636279.619	30484.674	3081.985	207590013.295	23194242.393	3338850.935	2312.197	2258.719	482168.24	221815.764	16244820.204	182788199.396	61517071.648	108954.045	433881.619	3644733.872	21434192.778	425359548.385	4402.566	1658458.069	661306737.069	11541620.426	4942032.595	2875901.118	17964496.527	1870981.82	62359.268	74759.585	178839.43	62511855.011	10202911.275	5678995.342	9798888.249	4743748.016
CF064-pos-moderate-alive_64	37731.332	43925.679	412026.193	37055.885	52397.684	851591.944	1267565.738	7273.411	161594.105	11528243.709	16834495.437	8246802.594	14123.965	54309.813	6552964.673	8577797.166	75572.827	3941.823	347178493.461	38695863.775	3398380.425	4092.119	1451.009	311494.408	157520.462	11646010.929	236874855.219	23611408.191	4362.87	41760.258	1720550.964	2719801.709	565432524.543	3672.251	2404663.913	520330058.174	16777882.341	2767844.381	7193778.105	12628512.718	2500352.255	NA	196423.406	163275.297	52328917.979	14920178.069	23933328.295	14868085.848	2825365.074
CJ075-pos-Mild-alive_75	NA	6729.92	164009.329	201692.42	361054.243	1220211.549	206347.026	49994.338	NA	10516024.249	7062483.26	17586512.927	NA	375063.712	11182963.798	16485230.118	42204.849	3343.369	409996085.26	51422072.593	3194087.149	3613.802	10287.391	601187.039	224769.863	185668242.246	1614888747.749	62073287.697	894.111	77205.536	32636642.181	21487240.188	785633422.068	3377.479	8311268.512	567300434.904	190154762.415	31615099.036	54651894.229	22982806.033	20822304.412	NA	127720.132	5025570.186	131393544.044	45779646.703	29055900.719	53866695.148	14947770.958
CL015-pos-critical-alive_15	423974.898	93914.565	408220.271	238649.805	525339.661	784643.825	70878.702	32857.313	51767.721	14196059.976	14995795.16	20194733.595	232072.99	2337545.705	34268065.376	38699567.081	29311.855	3854.04	567937618.097	66694224.818	2439867.538	4692.918	5306.489	1159039.055	865372.653	15811776.199	234920982.99	130098570.002	145758.393	338155.496	4325924.482	24802731.717	1284259432.928	6917.117	5333824.246	901998720.348	77442075.892	30459000.854	9585030.63	8516309.729	4986255.637	NA	118563.315	893372.692	271555118.049	71334871.398	24573509.451	NA	22159176.848
CM044-pos-moderate-alive_44	74394.305	13229.558	113592.163	191182.65	262827.639	1883178.225	79222.841	34892.741	45017940.017	6650104.893	23457449.095	18672313.857	NA	1067752.132	10206289.511	21884370.793	33339.866	2890.571	303319896.719	25386378.376	4608767.663	12550.054	7962.024	683756.572	483669.672	11101772.523	769619527.965	68035033.111	81718.64	171742.398	2111884.271	21094395.232	655110347.26	2731.841	4362652.114	369656891.864	75793365.785	16375950.946	17779170.854	6298439.152	6750369.443	303347.19	189693.398	235617.808	80286722.403	16602439.056	7594392.408	15096400.55	8500246.505
CS061-pos-moderate-alive_61	70834.683	19773.813	122375.724	227747.143	736784.139	438897.255	27072.586	46327.284	NA	1472561.94	6632829.96	582420.827	NA	1783136.811	4520853.295	48252651.562	25791.886	2322.613	116862839.152	19951848.086	1259905.435	790.289	5189.171	572627.19	607538.042	118272376.521	1252365522.222	36982372.865	11248.402	439736.688	28105043.25	22337818.474	253828688.957	2512.999	1226930.789	311084114.16	15421487.647	4630712.002	14694033.524	7849326.017	31249086.945	NA	9093157.823	29030224.795	24387365.914	4813217.196	2808494.698	NA	1635363.211
CT078-pos-Mild-alive_78	128817.093	10018.763	56437.42	102474.637	257037.955	726925.402	214149.301	27708.804	2458505.155	4547187.368	10923003.274	7926940.248	60007.682	748026.11	7747408.4	23717909.083	46307.134	3170.132	584884858.4	68346243.489	2352350.578	4021.62	1882.925	360199.502	297034.292	14932798.276	675698265.585	67147073.38	52843.76	134542.528	3500627.832	23095744.59	1071559107.375	3971.92	5967896.07	647874512.924	191262210.06	44604641.378	74801028.272	8469481.633	22933120.995	NA	2491680.161	7394733.312	130599796.943	38519967.473	21825014.679	NA	18450036.287
DC035-pos-critical-alive_35	1007042.61	36164.993	233425.587	284996.651	956728.409	2648986.517	43013.877	33334.249	62015.328	19500899.384	12362423.793	10194450.749	259300.549	1373059.12	9798196.416	22645845.691	23341.99	1754.524	400534929.947	68286837.521	3104587.024	11775.982	7619.37	907786.239	447139.295	43041435.435	400929311.502	104302144.516	107138.573	361687.899	20972446.813	21151288.57	740423200.275	3681.662	3929111.525	879767497.183	120594206.008	64505613.186	6128496.967	15152223.754	2474926.401	NA	18425.076	NA	169986729.17	35483827.81	18932717.145	27190017.837	15707942.832
DD079-pos-Mild-alive_79	20545.315	11138.656	53533.87	122532.511	148619.84	208283.985	45933.074	28870.906	NA	1095715.041	3289352.204	868470.388	9572.443	959699.535	1566653.306	21060060.588	33975.347	3270.952	87800811.066	16391710.072	1447535.626	3820.645	8046.619	379132.44	117461.391	96099443.327	2490340410.871	14445943.094	35292.332	96054.647	24178301.488	22305198.612	410798220.054	4189.466	1694309.201	246332246.32	9001834.936	2910544.72	10263677.843	8348131.614	34314595.418	6817315.793	3900325.887	230269.212	15169547.976	3014850.301	4334500.073	NA	633110.628
DE054-pos-moderate-alive_54	NA	17466.744	112707.539	231218.375	347082.122	6465.684	41126.147	29987.662	NA	179368.545	3227755.826	NA	4208.287	1449784.077	225763.807	14573093.421	25328.371	2798.56	6290980.745	1751680.547	680017.167	8126.537	11627.461	454873.216	490608.986	24568177.185	318821090.388	16775691.515	42180.112	81851.204	5621068.748	20604015.817	28148385.729	5364.631	NA	65975665.061	790448.342	99996.671	2980548.123	19101935.58	8273523.734	802487.461	130398.181	30850.74	4019261.641	831890.911	146571.13	305496.971	226208.29
DG052-pos-Mild-alive_52	1125121.641	17685.585	153240.509	31221.05	23680.062	4041142.477	59544.318	45817.139	1001971.266	42661384.091	18811441.899	23507139.828	408813.812	350985.471	32901205.128	8605816.57	29316.409	3326.324	642764792.572	58976750.824	3698728.696	9721.319	1744.504	286924.573	362711.008	21055911.499	592731140.133	60765596.137	4093.255	53620.54	7363921.374	6369483.474	675498328.181	3324.293	6030859.519	1080758396.008	241908027.294	86975206.549	35883443.821	25518772.456	10191345.645	516858.395	3387632.231	1732596.374	343633499.296	110236282.54	33646519.975	NA	34115536.081
DG088-neg-Control-alive_88	28761.015	32529.777	58782.894	184156.292	392405.018	345728.648	40164.67	64392.481	39722.791	1594602.621	12013639.435	7803231.745	882650.18	624720.288	2372059.266	32482955.663	38121.281	2551.359	99656070.288	31584009.615	3454078.191	5147.601	5647.504	326599.564	263443.899	10704027.279	216239066.598	65146418.887	1297.117	91864.06	2186401.347	21195481.038	736934716.27	4342.114	3473244.21	401028001.486	12712029.601	2715263.085	4324683.416	8762679.06	1271775.775	NA	14507.206	5633.597	52713320.64	7018490.087	3395899.549	5529666.155	901764.063
DS062-pos-critical-alive_62	NA	46098.43	137549.077	194699.006	304250.85	13350.514	60580.176	35844.282	NA	16833.309	544420.429	140766.136	1345.105	446561.052	136344.921	30270998.433	56700.196	3031.232	3693516.818	1010929.653	325185.914	4340.592	1834.169	495897.756	325541.593	21929748.005	252086744.599	10856930.496	20842.07	178136.238	5640426.533	21517970.296	33047570.901	3498.953	768564.948	42362410.407	475010.965	237607.663	346727.264	8377050.855	3206505.214	230074.025	NA	180647.879	794413.706	184265.676	292163.607	NA	40408.6
DS073-pos-Mild-alive_73	77221.115	14872.474	116195.216	155075.735	170093.876	543748.228	231818.945	34460.655	NA	12769020.356	15971844.691	12082451.588	7110988.488	719323.134	5989967.592	18883867.875	42423.385	1782.922	605323858.712	52385494.859	4043663.814	6550.469	3063.386	330810.921	217559.32	24653533.206	882602444.2	116905874.651	49767.082	80072.595	7297770.512	21791538.632	988355515.824	3705.169	9134189.758	413955618.31	342776007.312	48010301.99	81716653.468	15972678.186	16504737.489	455549.329	986105.869	2105769.337	72133924.649	15244917.714	22487582.317	NA	14324966.242
DS091-pos-critical-alive_91	39127.838	22075.997	186119.082	198473.493	197222.841	1705791.258	1161304.545	27284.386	2984.47	9263608.66	10190320.483	17976507.618	262423.579	583160.185	6653271.095	17247936.034	72577.886	3360.861	456590968.96	43045003.481	3729734.469	6873.488	5505.524	375651.164	197134.106	28504274.21	1033013773.142	69705357.129	24851.167	136480.64	5243073.911	21748809.083	767961707.706	3485.112	12150120.078	375164645.341	251199846.185	36654128.156	98852030.659	9278150.958	12843161.726	101759.112	861275.465	1067892.429	54707869.268	21146556.954	33916225.264	20402109.118	13104263.909
DT107-neg-Control-alive_107	10341.27	21125.73	72789.365	297020.076	192577.557	384677.426	73891.27	55071.003	NA	3405564.164	8958639.992	8982817.904	1254594	457196.04	4610668.258	25764467.463	40340.234	2750.479	301492402.169	47357860.833	3259588.1	5229.001	1945.574	592626.592	194925.5	19021694.155	242339442.885	101862163.59	20401.147	55880.128	4416331.378	20562867.97	954112482.708	3449.407	4245103.713	671779814.147	46610634.362	14068769.459	9983580.132	18249636.995	2115897.007	43939.848	59194.831	25224.642	51635849.028	12289907.314	5621633.603	13397095.528	3875689.266
EE097-pos-Mild-alive_97	26716.715	18044.915	54474.835	112206.895	222051.627	424460.274	31374.4	31260.987	50837.4	2646719.673	16903781.217	11025281.548	74607.038	761048.644	4449953.583	1156020.178	30165.717	2365.31	229768773.707	42095075.245	NA	3208.637	7626.924	307245.427	146223.714	15460362.048	779597557.09	129037803.886	52459.291	75922.015	3412985.275	22726640.127	1024309294.716	4352.858	10924569.318	578428023.805	15781354.721	3988856.829	4921958.053	8780822.162	1963638.929	NA	5719.104	NA	122963760.789	32173059.014	9705821.807	29557518.317	2899286.635
EL077-neg-Control-alive_77	274203.178	12421.621	33142.39	203771.552	145335.773	1095579.1	89833.943	36952.437	348049532.203	1531381.708	4537403.148	11093828.418	409604.641	462787.506	5556023.518	30509617.455	63948.895	1327.985	288176790.653	35206133.458	3296336.05	6530.419	9541.552	614351.352	392060.711	22974013.981	779347353.783	146422060.522	135982.439	137621.044	5661744.496	26511307.377	1096076558.585	5291.804	7716943.713	473215866.812	28215121.27	9443218.573	7033972.297	13147336.277	1913477.976	25810.131	129880.713	174077.796	114998318.807	27208665.918	8191995.707	14381624.593	3999360.591
EM046-pos-moderate-alive_46	356204.568	23124.693	161888.858	26279.6	20451.39	7180708.786	437919.534	47125.097	906064.129	42666247.248	35992538.17	25995063.739	117995.735	562123.362	17786301.563	52714378.303	43948.946	4813.351	1013925256.23	61413462.61	4728017.224	4797.993	2495.816	257463.794	523642.229	16583968.631	820225879.279	161936569.302	30245.512	48048.437	3086154.466	5236847.047	1303280602.004	4208.313	4945176.601	681284770.133	222698023.378	51060574.082	57273331.684	9849523.084	10091884.284	97840.274	1123874.389	629274.914	165220835.187	75254078.922	45806669.824	55481823.312	29824872.318
FC084-pos-Mild-alive_84	18468.62	18170.218	150544.49	86174.91	115105.132	308203.336	367881.345	33489.805	NA	2390178.292	7597074.475	1576535.994	25297.218	557965.388	1957423.662	15752370.731	42258.974	4447.976	244983121.963	40474481.451	2955828.46	6395.941	3583.825	216023.042	119938.946	13271769.529	398951804.76	57641835.022	23682.89	70543.719	1992029.581	21271297.254	484678142.381	3119.745	2562074.978	447698922.213	34562800.088	5765136.293	6690693.631	10324521.523	1596746.461	14462.854	15825.048	6567.611	15628022.872	4523842.283	7073287.144	1587522.147	3163730.278
FD074-pos-Mild-alive_74	771378.561	23987.714	61689.829	304672.179	256590.304	727762.602	69896.423	35077.791	NA	6345481.736	13499386.671	12949220.549	109633.584	976372.961	8738512.476	23020985.946	48232.075	2609.821	757518687.738	50692773.512	1920892.5	4999.582	6091.476	425073.656	158864.257	24454200.87	891548395.114	136362105.112	51436.616	143457.636	5611628.316	22255646.392	1152707467.911	4617.612	6174633.917	583193405.954	139651026.807	31565786.119	61101077.506	8583212.794	22937558.868	1679782.688	353896.069	14564158.847	141794119.87	42862844.582	24273319.207	49354814.108	10334329.507
GM096-pos-Mild-alive_96	240102.483	24819.087	114356.494	234364.875	237694.789	743170.683	62059.2	30068.776	139473917.749	NA	27839618.863	17326409.45	346542.987	1304101.785	4929061.378	22287596.206	46592.759	3396.903	345165824.716	52097896.62	4367913.411	6242.675	13020.509	426027.636	235555.95	22900903.79	774335883.827	106328781.248	151607.35	127855.872	6632101.128	23275973.977	1105037301.596	3291.862	10324285.028	493096030.385	59391939.609	17653487.21	20642440.793	11165580.215	5759405.234	NA	203783.584	256671.83	120429095.017	32047658.263	22699637.325	40284003.469	3754400.119
GS080-neg-Control-alive_80	88288.557	35663.996	171616.769	150044.17	362691.804	687900.968	166431.774	33677.751	NA	7733286.574	16012740.977	18975224.355	14992.373	1310986.058	5792765.786	21761702.759	32335.169	3078.174	452614509.602	41826803.711	1848269.446	7058.145	8166.817	332816.913	241702.263	12321484.837	551494264.887	111455493.602	55209.164	135806.603	2200269.394	21702341.807	945237065.33	2990.092	7006972.583	427196012.638	76888662.972	18288065.278	25887026.771	8686439.016	12272583.895	1169035.415	3066562.447	5516064.645	82629983.534	19330407.734	29565855.694	32495028.233	7777825.033
HC004-pos-critical-dead_4	332451.242	33768.448	560086.287	347531.875	1446345.678	9819201.237	346824.867	36939.973	11627266.171	88065537.11	42581099.305	94994635.468	4164093.616	724356.61	13066463.971	1555729.494	33586.276	3107.538	339070219.558	41255993.066	5207958.01	3068.927	11756.866	1144095.426	701406.65	19703245.135	562555319.846	74202503.359	100110.465	395595.368	5646332.761	22803984.858	862289900.284	5626.77	5336270.907	797056308.906	64618106.405	16282316.556	13295975.753	6417654.544	6316547.944	324349.682	445161.531	218619.693	170265257.77	46760641.951	106010176.767	79951065.166	13171280.56
HE051-pos-moderate-alive_51	255699.075	131655.024	405950.665	33666.196	23700.533	1654018.779	3198432.06	30136.155	102467.063	43400134.459	9413231.299	20550546.419	1510367.413	382971.481	4731202.07	14008391.352	168501.776	6000.912	923046716.339	37140732.003	3435416.057	4322.159	1793.404	275649.482	88361.969	23964723.998	921725140.141	58353940.293	9171.513	18027.197	4871576.673	18839308.154	985012954.486	3567.735	8896165.248	366593853.13	35501411.641	10469344.758	11103032.01	20065147.327	9475786.838	NA	480093.95	1648042.16	56316956.176	19330476.965	195547715.168	32296788.161	9638566.997
IF069-pos-critical-dead_69	549389.435	81528.854	380272.209	224482.716	284558.317	8286720.125	619725.152	46483.084	24935969.252	13253712.732	15099633.821	17101470.038	413623.79	500419.031	7304748.867	44836683.162	54315.987	3857.719	434767617.743	44348945.896	3135202.194	2916.23	15349.34	1066452.909	432397.237	157807535.007	4566488911.603	63711911.377	12024.989	163119.183	36850496.167	19356858.271	596938730.767	4656.02	2470030.02	996241726.423	90412783.827	28962668.183	101642173.219	19728226.849	90021036.172	12640194.666	5627773.262	38361086.645	77754836.488	25066019.732	28968270.272	NA	10280424.197
JN117-neg-Control-alive_117	368870.609	26907.26	70499.016	161076.44	278021.105	580819.037	43176.251	27136.946	NA	NA	42934254.98	25965879.826	175222.999	1915774.623	7787260.191	29641889.584	31566.611	2975.466	183807501.094	48641824.102	2570022.876	7436.111	26815.109	584561.486	349568.9	40419852.306	1313538097.423	126471869.839	156668.444	164874.815	13750148.801	26174387.456	951560859.512	3502.835	6044273.293	487019756.318	38792895.559	16438824.636	12345240.667	7676912.056	14280667.831	416656.842	67381.928	112764.866	178119047.597	29426854.765	4862854.959	58899521.285	4937151.374
KA043-pos-critical-alive_43	8550906.065	11126.222	272622.032	229941.206	365633.038	5589008.662	97678.709	34385.322	115349699.925	NA	40354650.634	62536396.839	5038872.978	1396275.405	173218858.599	22055988.868	29958.105	2594.46	344608859.412	90576136.099	3728830.89	14806.472	14345.994	1517500.022	1973149.703	62981160.77	884565551.495	141161431.479	88353.895	214598.047	27934625.998	20090543.129	346819298.187	2944.923	15909045.362	580459466.391	109612580.96	54179199.792	6193390.418	20449495.82	NA	287917.579	NA	55885.161	273135241.171	81156500.331	32514244.087	93006618.242	18315552.479
KJ021-pos-critical-dead_21	8147361.45	35523.94	661987.694	451777.389	786736.713	1055646.946	386707.124	38811.837	34878115.725	46690730.103	23488148.734	309391192.425	2965394.818	6211457.157	53500212.692	54701594.362	49052.581	2250.406	663075214.633	82608719.8	3822490.477	1969.158	61581.625	972281.93	721760.494	18620069.035	216163651.673	4917899.422	468666.51	998446.194	3954432.768	26584096.045	1301025171.258	4701.936	9973838.751	310721224.928	137126419.197	22540289.266	42939151.511	14403397.801	26548960.913	NA	2760360.909	7025214.464	181381207.6	80010883.479	64173210.15	NA	19112656.2
KM007-pos-moderate-alive_7	613374.268	68732.541	311951.602	655388.118	1474746.949	3840297.023	385061.139	42773.924	NA	16688825.317	58816936.548	151414134.729	1633625.296	896343.179	34961764.311	42607466.475	42968.226	3720.686	632931244.665	106462718.117	4371148.289	4570.215	13420.753	775024.49	837996.023	27018620.986	1105381662.358	83055967.691	147019.027	280848.215	4981169.113	21867338.198	794281646.709	4279.329	5610616.343	847219128.624	179426676.756	68599794.02	78728383.499	8670193.21	20494761.858	452019.55	1020990.291	1386377.062	137502117.234	53915131.668	35043424.179	NA	19269223.837
KS121-neg-Control-alive_121	73763.518	17253.511	167949.183	91251.299	244521.402	867095.943	284389.642	70149.92	91533.653	20272449.716	6211379.674	26689865.69	NA	721515.618	12084088.254	28429063.283	45027.4	2833.503	474608588.283	49537378.47	3343186.892	3902.495	3706.245	623061.581	250861.757	19635166.18	1270508985.833	40856734.966	55047.296	128044.669	5125686.667	484763.89	798798778.184	4293.446	5619401.379	573911753.169	78893511.265	28887614.115	29155652.661	18482437.622	8888125.737	NA	557961.188	2717953.919	116641413.765	25374812.995	19558922.801	53420862.9	11140037.252
KV067-pos-critical-alive_67	1040228.237	30299.225	517228.411	188401.091	239617.931	5277831.833	1544269.113	31792.256	4904298.59	42447728.101	29840759.554	13880077.6	376502.131	202777.465	10511650.854	10218083.265	105576.25	3452.276	690382943.898	80242532.078	3790960.187	5622.792	11203.709	1004955.811	592902.717	17310816.964	658655685.617	45551232.427	13687.594	117903.504	4140035.53	21322513.752	674291693.756	4025.932	3680399.135	629812814.221	74916388.645	17882251.014	17449588.911	17730334.056	4411237.23	140725.551	1004973.847	573396.419	62139583.719	45950081.749	77835004.306	NA	12971831.95
LA102-neg-Control-alive_102	206331.232	78000.345	205904.793	205768.91	344387.089	846068.719	91630.362	48467.947	NA	1111950.692	11305889.257	31534544.698	1127116.108	1254185.831	6040488.8	24566926.47	139393.219	3520.69	424248830.697	57582479.882	4171691.073	7873.23	10136.945	2086387.284	696253.563	21366168.51	771272105.926	102237863.027	249281.193	148544.341	12210172.27	22672099.815	1713711704.817	3462.77	7417662.541	607061043.116	40508578.919	17103134.784	18625504.919	11536295.45	5415958.352	24927.11	177496.634	31871.728	124076544.337	20576792.297	16559548.399	44126137.731	2745942.702
LF045-pos-moderate-alive_45	452808.66	71170.854	614931.035	473687.316	347338.531	2346541.714	2479073.334	55341.747	3506574968.122	46138050.231	12543964.898	44972406.055	126315.052	298631.041	23940340.932	35903142.295	127878.371	4121.893	981795387.701	93562273.911	3597746.348	5857.101	8488.448	701796.023	333300.062	19584369.566	1703682411.677	59189857.084	1704.306	82830.867	4241451.652	21115502.801	1036181046.446	3591.853	4704527.761	691461734.094	96730819.989	28634293.21	46100991.439	20163386.227	16760765.879	NA	203528.038	7426831.422	187018032.35	73673043.086	193828364.195	76281325.659	21401752.286
LJ041-pos-Mild-alive_41	139837.453	74161.526	453368.048	66679.357	177040.214	2451811.781	1574737.269	37714.312	24082340.382	10079816.457	10998686.918	12983356.195	NA	507778.161	15375729.319	20093213.727	103815.164	3353.889	919212928.727	37507858.161	3035985.826	3302.57	2305.129	323862.906	120075.638	24223858.096	1025186423.855	57618710.302	12792.103	70757.597	5948927.622	20976265.345	1087801117.916	4563.476	5770339.579	541526155.237	23658480.085	6439905.242	9179274.216	17101416.946	6809213.147	212061.726	182721.151	1060451.235	48856125.862	18832018.778	75746897.731	17074093.132	6631651.572
LM003-pos-critical-dead_3	69964.883	68568.819	205828.97	143590.031	326517.079	518783.998	54761.102	33176.662	NA	3030169.918	4922874.353	18819943.758	60720.421	384042.551	9063870.207	892197.994	34968.036	2067.649	122084953.123	38159436.269	4235130.143	3928.695	13474.772	764827.31	264614.98	6901714.745	36445167.902	56400481.459	59866.082	206809.569	837161.761	22472649.889	401483280.79	7842.628	1583332.079	548645005.441	13477953.791	6896072.539	578344.522	8179907.981	36533.541	NA	NA	NA	46473716.382	10267204.03	4153340.726	8971661.278	3518698.923
LP058-pos-moderate-alive_58	NA	33634.845	164604.922	309169.327	581935.756	506035.977	36626.247	37926.573	NA	2768707.096	8819863.735	4501912.818	NA	921763.022	4553600.882	23511875.789	22568.521	3621.465	135923891.936	33047130.309	3647024.376	6121.137	6305.318	340357.72	227396.204	13414591.832	172020386.253	90201159.228	30441.399	169460.718	2941264.286	22008985.143	483944880.759	3637.206	1978009.275	658980168.755	9435049.206	2316176.292	2421851.713	10668095.061	1170006.423	NA	33603.792	NA	68961331.819	19546663.607	4554699.144	9417203.672	1644486.621
MA025-pos-moderate-alive_25	265263.238	32308.406	249321.634	281406.705	428428.285	1300668.678	365438.295	29962.806	NA	12760695.579	13668076.497	21915976.775	94547.649	1888189.532	13166442.653	34522023.173	43763.237	3431.61	347887311.833	33036941.643	1697586.663	3581.022	32464.886	581809.268	279915.617	26832420.524	1084876939.931	73237003.904	145749.567	361714.389	6564147.166	23392855.913	845025212.349	3670.58	2849749.025	407468361.256	93607211.175	31184628.125	20513425.249	8429546.084	12195894.673	NA	1254405.681	2072760.719	131924596.292	25091207.32	31878022.478	61453024.331	11218862.284
MF104-neg-Control-alive_104	705830.732	10826.149	110253.873	28487.296	36996.134	1696934.607	70114.169	49955.815	57123.317	NA	26890015.59	10545878.235	271371.101	1034244.139	9141020.132	12585364.457	43248.602	2010.117	492671494.221	63265180.709	3439710.952	6433.95	1866.2	99418.547	298614.177	15129874.712	1015956011.867	134465732.474	39082.5	133964.14	3840369.398	20163307.332	994569583.543	5015.254	9102733.032	756475122.288	79989253.722	15319183.673	16872261.396	15094360.121	5458575.37	139083.731	374925.889	71972.064	189753512.518	39090496.545	20330507.637	55129483.529	9042121.168
MI068-pos-critical-alive_68	NA	31057.113	382242.519	479798.095	366472.48	NA	461347.462	35744.829	NA	NA	NA	NA	2982.012	380135.372	4432.924	15270148.139	66278.162	2114.805	71081.708	NA	NA	7284.774	7842.457	550757.96	296566.705	8938823.359	3065690.184	NA	19783.469	145711.695	1051611.059	22645523.562	5034860.78	5496.134	1910163.042	607761.534	2995.223	NA	5603.593	12689554.939	14811.862	NA	NA	NA	3235.551	NA	NA	3367.146	NA
MM011-pos-critical-alive_11	629953.712	43824.207	185419.345	285840.526	833869.392	5682810.937	62742.462	53139.71	2867101.755	17171636.609	16511209.988	21654148.785	235480.291	3148943.276	20449276.005	58936738.168	25065.299	2543.414	292428349.793	59799317.593	3197314.698	3585.469	9544.154	1040490.799	534472.782	44189229.318	1245874584.132	55080789.731	117953.595	575460.384	15676952.57	22980120.979	620633498.087	4971.991	4127493.553	487034515.045	42103819.263	25400852.192	10502249.321	9125555.819	10243288.275	61309.754	506309.352	105579.258	142241123.004	136318429.371	25323484.621	NA	14025155.149
MM020-pos-critical-alive_20	2429012.345	53233.548	120912.894	389158.274	1101063.56	14759762.594	52428.595	47056.493	362698.112	18950293.602	26598657.462	23412693.302	396607.798	1652322.061	16799001.741	37509854.361	25584.321	2078.328	99716392.549	57852648.053	4413649.414	4602.097	17612.09	1346153.592	1503628.529	12953828.786	541823630.998	79889517.233	327864.678	389362.331	4283235.154	21927731.729	353821981.497	4805.262	2336223.301	437712406.592	25445959.563	15569242.091	2742919.537	6805646.212	407775.64	NA	NA	NA	44150679.465	21112076.063	4505112.273	32892806.757	4297338.275
MM042-pos-moderate-alive_42	98268.509	39016.497	226422.352	250521.611	664483.57	2339219.457	55191.548	48490.545	NA	14967738.66	27544266.921	9083087.081	NA	1031138.732	14116732.017	36200639.015	24822.596	3243.322	633422447.535	42367216.912	3159656.15	7980.342	2622.918	376506.729	240923.44	23832542.486	1163025195.533	182872787.66	19457.793	113553.72	8669982.366	20676266.207	1027199623.495	3296.883	5525005.374	779273580.374	108374288.902	32183048.765	20197025.192	19691743.366	7775936.92	1147077.187	435379.65	2877574.442	218956250.624	90996744.843	36516201.847	47079898.912	16172485.653
MN016-pos-critical-alive_16	2915147.658	60845.264	445988.395	275330.341	556108.335	16769619.622	128976.295	31258.772	970973.047	14031780.326	32152115.43	18137438.113	66872.364	1299357.267	14976101.856	162718611.39	26021.466	3478.376	277285714.169	83530234.894	2185203.263	3453.879	8022.933	1040741.984	460356.634	35574313.046	273351434.934	120252474.328	72632.935	583384.964	14674055.858	21906689.91	368264147.467	5263.642	4146068.747	592036734.366	36941444.833	17199785.671	3358377.491	8576713.534	1141742.174	58216.637	126930.104	878544.27	161971792.369	66973384.948	24132359.126	NA	12515456.078
MR112-neg-Control-alive_112	680612.084	35255.634	120899.596	37825.951	66896.906	779660.992	58981.572	3217.145	1213903.715	6901104.363	24003316.105	22761755.069	51696.018	398377.798	10025252.874	17720042.598	33233.967	2829.684	518303443.753	91119086.993	1953552.174	7993.671	2575.778	271836.706	245576.13	15046863.409	656570271.31	160184376.533	17808.054	79083.591	5559440.756	13639580.103	869745829.366	3421.009	5829908.508	863332215.514	87162657.508	25782919.017	22955681.845	8984329.348	14631800.103	1553579.945	286178.079	NA	229727679.685	53965557.466	17569462.71	85881097.097	9824009.01
MV105-pos-Mild-alive_105	546124.572	13831.844	95559.153	19264.673	26514.918	1157439.428	56319.872	18230.878	1250285.264	7150091.006	32702511.171	63951870.182	45733.322	541782.807	9052139.199	5042782.87	33696.922	2467.503	323095402.908	53979084.387	3684568.678	6496.51	1175.174	161210.633	128570.758	37363019.888	946698657.018	187964983.098	22638.351	49390.755	12889181.835	20728048.151	1234692661.552	3011.258	9792874.832	792373596.874	56219257.114	12828379.791	23005215.832	14420290.115	20190243.573	801857.599	635353.078	506887.646	202072222.816	36519059.805	5956600.437	98662782.624	9133080.109
NG111-neg-Control-alive_111	NA	16829.845	128186.578	205714.683	250049.935	133786.754	323424.782	31341.45	NA	601794.709	8614171.157	859966.662	6322.538	1701958.772	1987213.413	15721382.059	43041.127	3773.167	155553541.216	19663069.1	1371505.27	14422.846	6135.623	456499.937	197846.028	127243902.215	3124827895.98	19777988.344	39334.735	103146.722	35156662.374	22519218.898	349434928.388	3138.474	1635445.713	338461603.795	42998390.228	7054964.965	51988658.253	8247967.772	90557140.216	10675126.648	11294126.567	50470045.094	11634604.728	3000906.473	1699500.711	2495405.409	1868995.485
NJ005-pos-critical-alive_5	324423.73	38853.165	325924.359	190368.135	539925.849	3610503.123	62173.206	29841.377	192195.025	12703948.644	7123994.096	13739874.927	52686.71	507549.152	20361162.489	43742548.323	26339.807	3986.351	413833846.669	41411655.192	3750789.407	5328.816	2352.42	414736.391	201746.074	15400300.83	669043548.793	63873839.757	32941.472	364889.418	4653233.904	21623237.477	801893341.684	3657.836	4104571.902	776441698.253	40145104.398	13645901.589	10536451.281	20916785.116	4458177.7	NA	401377.48	1783322.819	199338598.432	59150014.185	29635828.267	NA	17789083.131
NM031-pos-critical-alive_31	1910294.88	77576.058	338672.519	1126626.441	560648.535	768269.909	90238.635	43988.516	855708.33	24966327.525	20191230.958	57209307.27	3839691.319	1070065.323	12626759.085	37219520.972	25474.472	2928.598	137885155.724	46116748.363	3434111.505	3435.335	46813.206	2161194.003	1746431.78	14714952.826	248410541.385	23392881.666	63681.713	636748.297	2129718.548	22428352.102	282565721.904	3714.02	1911889.625	344083505.238	25132464.783	13400699.612	3082729.097	10553793.121	987495.836	NA	180578.365	70051.263	25677026.976	8485558.025	11180005.412	NA	5073198.711
NN002-pos-critical-alive_2	604001.646	142320.597	215659.267	290927.378	295513.14	1857260.86	75408.101	28658.133	NA	8639462.765	18376159.092	33245574.265	135238.07	511327.084	6188200.33	23482119.337	33765.636	2775.66	145144166.281	67941511.29	3883959.534	5467.772	10749.387	1017739.597	595300.977	25329191.149	499349881.505	100815587.88	28131.1	332060.223	7387167.024	21876178.773	396664301.395	5853.732	2397530.961	651501599.821	22088498.584	13677044.14	3681354.717	10253740.625	1040068.37	12536.061	24167.787	NA	71673535.247	34565324.322	6952011.469	22197926.675	5701790.432
PA094-pos-Mild-alive_94	NA	18174.033	35102.972	33697.731	55465.657	673540.76	35455.217	43201.404	17688.035	5031210.39	18888140.367	10565480.839	54202.618	291974.072	5099704.656	12219131.817	33283.49	4597.497	168716485.808	52337683.505	3935832.483	5569.859	1657.392	419428.832	116228.002	9100896.999	185407068.502	95604705.29	34986.293	113300.641	1815617.989	22675963.818	1122716015.71	3420.737	7925863.585	545699374.498	18277687.195	6485696.541	4621608.47	9733071.081	1479504.425	NA	8139.927	NA	141260481.92	12784748.015	9067258.47	18891325.565	1401938.642
PC081-pos-Mild-alive_81	68128.547	13918.349	62168.483	153436.176	189939.226	1186618.215	30640.419	27498.85	386114.094	NA	31532913.231	9896408.625	465481.655	826806.915	10482629.556	20889409.868	28035.532	2991.325	269602981.502	37643554.268	3107924.662	6495.535	15504.847	452306.823	258664.81	72388253.365	935721514.396	131603184.157	102205.265	119371.643	14315120.741	22936478.899	864829402.953	2680.223	5169101.319	323211892.788	76537110.202	18368980.303	18081991.23	9172981.163	10276529.053	286980.364	617215.752	72764.859	56989452.207	10648098.848	13738179.572	NA	4520183.882
PE108-neg-Control-alive_108	763431.927	46536.944	93234.784	259461.015	226749.411	913721.934	62069.529	32008.912	NA	5679206.388	12804494.888	69028855.642	291878.808	2247340.115	8698889.916	23602142.121	35160.84	3352.434	610438901.757	66682817.228	2538468.097	4819.262	9371.643	406936.09	356597.257	22899563.267	485629081.882	177199384.606	110372.148	141142.363	8506076.976	21664227.263	937611844.73	4353.234	7646218.942	628419451.941	67357665.184	20011637.074	24757728.656	20731703.328	13764777.571	1013548.879	589449.633	1905774.006	148219454.918	34325792.246	17732171.439	52769279.504	6234779.515
PJ059-pos-moderate-alive_59	39526.906	13969.904	176762.677	168424.911	316336.266	1004487.767	117875.243	27037.06	NA	8685471.411	10061364.666	8638805.427	27228.643	617012.201	12717158.215	16221498.903	31332.768	2572.77	445261331.043	38002460.799	3368457.765	5625.475	6268.33	294980.241	153777.039	15787409.375	817989572.321	99583456.136	39637.49	159693.643	3651622.112	21632439.511	1044533823.224	4165.635	6057363.566	659479144.879	56585828.337	20739041.147	14859084.101	16220907.275	5899185.857	459631.151	369715.585	1353786.57	157123099.471	25034001.316	25307577.149	41603102.597	11421539.384
PM056-pos-moderate-alive_56	138879.032	63932.829	435926.795	219995.447	543228.097	1180350.786	1169130.373	31674.072	1788734.538	30628546.392	8399956.386	35043472.361	NA	586370.599	15725022.836	21665941.971	70037.366	934.064	1035279646.545	70831981.397	3703455.772	1477.775	6091.194	398041.024	206749.293	18398264.064	1131862015.705	113277861.057	63499.966	226437.128	3451665.604	22174859.685	1474867025.586	3647.826	6552556.251	648926119.313	242018261.873	46709026.642	59058159.729	13463045.65	11154227.672	729985.731	1324650.627	1499876.58	237813044.863	87816562.699	101876397.601	59469969.238	25157357.873
PS083-pos-Mild-alive_83	237961.532	22079.724	54516.009	167992.696	240547.251	360728.732	32228.461	44249.655	2002789.908	1269737.202	22796571.48	8196471.408	67324.036	1123501.147	5627749.001	26513170.351	32212.158	2446.526	284471928.958	43767958.346	1953454.344	7351.899	16404.044	395229.526	223936.274	10323227.78	451341894.756	205509302.274	32267.86	79546.928	3194916.026	25129938.69	1023492294.014	3666.227	4641956.585	425254906.581	72972184.375	31123926.465	6064296.013	9156956.719	2713367.215	47866.951	59153.131	170957.476	97506366.965	25323399.551	20810807.493	25057480.392	7356361.047
RF118-neg-Control-alive_118	42161.2	9670.031	82099.483	108136.488	397659.636	96608.525	134417.355	27022.991	231948.563	3141124.387	5922923.055	904104.3	12473.93	673472.426	1564390.457	22263201.63	38619.458	3032.991	103301398.776	23722766.539	1521780.521	8211.861	5426.059	767270.001	385898.691	215747571.161	2914753954.183	25142140.248	39389.13	139761.731	98201060.987	21881698.686	319985695.945	4676.29	1335896.6	366340442.523	26944960.599	4731984.943	37314488.437	8793441.559	72974013.29	10840503.024	5821963.054	47212338.231	18862621.096	3926377.177	662138.847	NA	2065078.463
RJ053-pos-moderate-alive_53	380552.421	29988.933	277284.656	55702.94	125546.311	905320.978	67217.82	49187.806	NA	NA	24567344.956	24051097.814	NA	1173320.626	12035095.93	8831287.682	33942.561	3538.579	510594707.979	36696278.106	2944554.188	5097.328	3009.008	112452.091	347283.12	25359750.239	1356408488.634	100966624.162	34435.41	121991.661	7386931.886	20391188.589	524202702.543	7304.996	6910087.552	837624561.823	90524918.508	21515086.219	19230209.849	20955347.89	11771035.895	1419270.412	462042.074	4072781.542	457408687.771	128776245.01	25895502.706	NA	17784263.682
RM093-pos-Mild-alive_93	57234.921	18170.83	96913.193	25964.028	30583.152	681730.269	394760.375	23215.075	NA	2788387.259	9825379.9	14428354.332	788203.245	118524.525	3116034.597	10931866.111	51537.861	3601.058	423713554.212	66083687.058	3922919.772	5728.206	3089.126	355948.477	199518.35	15684503.083	632537400.534	85033647.775	12930.713	38872.342	4918808.725	19588681.382	620511788.521	3997.684	4883191.759	412199075.644	53713221.369	12117477.599	15605531.941	6690298.863	4311210.149	166364.308	278874.275	183531.397	35150183.136	7980243.841	9109505.745	8947133.626	4977966.84
RM095-neg-Control-alive_95	58123.313	22021.977	109235.802	29634.452	50543.446	469437.766	222336.536	1903.404	NA	2792579.877	20245151.577	10097557.181	1183785.287	783007.541	3216891.831	18046005.099	43917.725	4671.81	266353653.529	38313724.326	4611986.127	5412.713	1039.64	251633.04	126894.23	14322050.747	467314448.045	66611072.314	2632.78	19022.621	2950291.406	714795.04	668260889.717	3678.96	6337988.769	317708730.203	45151637.994	10701913.258	11246405.134	9165540.521	2859824.415	13356.538	177433.005	17761.34	51413858.802	10096819.909	8400731.311	10144371.961	5306154.081
RN116-neg-Control-alive_116	58098.138	12009.332	76027.85	185216.221	231222.182	314497.871	30651.695	32723.926	50049.428	2638818.968	6240004.311	2086988.281	53525.46	730714.494	3339282.643	18947050.149	27554.959	2081.974	151372971.614	25100495.84	2719196.689	4211.173	9635.972	441622.109	239399.506	95454856.949	1599155493.344	86582630.62	46906.424	121152.656	31673357.377	21752253.838	856901705.91	3290.567	1840478.92	491170156.892	19524596.547	3741664.735	23061964.831	15820524.753	36622954.123	3769611.462	1748555.851	6003569.026	37356522.085	13019950.868	4634600.217	NA	1215456.291
SA014-pos-critical-alive_14	79028.195	48201.507	392383.399	265593.269	1074746.954	1779420.467	96907.415	29681.09	135399.618	3543464.145	9163198.304	5321601.697	97761.262	647417.751	10225497.228	108402483.245	29798.505	3200.306	121195324.482	27044387.357	3144530.111	2056.981	3120.022	717544.038	489033.274	64476092.545	550027550.2	68033980.277	59983.992	299616.386	19251607.582	21299928.63	370839265.354	4909.564	1397354.156	766310061.986	15419272.89	4057941.475	8125015.289	11006260.49	6926077.959	NA	156749.96	159219.478	64685175.678	25459311.578	4540153.867	11264392.847	5624521.332
SA060-pos-moderate-alive_60	167824.109	39321.17	162351.78	41064.929	38921.635	1819713.916	146439.209	39424.622	413166.454	12588356.019	20228729.777	50019567.861	383427.46	671607.584	15207934.107	15182486.276	36640.01	2019.382	414352464.873	47438085.144	4157776.902	9724.251	925.196	238331.208	93205.39	23881256.993	1146309113.322	165269365.867	51992.662	36850.476	6675411.002	21259946.455	1194596369.593	3676.739	13576010.16	699094081.173	244956725.783	94771823.796	64462183.393	13961346.239	13354808.103	NA	363715.682	2328191.987	221123984.667	47226475.757	28441174.84	75050648.832	23693752.486
SB092-neg-Control-alive_92	32433.069	33628.647	161705.731	143913.299	365048.05	420710.388	38182.68	28140.273	NA	2502038.587	21878768.492	7768731.725	85265.156	703374.707	2077151.016	28114296.429	31083.039	3002.66	210699367.672	46143821.166	3482542.855	5767.066	10543.975	465843.551	237890.134	14828948.105	312195026.186	67456165.736	200587.645	154955.21	2876886.324	22940963.105	798122922.222	3706.015	4702140.259	680528116.013	35735862.064	8154019.1	5950090.666	9484483.953	1334348.887	12899.063	51714.286	10235.131	58557213.994	10560490.284	8867772.515	15345888.819	2776893.936
SE115-neg-Control-alive_115	NA	15781.667	124398.511	155629.432	187576.17	246158.704	123265.534	26467.413	NA	2152497.48	13927650.471	2749595.147	129844.606	684490.215	2627521.958	18062867.095	34247.605	2470.711	201952243.637	31818389.934	2882146.012	8845.001	6324.645	239565.66	206818.901	16282133.921	241107111.4	66991278.363	53524.409	97076.631	2537238.954	21487891.942	633594429.178	3308.325	2380967.576	627885184.388	29451460.913	4411076.208	6467348.043	12491435.159	3135681.681	47310.327	76372.155	12131.702	30035790.202	4451780.596	1563538.744	NA	2433929.825
SJ008-pos-critical-alive_8	1640015.771	27279.737	200377.736	209564.666	1485819.633	5203509.133	81896.101	33833.39	58591901.78	6868152.622	9746980.243	37108086.072	399992.613	213801.958	6625014.515	26519457.004	76930.618	3072.43	262622890.515	67469323.562	4288212.373	4753.203	4811.166	385904.949	166406.792	22888696.657	796669391.66	80838684.475	87345.477	244294.574	7331927.444	24517864.104	813655504.644	4344.322	7454938.931	430478190.449	51061569.212	12497528.249	21585490.673	9107457.192	5931752.815	NA	263684.875	235032.469	116656080.94	38399284.77	7955791.704	55595042.728	6630863.804
SO009-pos-critical-alive_9	301502.239	11535.132	257844.057	823592.443	385336.126	1022059.554	370129.44	28079.048	5533631.964	47581226.89	16157220.418	1812957.401	114378.991	784038.167	18888591.45	27885949.087	43867.637	402.27	60172797.242	23175513.917	2370062.034	4126.038	137552.049	2546697.558	2305442.991	131116606.193	1872343762.128	5690361.525	5154.625	384176.938	26266384.443	19657076.869	92827604.403	3394.714	1038175.039	99611770.195	15949041.61	5361791.301	15120038.045	14472873.578	21054293.975	NA	2383532.27	5200411.113	5430733.181	3936551.433	5463752.292	NA	1566057.651
SO033-pos-critical-alive_33	505731.777	111345.558	409646.887	513477.84	725569.753	4855119.426	56785.737	33147.252	1443220.475	10873028.952	10098610.586	26272962.552	182954.348	1122752.739	37385004.708	35444781.224	30818.728	2466.711	338818419.562	48595246.07	3153330.083	3766.535	6081.237	901421.335	351315.419	23656547.045	898744890.721	75056378.976	41819.955	352085.278	7509865.776	22402284.247	674321969.732	5678.664	4382555.731	562360411.1	37120646.162	16126031.542	6435822.127	16462363.432	2323902.857	NA	33292.642	47325.308	275576169.401	36238953.777	29214565.136	NA	9660026.565
SO037-pos-Mild-alive_37	3444578.054	5815.089	94483.754	171626.272	228179.678	2521780.41	60853.658	30616.305	33494073584.742	59010862.895	13758778.303	10090380.294	4874535.254	987041.567	37327571.126	13837560.18	33348.336	1262.527	168802794.234	62246361.95	3400308.036	5190.575	66232.95	814936.259	535564.339	32192705.137	790023805.777	53518521.095	37956.888	277602.743	13625905.458	21052955.579	510140324.122	4964.647	6307008.661	228715548.607	61377048.334	33247259.317	7565308.002	19020240.325	2680709.548	NA	65501.067	146115.032	145218634.406	43055911.564	18606082.277	NA	8591617.736
TA119-neg-Control-alive_119	10640.442	48300.623	118398.972	191859.343	337108.42	473785.967	123706.391	25960.794	51861.245	2429335.822	12655303.148	6891333.426	1503576.633	1187574.196	5214595.43	22879888.671	399680.224	3017.775	306442194.07	69076464.293	2672771.306	3716.709	5637.227	1163338.873	481860.073	23149543.587	879779577.726	122743200.414	76828.489	131725.272	4672418.906	21850554.424	1007648169.929	4581.453	3188274.08	543104512.71	29986364.209	4777837.077	13650552.199	7825578.266	11557553.598	675050.933	246458.879	1415328.609	41388474.357	8620992.729	9656649.047	NA	2783645.532
TJ109-neg-Control-alive_109	416191.687	21445.728	204382.983	195967.619	345635.355	1686118.811	71851.564	28364.12	92659332.317	14604145.773	19815996.738	35152931.724	1061284.519	718436.431	19793298.137	18849295.219	33441.991	3347.603	407357979.408	57774886.148	4085250.871	5530.332	5505.441	386627.769	181193.033	37033799.087	1076204154.898	81758764.042	30506.895	142242.97	7457431.88	23235592.334	1043165631.367	2932.201	9224511.045	670065684.953	117120835.192	33197109.404	44614055.491	18605266.002	19724432.383	NA	266220.377	4162698.23	214839334.857	59234330.215	18262383.33	150699033.759	10850911.944
TJ120-neg-Control-alive_120	386637.088	15844.116	68964.476	99008.45	194259.288	1421461.773	122285.994	72478.887	20532313.047	NA	16265742.221	11206803.513	32036.398	2030315.56	11772555.512	28939584.932	35899.41	2756.548	778450421.453	56986299.296	2155812.86	8500.898	6651.264	452924.497	294510.751	NA	1333978236.23	49250348.478	68058.983	140075.199	7019970.275	887728.745	429205508.246	4851.013	5294124.783	561212390.078	107768100.745	33030172.946	35545192.864	8353974.724	26496041.93	NA	2156348.537	12202304.979	96189026.438	38535494.3	16009493.265	30320015.729	13963750.407
TK022-pos-moderate-alive_22	341193.613	30763.109	191017.95	181178.671	332621.008	2556390.062	354509.026	27600.493	719141.855	12975160.57	9611363.68	11047172.059	NA	813736.741	9455489.714	26293686.83	41160.187	3727.481	697219157.983	46714364.529	3078433.818	5356.558	4884.687	481622.578	214842.225	35534281.033	1247621264.267	88889025.261	75964.377	220358.233	6928170.008	21211597.303	794391376.055	4663.513	3497783.978	574682531.266	37074647.668	25960727.203	15417544.752	7593615.474	13030803.221	932006.346	912386.867	7909960.441	95469801.562	27843857.57	25195143.115	34061925.306	14143232.016
TL028-pos-critical-alive_28	252362.162	117094.584	365962.377	532769.717	546704.406	7129470.482	43309.18	32244.268	171942907.905	3380718.401	9349590.142	47767187.302	615138.719	430970.8	16577518.693	20674911.681	26000.699	3171.129	249126615.927	34940903.806	6161148.979	2083.862	5984.357	702569.688	345534.327	10905046.122	380091762.208	31245204.781	32288.414	317821.418	3953931.932	22505896.125	669505695.402	3698.059	3945649.588	503587006.133	19331348.131	12014660.024	3696710.012	6513151.365	1423600.811	68450.964	71562.521	26447.844	178017865.671	23510590.718	18028075.003	36942035.952	7612557.418
TL103-neg-Control-alive_103	179086.081	16756.127	121515.345	143305.278	349059.836	962740.051	35917.332	41307.531	NA	7382625.965	48984785.3	13400525.504	33973.913	592793.779	6498942.669	32613387.635	32914.862	821.091	236465537.304	56292113.531	3922742.566	6374.685	13314.694	384264.599	246968.524	14699104.414	735694002.393	143029938.318	25829.568	150554.463	4213497.775	24266301.311	1009488148.4	3817.549	7684365.987	537861109.215	64029843.264	15851066.902	13891465.762	14600150.348	2874049.195	NA	117837.989	20480.889	98667173.392	17679590.455	14998576.3	28619562.516	4553992.626
TM049-pos-moderate-alive_49	NA	23506.821	305314.862	110113.025	218301.437	106707.34	1336097.417	36483.11	NA	1999175.142	1382183.511	361841.842	2168.513	351441.203	875821.627	12289773.041	90211.839	3732.339	94056399.239	7347466.707	1215380.651	8516.074	2956.997	356256.48	181710.443	145582831.148	2321335119.567	14914718.046	17192.181	94302.723	17055760.757	21137687.72	138401593.353	3119.426	719546.202	175691995.428	14915740.851	2264354.688	30885956.29	9287866.123	82693108.392	13272691.108	18045227.084	60739049.613	4299213.686	1003567.733	5835014.265	1251570.92	914091.897
VM006-pos-critical-dead_6	3332490.14	61945.974	277779.297	478332.22	588770.729	6665639.239	975722.948	23802.543	495929.748	196400899.742	22943616.411	51171292.711	1963998.543	274689.405	27804252.239	21655012.497	54515.824	3128.184	876215259.699	77798628.094	4068688.34	3570.356	38011.231	1171356.682	861424.142	27712699.659	597651861.055	31726426.274	42112.167	331232.287	5299109.941	22265014.864	662831923.767	4382.33	4211703.391	848936142.813	94620813.009	29030484.398	42986497.309	9537949.858	11469181.328	269438.074	1947071.287	1063346.041	172709477.845	65452859.921	117904999.642	34111385.657	20758282.288
VS063-pos-moderate-alive_63	503909.509	32992.269	97642.313	31632.09	18629.783	8161842.448	32381.953	1339.746	452468616.747	13095797.326	20979381.855	13363112.293	NA	549981.806	7528572.931	6737460.486	30053.765	2662.364	340747414.915	59920986.738	1849020.341	5669.291	1762.166	294593.733	144869.403	14140881.451	703235704.082	104935034.285	7169.571	30849.03	2783134.73	5134584.559	927458052.617	3995.895	4628763.524	536995803.384	626807675.281	133244568.167	75999007.703	8851654.522	18233363.216	NA	NA	4166989.607	92837048.767	42501483.557	15201854.611	NA	30802154.512
ZP082-pos-Mild-alive_82	68107.532	21150.166	35113.461	193551.699	146665.658	159571.307	14216.901	29504.963	NA	2443370.159	10863191.792	2132053.525	17992.348	1713559.994	1710302.965	20631164.807	39322.709	3384.332	87121025.336	40431592.871	2201870.086	6249.839	4510.754	473647.583	157507.453	16133994.906	162940904.941	65346388.839	54824.526	122437.862	3070362.153	23158618.56	578755479.306	4151.787	2031091.601	604882423.942	9842473.59	5297293.885	2010786.577	7484019.797	1371708.888	NA	NA	NA	57626026.442	7821549.259	4050043.561	6477821.244	1292872.908
ZR089-neg-Control-alive_89	63384.956	44779.626	137394.594	146354.482	199957.046	890500.02	48739.688	24594.386	NA	3471376.385	10621218.036	35508995.514	55321.14	739396.63	4186357.46	13217301.876	33934.922	3625.348	308738527.436	44190419.689	4670374.418	3892.422	3802.53	287943.285	204963.784	15485931.151	802095374.359	100918161.909	58250.011	67380.893	3158638.308	22929728.742	821228851.772	4320.332	9446628.573	482013597.203	62228801.651	20636099.22	22190092.836	6221764.007	4722973.962	89080.602	73424.443	76669.051	69564509.153	29238122.988	10837870.582	18281133.468	5727493.579
[truncated: 193 more columns]
