# Supplementary material for: Metabolomic analyses of COVID-19 patients unravel stage-dependent and prognostic biomarkers
Source: Cell Death Dis. 2021 Mar 11;12(3):258. doi: 10.1038/s41419-021-03540-y (PMC7948172; doi:10.1038/s41419-021-03540-y)
Supplement: Supplementary file 12 — Supplementary Table 6 [file 41419_2021_3540_MOESM12_ESM.xlsx]

## Sheet: SampleInfos
Supplemental Table 6. All clean untargeted metabolomics from the interventional cohort.
	Sid	sType	Grp	Color
1	Bl_matrice_3a	Bl	#N/A	#N/A
2	Bl_matrice_3b	Bl	#N/A	#N/A
3	QC_batch_4a	QC	#N/A	#N/A
4	QC_batch_4b	QC	#N/A	#N/A
5	QC_batch_4c	QC	#N/A	#N/A
6	QC_batch_4d	QC	#N/A	#N/A
7	QC_batch_4e	QC	#N/A	#N/A
8	0002TG_T0_7	Sa	NR-T0	#FB6A4A
9	0004DG_T0_10	Sa	NR-T0	#FB6A4A
10	0005PG_T0_12	Sa	NR-T0	#FB6A4A
11	0007LG_T0_15	Sa	NR-T0	#FB6A4A
12	0009BF_T0_19	Sa	NR-T0	#FB6A4A
13	0015MF_T0_32	Sa	NR-T0	#FB6A4A
14	0016DF_T0_35	Sa	NR-T0	#FB6A4A
15	0018KF_T0_39	Sa	NR-T0	#FB6A4A
16	0023AF_T0_49	Sa	R-T0	#74C476
17	0004DG_T1_11	Sa	NR-T7	#A50F15
18	0005PG_T1_13	Sa	NR-T7	#A50F15
19	0007LG_T1_16	Sa	NR-T7	#A50F15
20	0009BF_T1_20	Sa	NR-T7	#A50F15
21	0015MF_T1_33	Sa	NR-T7	#A50F15
22	0016DF_T1_36	Sa	NR-T7	#A50F15
23	0018KF_T1_40	Sa	NR-T7	#A50F15
24	0023AF_T1_50	Sa	R-T7	#006D2C
25	0001BG_T0_1	Sa	R-T0	#74C476
26	0008MG_T0_18	Sa	R-T0	#74C476
27	0010DF_T0_21	Sa	R-T0	#74C476
28	0013PF_T0_28	Sa	R-T0	#74C476
30	0019DF_T0_41	Sa	R-T0	#74C476
31	0020LF_T0_43	Sa	R-T0	#74C476
32	0022KF_T0_47	Sa	R-T0	#74C476
33	0024RF_T0_51	Sa	R-T0	#74C476
34	0025AF_T0_53	Sa	R-T0	#74C476
35	0026AF_T0_55	Sa	R-T0	#74C476
36	0027FF_T0_57	Sa	R-T0	#74C476
37	0028KF_T0_59	Sa	R-T0	#74C476
38	0001BG_T2_3	Sa	R-T7	#006D2C
39	0010DF_T1_22	Sa	R-T7	#006D2C
40	0011GF_T1_23	Sa	R-T7	#006D2C
41	0012MF_T1_25	Sa	R-T7	#006D2C
42	0013PF_T1_29	Sa	R-T7	#006D2C
43	0017HF_T1_38	Sa	R-T7	#006D2C
44	0019DF_T1_42	Sa	R-T7	#006D2C
45	0020LF_T1_44	Sa	R-T7	#006D2C
46	0021TF_T2_46	Sa	R-T7	#006D2C
47	0022KF_T1_48	Sa	R-T7	#006D2C
48	0024RF_T1_52	Sa	R-T7	#006D2C
49	0025AF_T1_54	Sa	R-T7	#006D2C
50	0026AF_T1_56	Sa	R-T7	#006D2C
51	0027FF_T1_58	Sa	R-T7	#006D2C
52	0028KF_T1_60	Sa	R-T7	#006D2C

## Sheet: MetabolitesInfos
Supplemental Table 6. All clean untargeted metabolomics from the interventional cohort.
	Checked	Analyte	MetName	MW	RT	MF	CSID	KEGG	Method
1	VRAI	Propofol@12.186-rp	Propofol	178.135	12.186	C12H18O	4774	#N/A	rp
2	VRAI	237.08455@12.185-rp	#N/A	237.085	12.185	C3H12N9O2P	#N/A	#N/A	rp
3	VRAI	1-(4-Methoxyphenyl)-3-pentanylhydrogensulfate@11.234-rp	1-(4-Methoxyphenyl)-3-pentanylhydrogensulfate	274.088	11.234	C12H18O5S	74853075	#N/A	rp
4	VRAI	290.08266@9.394-rp	#N/A	290.083	9.394	C12H18O6S	#N/A	#N/A	rp
5	VRAI	*@12.184-rp	*	318.148	12.184	C18H22O5	#N/A	#N/A	rp
6	VRAI	Propofolglucuronide@12.187-rp	Propofolglucuronide	354.168	12.187	C18H26O7	#N/A	#N/A	rp
7	VRAI	370.163@8.985-rp	#N/A	370.163	8.985	C18H26O8	#N/A	#N/A	rp
8	VRAI	370.163@9.491-rp	#N/A	370.163	9.491	C18H26O8	#N/A	#N/A	rp
9	VRAI	370.163@10.117-rp	#N/A	370.163	10.117	C18H26O8	#N/A	#N/A	rp
10	VRAI	XCC@7.269-rp	XCC	386.158	7.269	C19H22N4O5	112100	#N/A	rp
11	VRAI	433.1428@12.191-rp	#N/A	433.143	12.191	C14H27NO14	#N/A	#N/A	rp
12	VRAI	7-[(3S)-3-Ammonio-3-carboxylatopropyl]-4,6-dimethyl-3-(beta-D-ribofuranosyl)-3,4-dihydro-9H-imidazo[1,2-a]purin-9-one@12.187-rp	7-[(3S)-3-Ammonio-3-carboxylatopropyl]-4,6-dimethyl-3-(beta-D-ribofuranosyl)-3,4-dihydro-9H-imidazo[1,2-a]purin-9-one	436.171	12.187	C18H24N6O7	29368075	#N/A	rp
13	VRAI	451.15325@12.183-rp	#N/A	451.153	12.183	C21H22N7O3P	#N/A	#N/A	rp
14	VRAI	452.13719@12.187-rp	#N/A	452.137	12.187	C19H26N4O5P2	#N/A	#N/A	rp
15	VRAI	452.16606@8.987-rp	#N/A	452.166	8.987	C22H28O10	#N/A	#N/A	rp
16	VRAI	467.14853@8.988-rp	#N/A	467.149	8.988	C19H25N5O7S	#N/A	#N/A	rp
17	VRAI	468.13222@8.984-rp	#N/A	468.132	8.984	C22H17N10OP	#N/A	#N/A	rp
18	VRAI	474.16937@12.188-rp	#N/A	474.169	12.188	C20H32N2O7P2	#N/A	#N/A	rp
19	VRAI	490.16437@8.986-rp	#N/A	490.164	8.986	C23H33N4P3S	#N/A	#N/A	rp
20	VRAI	512.15727@12.184-rp	#N/A	512.157	12.184	C24H21N10O2P	#N/A	#N/A	rp
21	VRAI	530.20009@10.719-rp	#N/A	530.2	10.719	C21H26N10O7	#N/A	#N/A	rp
22	FAUX	100.00148@0.804-rp	#N/A	100.001	0.804	#N/A	#N/A	#N/A	rp
23	FAUX	100.99945@27.978-rp	#N/A	100.999	27.978	#N/A	#N/A	#N/A	rp
24	FAUX	101.01585@28.382-rp	#N/A	101.016	28.382	#N/A	#N/A	#N/A	rp
25	FAUX	101.01596@28.098-rp	#N/A	101.016	28.098	#N/A	#N/A	#N/A	rp
26	FAUX	101.0375@28.39-rp	#N/A	101.037	28.39	#N/A	#N/A	#N/A	rp
27	FAUX	101.03754@28.121-rp	#N/A	101.038	28.121	#N/A	#N/A	#N/A	rp
28	FAUX	101.03829@28.282-rp	#N/A	101.038	28.282	#N/A	#N/A	#N/A	rp
29	FAUX	101.05425@28.085-rp	#N/A	101.054	28.085	#N/A	#N/A	#N/A	rp
30	FAUX	2-methylbutanaloxime@1.127-rp	2-methylbutanaloxime	101.084	1.127	C5H11NO	21432112	Metabolic pathways;Biosynthesis of secondary metabolites;Microbial metabolism in diverse environments;2-Oxocarboxylic acid metabolism;Other	rp
31	FAUX	2-methyl-3-oxopropanoicacid@1.024-rp	2-methyl-3-oxopropanoicacid	102.032	1.024	C4H6O3	#N/A	Metabolic pathways;Biosynthesis of secondary metabolites;Microbial metabolism in diverse environments;Biosynthesis of amino acids;2-Oxocarboxylic acid metabolism;Other	rp
32	FAUX	Phenylacetylene@1.827-rp	Phenylacetylene	102.047	1.827	C8H6	10364	#N/A	rp
33	FAUX	Choline@0.965-rp	Choline	103.1	0.965	C5H13NO	#N/A	#N/A	rp
34	FAUX	L-(+)-Valinol@16.934-rp	L-(+)-Valinol	103.1	16.934	C5H13NO	556322	#N/A	rp
35	FAUX	L-(+)-Valinol@27.636-rp	L-(+)-Valinol	103.1	27.636	C5H13NO	556322	#N/A	rp
36	FAUX	103.98518@27.782-rp	#N/A	103.985	27.782	C3H5PS	#N/A	#N/A	rp
37	FAUX	103.98523@0.903-rp	#N/A	103.985	0.903	#N/A	#N/A	#N/A	rp
38	FAUX	Methional@1.631-rp	Methional	104.03	1.631	C4H8OS	17597	#N/A	rp
39	FAUX	3-Hydroxybutyricacid@1.575-rp	3-Hydroxybutyricacid	104.047	1.575	C4H8O3	#N/A	Metabolic pathways;Microbial metabolism in diverse environments;Other	rp
40	FAUX	DL-Glutamine@0.993-rp	DL-Glutamine	105.043	0.993	C5H10N2O3	718	Metabolic pathways;Biosynthesis of secondary metabolites;Microbial metabolism in diverse environments;Biosynthesis of plant secondary metabolites;Biosynthesis of amino acids;ABC transporters;Protein digestion and absorption;Central carbon metabolism in cancer;Aminoacyl-tRNA biosynthesis;Other	rp
41	FAUX	diiminopyridine@21.544-rp	diiminopyridine	107.048	21.544	C5H5N3	10725565	#N/A	rp
42	FAUX	diiminopyridine@22.047-rp	diiminopyridine	107.048	22.047	C5H5N3	10725565	#N/A	rp
43	FAUX	1H-Pyrazol-1-ylacetonitrile@17.134-rp	1H-Pyrazol-1-ylacetonitrile	107.048	17.134	C5H5N3	5380836	#N/A	rp
44	FAUX	diiminopyridine@26.693-rp	diiminopyridine	107.048	26.693	C5H5N3	10725565	#N/A	rp
45	FAUX	diiminopyridine@25.786-rp	diiminopyridine	107.048	25.786	C5H5N3	10725565	#N/A	rp
46	FAUX	diiminopyridine@26.265-rp	diiminopyridine	107.048	26.265	C5H5N3	10725565	#N/A	rp
47	FAUX	diiminopyridine@19.617-rp	diiminopyridine	107.048	19.617	C5H5N3	10725565	#N/A	rp
48	FAUX	diiminopyridine@24.464-rp	diiminopyridine	107.048	24.464	C5H5N3	10725565	#N/A	rp
49	FAUX	diiminopyridine@24.823-rp	diiminopyridine	107.048	24.823	C5H5N3	10725565	#N/A	rp
50	FAUX	diiminopyridine@27.253-rp	diiminopyridine	107.048	27.253	C5H5N3	10725565	#N/A	rp
51	FAUX	diiminopyridine@27.666-rp	diiminopyridine	107.048	27.666	C5H5N3	10725565	#N/A	rp
52	FAUX	diiminopyridine@23.446-rp	diiminopyridine	107.048	23.446	C5H5N3	10725565	#N/A	rp
53	FAUX	diiminopyridine@25.068-rp	diiminopyridine	107.048	25.068	C5H5N3	10725565	#N/A	rp
54	FAUX	diiminopyridine@25.646-rp	diiminopyridine	107.048	25.646	C5H5N3	10725565	#N/A	rp
55	FAUX	diiminopyridine@27.508-rp	diiminopyridine	107.048	27.508	C5H5N3	10725565	#N/A	rp
56	FAUX	1H-Pyrazol-1-ylacetonitrile@17.901-rp	1H-Pyrazol-1-ylacetonitrile	107.048	17.901	C5H5N3	5380836	#N/A	rp
57	FAUX	diiminopyridine@20.982-rp	diiminopyridine	107.048	20.982	C5H5N3	10725565	#N/A	rp
58	FAUX	diiminopyridine@25.357-rp	diiminopyridine	107.048	25.357	C5H5N3	10725565	#N/A	rp
59	FAUX	diiminopyridine@25.942-rp	diiminopyridine	107.048	25.942	C5H5N3	10725565	#N/A	rp
60	FAUX	diiminopyridine@26.513-rp	diiminopyridine	107.048	26.513	C5H5N3	10725565	#N/A	rp
61	FAUX	diiminopyridine@26.963-rp	diiminopyridine	107.048	26.963	C5H5N3	10725565	#N/A	rp
62	FAUX	1H-Pyrazol-1-ylacetonitrile@15.589-rp	1H-Pyrazol-1-ylacetonitrile	107.048	15.589	C5H5N3	5380836	#N/A	rp
63	FAUX	1H-Pyrazol-1-ylacetonitrile@16.713-rp	1H-Pyrazol-1-ylacetonitrile	107.048	16.713	C5H5N3	5380836	#N/A	rp
64	FAUX	diiminopyridine@18.333-rp	diiminopyridine	107.048	18.333	C5H5N3	10725565	#N/A	rp
65	FAUX	diiminopyridine@19.019-rp	diiminopyridine	107.048	19.019	C5H5N3	10725565	#N/A	rp
66	FAUX	diiminopyridine@22.497-rp	diiminopyridine	107.048	22.497	C5H5N3	10725565	#N/A	rp
67	FAUX	diiminopyridine@22.769-rp	diiminopyridine	107.048	22.769	C5H5N3	10725565	#N/A	rp
68	FAUX	diiminopyridine@23.942-rp	diiminopyridine	107.048	23.942	C5H5N3	10725565	#N/A	rp
69	FAUX	diiminopyridine@24.216-rp	diiminopyridine	107.048	24.216	C5H5N3	10725565	#N/A	rp
70	FAUX	108.01529@28.044-rp	#N/A	108.015	28.044	#N/A	#N/A	#N/A	rp
71	FAUX	3-Amino-4-cyanopyrazole@27.21-rp	3-Amino-4-cyanopyrazole	108.044	27.21	C4H4N4	77125	#N/A	rp
72	FAUX	3-Amino-4-cyanopyrazole@27.447-rp	3-Amino-4-cyanopyrazole	108.044	27.447	C4H4N4	77125	#N/A	rp
73	FAUX	108.0515@27.696-rp	#N/A	108.052	27.696	#N/A	#N/A	#N/A	rp
74	FAUX	(1Z,5Z)-1,5-Cyclooctadiene@19.477-rp	(1Z,5Z)-1,5-Cyclooctadiene	108.094	19.477	C8H12	74815	#N/A	rp
75	FAUX	5-Amino-1,2-oxazole-4-carbonitrile@25.931-rp	5-Amino-1,2-oxazole-4-carbonitrile	109.028	25.931	C4H3N3O	276020	#N/A	rp
76	FAUX	5-Amino-1,2-oxazole-4-carbonitrile@27.69-rp	5-Amino-1,2-oxazole-4-carbonitrile	109.028	27.69	C4H3N3O	276020	#N/A	rp
77	FAUX	5-Amino-1,2-oxazole-4-carbonitrile@25.705-rp	5-Amino-1,2-oxazole-4-carbonitrile	109.028	25.705	C4H3N3O	276020	#N/A	rp
78	FAUX	5-Amino-1,2-oxazole-4-carbonitrile@26.477-rp	5-Amino-1,2-oxazole-4-carbonitrile	109.028	26.477	C4H3N3O	276020	#N/A	rp
79	FAUX	110.03197@28.178-rp	#N/A	110.032	28.178	#N/A	#N/A	#N/A	rp
80	FAUX	Imidazole-4-acetaldehyde@23.735-rp	Imidazole-4-acetaldehyde	110.048	23.735	C5H6N2O	132948	Metabolic pathways;Other	rp
81	FAUX	110.97722@29.447-rp	#N/A	110.977	29.447	#N/A	#N/A	#N/A	rp
82	FAUX	110.97728@28.025-rp	#N/A	110.977	28.025	#N/A	#N/A	#N/A	rp
83	FAUX	Histamine@27.266-rp	Histamine	111.08	27.266	C5H9N3	753	Metabolic pathways;Biosynthesis of secondary metabolites;Protein digestion and absorption;Other	rp
84	FAUX	Uracil@1.653-rp	Uracil	112.028	1.653	C4H4N2O2	1141	Metabolic pathways;Other	rp
85	FAUX	DABCO@0.935-rp	DABCO	112.1	0.935	C6H12N2	8882	#N/A	rp
86	FAUX	112.5113@27.94-rp	#N/A	112.511	27.94	#N/A	#N/A	#N/A	rp
87	FAUX	113.00951@28.015-rp	#N/A	113.01	28.015	#N/A	#N/A	#N/A	rp
88	FAUX	113.00993@27.916-rp	#N/A	113.01	27.916	#N/A	#N/A	#N/A	rp
89	FAUX	Creatinine@0.99-rp	Creatinine	113.059	0.99	C4H7N3O	568	Metabolic pathways;Other	rp
90	FAUX	e-Caprolactam@4.922-rp	e-Caprolactam	113.084	4.922	C6H11NO	#N/A	Metabolic pathways;Microbial metabolism in diverse environments;Other	rp
91	FAUX	2-hydroxy-2,4-pentadienoate@1.011-rp	2-hydroxy-2,4-pentadienoate	114.032	1.011	C5H6O3	#N/A	Metabolic pathways;Microbial metabolism in diverse environments;Degradation of aromatic compounds;Phenylalanine metabolism;Other	rp
92	FAUX	Maleamicacid@0.999-rp	Maleamicacid	115.027	0.999	C4H5NO3	4444106	Metabolic pathways;Microbial metabolism in diverse environments;Other	rp
93	FAUX	Proline@0.854-rp	Proline	115.064	0.854	C5H9NO2	#N/A	Metabolic pathways;Biosynthesis of secondary metabolites;Biosynthesis of amino acids;ABC transporters;Protein digestion and absorption;Central carbon metabolism in cancer;Aminoacyl-tRNA biosynthesis;Other	rp
94	FAUX	D-(+)-Proline@1.055-rp	D-(+)-Proline	115.064	1.055	C5H9NO2	#N/A	Metabolic pathways;Biosynthesis of secondary metabolites;Biosynthesis of amino acids;ABC transporters;Protein digestion and absorption;Central carbon metabolism in cancer;Aminoacyl-tRNA biosynthesis;Other	rp
95	FAUX	115.97898@0.796-rp	#N/A	115.979	0.796	#N/A	#N/A	#N/A	rp
96	FAUX	116.03738@26.259-rp	#N/A	116.037	26.259	C7H4N2	#N/A	#N/A	rp
97	FAUX	2-oxovalericacid@1.886-rp	2-oxovalericacid	116.047	1.886	C5H8O3	#N/A	Metabolic pathways;Biosynthesis of secondary metabolites;Microbial metabolism in diverse environments;Biosynthesis of amino acids;2-Oxocarboxylic acid metabolism;Other	rp
98	FAUX	2-oxovalericacid@1.036-rp	2-oxovalericacid	116.048	1.036	C5H8O3	#N/A	Metabolic pathways;Biosynthesis of secondary metabolites;Microbial metabolism in diverse environments;Biosynthesis of amino acids;2-Oxocarboxylic acid metabolism;Other	rp
99	FAUX	1H-Pyrrole-2,5-dicarbonitrile@27.366-rp	1H-Pyrrole-2,5-dicarbonitrile	117.033	27.366	C6H3N3	500681	#N/A	rp
100	FAUX	1H-Pyrrole-2,5-dicarbonitrile@27.562-rp	1H-Pyrrole-2,5-dicarbonitrile	117.033	27.562	C6H3N3	500681	#N/A	rp
101	FAUX	1H-Pyrrole-2,5-dicarbonitrile@25.731-rp	1H-Pyrrole-2,5-dicarbonitrile	117.033	25.731	C6H3N3	500681	#N/A	rp
102	FAUX	1H-Pyrrole-2,5-dicarbonitrile@26.249-rp	1H-Pyrrole-2,5-dicarbonitrile	117.033	26.249	C6H3N3	500681	#N/A	rp
103	FAUX	Phenylacetonitrile@2.909-rp	Phenylacetonitrile	117.058	2.909	C8H7N	#N/A	Metabolic pathways;Biosynthesis of secondary metabolites;Microbial metabolism in diverse environments;Protein digestion and absorption;Other	rp
104	FAUX	Phenylacetonitrile@1.825-rp	Phenylacetonitrile	117.058	1.825	C8H7N	#N/A	Metabolic pathways;Biosynthesis of secondary metabolites;Microbial metabolism in diverse environments;Protein digestion and absorption;Other	rp
105	FAUX	Betaine@1.08-rp	Betaine	117.079	1.08	C5H11NO2	#N/A	Metabolic pathways;Biosynthesis of secondary metabolites;Microbial metabolism in diverse environments;Biosynthesis of plant secondary metabolites;Biosynthesis of amino acids;2-Oxocarboxylic acid metabolism;ABC transporters;Protein digestion and absorption;Central carbon metabolism in cancer;Biosynthesis of alkaloids derived from shikimate pathway;Aminoacyl-tRNA biosynthesis;Other	rp
106	FAUX	1-Chloro-1,2,2-trifluoroethane@0.952-rp	1-Chloro-1,2,2-trifluoroethane	117.98	0.952	C2H2ClF3	83736	#N/A	rp
107	FAUX	118.01064@1.014-rp	#N/A	118.011	1.014	#N/A	#N/A	#N/A	rp
108	FAUX	118.01199@0.8-rp	#N/A	118.012	0.8	#N/A	#N/A	#N/A	rp
109	FAUX	2-ethoxy-2-oxoaceticacid@29.973-rp	2-ethoxy-2-oxoaceticacid	118.027	29.973	C4H6O4	#N/A	Metabolic pathways;Biosynthesis of secondary metabolites;Microbial metabolism in diverse environments;Biosynthesis of plant secondary metabolites;Degradation of aromatic compounds;Central carbon metabolism in cancer;Biosynthesis of alkaloids derived from shikimate pathway;Phenylalanine metabolism;Other	rp
110	FAUX	Methylmalonicacid@1.511-rp	Methylmalonicacid	118.027	1.511	C4H6O4	473	Metabolic pathways;Biosynthesis of secondary metabolites;Microbial metabolism in diverse environments;Biosynthesis of plant secondary metabolites;Degradation of aromatic compounds;Central carbon metabolism in cancer;Biosynthesis of alkaloids derived from shikimate pathway;Phenylalanine metabolism;Other	rp
111	FAUX	4,5-Dicyanoimidazole@27.548-rp	4,5-Dicyanoimidazole	118.028	27.548	C5H2N4	63894	#N/A	rp
112	FAUX	4,5-Dicyanoimidazole@25.915-rp	4,5-Dicyanoimidazole	118.028	25.915	C5H2N4	63894	#N/A	rp
113	FAUX	N-Benzylformamide@1.403-rp	N-Benzylformamide	118.042	1.403	C8H9NO	72839	#N/A	rp
114	FAUX	2-Methyl-3-hydroxybutyricacid@2.461-rp	2-Methyl-3-hydroxybutyricacid	118.063	2.461	C5H10O3	#N/A	Metabolic pathways;Other	rp
115	FAUX	2-hydroxy-2-methylbutyricacid@1.991-rp	2-hydroxy-2-methylbutyricacid	118.063	1.991	C5H10O3	#N/A	Metabolic pathways;Other	rp
116	FAUX	119.01853@27.907-rp	#N/A	119.019	27.907	#N/A	#N/A	#N/A	rp
117	FAUX	1,2,3-Benzotriazole@26.219-rp	1,2,3-Benzotriazole	119.048	26.219	C6H5N3	6950	#N/A	rp
118	FAUX	1,2,3-Benzotriazole@25.978-rp	1,2,3-Benzotriazole	119.048	25.978	C6H5N3	6950	#N/A	rp
119	FAUX	1,2,3-Benzotriazole@27.411-rp	1,2,3-Benzotriazole	119.048	27.411	C6H5N3	6950	#N/A	rp
120	FAUX	1,2,3-Benzotriazole@25.137-rp	1,2,3-Benzotriazole	119.048	25.137	C6H5N3	6950	#N/A	rp
121	FAUX	1,2,3-Benzotriazole@25.843-rp	1,2,3-Benzotriazole	119.048	25.843	C6H5N3	6950	#N/A	rp
122	FAUX	2-methylserine@0.993-rp	2-methylserine	119.059	0.993	C4H9NO3	#N/A	Metabolic pathways;Biosynthesis of secondary metabolites;Microbial metabolism in diverse environments;Biosynthesis of plant secondary metabolites;Biosynthesis of amino acids;ABC transporters;Protein digestion and absorption;Aminoacyl-tRNA biosynthesis;Other	rp
123	FAUX	3-Methyl-4-vinylpyridine@1.834-rp	3-Methyl-4-vinylpyridine	119.074	1.834	C8H9N	13479451	#N/A	rp
124	FAUX	Indoline@7.864-rp	Indoline	119.074	7.864	C8H9N	9905	#N/A	rp
125	FAUX	119.9592@0.914-rp	#N/A	119.959	0.914	#N/A	#N/A	#N/A	rp
126	FAUX	120.03332@1.516-rp	#N/A	120.033	1.516	#N/A	#N/A	#N/A	rp
127	FAUX	Erythrose@1.191-rp	Erythrose	120.042	1.191	C4H8O4	#N/A	#N/A	rp
128	FAUX	D-(-)-Fructose@0.99-rp	D-(-)-Fructose	120.042	0.99	C6H12O6	#N/A	#N/A	rp
129	FAUX	4-hydroxystyrene@20.496-rp	4-hydroxystyrene	120.058	20.496	C8H8O	#N/A	Metabolic pathways;Microbial metabolism in diverse environments;Degradation of aromatic compounds;Phenylalanine metabolism;Other	rp
130	FAUX	aminoazobenzene@25.922-rp	aminoazobenzene	121.064	25.922	C6H7N3	10302726	#N/A	rp
131	FAUX	1-phenylethylamine@27.777-rp	1-phenylethylamine	121.089	27.777	C8H11N	#N/A	Metabolic pathways;Phenylalanine metabolism;Other	rp
132	FAUX	122.03341@0.798-rp	#N/A	122.033	0.798	#N/A	#N/A	#N/A	rp
133	FAUX	2-hydroxybenzaldehyde@1.402-rp	2-hydroxybenzaldehyde	122.037	1.402	C7H6O2	#N/A	Metabolic pathways;Biosynthesis of secondary metabolites;Microbial metabolism in diverse environments;Degradation of aromatic compounds;Biosynthesis of alkaloids derived from shikimate pathway;Phenylalanine metabolism;Other	rp
134	FAUX	4-Diazo-3,5-dimethyl-4H-pyrazole@26.235-rp	4-Diazo-3,5-dimethyl-4H-pyrazole	122.059	26.235	C5H6N4	166028	#N/A	rp
135	FAUX	4-Diazo-3,5-dimethyl-4H-pyrazole@25.345-rp	4-Diazo-3,5-dimethyl-4H-pyrazole	122.059	25.345	C5H6N4	166028	#N/A	rp
136	FAUX	4-Diazo-3,5-dimethyl-4H-pyrazole@27.18-rp	4-Diazo-3,5-dimethyl-4H-pyrazole	122.059	27.18	C5H6N4	166028	#N/A	rp
137	FAUX	4-Diazo-3,5-dimethyl-4H-pyrazole@25.93-rp	4-Diazo-3,5-dimethyl-4H-pyrazole	122.059	25.93	C5H6N4	166028	#N/A	rp
138	FAUX	4-Diazo-3,5-dimethyl-4H-pyrazole@24.934-rp	4-Diazo-3,5-dimethyl-4H-pyrazole	122.059	24.934	C5H6N4	166028	#N/A	rp
139	FAUX	4-Diazo-3,5-dimethyl-4H-pyrazole@26.636-rp	4-Diazo-3,5-dimethyl-4H-pyrazole	122.059	26.636	C5H6N4	166028	#N/A	rp
140	FAUX	4-Diazo-3,5-dimethyl-4H-pyrazole@25.633-rp	4-Diazo-3,5-dimethyl-4H-pyrazole	122.059	25.633	C5H6N4	166028	#N/A	rp
141	FAUX	4-Diazo-3,5-dimethyl-4H-pyrazole@24.464-rp	4-Diazo-3,5-dimethyl-4H-pyrazole	122.059	24.464	C5H6N4	166028	#N/A	rp
142	FAUX	123.0173@27.956-rp	#N/A	123.017	27.956	C2H5NO5	#N/A	#N/A	rp
143	FAUX	123.01741@0.799-rp	#N/A	123.017	0.799	C3HN5O	#N/A	#N/A	rp
144	FAUX	UV6260496@24.294-rp	UV6260496	123.08	24.294	C6H9N3	12480	#N/A	rp
145	FAUX	UV6260496@22.783-rp	UV6260496	123.08	22.783	C6H9N3	12480	#N/A	rp
146	FAUX	124.01826@0.798-rp	#N/A	124.018	0.798	#N/A	#N/A	#N/A	rp
147	FAUX	Taurine@0.995-rp	Taurine	125.015	0.995	C2H7NO3S	1091	Metabolic pathways;ABC transporters;Primary bile acid biosynthesis;Other	rp
148	FAUX	5-Nitropyrimidine@1.727-rp	5-Nitropyrimidine	125.023	1.727	C4H3N3O2	9215869	#N/A	rp
149	FAUX	5-methylcytosine@25.002-rp	5-methylcytosine	125.059	25.002	C5H7N3O	#N/A	Metabolic pathways;Other	rp
150	FAUX	5-methylcytosine@24.63-rp	5-methylcytosine	125.059	24.63	C5H7N3O	#N/A	Metabolic pathways;Other	rp
151	FAUX	5-methylcytosine@25.732-rp	5-methylcytosine	125.059	25.732	C5H7N3O	#N/A	Metabolic pathways;Other	rp
152	FAUX	5-methylcytosine@23.772-rp	5-methylcytosine	125.059	23.772	C5H7N3O	#N/A	Metabolic pathways;Other	rp
153	FAUX	5-methylcytosine@24.312-rp	5-methylcytosine	125.059	24.312	C5H7N3O	#N/A	Metabolic pathways;Other	rp
154	FAUX	5hydroxymethylfurfural@1.023-rp	5hydroxymethylfurfural	126.032	1.023	C6H6O3	#N/A	Metabolic pathways;Biosynthesis of secondary metabolites;Microbial metabolism in diverse environments;Other	rp
155	FAUX	2-Propylthiophene@0.845-rp	2-Propylthiophene	126.05	0.845	C7H10S	66411	#N/A	rp
156	FAUX	127.01612@1.01-rp	#N/A	127.016	1.01	#N/A	#N/A	#N/A	rp
157	FAUX	1-methyl-4-nitroimidazole@1.203-rp	1-methyl-4-nitroimidazole	127.039	1.203	C4H5N3O2	#N/A	Metabolic pathways;Other	rp
158	FAUX	1-methyl-4-nitroimidazole@4.908-rp	1-methyl-4-nitroimidazole	127.039	4.908	C4H5N3O2	#N/A	Metabolic pathways;Other	rp
159	FAUX	N-Methylcaprolactam@7.473-rp	N-Methylcaprolactam	127.1	7.473	C7H13NO	#N/A	Microbial metabolism in diverse environments;Other	rp
160	FAUX	Dichloroaceticacid@28.036-rp	Dichloroaceticacid	127.944	28.036	C2H2Cl2O2	10771217	Microbial metabolism in diverse environments;Other	rp
161	FAUX	128.02396@1.017-rp	#N/A	128.024	1.017	#N/A	#N/A	#N/A	rp
162	FAUX	128.02511@1.005-rp	#N/A	128.025	1.005	C3H5N4P	#N/A	#N/A	rp
163	FAUX	2,4-Difluorotoluene@2.449-rp	2,4-Difluorotoluene	128.044	2.449	C7H6F2	61298	#N/A	rp
164	FAUX	4-amino-4-cyanobutanoicacid@1.023-rp	4-amino-4-cyanobutanoicacid	128.059	1.023	C5H8N2O2	#N/A	Metabolic pathways;Other	rp
165	FAUX	Isonipecotamide@1.011-rp	Isonipecotamide	128.095	1.011	C6H12N2O	3640	#N/A	rp
166	FAUX	L-Pyroglutamicacid@1.446-rp	L-Pyroglutamicacid	129.043	1.446	C5H7NO3	7127	Metabolic pathways;Biosynthesis of secondary metabolites;Other	rp
167	FAUX	L-Pyroglutamicacid@0.999-rp	L-Pyroglutamicacid	129.043	0.999	C5H7NO3	7127	Metabolic pathways;Biosynthesis of secondary metabolites;Other	rp
168	FAUX	4-acetamidobutanal@0.863-rp	4-acetamidobutanal	129.079	0.863	C6H11NO2	389692	Metabolic pathways;Biosynthesis of secondary metabolites;Biosynthesis of plant secondary metabolites;Other	rp
169	FAUX	4-acetamidobutanal@0.967-rp	4-acetamidobutanal	129.079	0.967	C6H11NO2	389692	Metabolic pathways;Biosynthesis of secondary metabolites;Biosynthesis of plant secondary metabolites;Other	rp
170	FAUX	4-acetamidobutanal@1.179-rp	4-acetamidobutanal	129.079	1.179	C6H11NO2	389692	Metabolic pathways;Biosynthesis of secondary metabolites;Biosynthesis of plant secondary metabolites;Other	rp
171	FAUX	4-guanidinobutanal@1.105-rp	4-guanidinobutanal	129.091	1.105	C5H11N3O	543	Metabolic pathways;Other	rp
172	FAUX	Metformin@1.025-rp	Metformin	129.102	1.025	C4H11N5	3949	Bile secretion;Other	rp
173	FAUX	N,N-Diisopropylethylamine(DIPEA)@27.807-rp	N,N-Diisopropylethylamine(DIPEA)	129.152	27.807	C8H19N	#N/A	#N/A	rp
174	FAUX	129.51882@1.014-rp	#N/A	129.519	1.014	#N/A	#N/A	#N/A	rp
175	FAUX	1-oxa-2-oxo-3-hydroxycycloheptane@3.191-rp	1-oxa-2-oxo-3-hydroxycycloheptane	130.063	3.191	C6H10O3	#N/A	Metabolic pathways;Biosynthesis of secondary metabolites;Microbial metabolism in diverse environments;Biosynthesis of amino acids;2-Oxocarboxylic acid metabolism;Degradation of aromatic compounds;Other	rp
176	FAUX	1-oxa-2-oxo-3-hydroxycycloheptane@3.592-rp	1-oxa-2-oxo-3-hydroxycycloheptane	130.063	3.592	C6H10O3	#N/A	Metabolic pathways;Biosynthesis of secondary metabolites;Microbial metabolism in diverse environments;Biosynthesis of amino acids;2-Oxocarboxylic acid metabolism;Degradation of aromatic compounds;Other	rp
177	FAUX	(E)-Phenyldiazenecarbonitrile@26.725-rp	(E)-Phenyldiazenecarbonitrile	131.048	26.725	C7H5N3	10806712	#N/A	rp
178	FAUX	(E)-Phenyldiazenecarbonitrile@26.241-rp	(E)-Phenyldiazenecarbonitrile	131.048	26.241	C7H5N3	10806712	#N/A	rp
179	FAUX	Pyrido[2,3-b]pyrazine@18.067-rp	Pyrido[2,3-b]pyrazine	131.048	18.067	C7H5N3	60901	#N/A	rp
180	FAUX	(E)-Phenyldiazenecarbonitrile@27.371-rp	(E)-Phenyldiazenecarbonitrile	131.048	27.371	C7H5N3	10806712	#N/A	rp
181	FAUX	1,2,3-Benzotriazine@24.682-rp	1,2,3-Benzotriazine	131.048	24.682	C7H5N3	9194081	#N/A	rp
182	FAUX	1,2,3-Benzotriazine@26.505-rp	1,2,3-Benzotriazine	131.048	26.505	C7H5N3	9194081	#N/A	rp
183	FAUX	(E)-Phenyldiazenecarbonitrile@27.056-rp	(E)-Phenyldiazenecarbonitrile	131.048	27.056	C7H5N3	10806712	#N/A	rp
184	FAUX	1,2,3-Benzotriazine@19.455-rp	1,2,3-Benzotriazine	131.048	19.455	C7H5N3	9194081	#N/A	rp
185	FAUX	2-amino-4-oxopentanoicacid@1.016-rp	2-amino-4-oxopentanoicacid	131.058	1.016	C5H9NO3	#N/A	Metabolic pathways;Biosynthesis of secondary metabolites;Microbial metabolism in diverse environments;Biosynthesis of plant secondary metabolites;Biosynthesis of amino acids;ABC transporters;Other	rp
186	FAUX	Creatine@1.037-rp	Creatine	131.07	1.037	C4H9N3O2	566	Metabolic pathways;Other	rp
187	FAUX	Isoleucine@1.276-rp	Isoleucine	131.095	1.276	C6H13NO2	#N/A	Metabolic pathways;Biosynthesis of secondary metabolites;Microbial metabolism in diverse environments;Biosynthesis of plant secondary metabolites;Biosynthesis of amino acids;2-Oxocarboxylic acid metabolism;ABC transporters;Protein digestion and absorption;Central carbon metabolism in cancer;Aminoacyl-tRNA biosynthesis;Other	rp
188	FAUX	3-Methylsulfolene@1.19-rp	3-Methylsulfolene	132.025	1.19	C5H8O2S	64103	#N/A	rp
189	FAUX	2-acetolacticacid@0.999-rp	2-acetolacticacid	132.042	0.999	C5H8O4	#N/A	Metabolic pathways;Biosynthesis of secondary metabolites;Microbial metabolism in diverse environments;Biosynthesis of amino acids;2-Oxocarboxylic acid metabolism;Degradation of aromatic compounds;Phenylalanine metabolism;Other	rp
190	FAUX	Pteridine@21.147-rp	Pteridine	132.044	21.147	C6H4N4	1014	#N/A	rp
191	FAUX	Tricyanoaminopropene@22.425-rp	Tricyanoaminopropene	132.044	22.425	C6H4N4	12787	#N/A	rp
192	FAUX	Tricyanoaminopropene@25.844-rp	Tricyanoaminopropene	132.044	25.844	C6H4N4	12787	#N/A	rp
193	FAUX	Pyrido(3,4-e)-1,2,4-triazine@25.203-rp	Pyrido(3,4-e)-1,2,4-triazine	132.044	25.203	C6H4N4	450696	#N/A	rp
194	FAUX	Benzotetrazine@26.284-rp	Benzotetrazine	132.044	26.284	C6H4N4	11269726	#N/A	rp
195	FAUX	Pyrido(3,4-e)-1,2,4-triazine@23.774-rp	Pyrido(3,4-e)-1,2,4-triazine	132.044	23.774	C6H4N4	450696	#N/A	rp
196	FAUX	3-Amino-1-propene-1,1,3-tricarbonitrile@24.918-rp	3-Amino-1-propene-1,1,3-tricarbonitrile	132.044	24.918	C6H4N4	2008115	#N/A	rp
197	FAUX	1,6-Dihydro-2,3-pyrazinedicarbonitrile@25.629-rp	1,6-Dihydro-2,3-pyrazinedicarbonitrile	132.044	25.629	C6H4N4	27025527	#N/A	rp
198	FAUX	1,6-Dihydro-2,3-pyrazinedicarbonitrile@25.989-rp	1,6-Dihydro-2,3-pyrazinedicarbonitrile	132.044	25.989	C6H4N4	27025527	#N/A	rp
199	FAUX	Pyrido(3,4-e)-1,2,4-triazine@26.449-rp	Pyrido(3,4-e)-1,2,4-triazine	132.044	26.449	C6H4N4	450696	#N/A	rp
200	FAUX	Benzotetrazine@26.851-rp	Benzotetrazine	132.044	26.851	C6H4N4	11269726	#N/A	rp
201	FAUX	1,6-Dihydro-2,3-pyrazinedicarbonitrile@27.293-rp	1,6-Dihydro-2,3-pyrazinedicarbonitrile	132.044	27.293	C6H4N4	27025527	#N/A	rp
202	FAUX	Tricyanoaminopropene@27.672-rp	Tricyanoaminopropene	132.044	27.672	C6H4N4	12787	#N/A	rp
203	FAUX	Tricyanoaminopropene@24.498-rp	Tricyanoaminopropene	132.044	24.498	C6H4N4	12787	#N/A	rp
204	FAUX	Tricyanoaminopropene@27.504-rp	Tricyanoaminopropene	132.044	27.504	C6H4N4	12787	#N/A	rp
205	FAUX	Pyrido(3,4-e)-1,2,4-triazine@24.314-rp	Pyrido(3,4-e)-1,2,4-triazine	132.044	24.314	C6H4N4	450696	#N/A	rp
206	FAUX	Pyrido(3,4-e)-1,2,4-triazine@26.587-rp	Pyrido(3,4-e)-1,2,4-triazine	132.044	26.587	C6H4N4	450696	#N/A	rp
207	FAUX	1,6-Dihydro-2,3-pyrazinedicarbonitrile@25.428-rp	1,6-Dihydro-2,3-pyrazinedicarbonitrile	132.044	25.428	C6H4N4	27025527	#N/A	rp
208	FAUX	3-ureidopropionicacid@0.986-rp	3-ureidopropionicacid	132.054	0.986	C4H8N2O3	#N/A	Metabolic pathways;Biosynthesis of secondary metabolites;Biosynthesis of plant secondary metabolites;Biosynthesis of amino acids;Protein digestion and absorption;Central carbon metabolism in cancer;Aminoacyl-tRNA biosynthesis;Other	rp
209	FAUX	132.92321@27.834-rp	#N/A	132.923	27.834	#N/A	#N/A	#N/A	rp
210	FAUX	Asparticacid@1-rp	Asparticacid	133.038	1	C4H7NO4	#N/A	Metabolic pathways;Biosynthesis of secondary metabolites;Microbial metabolism in diverse environments;Biosynthesis of plant secondary metabolites;Biosynthesis of amino acids;2-Oxocarboxylic acid metabolism;ABC transporters;Protein digestion and absorption;Central carbon metabolism in cancer;Aminoacyl-tRNA biosynthesis;Other	rp
211	FAUX	133.1016@1.279-rp	#N/A	133.102	1.279	C6H16NP	#N/A	#N/A	rp
212	FAUX	133.9958@1.272-rp	#N/A	133.996	1.272	C2H2N2O5	#N/A	#N/A	rp
213	FAUX	2,2',2''-Nitrilotriacetonitrile@25.355-rp	2,2',2''-Nitrilotriacetonitrile	134.059	25.355	C6H6N4	73778	#N/A	rp
214	FAUX	ABT@27.435-rp	ABT	134.059	27.435	C6H6N4	1326	#N/A	rp
215	FAUX	2,2',2''-Nitrilotriacetonitrile@25.448-rp	2,2',2''-Nitrilotriacetonitrile	134.059	25.448	C6H6N4	73778	#N/A	rp
216	FAUX	ABT@26.01-rp	ABT	134.059	26.01	C6H6N4	1326	#N/A	rp
217	FAUX	ABT@26.35-rp	ABT	134.059	26.35	C6H6N4	1326	#N/A	rp
218	FAUX	ABT@26.823-rp	ABT	134.059	26.823	C6H6N4	1326	#N/A	rp
219	FAUX	2-Azidoaniline@24.957-rp	2-Azidoaniline	134.059	24.957	C6H6N4	9063220	#N/A	rp
220	FAUX	ABT@27.688-rp	ABT	134.059	27.688	C6H6N4	1326	#N/A	rp
221	FAUX	4-Azidoaniline@24.406-rp	4-Azidoaniline	134.059	24.406	C6H6N4	76384	#N/A	rp
222	FAUX	2,2',2''-Nitrilotriacetonitrile@25.725-rp	2,2',2''-Nitrilotriacetonitrile	134.059	25.725	C6H6N4	73778	#N/A	rp
223	FAUX	ABT@27.121-rp	ABT	134.059	27.121	C6H6N4	1326	#N/A	rp
224	FAUX	ABT@25.841-rp	ABT	134.059	25.841	C6H6N4	1326	#N/A	rp
225	FAUX	3-Methyl-3H-purine@25.097-rp	3-Methyl-3H-purine	134.059	25.097	C6H6N4	10191906	#N/A	rp
226	FAUX	135.04125@0.976-rp	#N/A	135.041	0.976	#N/A	#N/A	#N/A	rp
227	FAUX	1,6-Dihydro-7H-pyrrolo[2,3-d]pyridazin-7-one@27.27-rp	1,6-Dihydro-7H-pyrrolo[2,3-d]pyridazin-7-one	135.043	27.27	C6H5N3O	13956271	#N/A	rp
228	FAUX	1,5-Dihydro-4H-imidazo[4,5-c]pyridin-4-one@24.03-rp	1,5-Dihydro-4H-imidazo[4,5-c]pyridin-4-one	135.043	24.03	C6H5N3O	206456	#N/A	rp
229	FAUX	1,6-Dihydro-7H-pyrrolo[2,3-d]pyridazin-7-one@25.981-rp	1,6-Dihydro-7H-pyrrolo[2,3-d]pyridazin-7-one	135.043	25.981	C6H5N3O	13956271	#N/A	rp
230	FAUX	3,N(4)-ethenocytosine@26.94-rp	3,N(4)-ethenocytosine	135.043	26.94	C6H5N3O	10688250	#N/A	rp
231	FAUX	1,6-Dihydro-7H-pyrrolo[2,3-d]pyridazin-7-one@27.463-rp	1,6-Dihydro-7H-pyrrolo[2,3-d]pyridazin-7-one	135.043	27.463	C6H5N3O	13956271	#N/A	rp
232	FAUX	1,5-Dihydro-4H-imidazo[4,5-c]pyridin-4-one@23.472-rp	1,5-Dihydro-4H-imidazo[4,5-c]pyridin-4-one	135.043	23.472	C6H5N3O	206456	#N/A	rp
233	FAUX	4-Amino-5-ethynyl-2(1H)-pyrimidinone@24.998-rp	4-Amino-5-ethynyl-2(1H)-pyrimidinone	135.043	24.998	C6H5N3O	11206039	#N/A	rp
234	FAUX	3,N(4)-ethenocytosine@26.382-rp	3,N(4)-ethenocytosine	135.043	26.382	C6H5N3O	10688250	#N/A	rp
235	FAUX	1,6-Dihydro-7H-pyrrolo[2,3-d]pyridazin-7-one@27.685-rp	1,6-Dihydro-7H-pyrrolo[2,3-d]pyridazin-7-one	135.043	27.685	C6H5N3O	13956271	#N/A	rp
236	FAUX	1,6-Dihydro-7H-pyrrolo[2,3-d]pyridazin-7-one@25.309-rp	1,6-Dihydro-7H-pyrrolo[2,3-d]pyridazin-7-one	135.043	25.309	C6H5N3O	13956271	#N/A	rp
237	FAUX	1,6-Dihydro-7H-pyrrolo[2,3-d]pyridazin-7-one@26.105-rp	1,6-Dihydro-7H-pyrrolo[2,3-d]pyridazin-7-one	135.043	26.105	C6H5N3O	13956271	#N/A	rp
238	FAUX	1,6-Dihydro-7H-pyrrolo[2,3-d]pyridazin-7-one@24.484-rp	1,6-Dihydro-7H-pyrrolo[2,3-d]pyridazin-7-one	135.043	24.484	C6H5N3O	13956271	#N/A	rp
239	FAUX	1,6-Dihydro-7H-pyrrolo[2,3-d]pyridazin-7-one@25.816-rp	1,6-Dihydro-7H-pyrrolo[2,3-d]pyridazin-7-one	135.043	25.816	C6H5N3O	13956271	#N/A	rp
240	FAUX	1,6-Dihydro-7H-pyrrolo[2,3-d]pyridazin-7-one@24.223-rp	1,6-Dihydro-7H-pyrrolo[2,3-d]pyridazin-7-one	135.043	24.223	C6H5N3O	13956271	#N/A	rp
241	FAUX	4-Amino-5-ethynyl-2(1H)-pyrimidinone@26.601-rp	4-Amino-5-ethynyl-2(1H)-pyrimidinone	135.043	26.601	C6H5N3O	11206039	#N/A	rp
242	FAUX	N-Benzylformamide@1.399-rp	N-Benzylformamide	135.069	1.399	C8H9NO	72839	Metabolic pathways;Biosynthesis of secondary metabolites;Microbial metabolism in diverse environments;2-Oxocarboxylic acid metabolism;Phenylalanine metabolism;Other	rp
243	FAUX	135.90204@1.089-rp	#N/A	135.902	1.089	#N/A	#N/A	#N/A	rp
244	FAUX	135.93329@0.915-rp	#N/A	135.933	0.915	#N/A	#N/A	#N/A	rp
245	FAUX	136.02265@0.798-rp	#N/A	136.023	0.798	C3H9N2PS	#N/A	#N/A	rp
246	FAUX	Erythronicacid@1.037-rp	Erythronicacid	136.037	1.037	C4H8O5	#N/A	Metabolic pathways;Other	rp
247	FAUX	Hypoxanthine@2.265-rp	Hypoxanthine	136.039	2.265	C5H4N4O	#N/A	Metabolic pathways;Other	rp
248	FAUX	1-methylnicotinamide@1.007-rp	1-methylnicotinamide	136.064	1.007	C7H8N2O	#N/A	#N/A	rp
249	FAUX	2-pyridylaceticacid@1.198-rp	2-pyridylaceticacid	137.048	1.198	C7H7NO2	#N/A	Metabolic pathways;Biosynthesis of secondary metabolites;Microbial metabolism in diverse environments;Biosynthesis of plant secondary metabolites;Biosynthesis of amino acids;Degradation of aromatic compounds;Biosynthesis of alkaloids derived from shikimate pathway;Other	rp
250	FAUX	Isoniazid@25.141-rp	Isoniazid	137.059	25.141	C6H7N3O	3635	Other	rp
251	FAUX	Isoniazid@26.029-rp	Isoniazid	137.059	26.029	C6H7N3O	3635	Other	rp
252	FAUX	Isoniazid@24.61-rp	Isoniazid	137.059	24.61	C6H7N3O	3635	Other	rp
253	FAUX	Isoniazid@25.692-rp	Isoniazid	137.059	25.692	C6H7N3O	3635	Other	rp
254	FAUX	Isoniazid@24.313-rp	Isoniazid	137.059	24.313	C6H7N3O	3635	Other	rp
255	FAUX	2-aminonicotinicacid@1.295-rp	2-aminonicotinicacid	138.043	1.295	C6H6N2O2	#N/A	Metabolic pathways;Other	rp
256	FAUX	138.52406@1.267-rp	#N/A	138.524	1.267	#N/A	#N/A	#N/A	rp
257	FAUX	138.52414@1.009-rp	#N/A	138.524	1.009	#N/A	#N/A	#N/A	rp
258	FAUX	139.0611@27.902-rp	#N/A	139.061	27.902	C3H5N7	#N/A	#N/A	rp
259	FAUX	139.06117@1.054-rp	#N/A	139.061	1.054	#N/A	#N/A	#N/A	rp
260	FAUX	139.53194@1.018-rp	#N/A	139.532	1.018	#N/A	#N/A	#N/A	rp
261	FAUX	139.94415@28.157-rp	#N/A	139.944	28.157	#N/A	#N/A	#N/A	rp
262	FAUX	2,4,5-trihydroxytoluene@19.689-rp	2,4,5-trihydroxytoluene	140.048	19.689	C7H8O3	63923	Microbial metabolism in diverse environments;Other	rp
263	FAUX	140.99093@27.99-rp	#N/A	140.991	27.99	CH3NO7	#N/A	#N/A	rp
264	FAUX	141.02804@0.8-rp	#N/A	141.028	0.8	#N/A	#N/A	#N/A	rp
265	FAUX	141.03267@26.205-rp	#N/A	141.033	26.205	C8H3N3	#N/A	#N/A	rp
266	FAUX	141.03267@27.225-rp	#N/A	141.033	27.225	C8H3N3	#N/A	#N/A	rp
267	FAUX	142.01213@0.799-rp	#N/A	142.012	0.799	#N/A	#N/A	#N/A	rp
268	FAUX	142.02415@0.899-rp	#N/A	142.024	0.899	#N/A	#N/A	#N/A	rp
269	FAUX	142.02882@0.799-rp	#N/A	142.029	0.799	#N/A	#N/A	#N/A	rp
270	FAUX	Ectoine@2.019-rp	Ectoine	142.075	2.019	C6H10N2O2	670	Metabolic pathways;Microbial metabolism in diverse environments;Other	rp
271	FAUX	142.94369@27.913-rp	#N/A	142.944	27.913	#N/A	#N/A	#N/A	rp
272	FAUX	143.02556@0.799-rp	#N/A	143.026	0.799	C4H6N3OP	#N/A	#N/A	rp
273	FAUX	472437@1.026-rp	472437	143.059	1.026	C6H9NO3	19974018	#N/A	rp
274	FAUX	1-naphthylamine@2.911-rp	1-naphthylamine	143.074	2.911	C10H9N	#N/A	Other	rp
275	FAUX	DL-Stachydrine@1.209-rp	DL-Stachydrine	143.095	1.209	C7H13NO2	#N/A	ABC transporters	rp
276	FAUX	144.02246@1.632-rp	#N/A	144.022	1.632	C2H4N6S	#N/A	#N/A	rp
277	FAUX	2-methyleneglutaricacid@1.025-rp	2-methyleneglutaricacid	144.043	1.025	C6H8O4	85862	Microbial metabolism in diverse environments;Other	rp
278	FAUX	2-Amino-3,5-pyridinedicarbonitrile@27.482-rp	2-Amino-3,5-pyridinedicarbonitrile	144.044	27.482	C7H4N4	261165	#N/A	rp
279	FAUX	2-Amino-3,5-pyridinedicarbonitrile@26.037-rp	2-Amino-3,5-pyridinedicarbonitrile	144.044	26.037	C7H4N4	261165	#N/A	rp
280	FAUX	2-Amino-3,5-pyridinedicarbonitrile@26.22-rp	2-Amino-3,5-pyridinedicarbonitrile	144.044	26.22	C7H4N4	261165	#N/A	rp
281	FAUX	2-Amino-3,5-pyridinedicarbonitrile@26.52-rp	2-Amino-3,5-pyridinedicarbonitrile	144.044	26.52	C7H4N4	261165	#N/A	rp
282	FAUX	4-pentynylbenzene@20.06-rp	4-pentynylbenzene	144.094	20.06	C11H12	67151	#N/A	rp
283	FAUX	Caprylicacid@12.84-rp	Caprylicacid	144.115	12.84	C8H16O2	#N/A	Metabolic pathways;Biosynthesis of plant secondary metabolites;Bile secretion;Other	rp
284	FAUX	Caprylicacid@13.413-rp	Caprylicacid	144.115	13.413	C8H16O2	#N/A	Metabolic pathways;Biosynthesis of plant secondary metabolites;Bile secretion;Other	rp
285	FAUX	3-Methyl-4-nitro-furazan2-oxide@27.859-rp	3-Methyl-4-nitro-furazan2-oxide	145.012	27.859	C3H3N3O4	36108	#N/A	rp
286	FAUX	8-hydroxyquinoline@2.907-rp	8-hydroxyquinoline	145.053	2.907	C9H7NO	#N/A	#N/A	rp
287	FAUX	3-amino-4-methylhexanoicacid@1.044-rp	3-amino-4-methylhexanoicacid	145.111	1.044	C7H15NO2	#N/A	#N/A	rp
288	FAUX	1-Bromo-2-pentyne@28.127-rp	1-Bromo-2-pentyne	145.973	28.127	C5H7Br	77021	#N/A	rp
289	FAUX	2-oxoglutaricacid@1.339-rp	2-oxoglutaricacid	146.022	1.339	C5H6O5	#N/A	Metabolic pathways;Biosynthesis of secondary metabolites;Microbial metabolism in diverse environments;Biosynthesis of plant secondary metabolites;Bile secretion;Biosynthesis of amino acids;2-Oxocarboxylic acid metabolism;Central carbon metabolism in cancer;Biosynthesis of alkaloids derived from shikimate pathway;Other	rp
290	FAUX	2,2-dimethylsuccinicacid@1.013-rp	2,2-dimethylsuccinicacid	146.058	1.013	C6H10O4	#N/A	Metabolic pathways;Biosynthesis of secondary metabolites;Microbial metabolism in diverse environments;Biosynthesis of amino acids;2-Oxocarboxylic acid metabolism;Degradation of aromatic compounds;Other	rp
291	FAUX	pyridyl-triazole@27.221-rp	pyridyl-triazole	146.059	27.221	C7H6N4	10713830	#N/A	rp
292	FAUX	2-(1H-Imidazol-2-yl)pyrimidine@27.618-rp	2-(1H-Imidazol-2-yl)pyrimidine	146.059	27.618	C7H6N4	11283163	#N/A	rp
293	FAUX	2-(1H-Imidazol-2-yl)pyrimidine@26.889-rp	2-(1H-Imidazol-2-yl)pyrimidine	146.059	26.889	C7H6N4	11283163	#N/A	rp
294	FAUX	pyridyl-triazole@24.937-rp	pyridyl-triazole	146.059	24.937	C7H6N4	10713830	#N/A	rp
295	FAUX	2-(1H-Imidazol-2-yl)pyrimidine@25.756-rp	2-(1H-Imidazol-2-yl)pyrimidine	146.059	25.756	C7H6N4	11283163	#N/A	rp
296	FAUX	2-(1H-Imidazol-2-yl)pyrimidine@26.3-rp	2-(1H-Imidazol-2-yl)pyrimidine	146.059	26.3	C7H6N4	11283163	#N/A	rp
297	FAUX	pyridyl-triazole@25.334-rp	pyridyl-triazole	146.059	25.334	C7H6N4	10713830	#N/A	rp
298	FAUX	2-(1H-Imidazol-2-yl)pyrimidine@26.054-rp	2-(1H-Imidazol-2-yl)pyrimidine	146.059	26.054	C7H6N4	11283163	#N/A	rp
299	FAUX	2-(1H-Imidazol-2-yl)pyrimidine@26.645-rp	2-(1H-Imidazol-2-yl)pyrimidine	146.059	26.645	C7H6N4	11283163	#N/A	rp
300	FAUX	2-(1H-Imidazol-2-yl)pyrimidine@24.544-rp	2-(1H-Imidazol-2-yl)pyrimidine	146.059	24.544	C7H6N4	11283163	#N/A	rp
301	FAUX	2-(1H-Imidazol-2-yl)pyrimidine@27.378-rp	2-(1H-Imidazol-2-yl)pyrimidine	146.059	27.378	C7H6N4	11283163	#N/A	rp
302	FAUX	DL-Glutamine@1-rp	DL-Glutamine	146.069	1	C5H10N2O3	718	Metabolic pathways;Microbial metabolism in diverse environments;Biosynthesis of plant secondary metabolites;Biosynthesis of amino acids;ABC transporters;Protein digestion and absorption;Central carbon metabolism in cancer;Aminoacyl-tRNA biosynthesis;Other	rp
303	FAUX	3,5-diaminohexanoicacid@0.864-rp	3,5-diaminohexanoicacid	146.106	0.864	C6H14N2O2	#N/A	Metabolic pathways;Biosynthesis of secondary metabolites;Microbial metabolism in diverse environments;Biosynthesis of plant secondary metabolites;Biosynthesis of amino acids;2-Oxocarboxylic acid metabolism;ABC transporters;Protein digestion and absorption;Aminoacyl-tRNA biosynthesis;Other	rp
304	FAUX	146.99709@0.967-rp	#N/A	146.997	0.967	#N/A	#N/A	#N/A	rp
305	FAUX	L-Glutamicacid@1.005-rp	L-Glutamicacid	147.053	1.005	C5H9NO4	#N/A	Metabolic pathways;Biosynthesis of secondary metabolites;Microbial metabolism in diverse environments;Biosynthesis of plant secondary metabolites;Biosynthesis of amino acids;2-Oxocarboxylic acid metabolism;ABC transporters;Protein digestion and absorption;Central carbon metabolism in cancer;Aminoacyl-tRNA biosynthesis;Other	rp
306	FAUX	147.52944@1.017-rp	#N/A	147.529	1.017	#N/A	#N/A	#N/A	rp
307	FAUX	147.99037@1.242-rp	#N/A	147.99	1.242	CHClN6O	#N/A	#N/A	rp
308	FAUX	Diimidotricarbonicacid@1.51-rp	Diimidotricarbonicacid	148.012	1.51	C3H4N2O5	28715253	Metabolic pathways;Microbial metabolism in diverse environments;Other	rp
309	FAUX	Phthalicanhydride@23.038-rp	Phthalicanhydride	148.016	23.038	C8H4O3	6552	#N/A	rp
310	FAUX	3-hydroxy-1-indanone@1.826-rp	3-hydroxy-1-indanone	148.053	1.826	C9H8O2	#N/A	Metabolic pathways;Biosynthesis of secondary metabolites;Microbial metabolism in diverse environments;Biosynthesis of plant secondary metabolites;Degradation of aromatic compounds;Biosynthesis of alkaloids derived from shikimate pathway;Ubiquinone and other terpenoid-quinone biosynthesis;Phenylalanine metabolism;Other	rp
311	FAUX	2-Hydrazino-1H-benzimidazole@27.695-rp	2-Hydrazino-1H-benzimidazole	148.075	27.695	C7H8N4	86467	#N/A	rp
312	FAUX	149.00692@0.97-rp	#N/A	149.007	0.97	C2H3N3O5	#N/A	#N/A	rp
313	FAUX	Methionine@1.195-rp	Methionine	149.051	1.195	C5H11NO2S	#N/A	Metabolic pathways;Biosynthesis of secondary metabolites;Biosynthesis of plant secondary metabolites;Biosynthesis of amino acids;2-Oxocarboxylic acid metabolism;ABC transporters;Protein digestion and absorption;Central carbon metabolism in cancer;Aminoacyl-tRNA biosynthesis;Other	rp
314	FAUX	3609304@24.958-rp	3609304	149.059	24.958	C7H7N3O	67559	#N/A	rp
315	FAUX	3609304@25.181-rp	3609304	149.059	25.181	C7H7N3O	67559	#N/A	rp
316	FAUX	2-Amino-1H-benzimidazol-5-ol@24.576-rp	2-Amino-1H-benzimidazol-5-ol	149.059	24.576	C7H7N3O	142787	#N/A	rp
317	FAUX	2-Amino-1H-benzimidazol-5-ol@27.718-rp	2-Amino-1H-benzimidazol-5-ol	149.059	27.718	C7H7N3O	142787	#N/A	rp
318	FAUX	2-Amino-1H-benzimidazol-5-ol@24.068-rp	2-Amino-1H-benzimidazol-5-ol	149.059	24.068	C7H7N3O	142787	#N/A	rp
319	FAUX	2-Amino-1H-benzimidazol-5-ol@21.569-rp	2-Amino-1H-benzimidazol-5-ol	149.059	21.569	C7H7N3O	142787	#N/A	rp
320	FAUX	3,4-Dihydropyrido[3,2-d]pyrimidin-2(1H)-one@22.861-rp	3,4-Dihydropyrido[3,2-d]pyrimidin-2(1H)-one	149.059	22.861	C7H7N3O	15699183	#N/A	rp
321	FAUX	3,7-dideazaguanine@23.738-rp	3,7-dideazaguanine	149.059	23.738	C7H7N3O	90895	#N/A	rp
322	FAUX	3609304@23.473-rp	3609304	149.059	23.473	C7H7N3O	67559	#N/A	rp
323	FAUX	2-Amino-1H-benzimidazol-5-ol@24.255-rp	2-Amino-1H-benzimidazol-5-ol	149.059	24.255	C7H7N3O	142787	#N/A	rp
324	FAUX	2-Hydrazinobenzoxazole@26.052-rp	2-Hydrazinobenzoxazole	149.059	26.052	C7H7N3O	268657	#N/A	rp
325	FAUX	2-carboxybenzaldehyde@1.009-rp	2-carboxybenzaldehyde	150.032	1.009	C8H6O3	#N/A	Metabolic pathways;Microbial metabolism in diverse environments;Phenylalanine metabolism;Other	rp
326	FAUX	150.04085@0.997-rp	#N/A	150.041	0.997	C3H2N8	#N/A	#N/A	rp
327	FAUX	1-methylhypoxanthine@25.961-rp	1-methylhypoxanthine	150.054	25.961	C6H6N4O	63930	#N/A	rp
328	FAUX	1-methylhypoxanthine@25.846-rp	1-methylhypoxanthine	150.054	25.846	C6H6N4O	63930	#N/A	rp
329	FAUX	1-methylhypoxanthine@25.502-rp	1-methylhypoxanthine	150.054	25.502	C6H6N4O	63930	#N/A	rp
330	FAUX	1-methylhypoxanthine@25.714-rp	1-methylhypoxanthine	150.054	25.714	C6H6N4O	63930	#N/A	rp
331	FAUX	1-methylhypoxanthine@24.685-rp	1-methylhypoxanthine	150.054	24.685	C6H6N4O	63930	#N/A	rp
332	FAUX	Uricacid@1.725-rp	Uricacid	151.002	1.725	C5H4N4O3	#N/A	#N/A	rp
333	FAUX	Benzothiazolone@18.523-rp	Benzothiazolone	151.009	18.523	C7H5NOS	13036	#N/A	rp
334	FAUX	Benzothiazolone@21.225-rp	Benzothiazolone	151.009	21.225	C7H5NOS	13036	#N/A	rp
335	FAUX	Benzothiazolone@19.161-rp	Benzothiazolone	151.009	19.161	C7H5NOS	13036	#N/A	rp
336	FAUX	Benzothiazolone@20.064-rp	Benzothiazolone	151.009	20.064	C7H5NOS	13036	#N/A	rp
337	FAUX	Benzothiazolone@20.728-rp	Benzothiazolone	151.009	20.728	C7H5NOS	13036	#N/A	rp
338	FAUX	Benzothiazolone@19.557-rp	Benzothiazolone	151.009	19.557	C7H5NOS	13036	#N/A	rp
339	FAUX	Benzothiazolone@9.703-rp	Benzothiazolone	151.009	9.703	C7H5NOS	13036	#N/A	rp
340	FAUX	151.01519@0.956-rp	#N/A	151.015	0.956	C2H6N3O3P	#N/A	#N/A	rp
341	FAUX	Guanine@3.063-rp	Guanine	151.05	3.063	C5H5N5O	744	Metabolic pathways;Other	rp
342	FAUX	Paracetamol@4.724-rp	Paracetamol	151.064	4.724	C8H9NO2	1906	Metabolic pathways;Biosynthesis of secondary metabolites;Microbial metabolism in diverse environments;Bile secretion;2-Oxocarboxylic acid metabolism;Biosynthesis of alkaloids derived from shikimate pathway;Other	rp
343	FAUX	Paracetamol@3.379-rp	Paracetamol	151.064	3.379	C8H9NO2	1906	Metabolic pathways;Biosynthesis of secondary metabolites;Microbial metabolism in diverse environments;Bile secretion;2-Oxocarboxylic acid metabolism;Biosynthesis of alkaloids derived from shikimate pathway;Other	rp
344	FAUX	151.89385@0.985-rp	#N/A	151.894	0.985	#N/A	#N/A	#N/A	rp
345	FAUX	thieno[3,2-d]pyrimidin-4-ol@28.658-rp	thieno[3,2-d]pyrimidin-4-ol	152.004	28.658	C6H4N2OS	2041352	#N/A	rp
346	FAUX	Xanthine@2.338-rp	Xanthine	152.034	2.338	C5H4N4O2	1151	Metabolic pathways;Biosynthesis of secondary metabolites;Microbial metabolism in diverse environments;Biosynthesis of plant secondary metabolites;Other	rp
347	FAUX	2-amino-4-nitrotoluene@3.392-rp	2-amino-4-nitrotoluene	152.059	3.392	C7H8N2O2	#N/A	Metabolic pathways;Microbial metabolism in diverse environments;Other	rp
348	FAUX	154.07224@0.885-rp	#N/A	154.072	0.885	C3H6N8	#N/A	#N/A	rp
349	FAUX	2,3-Dichloroisobutyrate@28.04-rp	2,3-Dichloroisobutyrate	154.967	28.04	C4H5Cl2O2	2339860	#N/A	rp
350	FAUX	Histidine@0.939-rp	Histidine	155.07	0.939	C6H9N3O2	#N/A	Metabolic pathways;Biosynthesis of secondary metabolites;Biosynthesis of plant secondary metabolites;Biosynthesis of amino acids;ABC transporters;Protein digestion and absorption;Central carbon metabolism in cancer;Aminoacyl-tRNA biosynthesis;Other	rp
351	FAUX	Histidine@0.873-rp	Histidine	155.07	0.873	C6H9N3O2	#N/A	Metabolic pathways;Biosynthesis of secondary metabolites;Biosynthesis of plant secondary metabolites;Biosynthesis of amino acids;ABC transporters;Protein digestion and absorption;Central carbon metabolism in cancer;Aminoacyl-tRNA biosynthesis;Other	rp
352	FAUX	2,5-Furandicarboxylicacid@19.314-rp	2,5-Furandicarboxylicacid	156.006	19.314	C6H4O5	69178	Microbial metabolism in diverse environments;Other	rp
353	FAUX	4-nonanolide@12.383-rp	4-nonanolide	156.115	12.383	C9H16O2	#N/A	Other	rp
354	FAUX	156.53063@1.024-rp	#N/A	156.531	1.024	#N/A	#N/A	#N/A	rp
355	FAUX	DA9380000@9.565-rp	DA9380000	157.02	9.565	C6H7NO2S	7092	#N/A	rp
356	FAUX	157.03891@25.738-rp	#N/A	157.039	25.738	C7H3N5	#N/A	#N/A	rp
357	FAUX	157.03891@26.478-rp	#N/A	157.039	26.478	C7H3N5	#N/A	#N/A	rp
358	FAUX	157.03897@26.254-rp	#N/A	157.039	26.254	C7H3N5	#N/A	#N/A	rp
359	FAUX	158.0008@1.063-rp	#N/A	158.001	1.063	C9H2O3	#N/A	#N/A	rp
360	FAUX	Benzenesulfonicacid@2.282-rp	Benzenesulfonicacid	158.004	2.282	C6H6O3S	7093	#N/A	rp
361	FAUX	158.01897@0.888-rp	#N/A	158.019	0.888	C2H2N6O3	#N/A	#N/A	rp
362	FAUX	1,2-Phenylenedicyanamide@26.235-rp	1,2-Phenylenedicyanamide	158.059	26.235	C8H6N4	59662806	#N/A	rp
363	FAUX	1,2-Phenylenedicyanamide@26.717-rp	1,2-Phenylenedicyanamide	158.059	26.717	C8H6N4	59662806	#N/A	rp
364	FAUX	1,2-Phenylenedicyanamide@25.677-rp	1,2-Phenylenedicyanamide	158.059	25.677	C8H6N4	59662806	#N/A	rp
365	FAUX	1H-imidazo[4,5-b]pyridine-2-acetonitrile@25.003-rp	1H-imidazo[4,5-b]pyridine-2-acetonitrile	158.059	25.003	C8H6N4	129748	#N/A	rp
366	FAUX	1H-imidazo[4,5-b]pyridine-2-acetonitrile@24.533-rp	1H-imidazo[4,5-b]pyridine-2-acetonitrile	158.059	24.533	C8H6N4	129748	#N/A	rp
367	FAUX	1H-imidazo[4,5-b]pyridine-2-acetonitrile@24.832-rp	1H-imidazo[4,5-b]pyridine-2-acetonitrile	158.059	24.832	C8H6N4	129748	#N/A	rp
368	FAUX	1,2-Phenylenedicyanamide@25.198-rp	1,2-Phenylenedicyanamide	158.059	25.198	C8H6N4	59662806	#N/A	rp
369	FAUX	1,2-Phenylenedicyanamide@26.477-rp	1,2-Phenylenedicyanamide	158.059	26.477	C8H6N4	59662806	#N/A	rp
370	FAUX	1H-imidazo[4,5-b]pyridine-2-acetonitrile@26.026-rp	1H-imidazo[4,5-b]pyridine-2-acetonitrile	158.059	26.026	C8H6N4	129748	#N/A	rp
371	FAUX	5-hydroxyectoine@1.017-rp	5-hydroxyectoine	158.07	1.017	C6H10N2O3	#N/A	Metabolic pathways;Microbial metabolism in diverse environments;Other	rp
372	FAUX	(1H-1,2,4-triazol-5-ylthio)aceticacid@2.257-rp	(1H-1,2,4-triazol-5-ylthio)aceticacid	159.01	2.257	C4H5N3O2S	561074	#N/A	rp
373	FAUX	9H-Imidazo[2,1-i]purine@26.499-rp	9H-Imidazo[2,1-i]purine	159.054	26.499	C7H5N5	11365528	#N/A	rp
374	FAUX	9H-Imidazo[2,1-i]purine@26.865-rp	9H-Imidazo[2,1-i]purine	159.054	26.865	C7H5N5	11365528	#N/A	rp
375	FAUX	6-methoxyquinoline@1.702-rp	6-methoxyquinoline	159.069	1.702	C10H9NO	#N/A	Metabolic pathways;Biosynthesis of secondary metabolites;Other	rp
376	FAUX	Valerylglycine@1.045-rp	Valerylglycine	159.09	1.045	C7H13NO3	#N/A	Metabolic pathways;Other	rp
377	FAUX	Acetyl-?-methylcholine@1.157-rp	Acetyl-?-methylcholine	159.126	1.157	C8H17NO2	#N/A	#N/A	rp
378	FAUX	Pregabalin@2.468-rp	Pregabalin	159.126	2.468	C8H17NO2	4589156	#N/A	rp
379	FAUX	159.94637@27.913-rp	#N/A	159.946	27.913	#N/A	#N/A	#N/A	rp
380	FAUX	8-Quinolinethiolate@0.799-rp	8-Quinolinethiolate	160.023	0.799	C9H6NS	13775620	#N/A	rp
381	FAUX	3314@1.062-rp	3314	160.034	1.062	C10H8S	6791	#N/A	rp
382	FAUX	hydralazine@24.643-rp	hydralazine	160.075	24.643	C8H8N4	3511	#N/A	rp
383	FAUX	hydralazine@25.96-rp	hydralazine	160.075	25.96	C8H8N4	3511	#N/A	rp
384	FAUX	1-Benzosuberone@14.266-rp	1-Benzosuberone	160.089	14.266	C11H12O	63195	#N/A	rp
385	FAUX	fenamole@25.914-rp	fenamole	161.07	25.914	C7H7N5	20339	#N/A	rp
386	FAUX	L(-)-Carnitine@0.995-rp	L(-)-Carnitine	161.106	0.995	C7H15NO3	#N/A	Bile secretion;Other	rp
387	FAUX	2,3-dimethylmalicacid@1.039-rp	2,3-dimethylmalicacid	162.053	1.039	C6H10O5	#N/A	Metabolic pathways;Biosynthesis of secondary metabolites;Microbial metabolism in diverse environments;Other	rp
388	FAUX	Carbonyldiimidazole@25.27-rp	Carbonyldiimidazole	162.054	25.27	C7H6N4O	61561	#N/A	rp
389	FAUX	Carbonyldiimidazole@25.032-rp	Carbonyldiimidazole	162.054	25.032	C7H6N4O	61561	#N/A	rp
390	FAUX	Carbonyldiimidazole@26.017-rp	Carbonyldiimidazole	162.054	26.017	C7H6N4O	61561	#N/A	rp
391	FAUX	Carbonyldiimidazole@25.488-rp	Carbonyldiimidazole	162.054	25.488	C7H6N4O	61561	#N/A	rp
392	FAUX	Carbonyldiimidazole@26.437-rp	Carbonyldiimidazole	162.054	26.437	C7H6N4O	61561	#N/A	rp
393	FAUX	Carbonyldiimidazole@24.62-rp	Carbonyldiimidazole	162.054	24.62	C7H6N4O	61561	#N/A	rp
394	FAUX	Carbonyldiimidazole@25.847-rp	Carbonyldiimidazole	162.054	25.847	C7H6N4O	61561	#N/A	rp
395	FAUX	Carbonyldiimidazole@27.701-rp	Carbonyldiimidazole	162.054	27.701	C7H6N4O	61561	#N/A	rp
396	FAUX	2-benzylidenehydrazine-1-carboximidamide@27.27-rp	2-benzylidenehydrazine-1-carboximidamide	162.091	27.27	C8H10N4	7842757	#N/A	rp
397	FAUX	Valerophenone@12.246-rp	Valerophenone	162.105	12.246	C11H14O	59482	Metabolic pathways;Biosynthesis of secondary metabolites;Ubiquinone and other terpenoid-quinone biosynthesis	rp
398	FAUX	Valerophenone@18.27-rp	Valerophenone	162.105	18.27	C11H14O	59482	Metabolic pathways;Biosynthesis of secondary metabolites;Ubiquinone and other terpenoid-quinone biosynthesis	rp
399	FAUX	162.96161@0.784-rp	#N/A	162.962	0.784	C2H4N3P3	#N/A	#N/A	rp
400	FAUX	Ureidoserine@27.961-rp	Ureidoserine	163.06	27.961	C4H9N3O4	#N/A	Metabolic pathways;Biosynthesis of secondary metabolites;Other	rp
401	FAUX	(4-Diazoniophenyl)(trimethyl)ammonium@0.994-rp	(4-Diazoniophenyl)(trimethyl)ammonium	163.109	0.994	C9H13N3	388887	#N/A	rp
402	FAUX	TRIS(HYDROXYETHYL)AMINOMETHANE@0.939-rp	TRIS(HYDROXYETHYL)AMINOMETHANE	163.121	0.939	C7H17NO3	394944	#N/A	rp
403	FAUX	1-Nitro-2-(2-nitroethoxy)ethane@28.224-rp	1-Nitro-2-(2-nitroethoxy)ethane	164.044	28.224	C4H8N2O5	299751	#N/A	rp
404	FAUX	2-Hydroxycinnamicacid@1.4-rp	2-Hydroxycinnamicacid	164.048	1.4	C9H8O3	#N/A	Metabolic pathways;Biosynthesis of secondary metabolites;Microbial metabolism in diverse environments;Biosynthesis of plant secondary metabolites;Biosynthesis of amino acids;2-Oxocarboxylic acid metabolism;Degradation of aromatic compounds;Ubiquinone and other terpenoid-quinone biosynthesis;Phenylalanine metabolism;Other	rp
405	FAUX	164.05661@2.02-rp	#N/A	164.057	2.02	C4H4N8	#N/A	#N/A	rp
406	FAUX	N-Carbamimidoylnicotinamide@26.361-rp	N-Carbamimidoylnicotinamide	164.07	26.361	C7H8N4O	15923400	#N/A	rp
407	FAUX	N-Carbamimidoylnicotinamide@22.42-rp	N-Carbamimidoylnicotinamide	164.07	22.42	C7H8N4O	15923400	#N/A	rp
408	FAUX	9-Ethyl-3,9-dihydro-6H-purin-6-one@25.575-rp	9-Ethyl-3,9-dihydro-6H-purin-6-one	164.07	25.575	C7H8N4O	361578	#N/A	rp
409	FAUX	9-Ethyl-3,9-dihydro-6H-purin-6-one@25.305-rp	9-Ethyl-3,9-dihydro-6H-purin-6-one	164.07	25.305	C7H8N4O	361578	#N/A	rp
410	FAUX	9-Ethyl-3,9-dihydro-6H-purin-6-one@25.818-rp	9-Ethyl-3,9-dihydro-6H-purin-6-one	164.07	25.818	C7H8N4O	361578	#N/A	rp
411	FAUX	9-Ethyl-3,9-dihydro-6H-purin-6-one@27.395-rp	9-Ethyl-3,9-dihydro-6H-purin-6-one	164.07	27.395	C7H8N4O	361578	#N/A	rp
412	FAUX	N-Carbamimidoylnicotinamide@24.034-rp	N-Carbamimidoylnicotinamide	164.07	24.034	C7H8N4O	15923400	#N/A	rp
413	FAUX	9-Ethyl-3,9-dihydro-6H-purin-6-one@25.03-rp	9-Ethyl-3,9-dihydro-6H-purin-6-one	164.07	25.03	C7H8N4O	361578	#N/A	rp
414	FAUX	9-Ethyl-3,9-dihydro-6H-purin-6-one@25.694-rp	9-Ethyl-3,9-dihydro-6H-purin-6-one	164.07	25.694	C7H8N4O	361578	#N/A	rp
415	FAUX	N-Carbamimidoylnicotinamide@26.682-rp	N-Carbamimidoylnicotinamide	164.07	26.682	C7H8N4O	15923400	#N/A	rp
416	FAUX	9-Ethyl-3,9-dihydro-6H-purin-6-one@27.655-rp	9-Ethyl-3,9-dihydro-6H-purin-6-one	164.07	27.655	C7H8N4O	361578	#N/A	rp
417	FAUX	2-Amino-6-methyl-1,7-dihydro-4H-pyrrolo[2,3-d]pyrimidin-4-one@24.471-rp	2-Amino-6-methyl-1,7-dihydro-4H-pyrrolo[2,3-d]pyrimidin-4-one	164.07	24.471	C7H8N4O	288319	#N/A	rp
418	FAUX	9-Ethyl-3,9-dihydro-6H-purin-6-one@24.738-rp	9-Ethyl-3,9-dihydro-6H-purin-6-one	164.07	24.738	C7H8N4O	361578	#N/A	rp
419	FAUX	9-Ethyl-3,9-dihydro-6H-purin-6-one@25.979-rp	9-Ethyl-3,9-dihydro-6H-purin-6-one	164.07	25.979	C7H8N4O	361578	#N/A	rp
420	FAUX	2-methoxy-5-prop-1-enylphenol@11.768-rp	2-methoxy-5-prop-1-enylphenol	164.084	11.768	C10H12O2	#N/A	Metabolic pathways;Microbial metabolism in diverse environments;Degradation of aromatic compounds;Other	rp
421	FAUX	(E)-Azobis(isobutyronitrile)@19.493-rp	(E)-Azobis(isobutyronitrile)	164.106	19.493	C8H12N4	6299	#N/A	rp
422	FAUX	(E)-Azobis(isobutyronitrile)@19.221-rp	(E)-Azobis(isobutyronitrile)	164.106	19.221	C8H12N4	6299	#N/A	rp
423	FAUX	164.119@20.487-rp	#N/A	164.119	20.487	#N/A	#N/A	#N/A	rp
424	FAUX	164.95846@0.788-rp	#N/A	164.958	0.788	#N/A	#N/A	#N/A	rp
425	FAUX	165.04485@0.8-rp	#N/A	165.045	0.8	C7H8N3P	#N/A	Other	rp
426	FAUX	Methioninesulfoxide@1.008-rp	Methioninesulfoxide	165.046	1.008	C5H11NO3S	#N/A	Other	rp
427	FAUX	L-Phenylalanine@1.247-rp	L-Phenylalanine	165.077	1.247	C9H11NO2	#N/A	#N/A	rp
428	FAUX	L-Phenylalanine@2.05-rp	L-Phenylalanine	165.079	2.05	C9H11NO2	#N/A	Metabolic pathways;Biosynthesis of secondary metabolites;Biosynthesis of plant secondary metabolites;Biosynthesis of amino acids;2-Oxocarboxylic acid metabolism;ABC transporters;Protein digestion and absorption;Central carbon metabolism in cancer;Biosynthesis of alkaloids derived from shikimate pathway;Phenylalanine metabolism;Aminoacyl-tRNA biosynthesis;Other	rp
429	FAUX	L-Phenylalanine@1.833-rp	L-Phenylalanine	165.079	1.833	C9H11NO2	#N/A	Metabolic pathways;Biosynthesis of secondary metabolites;Biosynthesis of plant secondary metabolites;Biosynthesis of amino acids;2-Oxocarboxylic acid metabolism;ABC transporters;Protein digestion and absorption;Central carbon metabolism in cancer;Biosynthesis of alkaloids derived from shikimate pathway;Phenylalanine metabolism;Aminoacyl-tRNA biosynthesis;Other	rp
430	FAUX	165.53581@1.029-rp	#N/A	165.536	1.029	#N/A	#N/A	#N/A	rp
431	FAUX	166.04159@0.795-rp	#N/A	166.042	0.795	C6H7N4P	#N/A	#N/A	rp
432	FAUX	Arabinonicacid@1.022-rp	Arabinonicacid	166.048	1.022	C5H10O6	#N/A	Metabolic pathways;Other	rp
433	FAUX	166.95725@0.794-rp	#N/A	166.957	0.794	CH4N3OP3	#N/A	#N/A	rp
434	FAUX	2-Mercaptobenzothiazole@21.629-rp	2-Mercaptobenzothiazole	166.986	21.629	C7H5NS2	608157	#N/A	rp
435	FAUX	Uricacid@1.725-rp_435	Uricacid	168.029	1.725	C5H4N4O3	#N/A	Metabolic pathways;Microbial metabolism in diverse environments;Bile secretion;Other	rp
436	FAUX	1,2-dihydrophthalicacid@19.683-rp	1,2-dihydrophthalicacid	168.043	19.683	C8H8O4	81153	Metabolic pathways;Biosynthesis of secondary metabolites;Microbial metabolism in diverse environments;Degradation of aromatic compounds;Ubiquinone and other terpenoid-quinone biosynthesis;Phenylalanine metabolism;Other	rp
437	FAUX	168.05161@0.969-rp	#N/A	168.052	0.969	#N/A	#N/A	#N/A	rp
438	FAUX	168.08778@0.893-rp	#N/A	168.088	0.893	C4H8N8	#N/A	#N/A	rp
439	FAUX	169.01272@1.726-rp	#N/A	169.013	1.726	C5H3N3O4	#N/A	#N/A	rp
440	FAUX	169.03521@0.997-rp	#N/A	169.035	0.997	C3H3N7O2	#N/A	#N/A	rp
441	FAUX	1-methylhistidine@0.978-rp	1-methylhistidine	169.085	0.978	C7H11N3O2	#N/A	Metabolic pathways;Other	rp
442	FAUX	Aceclidine@19.496-rp	Aceclidine	169.111	19.496	C9H15NO2	1902	#N/A	rp
443	FAUX	Lupinine@20.803-rp	Lupinine	169.147	20.803	C10H19NO	#N/A	Biosynthesis of secondary metabolites;Other	rp
444	FAUX	169.92138@1.114-rp	#N/A	169.921	1.114	#N/A	#N/A	#N/A	rp
445	FAUX	169.9967@27.718-rp	#N/A	169.997	27.718	C5H2N2O5	#N/A	#N/A	rp
446	FAUX	Tetrazolo[1,5-a]quinoline@26.741-rp	Tetrazolo[1,5-a]quinoline	170.059	26.741	C9H6N4	212459	#N/A	rp
447	FAUX	Tetrazolo[1,5-a]quinoline@27.235-rp	Tetrazolo[1,5-a]quinoline	170.059	27.235	C9H6N4	212459	#N/A	rp
448	FAUX	170.97736@28.121-rp	#N/A	170.977	28.121	C3H2N5PS	#N/A	#N/A	rp
449	FAUX	beta-Hydroxyhistidine@4.907-rp	beta-Hydroxyhistidine	171.065	4.907	C6H9N3O3	379547	#N/A	rp
450	FAUX	MFCD00130070@14.507-rp	MFCD00130070	171.163	14.507	C10H21NO	58789	#N/A	rp
451	FAUX	MFCD00130070@12.934-rp	MFCD00130070	171.163	12.934	C10H21NO	58789	#N/A	rp
452	FAUX	171.51286@1-rp	#N/A	171.513	1	#N/A	#N/A	#N/A	rp
453	FAUX	(3,4-Difluorophenyl)aceticacid@2.456-rp	(3,4-Difluorophenyl)aceticacid	172.034	2.456	C8H6F2O2	62775	#N/A	rp
454	FAUX	172.03492@1.27-rp	#N/A	172.035	1.27	C3H4N6O3	#N/A	#N/A	rp
455	FAUX	2,6-Dioxohexahydro-4-pyrimidinecarbohydrazide@1.314-rp	2,6-Dioxohexahydro-4-pyrimidinecarbohydrazide	172.06	1.314	C5H8N4O3	130658	#N/A	rp
456	FAUX	172.07172@1.937-rp	#N/A	172.072	1.937	C4H8N6O2	#N/A	#N/A	rp
457	FAUX	5,7-Dimethyl-6H-1,4-diazepine-2,3-dicarbonitrile@24.731-rp	5,7-Dimethyl-6H-1,4-diazepine-2,3-dicarbonitrile	172.075	24.731	C9H8N4	265231	#N/A	rp
458	FAUX	5,7-Dimethyl-6H-1,4-diazepine-2,3-dicarbonitrile@27.651-rp	5,7-Dimethyl-6H-1,4-diazepine-2,3-dicarbonitrile	172.075	27.651	C9H8N4	265231	#N/A	rp
459	FAUX	5,7-Dimethyl-6H-1,4-diazepine-2,3-dicarbonitrile@27.357-rp	5,7-Dimethyl-6H-1,4-diazepine-2,3-dicarbonitrile	172.075	27.357	C9H8N4	265231	#N/A	rp
460	FAUX	5,7-Dimethyl-6H-1,4-diazepine-2,3-dicarbonitrile@26.053-rp	5,7-Dimethyl-6H-1,4-diazepine-2,3-dicarbonitrile	172.075	26.053	C9H8N4	265231	#N/A	rp
461	FAUX	5,7-Dimethyl-6H-1,4-diazepine-2,3-dicarbonitrile@26.519-rp	5,7-Dimethyl-6H-1,4-diazepine-2,3-dicarbonitrile	172.075	26.519	C9H8N4	265231	#N/A	rp
462	FAUX	5,7-Dimethyl-6H-1,4-diazepine-2,3-dicarbonitrile@26.912-rp	5,7-Dimethyl-6H-1,4-diazepine-2,3-dicarbonitrile	172.075	26.912	C9H8N4	265231	#N/A	rp
463	FAUX	4-pyridin-4-ylpyrimidin-2-amine@25.123-rp	4-pyridin-4-ylpyrimidin-2-amine	172.075	25.123	C9H8N4	1223142	#N/A	rp
464	FAUX	naphthalen-1-ethanol@20.073-rp	naphthalen-1-ethanol	172.089	20.073	C12H12O	12505	#N/A	rp
465	FAUX	9-oxononanoicacid@19.71-rp	9-oxononanoicacid	172.11	19.71	C9H16O3	#N/A	Biosynthesis of secondary metabolites;Other	rp
466	FAUX	9-oxononanoicacid@19.958-rp	9-oxononanoicacid	172.11	19.958	C9H16O3	#N/A	Biosynthesis of secondary metabolites;Other	rp
467	FAUX	Decanoicacid@15.739-rp	Decanoicacid	172.146	15.739	C10H20O2	2863	Metabolic pathways;Other	rp
468	FAUX	5-Nitro-2-thiophenecarboxylicacid@28.073-rp	5-Nitro-2-thiophenecarboxylicacid	172.978	28.073	C5H3NO4S	72782	#N/A	rp
469	FAUX	N-(2-Pyrazinyl)-2-pyrazinamine@27.533-rp	N-(2-Pyrazinyl)-2-pyrazinamine	173.07	27.533	C8H7N5	8368097	#N/A	rp
470	FAUX	N-(2-Pyrazinyl)-2-pyrazinamine@25.229-rp	N-(2-Pyrazinyl)-2-pyrazinamine	173.07	25.229	C8H7N5	8368097	#N/A	rp
471	FAUX	N-(2-Pyrazinyl)-2-pyrazinamine@27.234-rp	N-(2-Pyrazinyl)-2-pyrazinamine	173.07	27.234	C8H7N5	8368097	#N/A	rp
472	FAUX	N-(2-Pyrazinyl)-2-pyrazinamine@25.704-rp	N-(2-Pyrazinyl)-2-pyrazinamine	173.07	25.704	C8H7N5	8368097	#N/A	rp
473	FAUX	N-(2-Pyrazinyl)-2-pyrazinamine@26.152-rp	N-(2-Pyrazinyl)-2-pyrazinamine	173.07	26.152	C8H7N5	8368097	#N/A	rp
474	FAUX	N-(2-Pyrazinyl)-2-pyrazinamine@26.497-rp	N-(2-Pyrazinyl)-2-pyrazinamine	173.07	26.497	C8H7N5	8368097	#N/A	rp
475	FAUX	N-(2-Pyrazinyl)-2-pyrazinamine@27.698-rp	N-(2-Pyrazinyl)-2-pyrazinamine	173.07	27.698	C8H7N5	8368097	#N/A	rp
476	FAUX	N-(2-Pyrazinyl)-2-pyrazinamine@25.972-rp	N-(2-Pyrazinyl)-2-pyrazinamine	173.07	25.972	C8H7N5	8368097	#N/A	rp
477	FAUX	1-(3-dimethylaminopropyl)-3-ethylurea@1.376-rp	1-(3-dimethylaminopropyl)-3-ethylurea	173.153	1.376	C8H19N3O	3406708	#N/A	rp
478	FAUX	173.94984@27.846-rp	#N/A	173.95	27.846	C3H8ClPS2	#N/A	#N/A	rp
479	FAUX	4-Phenolsulfonicacid@3.804-rp	4-Phenolsulfonicacid	173.999	3.804	C6H6O4S	#N/A	#N/A	rp
480	FAUX	2-Amino-5H-1,3,4-benzotriazepin-5-one@25.956-rp	2-Amino-5H-1,3,4-benzotriazepin-5-one	174.054	25.956	C8H6N4O	21375963	#N/A	rp
481	FAUX	pyrano(3,2-e)(1,2,4)triazolo(2,3-c)-pyrimidine@24.527-rp	pyrano(3,2-e)(1,2,4)triazolo(2,3-c)-pyrimidine	174.054	24.527	C8H6N4O	21378444	#N/A	rp
482	FAUX	N-acetylornithine@1.172-rp	N-acetylornithine	174.101	1.172	C7H14N2O3	#N/A	Metabolic pathways;Biosynthesis of secondary metabolites;Biosynthesis of amino acids;2-Oxocarboxylic acid metabolism;Other	rp
483	FAUX	DL-Arginine@0.949-rp	DL-Arginine	174.112	0.949	C6H14N4O2	227	Metabolic pathways;Biosynthesis of secondary metabolites;Biosynthesis of plant secondary metabolites;Biosynthesis of amino acids;ABC transporters;Protein digestion and absorption;Central carbon metabolism in cancer;Aminoacyl-tRNA biosynthesis;Other	rp
484	FAUX	174.57843@7.192-rp	#N/A	174.578	7.192	#N/A	#N/A	#N/A	rp
485	FAUX	Citrulline@1.002-rp	Citrulline	175.096	1.002	C6H13N3O3	#N/A	Metabolic pathways;Biosynthesis of secondary metabolites;Biosynthesis of amino acids;Other	rp
486	FAUX	2-Ethylhexylnitrate@1.134-rp	2-Ethylhexylnitrate	175.121	1.134	C8H17NO3	56557	#N/A	rp
487	FAUX	175.98266@1.377-rp	#N/A	175.983	1.377	C3H4N4OS2	#N/A	#N/A	rp
488	FAUX	176.00021@0.785-rp	#N/A	176	0.785	C5HN6P	#N/A	#N/A	rp
489	FAUX	176.0113@1.06-rp	#N/A	176.011	1.06	C9H4O4	#N/A	#N/A	rp
490	FAUX	Allantoicacid@0.886-rp	Allantoicacid	176.054	0.886	C4H8N4O4	198	Metabolic pathways;Microbial metabolism in diverse environments;Other	rp
491	FAUX	MFCD00005589@25.927-rp	MFCD00005589	176.07	25.927	C8H8N4O	29983	#N/A	rp
492	FAUX	MFCD00005589@24.604-rp	MFCD00005589	176.07	24.604	C8H8N4O	29983	#N/A	rp
493	FAUX	4-Cyclohexylphenol@20.484-rp	4-Cyclohexylphenol	176.121	20.484	C12H16O	13689	#N/A	rp
494	FAUX	177.05182@0.923-rp	#N/A	177.052	0.923	C4H3N9	#N/A	#N/A	rp
495	FAUX	2-Amino-6-methyl-4(1H)-pteridinone@1.26-rp	2-Amino-6-methyl-4(1H)-pteridinone	177.066	1.26	C7H7N5O	62924	#N/A	rp
496	FAUX	178.03326@0.8-rp	#N/A	178.033	0.8	#N/A	#N/A	#N/A	rp
497	FAUX	1-keto-inositol@0.998-rp	1-keto-inositol	178.048	0.998	C6H10O6	#N/A	Metabolic pathways;Biosynthesis of secondary metabolites;Microbial metabolism in diverse environments;Other	rp
498	FAUX	178.92045@27.878-rp	#N/A	178.92	27.878	#N/A	#N/A	#N/A	rp
499	FAUX	179.11541@19.965-rp	#N/A	179.115	19.965	#N/A	#N/A	#N/A	rp
500	FAUX	179.95805@0.786-rp	#N/A	179.958	0.786	C2HN2O6P	#N/A	#N/A	rp
501	FAUX	180.02163@0.895-rp	#N/A	180.022	0.895	C4H10N2O2P2	#N/A	#N/A	rp
502	FAUX	2-hydroxy-3-hydroxyphenylpropenoicacid@20.176-rp	2-hydroxy-3-hydroxyphenylpropenoicacid	180.043	20.176	C9H8O4	#N/A	Metabolic pathways;Biosynthesis of secondary metabolites;Microbial metabolism in diverse environments;Biosynthesis of plant secondary metabolites;Bile secretion;Biosynthesis of amino acids;2-Oxocarboxylic acid metabolism;Degradation of aromatic compounds;Biosynthesis of alkaloids derived from shikimate pathway;Ubiquinone and other terpenoid-quinone biosynthesis;Phenylalanine metabolism;Other	rp
503	FAUX	180.05019@12.421-rp	#N/A	180.05	12.421	C4H4N8O	#N/A	#N/A	rp
504	FAUX	D-(-)-Fructose@1.01-rp	D-(-)-Fructose	180.063	1.01	C6H12O6	#N/A	Metabolic pathways;Biosynthesis of secondary metabolites;Microbial metabolism in diverse environments;Biosynthesis of plant secondary metabolites;Bile secretion;ABC transporters;Central carbon metabolism in cancer;Biosynthesis of alkaloids derived from shikimate pathway;Other	rp
505	FAUX	Paraxanthine@7.027-rp	Paraxanthine	180.065	7.027	C7H8N4O2	4525	Metabolic pathways;Biosynthesis of secondary metabolites;Microbial metabolism in diverse environments;Biosynthesis of plant secondary metabolites;Other	rp
506	FAUX	Paraxanthine@6.519-rp	Paraxanthine	180.065	6.519	C7H8N4O2	4525	Metabolic pathways;Biosynthesis of secondary metabolites;Microbial metabolism in diverse environments;Biosynthesis of plant secondary metabolites;Other	rp
507	FAUX	Paraxanthine@6.865-rp	Paraxanthine	180.065	6.865	C7H8N4O2	4525	Metabolic pathways;Biosynthesis of secondary metabolites;Microbial metabolism in diverse environments;Biosynthesis of plant secondary metabolites;Other	rp
508	FAUX	Coniferylalcohol@12.439-rp	Coniferylalcohol	180.079	12.439	C10H12O3	#N/A	Metabolic pathways;Biosynthesis of secondary metabolites;Other	rp
509	FAUX	180.12317@20.802-rp	#N/A	180.123	20.802	#N/A	#N/A	#N/A	rp
510	FAUX	180.97205@0.792-rp	#N/A	180.972	0.792	C2H6N3OP3	#N/A	#N/A	rp
511	FAUX	181.03506@0.889-rp	#N/A	181.035	0.889	C4H3N7O2	#N/A	#N/A	rp
512	FAUX	L-Tyrosine@1.402-rp	L-Tyrosine	181.074	1.402	C9H11NO3	#N/A	Metabolic pathways;Biosynthesis of secondary metabolites;Biosynthesis of plant secondary metabolites;Biosynthesis of amino acids;2-Oxocarboxylic acid metabolism;Protein digestion and absorption;Central carbon metabolism in cancer;Biosynthesis of alkaloids derived from shikimate pathway;Ubiquinone and other terpenoid-quinone biosynthesis;Phenylalanine metabolism;Aminoacyl-tRNA biosynthesis;Other	rp
513	FAUX	Beta-tyrosine@5.788-rp	Beta-tyrosine	181.074	5.788	C9H11NO3	#N/A	Metabolic pathways;Biosynthesis of secondary metabolites;Biosynthesis of plant secondary metabolites;Biosynthesis of amino acids;2-Oxocarboxylic acid metabolism;Protein digestion and absorption;Central carbon metabolism in cancer;Biosynthesis of alkaloids derived from shikimate pathway;Ubiquinone and other terpenoid-quinone biosynthesis;Phenylalanine metabolism;Aminoacyl-tRNA biosynthesis;Other	rp
514	FAUX	Galactitol@1.008-rp	Galactitol	182.079	1.008	C6H14O6	#N/A	Metabolic pathways;ABC transporters;Other	rp
515	FAUX	182.97336@0.995-rp	#N/A	182.973	0.995	#N/A	#N/A	#N/A	rp
516	FAUX	183.03875@0.801-rp	#N/A	183.039	0.801	C4H9NO7	#N/A	#N/A	rp
517	FAUX	183.05456@27.376-rp	#N/A	183.055	27.376	C9H5N5	#N/A	#N/A	rp
518	FAUX	183.05458@25.908-rp	#N/A	183.055	25.908	C9H5N5	#N/A	#N/A	rp
519	FAUX	183.05464@26.497-rp	#N/A	183.055	26.497	C9H5N5	#N/A	#N/A	rp
520	FAUX	Phosphocholine@27.807-rp	Phosphocholine	183.066	27.807	C5H14NO4P	119298	#N/A	rp
521	FAUX	Cholinephosphate@1.019-rp	Cholinephosphate	183.067	1.019	C5H14NO4P	#N/A	#N/A	rp
522	FAUX	Phosphocholine@17.407-rp	Phosphocholine	183.067	17.407	C5H14NO4P	119298	#N/A	rp
523	FAUX	183.08769@0.96-rp	#N/A	183.088	0.96	C5H9N7O	#N/A	#N/A	rp
524	FAUX	5-hydroxyisourate@1.722-rp	5-hydroxyisourate	184.023	1.722	C5H4N4O4	#N/A	Metabolic pathways;Microbial metabolism in diverse environments;Other	rp
525	FAUX	2-hydroxy-6-oxo-7-methylocta-2,4-dienoicacid@19.322-rp	2-hydroxy-6-oxo-7-methylocta-2,4-dienoicacid	184.074	19.322	C9H12O4	#N/A	Metabolic pathways;Microbial metabolism in diverse environments;Degradation of aromatic compounds;Phenylalanine metabolism;Other	rp
526	FAUX	2-Aminodipyrido(1,2-a:3',2'-d)imidazole@25.958-rp	2-Aminodipyrido(1,2-a:3',2'-d)imidazole	184.075	25.958	C10H8N4	45326	#N/A	rp
527	FAUX	184.10805@8.789-rp	#N/A	184.108	8.789	C6H12N6O	#N/A	#N/A	rp
528	FAUX	apronalide@6.093-rp	apronalide	184.122	6.093	C9H16N2O2	10264	#N/A	rp
529	FAUX	10-Undecenoicacid@15.676-rp	10-Undecenoicacid	184.146	15.676	C11H20O2	10771160	#N/A	rp
530	FAUX	Laurylaldehyde@18.707-rp	Laurylaldehyde	184.183	18.707	C12H24O	7902	#N/A	rp
531	FAUX	1,2,4-triazine-6-propanoicacid,3,5-dihydroxy-@2.705-rp	1,2,4-triazine-6-propanoicacid,3,5-dihydroxy-	185.044	2.705	C6H7N3O4	1042329	#N/A	rp
532	FAUX	MFCD04038461@27.366-rp	MFCD04038461	185.07	27.366	C9H7N5	388165	#N/A	rp
533	FAUX	MFCD04038461@27.696-rp	MFCD04038461	185.07	27.696	C9H7N5	388165	#N/A	rp
534	FAUX	Ecgonine@1.22-rp	Ecgonine	185.106	1.22	C9H15NO3	#N/A	Other	rp
535	FAUX	N-Hexylpentanamide@15.661-rp	N-Hexylpentanamide	185.178	15.661	C11H23NO	74455	#N/A	rp
536	FAUX	185.89386@27.97-rp	#N/A	185.894	27.97	#N/A	#N/A	#N/A	rp
537	FAUX	185.98848@0.903-rp	#N/A	185.988	0.903	#N/A	#N/A	#N/A	rp
538	FAUX	186.05057@1.511-rp	#N/A	186.051	1.511	C4H6N6O3	#N/A	#N/A	rp
539	FAUX	PYR-GLY-OH@1.438-rp	PYR-GLY-OH	186.064	1.438	C7H10N2O4	134831	#N/A	rp
540	FAUX	2-[5-(Aminomethyl)-3-oxo-2,3-dihydro-1,2-oxazol-4-yl]propanoicacid@0.993-rp	2-[5-(Aminomethyl)-3-oxo-2,3-dihydro-1,2-oxazol-4-yl]propanoicacid	186.065	0.993	C7H10N2O4	10642058	#N/A	rp
541	FAUX	Dodecan-1-ol@18.521-rp	Dodecan-1-ol	186.198	18.521	C12H26O	7901	#N/A	rp
542	FAUX	187.04564@0.963-rp	#N/A	187.046	0.963	C3H5N7O3	#N/A	#N/A	rp
543	FAUX	Indole-3-acrylicacid@2.715-rp	Indole-3-acrylicacid	187.06	2.715	C11H9NO2	#N/A	#N/A	rp
544	FAUX	187.06142@1.83-rp	#N/A	187.061	1.83	C7H5N7	#N/A	#N/A	rp
545	FAUX	Indole-3-acrylicacid@2.909-rp	Indole-3-acrylicacid	187.064	2.909	C11H9NO2	#N/A	#N/A	rp
546	FAUX	XY7000000@27.499-rp	XY7000000	187.086	27.499	C9H9N5	6797	#N/A	rp
547	FAUX	XY7000000@25.952-rp	XY7000000	187.086	25.952	C9H9N5	6797	#N/A	rp
548	FAUX	XY7000000@24.528-rp	XY7000000	187.086	24.528	C9H9N5	6797	#N/A	rp
549	FAUX	Amino-oxononanoate@1.087-rp	Amino-oxononanoate	187.121	1.087	C9H17NO3	#N/A	Metabolic pathways;Other	rp
550	FAUX	187.62866@20.416-rp	#N/A	187.629	20.416	#N/A	#N/A	#N/A	rp
551	FAUX	187.89433@27.934-rp	#N/A	187.894	27.934	CHClN2OS3	#N/A	#N/A	rp
552	FAUX	1,5-Dihydroimidazo[4,5-c][1,2,6]thiadiazin-4(3H)-one2,2-dioxide@1.253-rp	1,5-Dihydroimidazo[4,5-c][1,2,6]thiadiazin-4(3H)-one2,2-dioxide	188	1.253	C4H4N4O3S	10583350	#N/A	rp
553	FAUX	2-sulfobenzylalcohol@7.599-rp	2-sulfobenzylalcohol	188.014	7.599	C7H8O4S	#N/A	Microbial metabolism in diverse environments;Degradation of aromatic compounds;Other	rp
554	FAUX	188.02703@1.258-rp	#N/A	188.027	1.258	C6H10N2OP2	#N/A	#N/A	rp
555	FAUX	2-[(E)-[1,2,4]Triazol-4-yliminomethyl]-phenol@24.527-rp	2-[(E)-[1,2,4]Triazol-4-yliminomethyl]-phenol	188.07	24.527	C9H8N4O	10855817	#N/A	rp
556	FAUX	Azelicacid@19.704-rp	Azelicacid	188.105	19.704	C9H16O4	#N/A	#N/A	rp
557	FAUX	188.96298@27.653-rp	#N/A	188.963	27.653	#N/A	#N/A	#N/A	rp
558	FAUX	9-Methyl-5,6,7,8-tetrahydrotetrazolo[5,1-b]quinazoline@25.925-rp	9-Methyl-5,6,7,8-tetrahydrotetrazolo[5,1-b]quinazoline	189.101	25.925	C9H11N5	1223160	#N/A	rp
559	FAUX	190.016@1.065-rp	#N/A	190.016	1.065	C6H3N6P	#N/A	#N/A	rp
560	FAUX	190.03212@1.017-rp	#N/A	190.032	1.017	#N/A	#N/A	#N/A	rp
561	FAUX	190.06974@0.889-rp	#N/A	190.07	0.889	C7H15N2PS	#N/A	#N/A	rp
562	FAUX	191.01764@0.972-rp	#N/A	191.018	0.972	C4H5N3O6	#N/A	#N/A	rp
563	FAUX	191.03998@1.018-rp	#N/A	191.04	1.018	C2H5N7O4	#N/A	#N/A	rp
564	FAUX	191.04861@1.011-rp	#N/A	191.049	1.011	C4H11N5P2	#N/A	#N/A	rp
565	FAUX	5-hydroxyindoleaceticacid@2.022-rp	5-hydroxyindoleaceticacid	191.059	2.022	C10H9NO3	#N/A	Metabolic pathways;Other	rp
566	FAUX	6,7-Dimethylpterin@25.912-rp	6,7-Dimethylpterin	191.081	25.912	C8H9N5O	4511307	#N/A	rp
567	FAUX	UNII:W9EN9DLM98@1.088-rp	UNII:W9EN9DLM98	191.153	1.088	C9H21NO3	23121	#N/A	rp
568	FAUX	191.9549@1.377-rp	#N/A	191.955	1.377	C7HN2OPS	#N/A	#N/A	rp
569	FAUX	1,3-Benzodioxolylbutanamine(BDB)@19.218-rp	1,3-Benzodioxolylbutanamine(BDB)	193.108	19.218	C11H15NO2	#N/A	#N/A	rp
570	FAUX	1,3-Benzodioxolylbutanamine(BDB)@19.496-rp	1,3-Benzodioxolylbutanamine(BDB)	193.108	19.496	C11H15NO2	#N/A	#N/A	rp
571	FAUX	193.10858@25.971-rp	#N/A	193.109	25.971	C5H16N5OP	#N/A	#N/A	rp
572	FAUX	193.96591@1.185-rp	#N/A	193.966	1.185	C3H3ClN4O2S	#N/A	#N/A	rp
573	FAUX	193.99321@1.377-rp	#N/A	193.993	1.377	C4H9N2OP3	#N/A	#N/A	rp
574	FAUX	2-ketogluconicacid@1.016-rp	2-ketogluconicacid	194.043	1.016	C6H10O7	#N/A	Metabolic pathways;Microbial metabolism in diverse environments;ABC transporters;Other	rp
575	FAUX	Caffeine@8.072-rp	Caffeine	194.081	8.072	C8H10N4O2	2424	Metabolic pathways;Biosynthesis of secondary metabolites;Microbial metabolism in diverse environments;Biosynthesis of plant secondary metabolites;Other	rp
576	FAUX	194.86156@27.829-rp	#N/A	194.862	27.829	#N/A	#N/A	#N/A	rp
577	FAUX	195.05452@26.398-rp	#N/A	195.055	26.398	C10H5N5	#N/A	#N/A	rp
578	FAUX	195.98102@26.012-rp	#N/A	195.981	26.012	C4H2N6P2	#N/A	#N/A	rp
579	FAUX	Altronicacid@1.011-rp	Altronicacid	196.058	1.011	C6H12O7	#N/A	Metabolic pathways;Biosynthesis of secondary metabolites;Microbial metabolism in diverse environments;Other	rp
580	FAUX	3-O-Methylhexitol@0.937-rp	3-O-Methylhexitol	196.094	0.937	C7H16O6	482075	#N/A	rp
581	FAUX	1-carboxy-3-hydroxyadamantane@12.439-rp	1-carboxy-3-hydroxyadamantane	196.11	12.439	C11H16O3	2018184	#N/A	rp
582	FAUX	196.11257@19.217-rp	#N/A	196.113	19.217	#N/A	#N/A	#N/A	rp
583	FAUX	196.99758@27.968-rp	#N/A	196.998	27.968	#N/A	#N/A	#N/A	rp
584	FAUX	1-(2H-Tetrazol-5-yl)isoquinoline@26.233-rp	1-(2H-Tetrazol-5-yl)isoquinoline	197.07	26.233	C10H7N5	282242	#N/A	rp
585	FAUX	1-(2H-Tetrazol-5-yl)isoquinoline@27.234-rp	1-(2H-Tetrazol-5-yl)isoquinoline	197.07	27.234	C10H7N5	282242	#N/A	rp
586	FAUX	1-(2H-Tetrazol-5-yl)isoquinoline@27.56-rp	1-(2H-Tetrazol-5-yl)isoquinoline	197.07	27.56	C10H7N5	282242	#N/A	rp
587	FAUX	1-(2H-Tetrazol-5-yl)isoquinoline@25.843-rp	1-(2H-Tetrazol-5-yl)isoquinoline	197.07	25.843	C10H7N5	282242	#N/A	rp
588	FAUX	Dibenzylamine@20.16-rp	Dibenzylamine	197.12	20.16	C14H15N	7373	#N/A	rp
589	FAUX	Laurolactam@20.808-rp	Laurolactam	197.178	20.808	C12H23NO	13099	#N/A	rp
590	FAUX	197.98012@27.956-rp	#N/A	197.98	27.956	#N/A	#N/A	#N/A	rp
591	FAUX	6-Chloro-6-deoxyhexose@1.044-rp	6-Chloro-6-deoxyhexose	198.03	1.044	C6H11ClO5	19835	#N/A	rp
592	FAUX	198.991@27.945-rp	#N/A	198.991	27.945	C10HNO4	#N/A	#N/A	rp
593	FAUX	199.0275@1.047-rp	#N/A	199.028	1.047	C4H5N7OS	#N/A	#N/A	rp
594	FAUX	2-(2-furanyl)-4-thiazolidinecarboxylicacid@11.483-rp	2-(2-furanyl)-4-thiazolidinecarboxylicacid	199.031	11.483	C8H9NO3S	2105768	#N/A	rp
595	FAUX	199.03378@0.928-rp	#N/A	199.034	0.928	C7H10N3PS	#N/A	#N/A	rp
596	FAUX	4-nitrobenzylidenemalononitrile@1.012-rp	4-nitrobenzylidenemalononitrile	199.037	1.012	C10H5N3O2	1961	#N/A	rp
597	FAUX	199.0616@0.963-rp	#N/A	199.062	0.963	C8H5N7	#N/A	#N/A	rp
598	FAUX	8-DEMETHYLMEIQX@27.307-rp	8-DEMETHYLMEIQX	199.086	27.307	C10H9N5	94777	#N/A	rp
599	FAUX	TCMDC-124301@25.956-rp	TCMDC-124301	199.086	25.956	C10H9N5	4531844	#N/A	rp
600	FAUX	8-DEMETHYLMEIQX@24.648-rp	8-DEMETHYLMEIQX	199.086	24.648	C10H9N5	94777	#N/A	rp
601	FAUX	8-DEMETHYLMEIQX@26.668-rp	8-DEMETHYLMEIQX	199.086	26.668	C10H9N5	94777	#N/A	rp
602	FAUX	1739990@11.612-rp	1739990	199.231	11.612	C13H29N	37235	#N/A	rp
603	FAUX	199.62871@19.974-rp	#N/A	199.629	19.974	#N/A	#N/A	#N/A	rp
604	FAUX	clonitrate@0.949-rp	clonitrate	199.983	0.949	C3H5ClN2O6	21476758	#N/A	rp
605	FAUX	200.03728@1.763-rp	#N/A	200.037	1.763	C5H14O4P2	#N/A	#N/A	rp
606	FAUX	200.045@1.076-rp	#N/A	200.045	1.076	C6H13ClO5	#N/A	#N/A	rp
607	FAUX	3,4-dihydroxy-3,4-dihydrofluorene@20.074-rp	3,4-dihydroxy-3,4-dihydrofluorene	200.084	20.074	C13H12O2	#N/A	Microbial metabolism in diverse environments;Other	rp
608	FAUX	HMBA@20.435-rp	HMBA	200.153	20.435	C10H20N2O2	3490	#N/A	rp
609	FAUX	201.04925@0.808-rp	#N/A	201.049	0.808	C4H11NO8	#N/A	#N/A	rp
610	FAUX	201.06154@0.972-rp	#N/A	201.062	0.972	C4H7N7O3	#N/A	#N/A	rp
611	FAUX	6-Methyl-N-phenyl-1,3,5-triazine-2,4-diamine@25.94-rp	6-Methyl-N-phenyl-1,3,5-triazine-2,4-diamine	201.102	25.94	C10H11N5	22351	#N/A	rp
612	FAUX	11-Aminoundecanoicacid@1.256-rp	11-Aminoundecanoicacid	201.173	1.256	C11H23NO2	16168	#N/A	rp
613	FAUX	201.95248@0.878-rp	#N/A	201.952	0.878	C3H7O4PS2	#N/A	#N/A	rp
614	FAUX	201.96244@0.91-rp	#N/A	201.962	0.91	C5H5N2OP3	#N/A	#N/A	rp
615	FAUX	202.01594@1.509-rp	#N/A	202.016	1.509	C4H12O5P2	#N/A	#N/A	rp
616	FAUX	202.03305@0.808-rp	#N/A	202.033	0.808	C4H10O9	#N/A	Metabolic pathways;Microbial metabolism in diverse environments;Other	rp
617	FAUX	202.04545@1.263-rp	#N/A	202.045	1.263	C5H2N10	#N/A	#N/A	rp
618	FAUX	MFCD00056614@0.994-rp	MFCD00056614	202.046	0.994	C12H10OS	144417	#N/A	rp
619	FAUX	202.09675@25.953-rp	#N/A	202.097	25.953	C9H10N6	#N/A	#N/A	rp
620	FAUX	Dimethylarginine@1.007-rp	Dimethylarginine	202.143	1.007	C8H18N4O2	#N/A	#N/A	rp
621	FAUX	202.96489@28.167-rp	#N/A	202.965	28.167	C2H6NO6PS	#N/A	#N/A	rp
622	FAUX	202.96494@27.913-rp	#N/A	202.965	27.913	C2H6NO6PS	#N/A	#N/A	rp
623	FAUX	202.96495@1.256-rp	#N/A	202.965	1.256	C2H6NO6PS	#N/A	#N/A	rp
624	FAUX	2-Acetamidoglucal@1.036-rp	2-Acetamidoglucal	203.08	1.036	C8H13NO5	18677121	#N/A	rp
625	FAUX	1-(4-hydroxyquinazolin-2-yl)guanidine@25.954-rp	1-(4-hydroxyquinazolin-2-yl)guanidine	203.081	25.954	C9H9N5O	529286	#N/A	rp
626	FAUX	Acetylcarnitine@1.183-rp	Acetylcarnitine	203.116	1.183	C9H17NO4	21243783	#N/A	rp
627	FAUX	203.61814@18.66-rp	#N/A	203.618	18.66	#N/A	#N/A	#N/A	rp
628	FAUX	204.01032@27.911-rp	#N/A	204.01	27.911	C2H5N8PS	#N/A	#N/A	rp
629	FAUX	204.02156@1.264-rp	#N/A	204.022	1.264	C6H10N2O2P2	#N/A	#N/A	rp
630	FAUX	204.02791@0.983-rp	#N/A	204.028	0.983	C3H5ClN8O	#N/A	2-Oxocarboxylic acid metabolism	rp
631	FAUX	204.03325@1.064-rp	#N/A	204.033	1.064	C5H10N4OP2	#N/A	#N/A	rp
632	FAUX	1,1'-(1,2-Ethanediyl)bis(1-nitrosourea)@1.007-rp	1,1'-(1,2-Ethanediyl)bis(1-nitrosourea)	204.061	1.007	C4H8N6O4	106544	#N/A	rp
633	FAUX	DL-Tryptophan@2.911-rp	DL-Tryptophan	204.09	2.911	C11H12N2O2	1116	Metabolic pathways;Biosynthesis of secondary metabolites;Biosynthesis of plant secondary metabolites;Biosynthesis of amino acids;2-Oxocarboxylic acid metabolism;Protein digestion and absorption;Central carbon metabolism in cancer;Biosynthesis of alkaloids derived from shikimate pathway;Aminoacyl-tRNA biosynthesis;Other	rp
634	FAUX	204.94684@28.641-rp	#N/A	204.947	28.641	C3H6Cl2NO3P	#N/A	#N/A	rp
635	FAUX	204.94687@28.454-rp	#N/A	204.947	28.454	C2H5Cl2N3O2S	#N/A	#N/A	rp
636	FAUX	204.94698@27.922-rp	#N/A	204.947	27.922	C3H6Cl2NO3P	#N/A	#N/A	rp
637	FAUX	205.01173@1.004-rp	#N/A	205.012	1.004	C3H4ClN7O2	#N/A	#N/A	rp
638	FAUX	Methyl1-benzyl-2-azetidinecarboxylate@7.303-rp	Methyl1-benzyl-2-azetidinecarboxylate	205.111	7.303	C12H15NO2	3587044	#N/A	rp
639	FAUX	206.01988@1.629-rp	#N/A	206.02	1.629	C6H12N2P2S	#N/A	#N/A	rp
640	FAUX	4-Azidophenylalanine@25.924-rp	4-Azidophenylalanine	206.081	25.924	C9H10N4O2	2338505	#N/A	rp
641	FAUX	206.10374@6.088-rp	#N/A	206.104	6.088	C7H10N8	#N/A	#N/A	rp
642	FAUX	Formyl-5-hydroxykynurenamine@2.031-rp	Formyl-5-hydroxykynurenamine	208.085	2.031	C10H12N2O3	389614	Metabolic pathways;Other	rp
643	FAUX	208.9414@27.932-rp	#N/A	208.941	27.932	C2H2ClN5OP2	#N/A	#N/A	rp
644	FAUX	209.00205@28.151-rp	#N/A	209.002	28.151	C6H5N5P2	#N/A	#N/A	rp
645	FAUX	209.04347@1.833-rp	#N/A	209.043	1.833	C10H12NPS	#N/A	#N/A	rp
646	FAUX	209.10338@19.217-rp	#N/A	209.103	19.217	C7H11N7O	#N/A	#N/A	rp
647	FAUX	209.10338@19.497-rp	#N/A	209.103	19.497	C7H11N7O	#N/A	#N/A	rp
648	FAUX	209.85272@0.984-rp	#N/A	209.853	0.984	C2HCl3OS2	#N/A	#N/A	rp
649	FAUX	209.98112@1.269-rp	#N/A	209.981	1.269	CH2N6O5S	#N/A	#N/A	rp
650	FAUX	210.04341@27.992-rp	#N/A	210.043	27.992	C5H6N8S	#N/A	#N/A	rp
651	FAUX	2-Ethylhexylhydrogensulfate@12.317-rp	2-Ethylhexylhydrogensulfate	210.093	12.317	C8H18O4S	29097	#N/A	rp
652	FAUX	pp3@27.25-rp	pp3	211.086	27.25	C11H9N5	4713	#N/A	rp
653	FAUX	pp3@25.994-rp	pp3	211.086	25.994	C11H9N5	4713	#N/A	rp
654	FAUX	pp3@26.449-rp	pp3	211.086	26.449	C11H9N5	4713	#N/A	rp
655	FAUX	UNII:6S7S02945H@20.809-rp	UNII:6S7S02945H	211.194	20.809	C13H25NO	56632	#N/A	rp
656	FAUX	211.84968@0.987-rp	#N/A	211.85	0.987	#N/A	#N/A	#N/A	rp
657	FAUX	211.93898@27.86-rp	#N/A	211.939	27.86	C4H7O2P3S	#N/A	#N/A	rp
658	FAUX	211.939@27.901-rp	#N/A	211.939	27.901	C4H7O2P3S	#N/A	#N/A	rp
659	FAUX	N-(2-benzimidazolylidenemethyl)-1,2,4-triazol-4-amine@27.224-rp	N-(2-benzimidazolylidenemethyl)-1,2,4-triazol-4-amine	212.081	27.224	C10H8N6	4686237	#N/A	rp
660	FAUX	212.08105@25.842-rp	#N/A	212.081	25.842	C7H17O5P	#N/A	#N/A	rp
661	FAUX	N-(2-benzimidazolylidenemethyl)-1,2,4-triazol-4-amine@26.011-rp	N-(2-benzimidazolylidenemethyl)-1,2,4-triazol-4-amine	212.081	26.011	C10H8N6	4686237	#N/A	rp
662	FAUX	3-Indoxylsulphate@5.285-rp	3-Indoxylsulphate	213.01	5.285	C8H7NO4S	#N/A	#N/A	rp
663	FAUX	MEIQX@25.964-rp	MEIQX	213.102	25.964	C11H11N5	56076	Other	rp
664	FAUX	213.93502@27.934-rp	#N/A	213.935	27.934	C4H5ClO4P2	#N/A	Metabolic pathways;Microbial metabolism in diverse environments;Degradation of aromatic compounds;Other	rp
665	FAUX	214.0246@1.018-rp	#N/A	214.025	1.018	C8H2N6O2	#N/A	Metabolic pathways;Biosynthesis of secondary metabolites;Biosynthesis of plant secondary metabolites;Other	rp
666	FAUX	4-TOLUENESULPHONYLACETICACID@11.251-rp	4-TOLUENESULPHONYLACETICACID	214.03	11.251	C9H10O4S	69945	#N/A	rp
667	FAUX	214.11873@7.172-rp	#N/A	214.119	7.172	C7H14N6O2	#N/A	#N/A	rp
668	FAUX	214.89669@1.244-rp	#N/A	214.897	1.244	C2HCl2N3OP2	#N/A	#N/A	rp
669	FAUX	214.97656@27.838-rp	#N/A	214.977	27.838	C4H3N5O2P2	#N/A	#N/A	rp
670	FAUX	Glycerophosphoethanolamine@0.991-rp	Glycerophosphoethanolamine	215.056	0.991	C5H14NO6P	#N/A	Other	rp
671	FAUX	Kinetin@1.002-rp	Kinetin	215.08	1.002	C10H9N5O	3698	Other	rp
672	FAUX	Kinetin@25.957-rp	Kinetin	215.081	25.957	C10H9N5O	3698	#N/A	rp
673	FAUX	215.10464@1.263-rp	#N/A	215.105	1.263	C6H14N7P	#N/A	#N/A	rp
674	FAUX	216.04015@1.017-rp	#N/A	216.04	1.017	C6H13ClO6	#N/A	Metabolic pathways;Biosynthesis of secondary metabolites;Biosynthesis of plant secondary metabolites;Other	rp
675	FAUX	216.57124@12.183-rp	#N/A	216.571	12.183	#N/A	#N/A	#N/A	rp
676	FAUX	216.62601@19.213-rp	#N/A	216.626	19.213	#N/A	#N/A	#N/A	rp
677	FAUX	216.98046@1.5-rp	#N/A	216.98	1.5	C3H8NO6PS	#N/A	#N/A	rp
678	FAUX	1-isothiocyanato-8-methylsulfanyl-octane@25.949-rp	1-isothiocyanato-8-methylsulfanyl-octane	217.096	25.949	C10H19NS2	8346864	#N/A	rp
679	FAUX	CarnitineC3:0@1.496-rp	CarnitineC3:0	217.132	1.496	C10H19NO4	#N/A	#N/A	rp
680	FAUX	Butylate@19.757-rp	Butylate	217.151	19.757	C11H23NOS	15357	#N/A	rp
681	FAUX	217.63377@20.152-rp	#N/A	217.634	20.152	#N/A	#N/A	#N/A	rp
682	FAUX	218.00246@1.517-rp	#N/A	218.002	1.517	C4H13O4P3	#N/A	#N/A	rp
683	FAUX	1,4-Butanediylbis(phosphonicacid)@0.796-rp	1,4-Butanediylbis(phosphonicacid)	218.011	0.796	C4H12O6P2	386608	#N/A	rp
684	FAUX	218.01975@0.972-rp	#N/A	218.02	0.972	C7H2N6O3	#N/A	#N/A	rp
685	FAUX	218.02245@1.063-rp	#N/A	218.022	1.063	C4H8N6OP2	#N/A	#N/A	rp
686	FAUX	218.0334@1.063-rp	#N/A	218.033	1.063	C8H11O5P	#N/A	#N/A	rp
687	FAUX	218.05517@1.018-rp	#N/A	218.055	1.018	C8H6N6O2	#N/A	#N/A	rp
688	FAUX	3,7-Dinitro-1,3,5,7-tetraazabicyclo[3.3.1]nonane@0.926-rp	3,7-Dinitro-1,3,5,7-tetraazabicyclo[3.3.1]nonane	218.076	0.926	C5H10N6O4	63544	#N/A	rp
689	FAUX	Albaflavenone@19.149-rp	Albaflavenone	218.168	19.149	C15H22O	#N/A	Metabolic pathways;Biosynthesis of secondary metabolites;Other	rp
690	FAUX	O-succinyl-homoserine@0.996-rp	O-succinyl-homoserine	219.075	0.996	C8H13NO6	#N/A	Metabolic pathways;Biosynthesis of secondary metabolites;Biosynthesis of amino acids;Other	rp
691	FAUX	219.55073@1.015-rp	#N/A	219.551	1.015	#N/A	#N/A	#N/A	rp
692	FAUX	219.92928@28.116-rp	#N/A	219.929	28.116	C3H3N4P3S	#N/A	#N/A	rp
693	FAUX	220.00878@1.631-rp	#N/A	220.009	1.631	C5H8N4O2S2	#N/A	#N/A	rp
694	FAUX	220.01176@1.013-rp	#N/A	220.012	1.013	C3H5N6O4P	#N/A	#N/A	rp
695	FAUX	220.02619@28.086-rp	#N/A	220.026	28.086	C7H5N6OP	#N/A	#N/A	rp
696	FAUX	220.02659@1.502-rp	#N/A	220.027	1.502	C5H8N4O4S	#N/A	#N/A	rp
697	FAUX	220.0439@0.798-rp	#N/A	220.044	0.798	C5H8N4O6	#N/A	#N/A	rp
698	FAUX	220.85304@27.794-rp	#N/A	220.853	27.794	#N/A	#N/A	#N/A	rp
699	FAUX	220.86253@1.016-rp	#N/A	220.863	1.016	#N/A	#N/A	#N/A	rp
700	FAUX	220.86278@27.827-rp	#N/A	220.863	27.827	CH4BrNOS3	#N/A	#N/A	rp
701	FAUX	220.97544@1.257-rp	#N/A	220.975	1.257	C6H10NP3S	#N/A	#N/A	rp
702	FAUX	221.14982@20.805-rp	#N/A	221.15	20.805	C7H19N5O3	#N/A	#N/A	rp
703	FAUX	221.14982@21.047-rp	#N/A	221.15	21.047	#N/A	#N/A	#N/A	rp
704	FAUX	222.01481@1.377-rp	#N/A	222.015	1.377	C6H12N2OP2S	#N/A	#N/A	rp
705	FAUX	Coniferylaceticacid@12.438-rp	Coniferylaceticacid	222.09	12.438	C12H14O4	#N/A	Metabolic pathways;Biosynthesis of secondary metabolites;Ubiquinone and other terpenoid-quinone biosynthesis;Other	rp
706	FAUX	223.97648@1.245-rp	#N/A	223.976	1.245	C4H5ClN4O3S	#N/A	#N/A	rp
707	FAUX	223.98606@0.892-rp	#N/A	223.986	0.892	C5H11N2P3S	#N/A	#N/A	rp
708	FAUX	224.0272@0.9-rp	#N/A	224.027	0.9	C5H8N2O8	#N/A	#N/A	rp
709	FAUX	5-(4-Chlorophenyl)-5-methyl-2,4-imidazolidinedione@21.575-rp	5-(4-Chlorophenyl)-5-methyl-2,4-imidazolidinedione	224.036	21.575	C10H9ClN2O2	118620	#N/A	rp
710	FAUX	1-(2-furanyl)-2-[(1-methyl-5-tetrazolyl)thio]ethanone@13.075-rp	1-(2-furanyl)-2-[(1-methyl-5-tetrazolyl)thio]ethanone	224.036	13.075	C8H8N4O2S	2270507	#N/A	rp
711	FAUX	224.06533@0.799-rp	#N/A	224.065	0.799	C6H12N2O7	#N/A	#N/A	rp
712	FAUX	2-Azido-3-methyl-3H-imidazo[4,5-f]quinoline@25.929-rp	2-Azido-3-methyl-3H-imidazo[4,5-f]quinoline	224.081	25.929	C11H8N6	103003	#N/A	rp
713	FAUX	2,2'-(1H-1,2,4-Triazole-3,5-diyl)dipyrazine@1.339-rp	2,2'-(1H-1,2,4-Triazole-3,5-diyl)dipyrazine	225.075	1.339	C10H7N7	7822552	#N/A	rp
714	FAUX	Aciclovir@3.06-rp	Aciclovir	225.087	3.06	C8H11N5O3	1945	Bile secretion	rp
715	FAUX	(2E)-N-Isobutyl-2-decenamide@20.815-rp	(2E)-N-Isobutyl-2-decenamide	225.21	20.815	C14H27NO	9206708	#N/A	rp
716	FAUX	(2E)-N-Isobutyl-2-decenamide@15.717-rp	(2E)-N-Isobutyl-2-decenamide	225.21	15.717	C14H27NO	9206708	#N/A	rp
717	FAUX	226.07239@2.906-rp	#N/A	226.072	2.906	C9H6N8	#N/A	#N/A	rp
718	FAUX	1-(1H-Imidazol-1-ylmethyl)-5-phenyl-1H-tetrazole@27.38-rp	1-(1H-Imidazol-1-ylmethyl)-5-phenyl-1H-tetrazole	226.097	27.38	C11H10N6	2692276	#N/A	rp
719	FAUX	1-(1H-Imidazol-1-ylmethyl)-5-phenyl-1H-tetrazole@27.564-rp	1-(1H-Imidazol-1-ylmethyl)-5-phenyl-1H-tetrazole	226.097	27.564	C11H10N6	2692276	#N/A	rp
720	FAUX	1-(1H-Imidazol-1-ylmethyl)-5-phenyl-1H-tetrazole@25.961-rp	1-(1H-Imidazol-1-ylmethyl)-5-phenyl-1H-tetrazole	226.097	25.961	C11H10N6	2692276	#N/A	rp
721	FAUX	Myristoleicacid@18.189-rp	Myristoleicacid	226.193	18.189	C14H26O2	4444564	#N/A	rp
722	FAUX	226.99374@0.994-rp	#N/A	226.994	0.994	C4H6ClN3O6	#N/A	#N/A	rp
723	FAUX	Myristamide@18.637-rp	Myristamide	227.226	18.637	C14H29NO	62698	#N/A	rp
724	FAUX	227.99711@0.681-rp	#N/A	227.997	0.681	C2H4N4O9	#N/A	#N/A	rp
725	FAUX	228.0221@1.012-rp	#N/A	228.022	1.012	C8H10N2O2P2	#N/A	#N/A	rp
726	FAUX	228.07236@0.988-rp	#N/A	228.072	0.988	C5H8N8O3	#N/A	#N/A	rp
727	FAUX	228.10852@0.898-rp	#N/A	228.109	0.898	C6H12N8O2	#N/A	#N/A	rp
728	FAUX	2-(1H-Imidazol-2-ylmethyl)-5-(1H-imidazol-5-ylmethyl)-1H-imidazole@25.944-rp	2-(1H-Imidazol-2-ylmethyl)-5-(1H-imidazol-5-ylmethyl)-1H-imidazole	228.112	25.944	C11H12N6	328630	#N/A	rp
729	FAUX	Prolylleucine@1.26-rp	Prolylleucine	228.148	1.26	C11H20N2O3	#N/A	#N/A	rp
730	FAUX	Leucylproline@1.868-rp	Leucylproline	228.148	1.868	C11H20N2O3	#N/A	#N/A	rp
731	FAUX	Myristicacid@19.281-rp	Myristicacid	228.209	19.281	C14H28O2	#N/A	Metabolic pathways;Other	rp
732	FAUX	myristicacid@25.911-rp	myristicacid	228.209	25.911	C14H28O2	10539	Metabolic pathways;Other	rp
733	FAUX	228.91239@1.494-rp	#N/A	228.912	1.494	C3H3Cl2N3OP2	#N/A	#N/A	rp
734	FAUX	229.06334@1.286-rp	#N/A	229.063	1.286	C6H17NO4P2	#N/A	#N/A	rp
735	FAUX	230.07682@1.502-rp	#N/A	230.077	1.502	C7H6N10	#N/A	#N/A	rp
736	FAUX	231.004@11.483-rp	#N/A	231.004	11.483	C8H11NOP2S	#N/A	#N/A	rp
737	FAUX	paracetamolsulfate@4.783-rp	paracetamolsulfate	231.02	4.783	C8H9NO5S	75741	#N/A	rp
738	FAUX	CarnitineC4:0@2.332-rp	CarnitineC4:0	231.148	2.332	C11H21NO4	#N/A	#N/A	rp
739	FAUX	FenofibrateImpurityA@15.426-rp	FenofibrateImpurityA	232.029	15.426	C13H9ClO2	110099	#N/A	rp
740	FAUX	232.05293@1.501-rp	#N/A	232.053	1.501	C8H14N2O2P2	#N/A	Microbial metabolism in diverse environments;Other	rp
741	FAUX	MI5550000@20.062-rp	MI5550000	232.183	20.062	C16H24O	4517909	#N/A	rp
742	FAUX	232.97495@1.258-rp	#N/A	232.975	1.258	C5H5N3O4P2	#N/A	#N/A	rp
743	FAUX	232.98675@1.062-rp	#N/A	232.987	1.062	C4H5N5O3P2	#N/A	#N/A	rp
744	FAUX	Boc-Asp-OH@0.997-rp	Boc-Asp-OH	233.09	0.997	C9H15NO6	90093	#N/A	rp
745	FAUX	234.03266@1.257-rp	#N/A	234.033	1.257	C3H10N2O10	#N/A	#N/A	rp
746	FAUX	234.16254@22.295-rp	#N/A	234.163	22.295	C8H22N6S	#N/A	Metabolic pathways;Biosynthesis of secondary metabolites;Other	rp
747	FAUX	234.17389@6.409-rp	#N/A	234.174	6.409	C12H27O2P	#N/A	Other	rp
748	FAUX	235.9812@1.631-rp	#N/A	235.981	1.631	C2H5N8PS2	#N/A	#N/A	rp
749	FAUX	235.98301@16.872-rp	#N/A	235.983	16.872	C5H5N2O7P	#N/A	#N/A	rp
750	FAUX	235.98303@17.376-rp	#N/A	235.983	17.376	C7H10O3P2S	#N/A	#N/A	rp
751	FAUX	236.00382@1.371-rp	#N/A	236.004	1.371	C7H5N6PS	#N/A	#N/A	rp
752	FAUX	(?)-Ambroxide@19.157-rp	(?)-Ambroxide	236.215	19.157	C16H28O	9032756	#N/A	rp
753	FAUX	(?)-Ambroxide@18.658-rp	(?)-Ambroxide	236.215	18.658	C16H28O	9032756	#N/A	rp
754	FAUX	236.9703@27.953-rp	#N/A	236.97	27.953	C4H5N3O5P2	#N/A	#N/A	rp
755	FAUX	fructosylglycine@0.987-rp	fructosylglycine	237.085	0.987	C8H15NO7	2339006	Metabolic pathways;Other	rp
756	FAUX	3,4,5-trimethoxycinnamicacid@9.037-rp	3,4,5-trimethoxycinnamicacid	238.084	9.037	C12H14O5	#N/A	#N/A	rp
757	FAUX	6-Phenyl-2,4-pteridinediamine@25.946-rp	6-Phenyl-2,4-pteridinediamine	238.097	25.946	C12H10N6	8306460	#N/A	rp
758	FAUX	HEPES@0.99-rp	HEPES	238.099	0.99	C8H18N2O4S	22278	#N/A	rp
759	FAUX	238.1471@20.146-rp	#N/A	238.147	20.146	C8H22N4O2S	#N/A	Biosynthesis of secondary metabolites;Other	rp
760	FAUX	9-Hexadecenal@19.769-rp	9-Hexadecenal	238.23	19.769	C16H30O	4446496	#N/A	rp
761	FAUX	238.95771@27.935-rp	#N/A	238.958	27.935	C3H2N3O8P	#N/A	#N/A	rp
762	FAUX	2-(Ornithylamino)ethanesulfonicacid@17.216-rp	2-(Ornithylamino)ethanesulfonicacid	239.093	17.216	C7H17N3O4S	473514	#N/A	rp
763	FAUX	Diphenamid@8.765-rp	Diphenamid	239.132	8.765	C16H17NO	13133	#N/A	rp
764	FAUX	N-Dodecylacrylamide@20.815-rp	N-Dodecylacrylamide	239.226	20.815	C15H29NO	66560	#N/A	rp
765	FAUX	Cystine@0.974-rp	Cystine	240.024	0.974	C6H12N2O4S2	#N/A	Metabolic pathways;ABC transporters;Protein digestion and absorption;Other	rp
766	FAUX	CMPF@12.441-rp	CMPF	240.1	12.441	C12H16O5	110498	#N/A	rp
767	FAUX	N'-[(Z)-Imino(2-pyridinyl)methyl]-2-pyridinecarboximidohydrazide@25.951-rp	N'-[(Z)-Imino(2-pyridinyl)methyl]-2-pyridinecarboximidohydrazide	240.113	25.951	C12H12N6	2140672	#N/A	rp
768	FAUX	octapinol@19.547-rp	octapinol	241.241	19.547	C15H31NO	62133	#N/A	rp
769	FAUX	241.97702@28.13-rp	#N/A	241.977	28.13	C6H9Cl2N2O2P	#N/A	#N/A	rp
770	FAUX	242.0481@1.688-rp	#N/A	242.048	1.688	C8H10N4O3S	#N/A	#N/A	rp
771	FAUX	MFCD00014931@19.688-rp	MFCD00014931	242.116	19.688	C12H18O5	16006	#N/A	rp
772	FAUX	Pentadecanoicacid@20.07-rp	Pentadecanoicacid	242.225	20.07	C15H30O2	#N/A	Other	rp
773	FAUX	Pentadecanoicacid@19.838-rp	Pentadecanoicacid	242.225	19.838	C15H30O2	#N/A	Other	rp
774	FAUX	242.7652@1.112-rp	#N/A	242.765	1.112	#N/A	#N/A	#N/A	rp
775	FAUX	243.07253@1.029-rp	#N/A	243.073	1.029	C4H14N5O5P	#N/A	#N/A	rp
776	FAUX	2,3-Dihydroxypropyl2-(dimethylamino)ethylhydrogenphosphate@1.023-rp	2,3-Dihydroxypropyl2-(dimethylamino)ethylhydrogenphosphate	243.087	1.023	C7H18NO6P	8012488	#N/A	rp
777	FAUX	243.94708@27.712-rp	#N/A	243.947	27.712	C4H6ClN2O4PS	#N/A	#N/A	rp
778	FAUX	243.94739@0.908-rp	#N/A	243.947	0.908	C4H6ClN2O4PS	#N/A	#N/A	rp
779	FAUX	244.06378@2.092-rp	#N/A	244.064	2.092	C6H17N2O4PS	#N/A	#N/A	rp
780	FAUX	244.06644@27.969-rp	#N/A	244.066	27.969	C5H8N8O4	#N/A	#N/A	rp
781	FAUX	244.06774@1.04-rp	#N/A	244.068	1.04	C5H8N8O4	#N/A	#N/A	rp
782	FAUX	Pseudouridine@1.654-rp	Pseudouridine	244.07	1.654	C9H12N2O6	#N/A	Metabolic pathways;ABC transporters;Other	rp
783	FAUX	Pseudouridine@1.322-rp	Pseudouridine	244.07	1.322	C9H12N2O6	#N/A	Metabolic pathways;ABC transporters;Other	rp
784	FAUX	244.07154@0.9-rp	#N/A	244.072	0.9	C7H17O7P	#N/A	#N/A	rp
785	FAUX	244.10728@25.936-rp	#N/A	244.107	25.936	C11H12N6O	#N/A	#N/A	rp
786	FAUX	(2E)-2,2'-Bi(bicyclo[3.3.1]nonan)-2(2')-ene@17.075-rp	(2E)-2,2'-Bi(bicyclo[3.3.1]nonan)-2(2')-ene	244.22	17.075	C18H28	18750341	#N/A	rp
787	FAUX	(2E)-2,2'-Bi(bicyclo[3.3.1]nonan)-2(2')-ene@19.218-rp	(2E)-2,2'-Bi(bicyclo[3.3.1]nonan)-2(2')-ene	244.22	19.218	C18H28	18750341	#N/A	rp
788	FAUX	244.58879@19.139-rp	#N/A	244.589	19.139	#N/A	#N/A	#N/A	rp
789	FAUX	244.76233@1.116-rp	#N/A	244.762	1.116	#N/A	#N/A	#N/A	rp
790	FAUX	245.02193@1.439-rp	#N/A	245.022	1.439	C8H4N7OP	#N/A	#N/A	rp
791	FAUX	245.61713@16.275-rp	#N/A	245.617	16.275	#N/A	#N/A	#N/A	rp
792	FAUX	245.6526@19.771-rp	#N/A	245.653	19.771	#N/A	#N/A	#N/A	rp
793	FAUX	245.99732@0.837-rp	#N/A	245.997	0.837	C4H2N6O7	#N/A	#N/A	rp
794	FAUX	246.16993@1.087-rp	#N/A	246.17	1.087	C10H22N4O3	#N/A	#N/A	rp
795	FAUX	Dodecylbenzene@20.822-rp	Dodecylbenzene	246.235	20.822	C18H30	28977	#N/A	rp
796	FAUX	247.08229@1.83-rp	#N/A	247.082	1.83	C9H9N7O2	#N/A	#N/A	rp
797	FAUX	247.1335@20.139-rp	#N/A	247.133	20.139	C6H17N9S	#N/A	#N/A	rp
798	FAUX	247.23883@20.162-rp	#N/A	247.239	20.162	#N/A	#N/A	#N/A	rp
799	FAUX	247.23885@20.822-rp	#N/A	247.239	20.822	#N/A	#N/A	#N/A	rp
800	FAUX	248.02117@1.276-rp	#N/A	248.021	1.276	C5H14O7P2	#N/A	#N/A	rp
801	FAUX	248.04834@1.5-rp	#N/A	248.048	1.5	C8H14N2O3P2	#N/A	#N/A	rp
802	FAUX	248.05813@1.496-rp	#N/A	248.058	1.496	C7H12N4O4S	#N/A	#N/A	rp
803	FAUX	negamycin@1.062-rp	negamycin	248.149	1.062	C9H20N4O4	33506	#N/A	rp
804	FAUX	249.08064@1.27-rp	#N/A	249.081	1.27	C8H17N3O2P2	#N/A	#N/A	rp
805	FAUX	4-tert-Octylphenolmonoethoxylate@22.013-rp	4-tert-Octylphenolmonoethoxylate	250.194	22.013	C16H26O2	5388	Other	rp
806	FAUX	250.96831@1.381-rp	#N/A	250.968	1.381	C5H7N3O3P2S	#N/A	#N/A	rp
807	FAUX	2-Amino-3-O-(1-carboxyethyl)-2-deoxyhexopyranose@1.003-rp	2-Amino-3-O-(1-carboxyethyl)-2-deoxyhexopyranose	251.101	1.003	C9H17NO7	383435	Metabolic pathways;ABC transporters;Other	rp
808	FAUX	Hexadecadienoicacid@18.847-rp	Hexadecadienoicacid	252.209	18.847	C16H28O2	#N/A	#N/A	rp
809	FAUX	Sulfamethoxazole@9.566-rp	Sulfamethoxazole	253.053	9.566	C10H11N3O3S	5138	#N/A	rp
810	FAUX	triamterene@25.972-rp	triamterene	253.108	25.972	C12H11N7	5345	#N/A	rp
811	FAUX	Nefopam@8.999-rp	Nefopam	253.147	8.999	C17H19NO	4295	#N/A	rp
812	FAUX	1-Dodecyl-2-pyrrolidinone@19.416-rp	1-Dodecyl-2-pyrrolidinone	253.241	19.416	C16H31NO	56239	#N/A	rp
813	FAUX	1-Dodecyl-2-pyrrolidinone@19.156-rp	1-Dodecyl-2-pyrrolidinone	253.241	19.156	C16H31NO	56239	#N/A	rp
814	FAUX	253.98724@1.243-rp	#N/A	253.987	1.243	C5H7ClN4O4S	#N/A	#N/A	rp
815	FAUX	Hydroxyfelbamicacid@16.107-rp	Hydroxyfelbamicacid	254.09	16.107	C11H14N2O5	#N/A	Other	rp
816	FAUX	6-[4-(1H-Imidazol-1-yl)phenyl]-5-methyl-4,5-dihydro-3(2H)-pyridazinone@20.181-rp	6-[4-(1H-Imidazol-1-yl)phenyl]-5-methyl-4,5-dihydro-3(2H)-pyridazinone	254.116	20.181	C14H14N4O	2288339	#N/A	rp
817	FAUX	254.12816@25.95-rp	#N/A	254.128	25.95	C10H23O5P	#N/A	#N/A	rp
818	FAUX	?2-trans-Hexadecenoicacid@19.718-rp	?2-trans-Hexadecenoicacid	254.225	19.718	C16H30O2	#N/A	Other	rp
819	FAUX	255.05105@1.008-rp	#N/A	255.051	1.008	C9H18ClNOS2	#N/A	#N/A	rp
820	FAUX	255.12362@25.956-rp	#N/A	255.124	25.956	C12H13N7	#N/A	#N/A	rp
821	FAUX	Hexadecanamide@20.428-rp	Hexadecanamide	255.257	20.428	C16H33NO	#N/A	#N/A	rp
822	FAUX	255.60506@6.687-rp	#N/A	255.605	6.687	#N/A	#N/A	#N/A	rp
823	FAUX	255.6305@14.785-rp	#N/A	255.631	14.785	#N/A	#N/A	#N/A	rp
824	FAUX	256.07968@1.012-rp	#N/A	256.08	1.012	C8H16O9	#N/A	#N/A	rp
825	FAUX	P-Gal@9.052-rp	P-Gal	256.095	9.052	C12H16O6	92439	Other	rp
826	FAUX	256.12158@10.685-rp	#N/A	256.122	10.685	C13H21O3P	#N/A	#N/A	rp
827	FAUX	256.16168@13.669-rp	#N/A	256.162	13.669	C13H24N2OS	#N/A	#N/A	rp
828	FAUX	7-Isopropyl-1,4a-dimethyl-1,2,3,4,4a,9,10,10a-octahydrophenanthrene@15.743-rp	7-Isopropyl-1,4a-dimethyl-1,2,3,4,4a,9,10,10a-octahydrophenanthrene	256.22	15.743	C19H28	191007	#N/A	rp
829	FAUX	Ethylmyristate@20.839-rp	Ethylmyristate	256.24	20.839	C16H32O2	#N/A	Metabolic pathways;Biosynthesis of plant secondary metabolites;Biosynthesis of unsaturated fatty acids;Cutin, suberine and wax biosynthesis;Other	rp
830	FAUX	Ethylmyristate@21.118-rp	Ethylmyristate	256.241	21.118	C16H32O2	#N/A	Metabolic pathways;Biosynthesis of plant secondary metabolites;Biosynthesis of unsaturated fatty acids;Cutin, suberine and wax biosynthesis;Other	rp
831	FAUX	256.82982@27.826-rp	#N/A	256.83	27.826	CHCl3NO2P3	#N/A	#N/A	rp
832	FAUX	256.9757@1.019-rp	#N/A	256.976	1.019	C5H8NO7PS	#N/A	#N/A	rp
833	FAUX	Glycerophosphorylcholine@1.164-rp	Glycerophosphorylcholine	257.103	1.164	C8H20NO6P	#N/A	#N/A	rp
834	FAUX	Glycerophosphorylcholine@1.013-rp	Glycerophosphorylcholine	257.104	1.013	C8H20NO6P	#N/A	#N/A	rp
835	FAUX	257.6171@15.914-rp	#N/A	257.617	15.914	#N/A	#N/A	#N/A	rp
836	FAUX	257.99102@0.792-rp	#N/A	257.991	0.792	C3H8N4O6P2	#N/A	#N/A	rp
837	FAUX	258.0431@2.091-rp	#N/A	258.043	2.091	C8H10N4O4S	#N/A	#N/A	rp
838	FAUX	258.06196@1.04-rp	#N/A	258.062	1.04	C9H22ClP3	#N/A	#N/A	rp
839	FAUX	Geranylbenzoicacid@20.979-rp	Geranylbenzoicacid	258.163	20.979	C17H22O2	#N/A	#N/A	rp
840	FAUX	2376@18.695-rp	2376	258.183	18.695	C14H26O4	7758	#N/A	rp
841	FAUX	258.62502@16.667-rp	#N/A	258.625	16.667	#N/A	#N/A	#N/A	rp
842	FAUX	258.82673@27.824-rp	#N/A	258.827	27.824	#N/A	#N/A	#N/A	rp
843	FAUX	259.18645@18.503-rp	#N/A	259.186	18.503	C8H21N9O	#N/A	#N/A	rp
844	FAUX	260.12437@6.137-rp	#N/A	260.124	6.137	C8H16N6O4	#N/A	#N/A	rp
845	FAUX	2-methoxyacetaminophensulfate@6.097-rp	2-methoxyacetaminophensulfate	261.031	6.097	C9H11NO6S	34448633	#N/A	rp
846	FAUX	Lotaustralin@1.159-rp	Lotaustralin	261.122	1.159	C11H19NO6	390193	Biosynthesis of secondary metabolites;Other	rp
847	FAUX	261.54494@0.997-rp	#N/A	261.545	0.997	#N/A	#N/A	#N/A	rp
848	FAUX	262.03685@1.551-rp	#N/A	262.037	1.551	C9H7N6O2P	#N/A	#N/A	rp
849	FAUX	262.05454@1.019-rp	#N/A	262.055	1.019	C8H14N4O2S2	#N/A	#N/A	rp
850	FAUX	CH-13584@12.441-rp	CH-13584	262.082	12.441	C10H10N6O3	143805	#N/A	rp
851	FAUX	11-Phenylundecanoicacid@15.991-rp	11-Phenylundecanoicacid	262.194	15.991	C17H26O2	69314	#N/A	rp
852	FAUX	octadec-9-ynoicacid@22.523-rp	octadec-9-ynoicacid	262.23	22.523	C18H32O2	#N/A	#N/A	rp
853	FAUX	1913256@19.766-rp	1913256	262.23	19.766	C18H30O	12368	#N/A	rp
854	FAUX	octadec-9-ynoicacid@19.219-rp	octadec-9-ynoicacid	262.23	19.219	C18H32O2	#N/A	#N/A	rp
855	FAUX	octadec-9-ynoicacid@20.18-rp	octadec-9-ynoicacid	262.23	20.18	C18H32O2	#N/A	#N/A	rp
856	FAUX	(9E,12E,15E)-9,12,15-Octadecatrienal@19.964-rp	(9E,12E,15E)-9,12,15-Octadecatrienal	262.231	19.964	C18H30O	4446505	#N/A	rp
857	FAUX	1913256@17.078-rp	1913256	262.231	17.078	C18H30O	12368	#N/A	rp
858	FAUX	262.64656@13.015-rp	#N/A	262.647	13.015	#N/A	#N/A	#N/A	rp
859	FAUX	262.98619@1.257-rp	#N/A	262.986	1.257	C6H7N3O5P2	#N/A	#N/A	rp
860	FAUX	263.04778@1.829-rp	#N/A	263.048	1.829	C9H15NO4P2	#N/A	#N/A	rp
861	FAUX	{N'-[(2R,3R,4S,5R)-3,4-Dihydroxy-5-(hydroxymethyl)tetrahydro-2-furanyl]-N-methylcarbamimidamido}aceticacid(non-preferredname)@1.053-rp	{N'-[(2R,3R,4S,5R)-3,4-Dihydroxy-5-(hydroxymethyl)tetrahydro-2-furanyl]-N-methylcarbamimidamido}aceticacid(non-preferredname)	263.113	1.053	C9H17N3O6	43055099	#N/A	rp
862	FAUX	Oleonitrile@14.965-rp	Oleonitrile	263.262	14.965	C18H33N	4925796	#N/A	rp
863	FAUX	264.04334@1.013-rp	#N/A	264.043	1.013	C4H12N2O11	#N/A	#N/A	rp
864	FAUX	264.0532@1.312-rp	#N/A	264.053	1.312	C7H12N4O5S	#N/A	#N/A	rp
865	FAUX	AFMK@6.628-rp	AFMK	264.111	6.628	C13H16N2O4	#N/A	Phenylalanine metabolism;Other	rp
866	FAUX	linolenylalcohol@21.063-rp	linolenylalcohol	264.246	21.063	C18H32O	4940757	#N/A	rp
867	FAUX	linolenylalcohol@20.812-rp	linolenylalcohol	264.246	20.812	C18H32O	4940757	#N/A	rp
868	FAUX	KoiganalII@20.156-rp	KoiganalII	264.246	20.156	C18H32O	8079055	#N/A	rp
869	FAUX	cis-12-Octadecenoicacidmethylester@23.495-rp	cis-12-Octadecenoicacidmethylester	264.246	23.495	C19H36O2	#N/A	#N/A	rp
870	FAUX	265.17255@18.573-rp	#N/A	265.173	18.573	C12H29NOP2	#N/A	#N/A	rp
871	FAUX	265.99686@1.725-rp	#N/A	265.997	1.725	C6H10N4O2S3	#N/A	#N/A	rp
872	FAUX	266.05229@1.298-rp	#N/A	266.052	1.298	C7H6N8O4	#N/A	#N/A	rp
873	FAUX	266.05913@1.019-rp	#N/A	266.059	1.019	C7H15N4O3PS	#N/A	#N/A	rp
874	FAUX	Neuraminicacid@1.012-rp	Neuraminicacid	267.096	1.012	C9H17NO8	#N/A	Metabolic pathways;Bile secretion;ABC transporters;Other	rp
875	FAUX	267.12354@25.949-rp	#N/A	267.124	25.949	C13H13N7	#N/A	#N/A	rp
876	FAUX	267.25695@20.002-rp	#N/A	267.257	20.002	C17H33NO	#N/A	#N/A	rp
877	FAUX	267.81145@27.757-rp	#N/A	267.811	27.757	C2HBrCl3N2P	#N/A	#N/A	rp
878	FAUX	267.99175@27.804-rp	#N/A	267.992	27.804	C6H9N2O6PS	#N/A	#N/A	rp
879	FAUX	267.99177@0.903-rp	#N/A	267.992	0.903	C6H9N2O6PS	#N/A	#N/A	rp
880	FAUX	268.11958@5.947-rp	#N/A	268.12	5.947	C10H17N6OP	#N/A	#N/A	rp
881	FAUX	DI5400000@14.367-rp	DI5400000	268.131	14.367	C14H20O5	75956	#N/A	rp
882	FAUX	DI5400000@19.327-rp	DI5400000	268.132	19.327	C14H20O5	75956	#N/A	rp
883	FAUX	268.20151@18.551-rp	#N/A	268.202	18.551	C12H24N6O	#N/A	#N/A	rp
884	FAUX	268.20153@18.279-rp	#N/A	268.202	18.279	C12H24N6O	#N/A	#N/A	rp
885	FAUX	235BBF3K97@20.076-rp	235BBF3K97	268.22	20.076	C20H28	4449996	#N/A	rp
886	FAUX	Heptadecenoicacid@20.898-rp	Heptadecenoicacid	268.24	20.898	C17H32O2	#N/A	#N/A	rp
887	FAUX	Heptadecenoicacid@20.445-rp	Heptadecenoicacid	268.241	20.445	C17H32O2	#N/A	#N/A	rp
888	FAUX	268.99504@27.881-rp	#N/A	268.995	27.881	C7H4N5O5P	#N/A	#N/A	rp
889	FAUX	269.08776@1.61-rp	#N/A	269.088	1.61	C8H11N7O4	#N/A	#N/A	rp
890	FAUX	269.20486@18.277-rp	#N/A	269.205	18.277	#N/A	#N/A	#N/A	rp
891	FAUX	Capsi-amide@21.295-rp	Capsi-amide	269.273	21.295	C17H35NO	43094	#N/A	rp
892	FAUX	ODA@15.397-rp	ODA	269.309	15.397	C18H39N	15016	#N/A	rp
893	FAUX	269.63533@16.866-rp	#N/A	269.635	16.866	#N/A	#N/A	#N/A	rp
894	FAUX	269.93466@28.003-rp	#N/A	269.935	28.003	CH2O16	#N/A	#N/A	rp
895	FAUX	270.09543@1.254-rp	#N/A	270.095	1.254	C9H18O9	#N/A	#N/A	rp
896	FAUX	16-oxo-palmiticacid@17.821-rp	16-oxo-palmiticacid	270.22	17.821	C16H30O3	#N/A	Metabolic pathways;Cutin, suberine and wax biosynthesis	rp
897	FAUX	16-oxo-palmiticacid@18.133-rp	16-oxo-palmiticacid	270.22	18.133	C16H30O3	#N/A	Metabolic pathways;Cutin, suberine and wax biosynthesis	rp
898	FAUX	16-oxo-palmiticacid@20.837-rp	16-oxo-palmiticacid	270.22	20.837	C16H30O3	#N/A	Metabolic pathways;Cutin, suberine and wax biosynthesis	rp
899	FAUX	Palmiticacidmethylester@17.731-rp	Palmiticacidmethylester	270.256	17.731	C17H34O2	#N/A	#N/A	rp
900	FAUX	Palmiticacidmethylester@17.519-rp	Palmiticacidmethylester	270.256	17.519	C17H34O2	#N/A	#N/A	rp
901	FAUX	Margaricacid@21.429-rp	Margaricacid	270.256	21.429	C17H34O2	10033	#N/A	rp
902	FAUX	Margaricacid@21.6-rp	Margaricacid	270.256	21.6	C17H34O2	10033	#N/A	rp
903	FAUX	Margaricacid@21.04-rp	Margaricacid	270.256	21.04	C17H34O2	10033	#N/A	rp
904	FAUX	Margaricacid@23.265-rp	Margaricacid	270.257	23.265	C17H34O2	10033	#N/A	rp
905	FAUX	270.96623@27.647-rp	#N/A	270.966	27.647	C6H3N5O4P2	#N/A	#N/A	rp
906	FAUX	272.07466@1.011-rp	#N/A	272.075	1.011	C8H16O10	#N/A	#N/A	rp
907	FAUX	16-Hydroxyhexadecanoicacid@17.055-rp	16-Hydroxyhexadecanoicacid	272.235	17.055	C16H32O3	#N/A	Metabolic pathways;Cutin, suberine and wax biosynthesis	rp
908	FAUX	273.04374@1.44-rp	#N/A	273.044	1.44	C7H16NO6PS	#N/A	#N/A	rp
909	FAUX	273.08309@1.004-rp	#N/A	273.083	1.004	C15H17NP2	#N/A	#N/A	rp
910	FAUX	273.08557@21.49-rp	#N/A	273.086	21.49	C12H21NP2S	#N/A	#N/A	rp
911	FAUX	273.13815@15.697-rp	#N/A	273.138	15.697	#N/A	#N/A	#N/A	rp
912	FAUX	MFCD00059002@12.633-rp	MFCD00059002	273.268	12.633	C16H35NO2	312822	#N/A	rp
913	FAUX	273.96857@0.787-rp	#N/A	273.969	0.787	C4H9N2O6P3	#N/A	#N/A	rp
914	FAUX	274.15468@12.998-rp	#N/A	274.155	12.998	C11H23N4O2P	#N/A	#N/A	rp
915	FAUX	2-polyprenyl-6-methoxy-1,4-benzoquinone@20.069-rp	2-polyprenyl-6-methoxy-1,4-benzoquinone	274.158	20.069	C17H22O3	#N/A	Biosynthesis of secondary metabolites;Ubiquinone and other terpenoid-quinone biosynthesis	rp
916	FAUX	Gamma-glutamylglutamine@1.088-rp	Gamma-glutamylglutamine	275.112	1.088	C10H17N3O6	#N/A	#N/A	rp
917	FAUX	cipamfylline@1.371-rp	cipamfylline	275.138	1.371	C13H17N5O2	64456	#N/A	rp
918	FAUX	276.0016@0.798-rp	#N/A	276.002	0.798	C3H10N4O7P2	#N/A	#N/A	rp
919	FAUX	276.07708@1.018-rp	#N/A	276.077	1.018	C5H13N10PS	#N/A	Other	rp
920	FAUX	NP-004917@17.432-rp	NP-004917	276.173	17.432	C15H26O3	#N/A	#N/A	rp
921	FAUX	Stearidonicacid@18.773-rp	Stearidonicacid	276.209	18.773	C18H28O2	4471933	Biosynthesis of secondary metabolites;Other	rp
922	FAUX	277.00795@7.572-rp	#N/A	277.008	7.572	C9H11NO5S2	#N/A	#N/A	rp
923	FAUX	6-(Phosphonomethyl)decahydro-3-isoquinolinecarboxylicacid@26.018-rp	6-(Phosphonomethyl)decahydro-3-isoquinolinecarboxylicacid	277.108	26.018	C11H20NO5P	2887048	#N/A	rp
924	FAUX	277.14438@1.382-rp	#N/A	277.144	1.382	C13H20N5P	#N/A	#N/A	rp
925	FAUX	EDDP@11.446-rp	EDDP	277.184	11.446	C20H23N	#N/A	Other	rp
926	FAUX	MFCD00025173@16.415-rp	MFCD00025173	277.241	16.415	C18H31NO	3434581	#N/A	rp
927	FAUX	MFCD00025173@19.256-rp	MFCD00025173	277.241	19.256	C18H31NO	3434581	#N/A	rp
928	FAUX	277.63281@16.126-rp	#N/A	277.633	16.126	#N/A	#N/A	#N/A	rp
929	FAUX	277.63912@1.22-rp	#N/A	277.639	1.22	#N/A	#N/A	#N/A	rp
930	FAUX	277.94695@28.07-rp	#N/A	277.947	28.07	C10H4N2O2P2S	#N/A	#N/A	rp
931	FAUX	277.94703@27.904-rp	#N/A	277.947	27.904	C7H3O10P	#N/A	#N/A	rp
932	FAUX	278.03167@1.26-rp	#N/A	278.032	1.26	C8H11N2O7P	#N/A	#N/A	rp
933	FAUX	278.03224@1.016-rp	#N/A	278.032	1.016	C7H10N4O6S	#N/A	#N/A	rp
934	FAUX	278.14851@17.381-rp	#N/A	278.149	17.381	C6H19N10OP	#N/A	#N/A	rp
935	FAUX	MFCD00649386@17.952-rp	MFCD00649386	278.153	17.952	C17H18N4	591928	#N/A	rp
936	FAUX	278.15471@17.95-rp	#N/A	278.155	17.95	C15H23N2OP	#N/A	#N/A	rp
937	FAUX	Ro20-1724@7.225-rp	Ro20-1724	278.164	7.225	C15H22N2O3	4908	#N/A	rp
938	FAUX	Oleicacidalkyne@19.47-rp	Oleicacidalkyne	278.225	19.47	C18H30O2	#N/A	Metabolic pathways;Biosynthesis of secondary metabolites;Biosynthesis of plant secondary metabolites;Biosynthesis of unsaturated fatty acids;Other	rp
939	FAUX	Crepenynicacid@22.803-rp	Crepenynicacid	278.225	22.803	C18H30O2	#N/A	Metabolic pathways;Biosynthesis of secondary metabolites;Biosynthesis of plant secondary metabolites;Biosynthesis of unsaturated fatty acids;Other	rp
940	FAUX	278.64059@16.925-rp	#N/A	278.641	16.925	#N/A	#N/A	#N/A	rp
941	FAUX	2'-Nitro-4-biphenylsulfonicacid@1.827-rp	2'-Nitro-4-biphenylsulfonicacid	279.02	1.827	C12H9NO5S	74854271	#N/A	rp
942	FAUX	279.0427@1.401-rp	#N/A	279.043	1.401	C9H15NO5P2	#N/A	#N/A	rp
943	FAUX	2'-Deoxy-2'-methyleneguanosine@1.008-rp	2'-Deoxy-2'-methyleneguanosine	279.096	1.008	C11H13N5O4	10213756	#N/A	rp
944	FAUX	1-(1H-Benzotriazol-1-yl)-N-(1H-benzotriazol-1-ylmethyl)methanamine@25.951-rp	1-(1H-Benzotriazol-1-yl)-N-(1H-benzotriazol-1-ylmethyl)methanamine	279.123	25.951	C14H13N7	1627891	#N/A	rp
945	FAUX	(2S)-3-Methyl-2-({[(3S,4S,5R)-2,3,4-trihydroxy-5-(hydroxymethyl)tetrahydro-2-furanyl]methyl}amino)butanoicacid(non-preferredname)@1.261-rp	(2S)-3-Methyl-2-({[(3S,4S,5R)-2,3,4-trihydroxy-5-(hydroxymethyl)tetrahydro-2-furanyl]methyl}amino)butanoicacid(non-preferredname)	279.133	1.261	C11H21NO7	24768313	#N/A	rp
946	FAUX	Drepamon@17.396-rp	Drepamon	279.165	17.396	C16H25NOS	34422	#N/A	rp
947	FAUX	Linoleamide@18.433-rp	Linoleamide	279.257	18.433	C18H33NO	4940587	#N/A	rp
948	FAUX	Linoleamide@17.067-rp	Linoleamide	279.257	17.067	C18H33NO	4940587	#N/A	rp
949	FAUX	Linoleamide@19.968-rp	Linoleamide	279.257	19.968	C18H33NO	4940587	#N/A	rp
950	FAUX	Linoleamide@16.774-rp	Linoleamide	279.257	16.774	C18H33NO	4940587	#N/A	rp
951	FAUX	Linoleamide@20.174-rp	Linoleamide	279.257	20.174	C18H33NO	4940587	#N/A	rp
952	FAUX	Linoleamide@19.748-rp	Linoleamide	279.257	19.748	C18H33NO	4940587	#N/A	rp
953	FAUX	279.64844@17.927-rp	#N/A	279.648	17.927	#N/A	#N/A	#N/A	rp
954	FAUX	280.04789@1.013-rp	#N/A	280.048	1.013	C9H9N6O3P	#N/A	#N/A	rp
955	FAUX	280.06463@1.017-rp	#N/A	280.065	1.017	C10H17ClN2O3S	#N/A	#N/A	rp
956	FAUX	L-alpha-Aspartyl-L-phenylalanine@2.875-rp	L-alpha-Aspartyl-L-phenylalanine	280.107	2.875	C13H16N2O5	84028	#N/A	rp
957	FAUX	Cyclofenildiphenol@17.627-rp	Cyclofenildiphenol	280.146	17.627	C19H20O2	19986	#N/A	rp
958	FAUX	280.14587@16.539-rp	#N/A	280.146	16.539	C11H26N2O2P2	#N/A	#N/A	rp
959	FAUX	4,4'-butane-1,4-diylbis(3-ethyl-1H-1,2,4-triazol-5(4H)-one)@17.618-rp	4,4'-butane-1,4-diylbis(3-ethyl-1H-1,2,4-triazol-5(4H)-one)	280.166	17.618	C12H20N6O2	21377922	#N/A	rp
960	FAUX	12-HHTrE@15.988-rp	12-HHTrE	280.204	15.988	C17H28O3	4472190	#N/A	rp
961	FAUX	Linoleicacid@20.229-rp	Linoleicacid	280.24	20.229	C18H32O2	4444105	Metabolic pathways;Biosynthesis of plant secondary metabolites;Biosynthesis of unsaturated fatty acids;Other	rp
962	FAUX	9,11-octadecadienoicacid@23.511-rp	9,11-octadecadienoicacid	280.241	23.511	C18H32O2	#N/A	Metabolic pathways;Biosynthesis of plant secondary metabolites;Biosynthesis of unsaturated fatty acids;Other	rp
963	FAUX	280.2603@17.072-rp	#N/A	280.26	17.072	#N/A	#N/A	#N/A	rp
964	FAUX	280.28877@16.137-rp	#N/A	280.289	16.137	C18H36N2	#N/A	#N/A	rp
965	FAUX	280.6562@19.4-rp	#N/A	280.656	19.4	#N/A	#N/A	#N/A	rp
966	FAUX	281.00703@0.793-rp	#N/A	281.007	0.793	C6H11N5O2S3	#N/A	#N/A	rp
967	FAUX	O-(alpha-D-mannosyl)-L-threonine@1.02-rp	O-(alpha-D-mannosyl)-L-threonine	281.112	1.02	C10H19NO8	117267	#N/A	rp
968	FAUX	281.13884@25.945-rp	#N/A	281.139	25.945	C12H28NPS2	#N/A	#N/A	rp
969	FAUX	(9Z)-9-Octadecenamide@17.775-rp	(9Z)-9-Octadecenamide	281.273	17.775	C18H35NO	4446508	#N/A	rp
970	FAUX	Oleamide@21.064-rp	Oleamide	281.273	21.064	C18H35NO	#N/A	#N/A	rp
971	FAUX	Oleamide@20.822-rp	Oleamide	281.273	20.822	C18H35NO	#N/A	#N/A	rp
972	FAUX	(9Z)-9-Octadecenamide@14.69-rp	(9Z)-9-Octadecenamide	281.273	14.69	C18H35NO	4446508	#N/A	rp
973	FAUX	281.39769@20.787-rp	#N/A	281.398	20.787	#N/A	#N/A	#N/A	rp
974	FAUX	281.61716@16.11-rp	#N/A	281.617	16.11	#N/A	#N/A	#N/A	rp
975	FAUX	281.96967@1.724-rp	#N/A	281.97	1.724	C8H4N4O4P2	#N/A	#N/A	rp
976	FAUX	281.98588@0.946-rp	#N/A	281.986	0.946	C5H10ClN6P3	#N/A	#N/A	rp
977	FAUX	281.9861@27.883-rp	#N/A	281.986	27.883	C12H8ClO4P	#N/A	#N/A	rp
978	FAUX	PEGn6@6.724-rp	PEGn6	282.169	6.724	C12H26O7	#N/A	#N/A	rp
979	FAUX	282.21795@17.719-rp	#N/A	282.218	17.719	C13H26N6O	#N/A	#N/A	rp
980	FAUX	Oleicacid@21.169-rp	Oleicacid	282.256	21.169	C18H34O2	393217	Biosynthesis of plant secondary metabolites;Biosynthesis of unsaturated fatty acids;Cutin, suberine and wax biosynthesis;Other	rp
981	FAUX	13-octadecenoicacid@17.894-rp	13-octadecenoicacid	282.256	17.894	C18H34O2	#N/A	Biosynthesis of plant secondary metabolites;Biosynthesis of unsaturated fatty acids;Cutin, suberine and wax biosynthesis;Other	rp
982	FAUX	Vaccenicacid@20.152-rp	Vaccenicacid	282.257	20.152	C18H34O2	#N/A	Biosynthesis of plant secondary metabolites;Biosynthesis of unsaturated fatty acids;Cutin, suberine and wax biosynthesis;Other	rp
983	FAUX	282.25746@21.206-rp	#N/A	282.257	21.206	#N/A	#N/A	#N/A	rp
984	FAUX	282.6518@16.899-rp	#N/A	282.652	16.899	#N/A	#N/A	#N/A	rp
985	FAUX	283.04994@10.096-rp	#N/A	283.05	10.096	C8H9N7O3S	#N/A	#N/A	rp
986	FAUX	Stearamide@22.157-rp	Stearamide	283.288	22.157	C18H37NO	#N/A	#N/A	rp
987	FAUX	283.96568@0.909-rp	#N/A	283.966	0.909	C9H7N2O3P3	#N/A	#N/A	rp
988	FAUX	284.00772@1.724-rp	#N/A	284.008	1.724	C5H8N4O8S	#N/A	#N/A	rp
989	FAUX	284.03586@0.844-rp	#N/A	284.036	0.844	C4H8N6O9	#N/A	#N/A	rp
990	FAUX	Tripropyltinchloride@27.914-rp	Tripropyltinchloride	284.036	27.914	C9H21ClSn	15909	#N/A	rp
991	FAUX	4-Bromo-2,6-di-tert-butylphenol@18.927-rp	4-Bromo-2,6-di-tert-butylphenol	284.078	18.927	C14H21BrO	63993	#N/A	rp
992	FAUX	Androsta-1,4-diene-3,17-dione@18.421-rp	Androsta-1,4-diene-3,17-dione	284.178	18.421	C19H24O2	#N/A	Metabolic pathways;Microbial metabolism in diverse environments;Other	rp
993	FAUX	Pregna-1,4-diene@20.127-rp	Pregna-1,4-diene	284.25	20.127	C21H32	18504544	#N/A	rp
994	FAUX	Stearicacid@22.344-rp	Stearicacid	284.272	22.344	C18H36O2	5091	Biosynthesis of plant secondary metabolites;Biosynthesis of unsaturated fatty acids;Other	rp
995	FAUX	Stearicacid@22.67-rp	Stearicacid	284.272	22.67	C18H36O2	5091	Biosynthesis of plant secondary metabolites;Biosynthesis of unsaturated fatty acids;Other	rp
996	FAUX	Tetrabutylurea@12.717-rp	Tetrabutylurea	284.284	12.717	C17H36N2O	19485	#N/A	rp
997	FAUX	284.95238@0.988-rp	#N/A	284.952	0.988	C3H12Cl2N3O2P3	#N/A	#N/A	rp
998	FAUX	2',3'-secoguanosine@0.989-rp	2',3'-secoguanosine	285.106	0.989	C10H15N5O5	10148830	#N/A	rp
999	FAUX	285.11907@1.557-rp	#N/A	285.119	1.557	C9H15N7O4	#N/A	#N/A	rp
1000	FAUX	Arachidonicacidmethylester@22.294-rp	Arachidonicacidmethylester	286.231	22.294	C21H34O2	#N/A	Metabolic pathways;Biosynthesis of secondary metabolites;Diterpenoid biosynthesis;Other	rp
1001	FAUX	286.62644@16.865-rp	#N/A	286.626	16.865	#N/A	#N/A	#N/A	rp
1002	FAUX	287.06779@1.003-rp	#N/A	287.068	1.003	C8H17NO8S	#N/A	#N/A	rp
1003	FAUX	CarnitineC8:0@10.133-rp	CarnitineC8:0	287.211	10.133	C15H29NO4	#N/A	#N/A	rp
1004	FAUX	287.6457@16.87-rp	#N/A	287.646	16.87	#N/A	#N/A	#N/A	rp
1005	FAUX	287.90239@28.035-rp	#N/A	287.902	28.035	C2HN4O7PS2	#N/A	#N/A	rp
1006	FAUX	287.9779@1.724-rp	#N/A	287.978	1.724	C4H11N4O3P3S	#N/A	Other	rp
1007	FAUX	288.63501@17.868-rp	#N/A	288.635	17.868	#N/A	#N/A	#N/A	rp
1008	FAUX	288.6536@17.86-rp	#N/A	288.654	17.86	#N/A	#N/A	#N/A	rp
1009	FAUX	289.94044@28.007-rp	#N/A	289.94	28.007	C4H2O15	#N/A	#N/A	rp
1010	FAUX	290.11194@1.011-rp	#N/A	290.112	1.011	C13H23O3PS	#N/A	Metabolic pathways;Microbial metabolism in diverse environments;Biosynthesis of amino acids;Other	rp
1011	FAUX	Trimethoprim@7.119-rp	Trimethoprim	290.139	7.119	C14H18N4O3	5376	#N/A	rp
1012	FAUX	octinoxate@18.955-rp	octinoxate	290.188	18.955	C18H26O3	4511170	#N/A	rp
1013	FAUX	291.09077@1.27-rp	#N/A	291.091	1.27	C6H17N3O10	#N/A	#N/A	rp
1014	FAUX	4-Amino-7-pentofuranosyl-7H-pyrrolo[2,3-d]pyrimidine-5-carbonitrile@21.489-rp	4-Amino-7-pentofuranosyl-7H-pyrrolo[2,3-d]pyrimidine-5-carbonitrile	291.096	21.489	C12H13N5O4	217078	#N/A	rp
1015	FAUX	291.12327@25.986-rp	#N/A	291.123	25.986	C12H22NO5P	#N/A	#N/A	rp
1016	FAUX	291.97796@28.005-rp	#N/A	291.978	28.005	C7H2N8O2P2	#N/A	#N/A	rp
1017	FAUX	291.97908@0.782-rp	#N/A	291.979	0.782	C3H10N4O6P2S	#N/A	#N/A	rp
1018	FAUX	12,13-Epoxytrichothec-9-en-4-ylacetate@15.974-rp	12,13-Epoxytrichothec-9-en-4-ylacetate	292.168	15.974	C17H24O4	2936065	#N/A	rp
1019	FAUX	10-OPDA@18.503-rp	10-OPDA	292.204	18.503	C18H28O3	26389974	Metabolic pathways;Biosynthesis of secondary metabolites;Other	rp
1020	FAUX	Androstan-3a,17b-diol@21.713-rp	Androstan-3a,17b-diol	292.241	21.713	C19H32O2	#N/A	Other	rp
1021	FAUX	2-Hexadecylfuran@22.413-rp	2-Hexadecylfuran	292.277	22.413	C20H36O	8927648	Metabolic pathways;Other	rp
1022	FAUX	292.98702@27.87-rp	#N/A	292.987	27.87	C7H10N3O4P3	#N/A	#N/A	rp
1023	FAUX	292.99666@1.013-rp	#N/A	292.997	1.013	C7H9N3O6P2	#N/A	#N/A	rp
1024	FAUX	293.07952@1.024-rp	#N/A	293.08	1.024	C9H17ClN5O2P	#N/A	#N/A	rp
1025	FAUX	293.1389@25.912-rp	#N/A	293.139	25.912	C13H28NPS2	#N/A	#N/A	rp
1026	FAUX	(2S)-4-Methyl-2-({[(3S,4S,5R)-2,3,4-trihydroxy-5-(hydroxymethyl)tetrahydro-2-furanyl]methyl}amino)pentanoicacid(non-preferredname)@1.679-rp	(2S)-4-Methyl-2-({[(3S,4S,5R)-2,3,4-trihydroxy-5-(hydroxymethyl)tetrahydro-2-furanyl]methyl}amino)pentanoicacid(non-preferredname)	293.148	1.679	C12H23NO7	59682770	#N/A	rp
1027	FAUX	(2S)-4-Methyl-2-({[(3S,4S,5R)-2,3,4-trihydroxy-5-(hydroxymethyl)tetrahydro-2-furanyl]methyl}amino)pentanoicacid(non-preferredname)@1.376-rp	(2S)-4-Methyl-2-({[(3S,4S,5R)-2,3,4-trihydroxy-5-(hydroxymethyl)tetrahydro-2-furanyl]methyl}amino)pentanoicacid(non-preferredname)	293.148	1.376	C12H23NO7	59682770	#N/A	rp
1028	FAUX	Nonivamide@17.448-rp	Nonivamide	293.2	17.448	C17H27NO3	2891	#N/A	rp
1029	FAUX	294.00508@1.012-rp	#N/A	294.005	1.012	C6H12N6P2S2	#N/A	#N/A	rp
1030	FAUX	(3Z)-2,10-Diamino-4-(phosphonomethyl)-3-decenoicacid@25.956-rp	(3Z)-2,10-Diamino-4-(phosphonomethyl)-3-decenoicacid	294.134	25.956	C11H23N2O5P	14164035	#N/A	rp
1031	FAUX	294.14342@0.973-rp	#N/A	294.143	0.973	C11H22N2O7	#N/A	#N/A	rp
1032	FAUX	294.14343@0.865-rp	#N/A	294.143	0.865	C11H22N2O7	#N/A	#N/A	rp
1033	FAUX	Embelin@15.404-rp	Embelin	294.184	15.404	C17H26O4	3105	Biosynthesis of secondary metabolites;Other	rp
1034	FAUX	Myristylsulfate@18.317-rp	Myristylsulfate	294.187	18.317	C14H30O4S	5058	#N/A	rp
1035	FAUX	1727615@20.949-rp	1727615	294.256	20.949	C19H34O2	4515259	Biosynthesis of plant secondary metabolites	rp
1036	FAUX	1727615@17.323-rp	1727615	294.256	17.323	C19H34O2	4515259	Biosynthesis of plant secondary metabolites	rp
1037	FAUX	Ricinoleicacidmethylester@22.523-rp	Ricinoleicacidmethylester	294.257	22.523	C19H36O3	#N/A	Biosynthesis of plant secondary metabolites	rp
1038	FAUX	294.9501@0.877-rp	#N/A	294.95	0.877	C2H6N3O10PS	#N/A	#N/A	rp
1039	FAUX	N4-Acetylsulfamethoxazole@10.501-rp	N4-Acetylsulfamethoxazole	295.063	10.501	C12H13N3O4S	58771	#N/A	rp
1040	FAUX	(E)-Dosulepin@17.387-rp	(E)-Dosulepin	295.14	17.387	C19H21NS	4447605	#N/A	rp
1041	FAUX	295.15496@1.681-rp	#N/A	295.155	1.681	C12H26NO5P	#N/A	#N/A	rp
1042	FAUX	295.252@17.608-rp	#N/A	295.252	17.608	C18H33NO2	#N/A	#N/A	rp
1043	FAUX	Cryptotanshinone@17.415-rp	Cryptotanshinone	296.141	17.415	C19H20O3	#N/A	#N/A	rp
1044	FAUX	296.15913@17.429-rp	#N/A	296.159	17.429	C7H21ClN10O	#N/A	#N/A	rp
1045	FAUX	296.23267@20.843-rp	#N/A	296.233	20.843	C14H28N6O	#N/A	#N/A	rp
1046	FAUX	12(13)-EpOME@20.27-rp	12(13)-EpOME	296.235	20.27	C18H32O3	#N/A	Metabolic pathways;Cutin, suberine and wax biosynthesis;Other	rp
1047	FAUX	Nonadecenoicacid@21.928-rp	Nonadecenoicacid	296.272	21.928	C19H36O2	#N/A	#N/A	rp
1048	FAUX	cis-12-Octadecenoicacidmethylester@23.498-rp	cis-12-Octadecenoicacidmethylester	296.272	23.498	C19H36O2	#N/A	#N/A	rp
1049	FAUX	296.66094@17.375-rp	#N/A	296.661	17.375	#N/A	#N/A	#N/A	rp
1050	FAUX	296.98431@28.211-rp	#N/A	296.984	28.211	C6H10N3O5P3	#N/A	#N/A	rp
1051	FAUX	UNII:OUT5YHB7BO@20.85-rp	UNII:OUT5YHB7BO	297.267	20.85	C18H35NO2	77719	#N/A	rp
1052	FAUX	17?-Methyl-androstan-3-hydroxyimine-17?-ol@21.139-rp	17?-Methyl-androstan-3-hydroxyimine-17?-ol	297.267	21.139	C20H33NO2	#N/A	#N/A	rp
1053	FAUX	UNII:OUT5YHB7BO@18.339-rp	UNII:OUT5YHB7BO	297.268	18.339	C18H35NO2	77719	#N/A	rp
1054	FAUX	Olomoucine@17.452-rp	Olomoucine	298.155	17.452	C15H18N6O	4431	#N/A	rp
1055	FAUX	10-Methoxy-1,5,9-trimethyl-11,14,15,16-tetraoxatetracyclo[10.3.1.0~4,13~.0~8,13~]hexadecane@19.688-rp	10-Methoxy-1,5,9-trimethyl-11,14,15,16-tetraoxatetracyclo[10.3.1.0~4,13~.0~8,13~]hexadecane	298.179	19.688	C16H26O5	437594	#N/A	rp
1056	FAUX	3-Methyl-19-nor-17alpha-pregna-1,3,5(10)-trien-17-ol@19.972-rp	3-Methyl-19-nor-17alpha-pregna-1,3,5(10)-trien-17-ol	298.231	19.972	C21H30O	222408	#N/A	rp
1057	FAUX	NP-011548@21.212-rp	NP-011548	298.251	21.212	C18H34O3	#N/A	Cutin, suberine and wax biosynthesis	rp
1058	FAUX	18-hydroxyoleicacid@23.514-rp	18-hydroxyoleicacid	298.251	23.514	C18H34O3	4472198	Cutin, suberine and wax biosynthesis	rp
1059	FAUX	Nonadecanoicacid@23.067-rp	Nonadecanoicacid	298.287	23.067	C19H38O2	#N/A	#N/A	rp
1060	FAUX	298.97222@1.713-rp	#N/A	298.972	1.713	C2HN7O11	#N/A	#N/A	rp
1061	FAUX	299.01723@27.964-rp	#N/A	299.017	27.964	C15H10NO2PS	#N/A	#N/A	rp
1062	FAUX	299.12173@1.004-rp	#N/A	299.122	1.004	C10H21NO9	#N/A	#N/A	rp
1063	FAUX	299.15374@16.866-rp	#N/A	299.154	16.866	C9H26N5O2PS	#N/A	Metabolic pathways;Biosynthesis of secondary metabolites;Biosynthesis of alkaloids derived from shikimate pathway;Other	rp
1064	FAUX	3-dehydrosphinganine@14.693-rp	3-dehydrosphinganine	299.283	14.693	C18H37NO2	#N/A	Metabolic pathways;Other	rp
1065	FAUX	299.64589@16.854-rp	#N/A	299.646	16.854	#N/A	#N/A	#N/A	rp
1066	FAUX	299.93975@0.92-rp	#N/A	299.94	0.92	C2H6ClN2O11P	#N/A	#N/A	rp
1067	FAUX	300.01336@0.839-rp	#N/A	300.013	0.839	C10H9N2O7P	#N/A	#N/A	rp
1068	FAUX	300.06425@1.012-rp	#N/A	300.064	1.012	C7H17N4O5PS	#N/A	Biosynthesis of secondary metabolites;Other	rp
1069	FAUX	2,3',4,5'-Tetramethoxystilbene@17.97-rp	2,3',4,5'-Tetramethoxystilbene	300.135	17.97	C18H20O4	4510289	#N/A	rp
1070	FAUX	300.16166@17.921-rp	#N/A	300.162	17.921	C7H25N8OPS	#N/A	#N/A	rp
1071	FAUX	300.20472@20.848-rp	#N/A	300.205	20.848	C17H33PS	#N/A	#N/A	rp
1072	FAUX	allylestrenol@20.798-rp	allylestrenol	300.246	20.798	C21H32O	205855	#N/A	rp
1073	FAUX	301.01668@27.984-rp	#N/A	301.017	27.984	C3H8N7O8P	#N/A	#N/A	rp
1074	FAUX	301.16973@19.265-rp	#N/A	301.17	19.265	C7H23N7O6	#N/A	#N/A	rp
1075	FAUX	Sphinganine@15.029-rp	Sphinganine	301.299	15.029	C18H39NO2	#N/A	Metabolic pathways;Other	rp
1076	FAUX	301.99729@1.439-rp	#N/A	301.997	1.439	C10H13N2OP3S	#N/A	#N/A	rp
1077	FAUX	302.03371@27.905-rp	#N/A	302.034	27.905	C4H13ClN8O2P2	#N/A	#N/A	rp
1078	FAUX	302.05879@2.912-rp	#N/A	302.059	2.912	C9H19O7PS	#N/A	#N/A	rp
1079	FAUX	1,3-Dipropyl-8-(1H-pyrazol-4-yl)-3,7-dihydro-1H-purine-2,6-dione@18.589-rp	1,3-Dipropyl-8-(1H-pyrazol-4-yl)-3,7-dihydro-1H-purine-2,6-dione	302.148	18.589	C14H18N6O2	8015096	#N/A	rp
1080	FAUX	1,3-Dipropyl-8-(1H-pyrazol-4-yl)-3,7-dihydro-1H-purine-2,6-dione@18.302-rp	1,3-Dipropyl-8-(1H-pyrazol-4-yl)-3,7-dihydro-1H-purine-2,6-dione	302.148	18.302	C14H18N6O2	8015096	#N/A	rp
1081	FAUX	302.22204@20.248-rp	#N/A	302.222	20.248	C16H26N6	#N/A	#N/A	rp
1082	FAUX	cis-5,8,11,14,17-Eicosapentaenoicacid@19.457-rp	cis-5,8,11,14,17-Eicosapentaenoicacid	302.225	19.457	C20H30O2	#N/A	Metabolic pathways;Biosynthesis of secondary metabolites;Biosynthesis of unsaturated fatty acids;Diterpenoid biosynthesis;Other	rp
1083	FAUX	Eicosapentaenoicacid@17.655-rp	Eicosapentaenoicacid	302.225	17.655	C20H30O2	4941649	Metabolic pathways;Biosynthesis of secondary metabolites;Biosynthesis of unsaturated fatty acids;Diterpenoid biosynthesis;Other	rp
1084	FAUX	302.6406@16.983-rp	#N/A	302.641	16.983	#N/A	#N/A	#N/A	rp
1085	FAUX	Arachidonicacid@20.176-rp	Arachidonicacid	304.24	20.176	C20H32O2	392692	Metabolic pathways;Biosynthesis of secondary metabolites;Biosynthesis of unsaturated fatty acids;Diterpenoid biosynthesis;Other	rp
1086	FAUX	304.24027@17.409-rp	#N/A	304.24	17.409	C14H33N4OP	#N/A	Metabolic pathways;Biosynthesis of secondary metabolites;Biosynthesis of unsaturated fatty acids;Diterpenoid biosynthesis;Other	rp
1087	FAUX	304.24031@17.252-rp	#N/A	304.24	17.252	C13H32N6S	#N/A	Metabolic pathways;Biosynthesis of secondary metabolites;Biosynthesis of unsaturated fatty acids;Diterpenoid biosynthesis;Other	rp
1088	FAUX	304.65639@18.247-rp	#N/A	304.656	18.247	#N/A	#N/A	#N/A	rp
1089	FAUX	304.92814@1.02-rp	#N/A	304.928	1.02	C5H5Cl2N3O6S	#N/A	#N/A	rp
1090	FAUX	Triphenyl(propyl)phosphonium@17.419-rp	Triphenyl(propyl)phosphonium	305.145	17.419	C21H22P	72598	#N/A	rp
1091	FAUX	305.23393@19.219-rp	#N/A	305.234	19.219	C15H27N7	#N/A	#N/A	rp
1092	FAUX	305.23395@19.482-rp	#N/A	305.234	19.482	C15H27N7	#N/A	#N/A	rp
1093	FAUX	305.9127@28.019-rp	#N/A	305.913	28.019	C12H4O2P2S2	#N/A	#N/A	rp
1094	FAUX	306.03021@0.9-rp	#N/A	306.03	0.9	C6H17N2O6P3	#N/A	Microbial metabolism in diverse environments;Other	rp
1095	FAUX	306.13418@25.996-rp	#N/A	306.134	25.996	C12H23N2O5P	#N/A	#N/A	rp
1096	FAUX	8Z,11Z,14Z-Eicosatrienoicacid@20.757-rp	8Z,11Z,14Z-Eicosatrienoicacid	306.256	20.757	C20H34O2	#N/A	Metabolic pathways;Biosynthesis of secondary metabolites;Biosynthesis of unsaturated fatty acids;Diterpenoid biosynthesis;Other	rp
1097	FAUX	307.20299@18.3-rp	#N/A	307.203	18.3	C12H29N5O2S	#N/A	#N/A	rp
1098	FAUX	1,1-Dicyclohexyl-3-(1-piperidinyl)-1-propanol@18.318-rp	1,1-Dicyclohexyl-3-(1-piperidinyl)-1-propanol	307.288	18.318	C20H37NO	4446772	#N/A	rp
1099	FAUX	1,1-Dicyclohexyl-3-(1-piperidinyl)-1-propanol@21.522-rp	1,1-Dicyclohexyl-3-(1-piperidinyl)-1-propanol	307.288	21.522	C20H37NO	4446772	#N/A	rp
1100	FAUX	1,1-Dicyclohexyl-3-(1-piperidinyl)-1-propanol@18.58-rp	1,1-Dicyclohexyl-3-(1-piperidinyl)-1-propanol	307.288	18.58	C20H37NO	4446772	#N/A	rp
1101	FAUX	dUMP@1.261-rp	dUMP	308.042	1.261	C9H13N2O8P	#N/A	Metabolic pathways;Other	rp
1102	FAUX	N-acetyl-beta-neuraminamide@1.025-rp	N-acetyl-beta-neuraminamide	308.122	1.025	C11H20N2O8	30778564	#N/A	rp
1103	FAUX	308.1497@25.967-rp	#N/A	308.15	25.967	C7H22N10P2	#N/A	#N/A	rp
1104	FAUX	Fructoselysine@0.971-rp	Fructoselysine	308.159	0.971	C12H24N2O7	8015298	Other	rp
1105	FAUX	Fructoselysine@0.862-rp	Fructoselysine	308.159	0.862	C12H24N2O7	8015298	Other	rp
1106	FAUX	308.19728@18.772-rp	#N/A	308.197	18.772	C14H24N6O2	#N/A	#N/A	rp
1107	FAUX	5-O-methylembelin@18.187-rp	5-O-methylembelin	308.2	18.187	C18H28O4	149914	#N/A	rp
1108	FAUX	308.20204@19.157-rp	#N/A	308.202	19.157	C15H32O4S	#N/A	#N/A	rp
1109	FAUX	308.23553@19.984-rp	#N/A	308.236	19.984	C13H33N4O2P	#N/A	#N/A	rp
1110	FAUX	11(Z),14(Z)-Eicosadienoicacid@21.594-rp	11(Z),14(Z)-Eicosadienoicacid	308.272	21.594	C20H36O2	#N/A	Biosynthesis of secondary metabolites;Biosynthesis of unsaturated fatty acids;Diterpenoid biosynthesis	rp
1111	FAUX	309.0589@1.003-rp	#N/A	309.059	1.003	C15H18ClNP2	#N/A	#N/A	rp
1112	FAUX	4-Amino-7-pentofuranosyl-7H-pyrrolo[2,3-d]pyrimidine-5-carboxamide@1.065-rp	4-Amino-7-pentofuranosyl-7H-pyrrolo[2,3-d]pyrimidine-5-carboxamide	309.106	1.065	C12H15N5O5	4969	Metabolic pathways;Other	rp
1113	FAUX	esculamine@2.04-rp	esculamine	309.122	2.04	C15H19NO6	4514319	#N/A	rp
1114	FAUX	1-Hexadecanoylpyrrolidine@22.666-rp	1-Hexadecanoylpyrrolidine	309.304	22.666	C20H39NO	216397	#N/A	rp
1115	FAUX	1-Hexadecanoylpyrrolidine@22.408-rp	1-Hexadecanoylpyrrolidine	309.304	22.408	C20H39NO	216397	#N/A	rp
1116	FAUX	Nafenopin@19.224-rp	Nafenopin	310.156	19.224	C20H22O3	18456	#N/A	rp
1117	FAUX	Botrydial@20.174-rp	Botrydial	310.179	20.174	C17H26O5	161498	#N/A	rp
1118	FAUX	310.18177@17.289-rp	#N/A	310.182	17.289	C14H30O5S	#N/A	#N/A	rp
1119	FAUX	310.21205@19.282-rp	#N/A	310.212	19.282	C14H26N6O2	#N/A	#N/A	rp
1120	FAUX	310.21291@17.902-rp	#N/A	310.213	17.902	C14H26N6O2	#N/A	#N/A	rp
1121	FAUX	Docosahexaenoicacidmethylester@22.116-rp	Docosahexaenoicacidmethylester	310.231	22.116	C23H34O2	#N/A	#N/A	rp
1122	FAUX	14(Z)-Eicosenoicacid@22.56-rp	14(Z)-Eicosenoicacid	310.287	22.56	C20H38O2	#N/A	Biosynthesis of unsaturated fatty acids	rp
1123	FAUX	310.96124@28.026-rp	#N/A	310.961	28.026	C8H3N5O5P2	#N/A	#N/A	rp
1124	FAUX	N,N-Dihexyloctanamide@23.838-rp	N,N-Dihexyloctanamide	311.32	23.838	C20H41NO	464479	#N/A	rp
1125	FAUX	311.9596@27.983-rp	#N/A	311.96	27.983	C4H6N6O5P2S	#N/A	#N/A	rp
1126	FAUX	312.02943@1.723-rp	#N/A	312.029	1.723	C9H10N6O3P2	#N/A	#N/A	rp
1127	FAUX	Phenylalanylphenylalanine@7.864-rp	Phenylalanylphenylalanine	312.148	7.864	C18H20N2O3	#N/A	#N/A	rp
1128	FAUX	4-Undecylbenzenesulfonicacid@18.325-rp	4-Undecylbenzenesulfonicacid	312.176	18.325	C17H28O3S	35040	#N/A	rp
1129	FAUX	(5S,8R)-DiHODE@16.427-rp	(5S,8R)-DiHODE	312.23	16.427	C18H32O4	#N/A	Metabolic pathways;Biosynthesis of secondary metabolites;Cutin, suberine and wax biosynthesis;Other	rp
1130	FAUX	6,9-epoxynonadec-18-ene-7,10-diol@19.568-rp	6,9-epoxynonadec-18-ene-7,10-diol	312.267	19.568	C19H36O3	432840	#N/A	rp
1131	FAUX	Arachidicacid@23.774-rp	Arachidicacid	312.303	23.774	C20H40O2	10035	Biosynthesis of unsaturated fatty acids	rp
1132	FAUX	Arachidicacid@22.77-rp	Arachidicacid	312.303	22.77	C20H40O2	10035	Biosynthesis of unsaturated fatty acids	rp
1133	FAUX	312.67322@13.239-rp	#N/A	312.673	13.239	#N/A	#N/A	#N/A	rp
1134	FAUX	313.15749@15.204-rp	#N/A	313.157	15.204	C7H24N9OPS	#N/A	#N/A	rp
1135	FAUX	313.18664@19.293-rp	#N/A	313.187	19.293	C12H23N7O3	#N/A	#N/A	rp
1136	FAUX	1-(2,5-dimethoxyphenyl)sulfonyl-4-ethylpiperazine@17.447-rp	1-(2,5-dimethoxyphenyl)sulfonyl-4-ethylpiperazine	314.129	17.447	C14H22N2O4S	841573	#N/A	rp
1137	FAUX	314.19852@20.847-rp	#N/A	314.199	20.847	C14H27ClN6	#N/A	#N/A	rp
1138	FAUX	12,13-DiHOME@21.21-rp	12,13-DiHOME	314.245	21.21	C18H34O4	8412123	Cutin, suberine and wax biosynthesis;Other	rp
1139	FAUX	5,7-bis(aminomethyl)diindolo(2,3-b:3',2'-e)pyridine@6.333-rp	5,7-bis(aminomethyl)diindolo(2,3-b:3',2'-e)pyridine	315.148	6.333	C19H17N5	59657364	Metabolic pathways;Biosynthesis of secondary metabolites;Biosynthesis of alkaloids derived from shikimate pathway;Other	rp
1140	FAUX	Alizapride@7.119-rp	Alizapride	315.17	7.119	C16H21N5O2	39202	#N/A	rp
1141	FAUX	CarnitineC10:0@12.207-rp	CarnitineC10:0	315.242	12.207	C17H33NO4	#N/A	#N/A	rp
1142	FAUX	315.62439@17.413-rp	#N/A	315.624	17.413	#N/A	#N/A	#N/A	rp
1143	FAUX	Geranylglucoside@15.649-rp	Geranylglucoside	316.189	15.649	C16H28O6	#N/A	#N/A	rp
1144	FAUX	20a-hydroxy-4-pregnen-3-one@21.538-rp	20a-hydroxy-4-pregnen-3-one	316.241	21.538	C21H32O2	#N/A	Metabolic pathways;Other	rp
1145	FAUX	20a-hydroxy-4-pregnen-3-one@19.484-rp	20a-hydroxy-4-pregnen-3-one	316.241	19.484	C21H32O2	#N/A	Metabolic pathways;Other	rp
1146	FAUX	317.12255@16.112-rp	#N/A	317.123	16.112	C6H20N7O6P	#N/A	#N/A	rp
1147	FAUX	317.12403@1.024-rp	#N/A	317.124	1.024	C10H24NO8P	#N/A	#N/A	rp
1148	FAUX	317.23387@20.184-rp	#N/A	317.234	20.184	C16H27N7	#N/A	#N/A	rp
1149	FAUX	Drofenine@20.862-rp	Drofenine	317.234	20.862	C20H31NO2	3054	#N/A	rp
1150	FAUX	317.23396@21.137-rp	#N/A	317.234	21.137	C14H32N5OP	#N/A	#N/A	rp
1151	FAUX	317.23415@16.395-rp	#N/A	317.234	16.395	C16H27N7	#N/A	#N/A	rp
1152	FAUX	318.18774@27.961-rp	#N/A	318.188	27.961	C9H22N10O3	#N/A	#N/A	rp
1153	FAUX	318.1882@20.239-rp	#N/A	318.188	20.239	C16H32O2P2	#N/A	#N/A	rp
1154	FAUX	318.21816@17.378-rp	#N/A	318.218	17.378	C16H26N6O	#N/A	Metabolic pathways;Biosynthesis of secondary metabolites;Diterpenoid biosynthesis;Other	rp
1155	FAUX	Arachidonicacidmethylester@22.292-rp	Arachidonicacidmethylester	318.257	22.292	C21H34O2	#N/A	Metabolic pathways;Other	rp
1156	FAUX	319.13809@17.593-rp	#N/A	319.138	17.593	C14H28NOP3	#N/A	#N/A	rp
1157	FAUX	319.2496@16.765-rp	#N/A	319.25	16.765	C16H29N7	#N/A	#N/A	rp
1158	FAUX	17?-Methyl-androstan-3-hydroxyimine-17?-ol@20.852-rp	17?-Methyl-androstan-3-hydroxyimine-17?-ol	319.25	20.852	C20H33NO2	#N/A	#N/A	rp
1159	FAUX	17?-Methyl-androstan-3-hydroxyimine-17?-ol@21.134-rp	17?-Methyl-androstan-3-hydroxyimine-17?-ol	319.25	21.134	C20H33NO2	#N/A	#N/A	rp
1160	FAUX	319.24966@17.068-rp	#N/A	319.25	17.068	C16H29N7	#N/A	#N/A	rp
1161	FAUX	Myristylnicotinate@18.406-rp	Myristylnicotinate	319.25	18.406	C20H33NO2	463035	#N/A	rp
1162	FAUX	320.1658@17.944-rp	#N/A	320.166	17.944	C15H28O5S	#N/A	#N/A	rp
1163	FAUX	11(R)-HETE@17.652-rp	11(R)-HETE	320.235	17.652	C20H32O3	4446292	Metabolic pathways;Other	rp
1164	FAUX	5(Z),8(Z),11(Z)-Eicosatrienoicacidmethylester@22.966-rp	5(Z),8(Z),11(Z)-Eicosatrienoicacidmethylester	320.272	22.966	C21H36O2	#N/A	Metabolic pathways;Other	rp
1165	FAUX	320.75902@21.042-rp	#N/A	320.759	21.042	#N/A	#N/A	#N/A	rp
1166	FAUX	320.7591@20.793-rp	#N/A	320.759	20.793	#N/A	#N/A	#N/A	rp
1167	FAUX	321.26509@17.764-rp	#N/A	321.265	17.764	C16H31N7	#N/A	#N/A	rp
1168	FAUX	321.68295@19.304-rp	#N/A	321.683	19.304	#N/A	#N/A	#N/A	rp
1169	FAUX	321.98372@0.801-rp	#N/A	321.984	0.801	C4H8N10P2S2	#N/A	#N/A	rp
1170	FAUX	322.00422@0.91-rp	#N/A	322.004	0.91	C12H4N8P2	#N/A	#N/A	rp
1171	FAUX	322.0333@27.961-rp	#N/A	322.033	27.961	C7H20N2O4P2S2	#N/A	#N/A	rp
1172	FAUX	322.24832@21.233-rp	#N/A	322.248	21.233	C16H30N6O	#N/A	#N/A	rp
1173	FAUX	323.06831@1.83-rp	#N/A	323.068	1.83	C11H17NO8S	#N/A	#N/A	rp
1174	FAUX	323.74099@19.776-rp	#N/A	323.741	19.776	#N/A	#N/A	#N/A	rp
1175	FAUX	324.06463@1.01-rp	#N/A	324.065	1.01	C13H9N8OP	#N/A	Biosynthesis of secondary metabolites;Other	rp
1176	FAUX	324.10634@1.001-rp	#N/A	324.106	1.001	C9H22N6OP2S	#N/A	#N/A	rp
1177	FAUX	N-[(2R,3R,6R)-6-[2-(cyclopropylmethylamino)-2-oxoethyl]-2-(hydroxymethyl)oxan-3-yl]cyclobutanecarboxamide@20.234-rp	N-[(2R,3R,6R)-6-[2-(cyclopropylmethylamino)-2-oxoethyl]-2-(hydroxymethyl)oxan-3-yl]cyclobutanecarboxamide	324.205	20.234	C17H28N2O4	58147227	#N/A	rp
1178	FAUX	324.22782@20.063-rp	#N/A	324.228	20.063	C15H28N6O2	#N/A	#N/A	rp
1179	FAUX	324.26407@22.346-rp	#N/A	324.264	22.346	C16H32N6O	#N/A	#N/A	rp
1180	FAUX	325.07919@10.326-rp	#N/A	325.079	10.326	C19H17ClNP	#N/A	#N/A	rp
1181	FAUX	spectaline@19.663-rp	spectaline	325.299	19.663	C20H39NO2	8579511	Other	rp
1182	FAUX	Didecyldimethylammonium@18.325-rp	Didecyldimethylammonium	325.372	18.325	C22H47N	#N/A	#N/A	rp
1183	FAUX	325.63579@16.396-rp	#N/A	325.636	16.396	#N/A	#N/A	#N/A	rp
1184	FAUX	326.0177@1.727-rp	#N/A	326.018	1.727	C7H12N4O7P2	#N/A	#N/A	rp
1185	FAUX	326.09375@21.217-rp	#N/A	326.094	21.217	C8H19N6O4PS	#N/A	#N/A	rp
1186	FAUX	Glycylglycylhistidylglycine@1.005-rp	Glycylglycylhistidylglycine	326.133	1.005	C12H18N6O5	10718021	#N/A	rp
1187	FAUX	2,3-Dinor-8-isoPGF2a@20.737-rp	2,3-Dinor-8-isoPGF2a	326.21	20.737	C18H30O5	#N/A	Other	rp
1188	FAUX	LSD-d3@21.177-rp	LSD-d3	326.221	21.177	C20H24[2]HN3O	#N/A	#N/A	rp
1189	FAUX	[(E)-1,2-Diazenediyldi-3,1-phenylene]bis(N,N,N-trimethylmethanaminium)@24.433-rp	[(E)-1,2-Diazenediyldi-3,1-phenylene]bis(N,N,N-trimethylmethanaminium)	326.247	24.433	C20H30N4	117999	#N/A	rp
1190	FAUX	2,4-dihydroxyheptadec-16-ynylacetate@19.478-rp	2,4-dihydroxyheptadec-16-ynylacetate	326.247	19.478	C19H34O4	3173029	#N/A	rp
1191	FAUX	326.93348@28.024-rp	#N/A	326.933	28.024	C2H7N3O10P2S	#N/A	#N/A	rp
1192	FAUX	Acetaminophenglucuronide@3.378-rp	Acetaminophenglucuronide	327.096	3.378	C14H17NO8	#N/A	#N/A	rp
1193	FAUX	327.62464@16.876-rp	#N/A	327.625	16.876	#N/A	#N/A	#N/A	rp
1194	FAUX	327.93199@27.966-rp	#N/A	327.932	27.966	C5H10BrN6PS2	#N/A	#N/A	rp
1195	FAUX	327.9992@27.9-rp	#N/A	327.999	27.9	C13H13O4PS2	#N/A	#N/A	rp
1196	FAUX	328.00055@0.842-rp	#N/A	328.001	0.842	C6H13N6O2PS3	#N/A	#N/A	rp
1197	FAUX	328.18867@16.255-rp	#N/A	328.189	16.255	C17H28O6	#N/A	#N/A	rp
1198	FAUX	(4Z)-4-[1-(Dimethylamino)-2-(4-methyl-1-piperazinyl)ethylidene]-2-phenyl-1,3-oxazol-5(4H)-one@12.276-rp	(4Z)-4-[1-(Dimethylamino)-2-(4-methyl-1-piperazinyl)ethylidene]-2-phenyl-1,3-oxazol-5(4H)-one	328.189	12.276	C18H24N4O2	4701636	#N/A	rp
1199	FAUX	328.23626@22.346-rp	#N/A	328.236	22.346	C17H32N2O4	#N/A	#N/A	rp
1200	FAUX	Docosahexaenoicacid@20.132-rp	Docosahexaenoicacid	328.24	20.132	C22H32O2	393183	Biosynthesis of unsaturated fatty acids	rp
1201	FAUX	328.26222@18.664-rp	#N/A	328.262	18.664	C20H32N4	#N/A	#N/A	rp
1202	FAUX	328.929@28.04-rp	#N/A	328.929	28.04	C8H6N5P3S2	#N/A	#N/A	rp
1203	FAUX	329.12257@16.249-rp	#N/A	329.123	16.249	C6H19N9O5S	#N/A	#N/A	rp
1204	FAUX	330.14099@0.894-rp	#N/A	330.141	0.894	C16H27O3PS	#N/A	#N/A	rp
1205	FAUX	11a-hydroxyprogesterone@20.268-rp	11a-hydroxyprogesterone	330.218	20.268	C21H30O3	#N/A	Metabolic pathways;Other	rp
1206	FAUX	Docosapentaenoicacid@20.557-rp	Docosapentaenoicacid	330.256	20.557	C22H34O2	4942831	Biosynthesis of secondary metabolites;Biosynthesis of unsaturated fatty acids;Diterpenoid biosynthesis	rp
1207	FAUX	Docosapentaenoicacid@20.824-rp	Docosapentaenoicacid	330.256	20.824	C22H34O2	4942831	Biosynthesis of secondary metabolites;Biosynthesis of unsaturated fatty acids;Diterpenoid biosynthesis	rp
1208	FAUX	1-palmitoylglycerol@19.772-rp	1-palmitoylglycerol	330.278	19.772	C19H38O4	#N/A	#N/A	rp
1209	FAUX	330.92932@27.976-rp	#N/A	330.929	27.976	C4H5Cl2N7O3P2	#N/A	#N/A	rp
1210	FAUX	330.96705@28.007-rp	#N/A	330.967	28.007	C7HN5O11	#N/A	#N/A	rp
1211	FAUX	331.07179@1.029-rp	#N/A	331.072	1.029	C8H14N9O2PS	#N/A	#N/A	rp
1212	FAUX	3-Benzylthymidine@10.608-rp	3-Benzylthymidine	332.138	10.608	C17H20N2O5	2339656	#N/A	rp
1213	FAUX	332.27007@20.133-rp	#N/A	332.27	20.133	C18H32N6	#N/A	Biosynthesis of unsaturated fatty acids;Other	rp
1214	FAUX	Adrenicacid@21.271-rp	Adrenicacid	332.271	21.271	C22H36O2	#N/A	Biosynthesis of unsaturated fatty acids;Other	rp
1215	FAUX	333.21608@7.576-rp	#N/A	333.216	7.576	C16H31NO6	#N/A	#N/A	rp
1216	FAUX	333.97222@1.389-rp	#N/A	333.972	1.389	C6H8N8OP2S2	#N/A	#N/A	rp
1217	FAUX	333.98156@27.996-rp	#N/A	333.982	27.996	C12H14O3S4	#N/A	#N/A	rp
1218	FAUX	334.06654@1.026-rp	#N/A	334.067	1.026	C10H15N4O7P	#N/A	#N/A	rp
1219	FAUX	Docosatrienoicacid@22.103-rp	Docosatrienoicacid	334.287	22.103	C22H38O2	4471981	#N/A	rp
1220	FAUX	335.24445@21.135-rp	#N/A	335.244	21.135	C14H34N5O2P	#N/A	#N/A	rp
1221	FAUX	335.24446@20.865-rp	#N/A	335.244	20.865	C16H29N7O	#N/A	#N/A	rp
1222	FAUX	335.90563@27.869-rp	#N/A	335.906	27.869	C5H2N6O4P2S2	#N/A	#N/A	rp
1223	FAUX	335.98491@27.936-rp	#N/A	335.985	27.936	C8H17ClN2O2S4	#N/A	#N/A	rp
1224	FAUX	336.16059@27.884-rp	#N/A	336.161	27.884	C13H26Cl2N6	#N/A	#N/A	rp
1225	FAUX	336.16099@20.229-rp	#N/A	336.161	20.229	C16H30ClO3P	#N/A	#N/A	rp
1226	FAUX	336.16531@0.965-rp	#N/A	336.165	0.965	C12H24N4O7	#N/A	#N/A	rp
1227	FAUX	336.22775@19.723-rp	#N/A	336.228	19.723	C16H28N6O2	#N/A	#N/A	rp
1228	FAUX	Docosadienoicacid@22.943-rp	Docosadienoicacid	336.303	22.943	C22H40O2	#N/A	Biosynthesis of unsaturated fatty acids	rp
1229	FAUX	336.74886@20.141-rp	#N/A	336.749	20.141	#N/A	#N/A	#N/A	rp
1230	FAUX	336.96081@0.822-rp	#N/A	336.961	0.822	C6H5N5O8P2	#N/A	#N/A	rp
1231	FAUX	337.04426@0.981-rp	#N/A	337.044	0.981	C7H17ClN3O8P	#N/A	#N/A	rp
1232	FAUX	337.15762@18.547-rp	#N/A	337.158	18.547	C14H29NO4P2	#N/A	#N/A	rp
1233	FAUX	2-(Diethylamino)-4-(2,5-dimethoxyphenyl)-4-octanol@15.448-rp	2-(Diethylamino)-4-(2,5-dimethoxyphenyl)-4-octanol	337.26	15.448	C20H35NO3	75720	#N/A	rp
1234	FAUX	(13E)-13-Docosenamide@23.976-rp	(13E)-13-Docosenamide	337.335	23.976	C22H43NO	4517397	#N/A	rp
1235	FAUX	337.90623@27.872-rp	#N/A	337.906	27.872	C3H6Cl2N6O3P2S	#N/A	#N/A	rp
1236	FAUX	338.05366@1.017-rp	#N/A	338.054	1.017	C11H21N2O2P3S	#N/A	#N/A	rp
1237	FAUX	338.06482@1.058-rp	#N/A	338.065	1.058	C9H10N10O3S	#N/A	#N/A	rp
1238	FAUX	338.15868@18.097-rp	#N/A	338.159	18.097	C15H30O4S2	#N/A	#N/A	rp
1239	FAUX	TMPTMA@15.654-rp	TMPTMA	338.172	15.654	C18H26O6	17649	#N/A	rp
1240	FAUX	338.19871@20.24-rp	#N/A	338.199	20.24	C15H31ClN2O4	#N/A	#N/A	rp
1241	FAUX	338.21282@18.781-rp	#N/A	338.213	18.781	C16H36O3P2	#N/A	#N/A	rp
1242	FAUX	338.2432@20.846-rp	#N/A	338.243	20.846	C16H30N6O2	#N/A	#N/A	rp
1243	FAUX	338.24326@25.911-rp	#N/A	338.243	25.911	C16H30N6O2	#N/A	#N/A	rp
1244	FAUX	338.28072@21.1-rp	#N/A	338.281	21.1	C17H34N6O	#N/A	#N/A	rp
1245	FAUX	glycidyloleate@20.159-rp	glycidyloleate	338.283	20.159	C21H38O3	4510739	#N/A	rp
1246	FAUX	Docosenoicacid@23.901-rp	Docosenoicacid	338.319	23.901	C22H42O2	#N/A	Biosynthesis of unsaturated fatty acids	rp
1247	FAUX	338.96446@28.219-rp	#N/A	338.964	28.219	C7H7N3O9P2	#N/A	#N/A	rp
1248	FAUX	339.24645@20.858-rp	#N/A	339.246	20.858	C17H33N5S	#N/A	#N/A	rp
1249	FAUX	1792886@15.498-rp	1792886	339.351	15.498	C22H45NO	68940	#N/A	rp
1250	FAUX	1792886@15.858-rp	1792886	339.351	15.858	C22H45NO	68940	#N/A	rp
1251	FAUX	339.65156@17.596-rp	#N/A	339.652	17.596	#N/A	#N/A	#N/A	rp
1252	FAUX	340.06047@0.896-rp	#N/A	340.06	0.896	C6H16N2O14	#N/A	#N/A	rp
1253	FAUX	Glycyl-L-histidyl-L-lysine@18.281-rp	Glycyl-L-histidyl-L-lysine	340.186	18.281	C14H24N6O4	66263	#N/A	rp
1254	FAUX	340.1861@18.54-rp	#N/A	340.186	18.54	C13H28N2O8	#N/A	#N/A	rp
1255	FAUX	340.21472@21.176-rp	#N/A	340.215	21.176	C16H29ClN6	#N/A	#N/A	rp
1256	FAUX	2,2'-Methylenebis(4-methyl-6-tert-butylphenol)@20.489-rp	2,2'-Methylenebis(4-methyl-6-tert-butylphenol)	340.24	20.489	C23H32O2	#N/A	#N/A	rp
1257	FAUX	PA3500000@19.504-rp	PA3500000	340.241	19.504	C23H32O2	8092	#N/A	rp
1258	FAUX	GlycidylStearate@17.609-rp	GlycidylStearate	340.299	17.609	C21H40O3	56394	#N/A	rp
1259	FAUX	GlycidylStearate@21.32-rp	GlycidylStearate	340.299	21.32	C21H40O3	56394	#N/A	rp
1260	FAUX	Behenicacid@25.082-rp	Behenicacid	340.334	25.082	C22H44O2	#N/A	Biosynthesis of unsaturated fatty acids;Cutin, suberine and wax biosynthesis	rp
1261	FAUX	340.9829@1.717-rp	#N/A	340.983	1.717	C10H10N5OP3S	#N/A	#N/A	rp
1262	FAUX	341.18938@18.281-rp	#N/A	341.189	18.281	C11H27N5O7	#N/A	#N/A	rp
1263	FAUX	341.21777@20.849-rp	#N/A	341.218	20.849	C14H27N7O3	#N/A	#N/A	rp
1264	FAUX	341.2628@19.772-rp	#N/A	341.263	19.772	#N/A	#N/A	#N/A	rp
1265	FAUX	341.36674@15.351-rp	#N/A	341.367	15.351	C22H47NO	#N/A	#N/A	rp
1266	FAUX	Epimelibiose@1.03-rp	Epimelibiose	342.116	1.03	C12H22O11	389537	Metabolic pathways;Biosynthesis of secondary metabolites;ABC transporters;Other	rp
1267	FAUX	342.18821@20.17-rp	#N/A	342.188	20.17	C19H26N4S	#N/A	#N/A	rp
1268	FAUX	Docosahexaenoicacidmethylester@22.118-rp	Docosahexaenoicacidmethylester	342.257	22.118	C23H34O2	#N/A	#N/A	rp
1269	FAUX	342.27938@27.837-rp	#N/A	342.279	27.837	C19H39N2OP	#N/A	#N/A	rp
1270	FAUX	343.16069@18.395-rp	#N/A	343.161	18.395	#N/A	#N/A	#N/A	rp
1271	FAUX	SB-525334@8.99-rp	SB-525334	343.179	8.99	C21H21N5	8143533	Biosynthesis of secondary metabolites;Other	rp
1272	FAUX	343.88965@27.966-rp	#N/A	343.89	27.966	C4H10Cl2N4S5	#N/A	#N/A	rp
1273	FAUX	343.97774@28.073-rp	#N/A	343.978	28.073	C11H10N2O5P2S	#N/A	#N/A	rp
1274	FAUX	344.04457@27.941-rp	#N/A	344.045	27.941	C12H14ClN4O4P	#N/A	#N/A	rp
1275	FAUX	21,23-dithiaporphyrin@0.797-rp	21,23-dithiaporphyrin	344.045	0.797	C20H12N2S2	21378022	#N/A	rp
1276	FAUX	344.18751@18.469-rp	#N/A	344.188	18.469	C15H28N4O3S	#N/A	#N/A	rp
1277	FAUX	344.18752@18.256-rp	#N/A	344.188	18.256	C15H28N4O3S	#N/A	#N/A	rp
1278	FAUX	344.19896@12.801-rp	#N/A	344.199	12.801	C22H24N4	#N/A	Other	rp
1279	FAUX	ethyl(4Z,7Z,10Z,13Z,16Z)-henicosapentaenoate@22.641-rp	ethyl(4Z,7Z,10Z,13Z,16Z)-henicosapentaenoate	344.272	22.641	C23H36O2	34449106	#N/A	rp
1280	FAUX	345.89051@27.935-rp	#N/A	345.891	27.935	C3HCl3N10S2	#N/A	#N/A	rp
1281	FAUX	346.17668@16.445-rp	#N/A	346.177	16.445	C16H32N2P2S	#N/A	#N/A	rp
1282	FAUX	11-deoxycortisol@18.269-rp	11-deoxycortisol	346.213	18.269	C21H30O4	#N/A	Metabolic pathways;Other	rp
1283	FAUX	10,12-TRICOSADIYNOICACID@23.38-rp	10,12-TRICOSADIYNOICACID	346.288	23.38	C23H38O2	468916	#N/A	rp
1284	FAUX	347.01921@0.788-rp	#N/A	347.019	0.788	#N/A	#N/A	#N/A	rp
1285	FAUX	347.09767@3.778-rp	#N/A	347.098	3.778	C13H13N7O5	#N/A	#N/A	rp
1286	FAUX	347.2808@22.442-rp	#N/A	347.281	22.442	C16H38N5OP	#N/A	Other	rp
1287	FAUX	N-(2-hydroxyethyl)eicosa-5,8,11,14-tetraenamide@18.587-rp	N-(2-hydroxyethyl)eicosa-5,8,11,14-tetraenamide	347.281	18.587	C22H37NO2	10609339	Other	rp
1288	FAUX	N-(2-hydroxyethyl)eicosa-5,8,11,14-tetraenamide@19.94-rp	N-(2-hydroxyethyl)eicosa-5,8,11,14-tetraenamide	347.281	19.94	C22H37NO2	10609339	Other	rp
1289	FAUX	348.20514@20.171-rp	#N/A	348.205	20.171	C20H24N6	#N/A	#N/A	rp
1290	FAUX	348.23108@20.072-rp	#N/A	348.231	20.072	C22H28N4	#N/A	Other	rp
1291	FAUX	349.07756@3.383-rp	#N/A	349.078	3.383	C13H22NO4P3	#N/A	#N/A	rp
1292	FAUX	349.25152@19.771-rp	#N/A	349.252	19.771	C15H37N5P2	#N/A	#N/A	rp
1293	FAUX	349.99489@27.807-rp	#N/A	349.995	27.807	C12H6N4O7S	#N/A	#N/A	rp
1294	FAUX	349.99489@27.88-rp	#N/A	349.995	27.88	C5H13N4O8P3	#N/A	#N/A	rp
1295	FAUX	349.99502@0.904-rp	#N/A	349.995	0.904	C6H7N8O6PS	#N/A	#N/A	rp
1296	FAUX	12,13-Epoxytrichothec-9-ene-4,15-diyldiacetate@17.734-rp	12,13-Epoxytrichothec-9-ene-4,15-diyldiacetate	350.172	17.734	C19H26O6	7974257	#N/A	rp
1297	FAUX	350.2434@20.451-rp	#N/A	350.243	20.451	C16H34N2O6	#N/A	#N/A	rp
1298	FAUX	350.95311@27.941-rp	#N/A	350.953	27.941	C8H15Cl3N3P3	#N/A	#N/A	rp
1299	FAUX	351.02126@9.577-rp	#N/A	351.021	9.577	C10H15N3O5P2S	#N/A	#N/A	rp
1300	FAUX	351.03809@1.012-rp	#N/A	351.038	1.012	C5H15Cl2N9O3S	#N/A	#N/A	rp
1301	FAUX	N-[4-(2,3-Dihydroxypropyl)-3-methoxybenzyl]nonanamide@19.483-rp	N-[4-(2,3-Dihydroxypropyl)-3-methoxybenzyl]nonanamide	351.24	19.483	C20H33NO4	2299938	#N/A	rp
1302	FAUX	N-[4-(2,3-Dihydroxypropyl)-3-methoxybenzyl]nonanamide@25.971-rp	N-[4-(2,3-Dihydroxypropyl)-3-methoxybenzyl]nonanamide	351.24	25.971	C20H33NO4	2299938	#N/A	rp
1303	FAUX	351.93788@28.019-rp	#N/A	351.938	28.019	C3H7N4O10P3	#N/A	#N/A	rp
1304	FAUX	351.9503@27.97-rp	#N/A	351.95	27.97	C10H10ClN2O4PS2	#N/A	#N/A	rp
1305	FAUX	351.95108@27.976-rp	#N/A	351.951	27.976	C3H8Cl2N8O4P2	#N/A	#N/A	rp
1306	FAUX	351.95552@27.986-rp	#N/A	351.956	27.986	C6H13ClN4O3S4	#N/A	#N/A	rp
1307	FAUX	352.14033@1.834-rp	#N/A	352.14	1.834	C17H27N2P3	#N/A	#N/A	rp
1308	FAUX	1-(4-Hydroxy-3-methoxyphenyl)-3,5-diacetoxyoctane@17.616-rp	1-(4-Hydroxy-3-methoxyphenyl)-3,5-diacetoxyoctane	352.187	17.616	C19H28O6	4476882	#N/A	rp
1309	FAUX	352.22819@20.85-rp	#N/A	352.228	20.85	C19H33N2O2P	#N/A	#N/A	rp
1310	FAUX	352.22832@19.516-rp	#N/A	352.228	19.516	C17H36O5S	#N/A	#N/A	rp
1311	FAUX	352.25911@21.6-rp	#N/A	352.259	21.6	C17H32N6O2	#N/A	#N/A	rp
1312	FAUX	1-{2-[2-(2-METHOXYETHOXY)ETHOXY]ETHOXY}-4-(1,1,3,3-TETRAMETHYLBUTYL)BENZENE@18.486-rp	1-{2-[2-(2-METHOXYETHOXY)ETHOXY]ETHOXY}-4-(1,1,3,3-TETRAMETHYLBUTYL)BENZENE	352.262	18.486	C21H36O4	393701	#N/A	rp
1313	FAUX	22-Tricosenoicacid@24.116-rp	22-Tricosenoicacid	352.334	24.116	C23H44O2	473411	#N/A	rp
1314	FAUX	352.98624@27.994-rp	#N/A	352.986	27.994	C8H6N9O2P3	#N/A	#N/A	rp
1315	FAUX	353.22512@20.423-rp	#N/A	353.225	20.423	C17H31N5OS	#N/A	#N/A	rp
1316	FAUX	353.9334@28.038-rp	#N/A	353.933	28.038	C11H3N2O8PS	#N/A	#N/A	rp
1317	FAUX	353.94837@27.957-rp	#N/A	353.948	27.957	C3H8Cl2N8O4S2	#N/A	#N/A	rp
1318	FAUX	353.95119@27.948-rp	#N/A	353.951	27.948	C7H16ClN2O2PS4	#N/A	#N/A	rp
1319	FAUX	354.07638@0.896-rp	#N/A	354.076	0.896	C9H18N6O5S2	#N/A	#N/A	rp
1320	FAUX	354.09672@1.025-rp	#N/A	354.097	1.025	C10H16N10OP2	#N/A	Biosynthesis of secondary metabolites;Other	rp
1321	FAUX	4,6-Dimethyl-2-[(4-phenyl-1-piperazinyl)methyl][1,2]thiazolo[5,4-b]pyridin-3(2H)-one@19.709-rp	4,6-Dimethyl-2-[(4-phenyl-1-piperazinyl)methyl][1,2]thiazolo[5,4-b]pyridin-3(2H)-one	354.15	19.709	C19H22N4OS	353892	#N/A	rp
1322	FAUX	354.15346@18.283-rp	#N/A	354.153	18.283	C15H30O5S2	#N/A	#N/A	rp
1323	FAUX	Etretinate@19.316-rp	Etretinate	354.22	19.316	C23H30O3	4445538	#N/A	rp
1324	FAUX	354.27588@19.347-rp	#N/A	354.276	19.347	C17H34N6O2	#N/A	#N/A	rp
1325	FAUX	(13E)-1,11,16-Trihydroxy-16-methylprost-13-en-9-one@19.219-rp	(13E)-1,11,16-Trihydroxy-16-methylprost-13-en-9-one	354.278	19.219	C21H38O4	10612250	#N/A	rp
1326	FAUX	(13E)-1,11,16-Trihydroxy-16-methylprost-13-en-9-one@20.825-rp	(13E)-1,11,16-Trihydroxy-16-methylprost-13-en-9-one	354.278	20.825	C21H38O4	10612250	#N/A	rp
1327	FAUX	Behenicacidmethylester@25.041-rp	Behenicacidmethylester	354.35	25.041	C23H46O2	#N/A	#N/A	rp
1328	FAUX	2H-1,2-Benzothiazine-2-aceticacid,3-carboxy-4-hydroxy-,diethylester,1,1-dioxide@1.023-rp	2H-1,2-Benzothiazine-2-aceticacid,3-carboxy-4-hydroxy-,diethylester,1,1-dioxide	355.072	1.023	C15H17NO7S	20119839	#N/A	rp
1329	FAUX	355.2335@21.603-rp	#N/A	355.233	21.603	C23H33NS	#N/A	#N/A	rp
1330	FAUX	355.23442@27.989-rp	#N/A	355.234	27.989	#N/A	#N/A	#N/A	rp
1331	FAUX	355.38247@17.667-rp	#N/A	355.382	17.667	C23H49NO	#N/A	#N/A	rp
1332	FAUX	356.14931@18.223-rp	#N/A	356.149	18.223	C16H25N2O5P	#N/A	#N/A	rp
1333	FAUX	356.16537@20.839-rp	#N/A	356.165	20.839	C18H30O3P2	#N/A	#N/A	rp
1334	FAUX	Tampramine@12.801-rp	Tampramine	356.2	12.801	C23H24N4	49631	#N/A	rp
1335	FAUX	(17beta)-17-Hydroxyestra-1,3,5(10)-trien-3-ylvalerate@17.986-rp	(17beta)-17-Hydroxyestra-1,3,5(10)-trien-3-ylvalerate	356.235	17.986	C23H32O3	18538266	#N/A	rp
1336	FAUX	(17beta)-17-Hydroxyestra-1,3,5(10)-trien-3-ylvalerate@19.581-rp	(17beta)-17-Hydroxyestra-1,3,5(10)-trien-3-ylvalerate	356.235	19.581	C23H32O3	18538266	#N/A	rp
1337	FAUX	MFCD00056293@21.088-rp	MFCD00056293	356.271	21.088	C24H36O2	4903459	#N/A	rp
1338	FAUX	MFCD00056293@14.679-rp	MFCD00056293	356.272	14.679	C24H36O2	4903459	#N/A	rp
1339	FAUX	MFCD00056293@14.917-rp	MFCD00056293	356.272	14.917	C24H36O2	4903459	#N/A	rp
1340	FAUX	MFCD00056293@15.38-rp	MFCD00056293	356.273	15.38	C24H36O2	4903459	#N/A	rp
1341	FAUX	MFCD00056293@16.065-rp	MFCD00056293	356.273	16.065	C24H36O2	4903459	#N/A	rp
1342	FAUX	Monoolein@20.155-rp	Monoolein	356.294	20.155	C21H40O4	#N/A	#N/A	rp
1343	FAUX	Monoolein@19.959-rp	Monoolein	356.294	19.959	C21H40O4	#N/A	#N/A	rp
1344	FAUX	cyclo-Dopa5-O-glucoside@5.789-rp	cyclo-Dopa5-O-glucoside	357.106	5.789	C15H19NO9	30791580	Other	rp
1345	FAUX	Laudanosine@8.956-rp	Laudanosine	357.195	8.956	C21H27NO4	66114	#N/A	rp
1346	FAUX	357.29726@20.156-rp	#N/A	357.297	20.156	C15H35N9O	#N/A	#N/A	rp
1347	FAUX	357.95506@27.897-rp	#N/A	357.955	27.897	C9HN10OP3	#N/A	#N/A	rp
1348	FAUX	358.03883@1.724-rp	#N/A	358.039	1.724	C7H6N10O8	#N/A	#N/A	rp
1349	FAUX	4-O-Hexopyranosylhexonicacid@1.031-rp	4-O-Hexopyranosylhexonicacid	358.111	1.031	C12H22O12	54788	#N/A	rp
1350	FAUX	3-(17-Hydroxy-10,13-dimethyl-3-oxo-2,3,8,9,10,11,12,13,14,15,16,17-dodecahydro-1H-cyclopenta[a]phenanthren-17-yl)propanoicacid@11.754-rp	3-(17-Hydroxy-10,13-dimethyl-3-oxo-2,3,8,9,10,11,12,13,14,15,16,17-dodecahydro-1H-cyclopenta[a]phenanthren-17-yl)propanoicacid	358.215	11.754	C22H30O4	4706	Metabolic pathways;Biosynthesis of secondary metabolites;Other	rp
1351	FAUX	ethyl(7Z,10Z,13Z,16Z,19Z)-docosapentaenoate@22.065-rp	ethyl(7Z,10Z,13Z,16Z,19Z)-docosapentaenoate	358.287	22.065	C24H38O2	24589792	#N/A	rp
1352	FAUX	ethyl(7Z,10Z,13Z,16Z,19Z)-docosapentaenoate@21.741-rp	ethyl(7Z,10Z,13Z,16Z,19Z)-docosapentaenoate	358.287	21.741	C24H38O2	24589792	#N/A	rp
1353	FAUX	1-stearoylglycerol@21.317-rp	1-stearoylglycerol	358.309	21.317	C21H42O4	#N/A	#N/A	rp
1354	FAUX	358.32057@12.163-rp	#N/A	358.321	12.163	C20H42N2O3	#N/A	#N/A	rp
1355	FAUX	358.95311@27.896-rp	#N/A	358.953	27.896	C2H3N9O9P2	#N/A	#N/A	rp
1356	FAUX	359.21471@27.981-rp	#N/A	359.215	27.981	C17H34N3OPS	#N/A	#N/A	rp
1357	FAUX	359.21483@20.238-rp	#N/A	359.215	20.238	C19H29N5S	#N/A	#N/A	rp
1358	FAUX	359.35632@18.93-rp	#N/A	359.356	18.93	C25H45N	#N/A	#N/A	rp
1359	FAUX	359.95063@27.889-rp	#N/A	359.951	27.889	C4H10BrN8O3PS	#N/A	#N/A	rp
1360	FAUX	2-(ethylthio)-4-[[5-(2-nitrophenyl)-2-furanyl]methylidene]-5-thiazolone@27.965-rp	2-(ethylthio)-4-[[5-(2-nitrophenyl)-2-furanyl]methylidene]-5-thiazolone	360.022	27.965	C16H12N2O4S2	19496557	#N/A	rp
1361	FAUX	2-(ethylthio)-4-[[5-(2-nitrophenyl)-2-furanyl]methylidene]-5-thiazolone@28.186-rp	2-(ethylthio)-4-[[5-(2-nitrophenyl)-2-furanyl]methylidene]-5-thiazolone	360.022	28.186	C16H12N2O4S2	19496557	#N/A	rp
1362	FAUX	360.02227@0.793-rp	#N/A	360.022	0.793	C18H17PS3	#N/A	#N/A	rp
1363	FAUX	360.22783@19.473-rp	#N/A	360.228	19.473	C16H33N4O3P	#N/A	#N/A	rp
1364	FAUX	360.22859@17.383-rp	#N/A	360.229	17.383	C16H33N4O3P	#N/A	Metabolic pathways;Biosynthesis of secondary metabolites;Other	rp
1365	FAUX	5beta-cholanoicacid@22.444-rp	5beta-cholanoicacid	360.303	22.444	C24H40O2	83775	#N/A	rp
1366	FAUX	3-(1-benzotriazolylmethyl)-6-(2-phenylethyl)-[1,2,4]triazolo[3,4-b][1,3,4]thiadiazole@11.673-rp	3-(1-benzotriazolylmethyl)-6-(2-phenylethyl)-[1,2,4]triazolo[3,4-b][1,3,4]thiadiazole	361.111	11.673	C18H15N7S	579797	#N/A	rp
1367	FAUX	361.2304@21.172-rp	#N/A	361.23	21.172	C18H37NO2P2	#N/A	#N/A	rp
1368	FAUX	362.08258@1.592-rp	#N/A	362.083	1.592	C8H19N4O10P	#N/A	#N/A	rp
1369	FAUX	362.19913@20.163-rp	#N/A	362.199	20.163	C17H31ClN2O4	#N/A	#N/A	rp
1370	FAUX	17a,21-dihydroxy-5b-pregnanetrione@11.839-rp	17a,21-dihydroxy-5b-pregnanetrione	362.21	11.839	C21H30O5	#N/A	Metabolic pathways;Bile secretion;Other	rp
1371	FAUX	362.24328@20.236-rp	#N/A	362.243	20.236	C17H34N2O6	#N/A	#N/A	rp
1372	FAUX	362.99683@27.958-rp	#N/A	362.997	27.958	C10H15N5P2S3	#N/A	#N/A	rp
1373	FAUX	363.20228@19.472-rp	#N/A	363.202	19.472	C24H29NS	#N/A	#N/A	rp
1374	FAUX	363.25@27.985-rp	#N/A	363.25	27.985	C14H34N7O2P	#N/A	#N/A	rp
1375	FAUX	363.98909@0.92-rp	#N/A	363.989	0.92	C10H11ClN4O5P2	#N/A	#N/A	rp
1376	FAUX	363.98932@27.88-rp	#N/A	363.989	27.88	C8H16ClN2O6P3	#N/A	#N/A	rp
1377	FAUX	364.08025@0.993-rp	#N/A	364.08	0.993	C10H26N2O4P2S2	#N/A	#N/A	rp
1378	FAUX	364.0992@1.036-rp	#N/A	364.099	1.036	C10H16N6O9	#N/A	#N/A	rp
1379	FAUX	364.18724@19.753-rp	#N/A	364.187	19.753	C15H25N8OP	#N/A	Metabolic pathways;Biosynthesis of secondary metabolites;Diterpenoid biosynthesis;Other	rp
1380	FAUX	364.18743@18.163-rp	#N/A	364.187	18.163	C16H34N2OP2S	#N/A	Metabolic pathways;Biosynthesis of secondary metabolites;Diterpenoid biosynthesis;Other	rp
1381	FAUX	364.25886@25.913-rp	#N/A	364.259	25.913	C18H32N6O2	#N/A	#N/A	rp
1382	FAUX	364.25891@21.183-rp	#N/A	364.259	21.183	C17H36N2O6	#N/A	#N/A	rp
1383	FAUX	3-(15-Hydroxypentadecyl)-2,4,4-trimethyl-2-cyclohexen-1-one@24.224-rp	3-(15-Hydroxypentadecyl)-2,4,4-trimethyl-2-cyclohexen-1-one	364.334	24.224	C24H44O2	7974953	#N/A	rp
1384	FAUX	365.06443@1.005-rp	#N/A	365.064	1.005	C10H15N5O8S	#N/A	#N/A	rp
1385	FAUX	365.0656@11.824-rp	#N/A	365.066	11.824	C12H22N3O2P3S	#N/A	#N/A	rp
1386	FAUX	3-[[[1-(2,4-dimethylphenyl)-5-tetrazolyl]thio]methyl]-1,2,3-benzotriazin-4-one@7.644-rp	3-[[[1-(2,4-dimethylphenyl)-5-tetrazolyl]thio]methyl]-1,2,3-benzotriazin-4-one	365.105	7.644	C17H15N7OS	1813227	#N/A	rp
1387	FAUX	365.1332@20.935-rp	#N/A	365.133	20.935	C11H25N7OP2S	#N/A	#N/A	rp
1388	FAUX	365.21774@20.252-rp	#N/A	365.218	20.252	C15H31N3O7	#N/A	#N/A	rp
1389	FAUX	365.26227@21.165-rp	#N/A	365.262	21.165	C15H35N5O5	#N/A	#N/A	rp
1390	FAUX	365.93365@28.021-rp	#N/A	365.934	28.021	C13H4O9P2	#N/A	#N/A	rp
1391	FAUX	365.93397@28.92-rp	#N/A	365.934	28.92	C6H4N6O7P2S	#N/A	#N/A	rp
1392	FAUX	365.95852@0.881-rp	#N/A	365.959	0.881	C5H7N2O15P	#N/A	#N/A	rp
1393	FAUX	365.969@0.911-rp	#N/A	365.969	0.911	C6H2N6O13	#N/A	#N/A	rp
1394	FAUX	366.03902@0.844-rp	#N/A	366.039	0.844	C13H14N6OS3	#N/A	#N/A	rp
1395	FAUX	366.03915@27.903-rp	#N/A	366.039	27.903	C14H15N4O2PS2	#N/A	#N/A	rp
1396	FAUX	Atovaquone@20.043-rp	Atovaquone	366.102	20.043	C22H19ClO3	10619298	#N/A	rp
1397	FAUX	366.1464@17.292-rp	#N/A	366.146	17.292	C16H33OP3S	#N/A	#N/A	rp
1398	FAUX	366.18824@27.963-rp	#N/A	366.188	27.963	C20H32O2P2	#N/A	#N/A	rp
1399	FAUX	366.18834@20.117-rp	#N/A	366.188	20.117	C21H26N4S	#N/A	#N/A	rp
1400	FAUX	366.25383@19.775-rp	#N/A	366.254	19.775	C20H35ClN4	#N/A	#N/A	rp
1401	FAUX	366.27449@25.912-rp	#N/A	366.274	25.912	C18H34N6O2	#N/A	#N/A	rp
1402	FAUX	366.27712@18.61-rp	#N/A	366.277	18.61	C23H34N4	#N/A	#N/A	rp
1403	FAUX	Tetracosenoicacid@25.143-rp	Tetracosenoicacid	366.35	25.143	C24H46O2	#N/A	Biosynthesis of unsaturated fatty acids	rp
1404	FAUX	367.08125@11.712-rp	#N/A	367.081	11.712	C20H18NO2PS	#N/A	#N/A	rp
1405	FAUX	Methyl2-({[3-(trifluoromethyl)-5,6-dihydrocyclopenta[c]pyrazol-1(4H)-yl]acetyl}amino)benzoate@1.025-rp	Methyl2-({[3-(trifluoromethyl)-5,6-dihydrocyclopenta[c]pyrazol-1(4H)-yl]acetyl}amino)benzoate	367.116	1.025	C17H16F3N3O3	560335	#N/A	rp
1406	FAUX	367.23338@21.181-rp	#N/A	367.233	21.181	C15H33N3O7	#N/A	#N/A	rp
1407	FAUX	MFCD00029794@18.225-rp	MFCD00029794	367.31	18.225	C22H41NO3	4878649	#N/A	rp
1408	FAUX	367.93535@27.942-rp	#N/A	367.935	27.942	C8H7N2O9P3	#N/A	#N/A	rp
1409	FAUX	368.10582@1.834-rp	#N/A	368.106	1.834	C18H27P3S	#N/A	Metabolic pathways;Biosynthesis of secondary metabolites;2-Oxocarboxylic acid metabolism;Other	rp
1410	FAUX	368.11236@1.024-rp	#N/A	368.112	1.024	C12H17N8O4P	#N/A	#N/A	rp
1411	FAUX	Testosteronesulfate@13.67-rp	Testosteronesulfate	368.166	13.67	C19H28O5S	106493	Bile secretion;Other	rp
1412	FAUX	368.29134@20.267-rp	#N/A	368.291	20.267	C18H36N6O2	#N/A	#N/A	rp
1413	FAUX	Cholesta-5,7-diene@25.919-rp	Cholesta-5,7-diene	368.345	25.919	C27H44	18528842	#N/A	rp
1414	FAUX	Lignocericacid@26.238-rp	Lignocericacid	368.366	26.238	C24H48O2	10724	Biosynthesis of unsaturated fatty acids	rp
1415	FAUX	369.17711@19.151-rp	#N/A	369.177	19.151	C22H27NO2S	#N/A	#N/A	rp
1416	FAUX	369.24908@22.347-rp	#N/A	369.249	22.347	C16H31N7O3	#N/A	#N/A	rp
1417	FAUX	4-((N-hydroxy(tert-butylcarbonyl)amino)methyl)-4-hydroxy-3-(3-(2-methylpropyl)hexylidene)-2-oxotetrahydrofuran@27.983-rp	4-((N-hydroxy(tert-butylcarbonyl)amino)methyl)-4-hydroxy-3-(3-(2-methylpropyl)hexylidene)-2-oxotetrahydrofuran	369.25	27.983	C20H35NO5	21377284	#N/A	rp
1418	FAUX	369.28906@14.799-rp	#N/A	369.289	14.799	C20H40N3OP	#N/A	#N/A	rp
1419	FAUX	369.93569@27.925-rp	#N/A	369.936	27.925	C2H2N4O18	#N/A	#N/A	rp
1420	FAUX	369.95555@28.033-rp	#N/A	369.956	28.033	C14H13O2P3S2	#N/A	#N/A	rp
1421	FAUX	370.14841@18.136-rp	#N/A	370.148	18.136	C15H30O6S2	#N/A	#N/A	rp
1422	FAUX	(5alpha,17beta)-3-Oxoandrostan-17-ylhydrogensulfate@14.137-rp	(5alpha,17beta)-3-Oxoandrostan-17-ylhydrogensulfate	370.182	14.137	C19H30O5S	18915389	#N/A	rp
1423	FAUX	1-Cyclohexyl-3-(12-oxo-6,7,8,9,10,12-hexahydroazepino[2,1-b]quinazolin-2-yl)thiourea@14.925-rp	1-Cyclohexyl-3-(12-oxo-6,7,8,9,10,12-hexahydroazepino[2,1-b]quinazolin-2-yl)thiourea	370.182	14.925	C20H26N4OS	3730917	#N/A	rp
1424	FAUX	1-Cyclohexyl-3-(12-oxo-6,7,8,9,10,12-hexahydroazepino[2,1-b]quinazolin-2-yl)thiourea@12.881-rp	1-Cyclohexyl-3-(12-oxo-6,7,8,9,10,12-hexahydroazepino[2,1-b]quinazolin-2-yl)thiourea	370.182	12.881	C20H26N4OS	3730917	#N/A	rp
1425	FAUX	370.2131@20.073-rp	#N/A	370.213	20.073	C15H34N2O6S	#N/A	#N/A	rp
1426	FAUX	370.23677@19.789-rp	#N/A	370.237	19.789	C15H31N8OP	#N/A	Metabolic pathways;Bile secretion;Other	rp
1427	FAUX	Rimexolone@19.67-rp	Rimexolone	370.251	19.67	C24H34O3	4470902	#N/A	rp
1428	FAUX	370.25757@27.99-rp	#N/A	370.258	27.99	C18H34N4O4	#N/A	#N/A	rp
1429	FAUX	371.34123@16.743-rp	#N/A	371.341	16.743	C21H46N3P	#N/A	#N/A	rp
1430	FAUX	372.19228@16.298-rp	#N/A	372.192	16.298	C15H33O8P	#N/A	#N/A	rp
1431	FAUX	372.20521@20.13-rp	#N/A	372.205	20.13	C23H33PS	#N/A	#N/A	rp
1432	FAUX	372.25226@19.693-rp	#N/A	372.252	19.693	C21H32N4O2	#N/A	Metabolic pathways;Biosynthesis of secondary metabolites;Other	rp
1433	FAUX	373.32039@14.862-rp	#N/A	373.32	14.862	C21H43NO4	#N/A	#N/A	rp
1434	FAUX	374.00454@1.724-rp	#N/A	374.005	1.724	C8H8N8O6P2	#N/A	#N/A	rp
1435	FAUX	2-(4-Ethylphenyl)-N-(4-methyl-1-piperazinyl)-4-quinolinecarboxamide@12.803-rp	2-(4-Ethylphenyl)-N-(4-methyl-1-piperazinyl)-4-quinolinecarboxamide	374.21	12.803	C23H26N4O	1028597	#N/A	rp
1436	FAUX	374.99761@27.983-rp	#N/A	374.998	27.983	C6H11N5O10P2	#N/A	#N/A	rp
1437	FAUX	375.13937@20.837-rp	#N/A	375.139	20.837	C18H23ClN5P	#N/A	#N/A	rp
1438	FAUX	375.25709@20.419-rp	#N/A	375.257	20.419	C20H34N5P	#N/A	#N/A	rp
1439	FAUX	375.26708@20.158-rp	#N/A	375.267	20.158	#N/A	#N/A	#N/A	rp
1440	FAUX	375.99943@28.235-rp	#N/A	375.999	28.235	C9H11N6O5P3	#N/A	#N/A	rp
1441	FAUX	375.99975@0.785-rp	#N/A	376	0.785	C11H6N8O4P2	#N/A	#N/A	rp
1442	FAUX	Ethyl4-[(1E)-2-(5,5,8,8-tetramethyl-5,6,7,8-tetrahydro-2-naphthalenyl)-1-propen-1-yl]benzoate@20.838-rp	Ethyl4-[(1E)-2-(5,5,8,8-tetramethyl-5,6,7,8-tetrahydro-2-naphthalenyl)-1-propen-1-yl]benzoate	376.241	20.838	C26H32O2	4941664	#N/A	rp
1443	FAUX	376.24137@17.202-rp	#N/A	376.241	17.202	C18H38N2O2P2	#N/A	#N/A	rp
1444	FAUX	377.22539@19.969-rp	#N/A	377.225	19.969	C18H37NO3P2	#N/A	#N/A	rp
1445	FAUX	377.23387@14.122-rp	#N/A	377.234	14.122	C17H35N3O4S	#N/A	#N/A	rp
1446	FAUX	N-[2-(4-{[(2E)-3,7-Dimethyl-2,6-octadien-1-yl]oxy}phenyl)ethyl]benzamide@28.007-rp	N-[2-(4-{[(2E)-3,7-Dimethyl-2,6-octadien-1-yl]oxy}phenyl)ethyl]benzamide	377.236	28.007	C25H31NO2	10260931	#N/A	rp
1447	FAUX	377.26503@27.992-rp	#N/A	377.265	27.992	#N/A	#N/A	#N/A	rp
1448	FAUX	377.99475@27.94-rp	#N/A	377.995	27.94	C14H17Cl2N2PS2	#N/A	#N/A	rp
1449	FAUX	378.09287@1.037-rp	#N/A	378.093	1.037	C12H23ClO11	#N/A	#N/A	rp
1450	FAUX	378.13457@18.643-rp	#N/A	378.135	18.643	C11H23N8O3PS	#N/A	#N/A	rp
1451	FAUX	378.18423@18.526-rp	#N/A	378.184	18.526	C17H26N6O2S	#N/A	#N/A	rp
1452	FAUX	378.23625@27.894-rp	#N/A	378.236	27.894	#N/A	#N/A	#N/A	rp
1453	FAUX	378.24393@21.177-rp	#N/A	378.244	21.177	C15H36N6OP2	#N/A	#N/A	rp
1454	FAUX	378.25663@20.808-rp	#N/A	378.257	20.808	C17H39N4OPS	#N/A	#N/A	rp
1455	FAUX	378.27489@21.893-rp	#N/A	378.275	21.893	C19H34N6O2	#N/A	#N/A	rp
1456	FAUX	378.27558@22.255-rp	#N/A	378.276	22.255	C19H34N6O2	#N/A	Other	rp
1457	FAUX	378.27811@19.219-rp	#N/A	378.278	19.219	C16H38N6O2S	#N/A	Other	rp
1458	FAUX	378.99678@27.941-rp	#N/A	378.997	27.941	C8H19ClN5PS4	#N/A	#N/A	rp
1459	FAUX	379.20316@21.167-rp	#N/A	379.203	21.167	C19H35Cl2NO2	#N/A	#N/A	rp
1460	FAUX	379.24076@20.816-rp	#N/A	379.241	20.816	C19H33N5OS	#N/A	#N/A	rp
1461	FAUX	379.24944@14.967-rp	#N/A	379.249	14.967	C19H34N5OP	#N/A	Metabolic pathways;Other	rp
1462	FAUX	380.06462@0.995-rp	#N/A	380.065	0.995	C7H16N4O14	#N/A	#N/A	rp
1463	FAUX	380.09386@1.024-rp	#N/A	380.094	1.024	C14H20O12	#N/A	#N/A	rp
1464	FAUX	ecabet@20.229-rp	ecabet	380.165	20.229	C20H28O5S	59201	#N/A	rp
1465	FAUX	380.18656@21.171-rp	#N/A	380.187	21.171	C17H34O5P2	#N/A	#N/A	rp
1466	FAUX	380.2939@19.783-rp	#N/A	380.294	19.783	C22H41N2OP	#N/A	#N/A	rp
1467	FAUX	380.9695@27.944-rp	#N/A	380.969	27.944	C10H21ClNPS5	#N/A	#N/A	rp
1468	FAUX	381.17731@21.216-rp	#N/A	381.177	21.216	C23H27NO2S	#N/A	#N/A	rp
1469	FAUX	Sphinganine1-phosphate@15.278-rp	Sphinganine1-phosphate	381.265	15.278	C18H40NO5P	#N/A	Metabolic pathways;Other	rp
1470	FAUX	382.07996@1.012-rp	#N/A	382.08	1.012	C20H10N6O3	#N/A	#N/A	rp
1471	FAUX	382.09684@1-rp	#N/A	382.097	1	C6H19ClN8O9	#N/A	#N/A	rp
1472	FAUX	382.10968@0.998-rp	#N/A	382.11	0.998	C10H18N6O10	#N/A	#N/A	rp
1473	FAUX	382.18109@21.17-rp	#N/A	382.181	21.17	C20H32O3P2	#N/A	#N/A	rp
1474	FAUX	382.20808@20.857-rp	#N/A	382.208	20.857	C17H31N6PS	#N/A	#N/A	rp
1475	FAUX	383.07604@11.483-rp	#N/A	383.076	11.483	C19H19N3P2S	#N/A	#N/A	rp
1476	FAUX	383.11614@1.843-rp	#N/A	383.116	1.843	C18H28NP3S	#N/A	#N/A	rp
1477	FAUX	383.1837@21.169-rp	#N/A	383.184	21.169	C13H31N5O4P2	#N/A	#N/A	rp
1478	FAUX	383.19306@20.055-rp	#N/A	383.193	20.055	C23H29NO2S	#N/A	#N/A	rp
1479	FAUX	tumonoicacidF@27.975-rp	tumonoicacidF	383.266	27.975	C21H37NO5	15834079	#N/A	rp
1480	FAUX	5,6-Dimethoxysterigmatocystin@1.011-rp	5,6-Dimethoxysterigmatocystin	384.086	1.011	C20H16O8	4447461	Metabolic pathways;Biosynthesis of secondary metabolites;Other	rp
1481	FAUX	384.19249@18.76-rp	#N/A	384.192	18.76	C16H33O8P	#N/A	#N/A	rp
1482	FAUX	lehualideH@22.351-rp	lehualideH	384.197	22.351	C20H32O5S	26347262	#N/A	rp
1483	FAUX	384.22781@19.461-rp	#N/A	384.228	19.461	C14H29N10OP	#N/A	#N/A	rp
1484	FAUX	384.25233@20.17-rp	#N/A	384.252	20.17	C20H37N2O3P	#N/A	#N/A	rp
1485	FAUX	384.25776@16.711-rp	#N/A	384.258	16.711	C27H32N2	#N/A	#N/A	rp
1486	FAUX	acetyl-L-leucyl-L-valyl-L-lysinal@27.996-rp	acetyl-L-leucyl-L-valyl-L-lysinal	384.274	27.996	C19H36N4O4	5731159	#N/A	rp
1487	FAUX	386.10149@1.017-rp	#N/A	386.101	1.017	C13H18N6O6S	#N/A	Metabolic pathways;Biosynthesis of secondary metabolites;Other	rp
1488	FAUX	1-[(2-Methyl-2-propanyl)amino]-3-{[4-(4-morpholinyl)-1,2,5-thiadiazol-3-yl]oxy}-2-propanylbutyrate@19.276-rp	1-[(2-Methyl-2-propanyl)amino]-3-{[4-(4-morpholinyl)-1,2,5-thiadiazol-3-yl]oxy}-2-propanylbutyrate	386.198	19.276	C17H30N4O4S	10443617	#N/A	rp
1489	FAUX	386.24334@20.16-rp	#N/A	386.243	20.16	C18H35N4O3P	#N/A	#N/A	rp
1490	FAUX	386.35198@13.631-rp	#N/A	386.352	13.631	C21H47N4P	#N/A	#N/A	rp
1491	FAUX	4-Methyl-4-aza-5alpha-cholestane@20.468-rp	4-Methyl-4-aza-5alpha-cholestane	387.388	20.468	C27H49N	19993291	#N/A	rp
1492	FAUX	387.90089@27.934-rp	#N/A	387.901	27.934	C5H9Cl4N6O2PS	#N/A	#N/A	rp
1493	FAUX	388.03354@0.9-rp	#N/A	388.034	0.9	C10H19N2O8P3	#N/A	#N/A	rp
1494	FAUX	388.25906@20.738-rp	#N/A	388.259	20.738	C19H36N2O6	#N/A	#N/A	rp
1495	FAUX	11-[(2,3-Dihydroxypropoxy)carbonyl]heptadecanoicacid@18.669-rp	11-[(2,3-Dihydroxypropoxy)carbonyl]heptadecanoicacid	388.283	18.669	C21H40O6	10668444	#N/A	rp
1496	FAUX	389.21785@20.164-rp	#N/A	389.218	20.164	C17H31N3O7	#N/A	#N/A	rp
1497	FAUX	389.25422@21.174-rp	#N/A	389.254	21.174	C19H31N7O2	#N/A	#N/A	rp
1498	FAUX	389.73964@27.971-rp	#N/A	389.74	27.971	#N/A	#N/A	#N/A	rp
1499	FAUX	389.76719@27.925-rp	#N/A	389.767	27.925	#N/A	#N/A	#N/A	rp
1500	FAUX	390.25396@19.222-rp	#N/A	390.254	19.222	C21H39ClO4	#N/A	#N/A	rp
1501	FAUX	390.27488@21.599-rp	#N/A	390.275	21.599	C21H45P3	#N/A	#N/A	rp
1502	FAUX	Bis(2-ethylhexyl)phthalate@23.032-rp	Bis(2-ethylhexyl)phthalate	390.278	23.032	C24H38O4	21106505	#N/A	rp
1503	FAUX	390.29842@19.776-rp	#N/A	390.298	19.776	C22H38N4O2	#N/A	#N/A	rp
1504	FAUX	C14E4@20.236-rp	C14E4	390.336	20.236	C22H46O5	3838715	#N/A	rp
1505	FAUX	390.74803@27.956-rp	#N/A	390.748	27.956	#N/A	#N/A	#N/A	rp
1506	FAUX	390.7722@27.978-rp	#N/A	390.772	27.978	#N/A	#N/A	#N/A	rp
1507	FAUX	390.97514@27.979-rp	#N/A	390.975	27.979	C8H8N7O6P3	#N/A	#N/A	rp
1508	FAUX	391.26985@22.344-rp	#N/A	391.27	22.344	C18H37N3O6	#N/A	#N/A	rp
1509	FAUX	392.11467@0.894-rp	#N/A	392.115	0.894	C10H27N4O6P3	#N/A	Metabolic pathways;Biosynthesis of secondary metabolites;Biosynthesis of alkaloids derived from shikimate pathway;Other	rp
1510	FAUX	392.21866@19.792-rp	#N/A	392.219	19.792	C19H24N10	#N/A	#N/A	rp
1511	FAUX	5722@19.247-rp	5722	392.255	19.247	C23H36O5	4942852	#N/A	rp
1512	FAUX	392.26939@20.161-rp	#N/A	392.269	20.161	C22H37ClN4	#N/A	#N/A	rp
1513	FAUX	392.29047@22.567-rp	#N/A	392.29	22.567	C19H40N2O6	#N/A	#N/A	rp
1514	FAUX	392.29131@22.97-rp	#N/A	392.291	22.97	C20H36N6O2	#N/A	Metabolic pathways;Bile secretion;Primary bile acid biosynthesis;Other	rp
1515	FAUX	12-epideoxycholicacid@16.09-rp	12-epideoxycholicacid	392.293	16.09	C24H40O4	#N/A	Metabolic pathways;Bile secretion;Primary bile acid biosynthesis;Other	rp
1516	FAUX	12-epideoxycholicacid@14.677-rp	12-epideoxycholicacid	392.293	14.677	C24H40O4	#N/A	Metabolic pathways;Bile secretion;Primary bile acid biosynthesis;Other	rp
1517	FAUX	392.293@15.37-rp	#N/A	392.293	15.37	C25H36N4	#N/A	Metabolic pathways;Bile secretion;Primary bile acid biosynthesis;Other	rp
1518	FAUX	12-epideoxycholicacid@14.917-rp	12-epideoxycholicacid	392.293	14.917	C24H40O4	#N/A	Metabolic pathways;Bile secretion;Primary bile acid biosynthesis;Other	rp
1519	FAUX	392.29312@19.53-rp	#N/A	392.293	19.53	C18H41N4O3P	#N/A	Metabolic pathways;Bile secretion;Primary bile acid biosynthesis;Other	rp
1520	FAUX	393.74227@27.969-rp	#N/A	393.742	27.969	#N/A	#N/A	#N/A	rp
1521	FAUX	394.1793@18.081-rp	#N/A	394.179	18.081	C18H37OP3S	#N/A	#N/A	rp
1522	FAUX	N-(1-Benzyl-4-piperidinyl)-2-phenyl-4-quinazolinamine@20.832-rp	N-(1-Benzyl-4-piperidinyl)-2-phenyl-4-quinazolinamine	394.214	20.832	C26H26N4	4023151	#N/A	rp
1523	FAUX	394.2343@19.689-rp	#N/A	394.234	19.689	C18H30N6O4	#N/A	#N/A	rp
1524	FAUX	394.25189@20.426-rp	#N/A	394.252	20.426	C18H40N2O3P2	#N/A	#N/A	rp
1525	FAUX	394.27062@20.203-rp	#N/A	394.271	20.203	C18H35N8P	#N/A	Metabolic pathways;Biosynthesis of secondary metabolites;Other	rp
1526	FAUX	394.28519@21.3-rp	#N/A	394.285	21.3	C21H43ClO4	#N/A	#N/A	rp
1527	FAUX	394.30625@23.771-rp	#N/A	394.306	23.771	C20H38N6O2	#N/A	#N/A	rp
1528	FAUX	2-hexacosenoicacid@25.906-rp	2-hexacosenoicacid	394.381	25.906	C26H50O2	4945634	#N/A	rp
1529	FAUX	394.75029@27.968-rp	#N/A	394.75	27.968	#N/A	#N/A	#N/A	rp
1530	FAUX	394.95984@28.023-rp	#N/A	394.96	28.023	C10H5NO16	#N/A	#N/A	rp
1531	FAUX	Pregnenolonesulfate@15.227-rp	Pregnenolonesulfate	396.197	15.227	C21H32O5S	94802	Other	rp
1532	FAUX	396.2545@19.614-rp	#N/A	396.255	19.614	C20H36N4O2S	#N/A	#N/A	rp
1533	FAUX	396.32274@21.82-rp	#N/A	396.323	21.82	C20H40N6O2	#N/A	#N/A	rp
1534	FAUX	396.74741@27.974-rp	#N/A	396.747	27.974	#N/A	#N/A	#N/A	rp
1535	FAUX	396.79818@27.92-rp	#N/A	396.798	27.92	#N/A	#N/A	#N/A	rp
1536	FAUX	397.17128@20.333-rp	#N/A	397.171	20.333	C23H27NO3S	#N/A	#N/A	rp
1537	FAUX	397.17904@18.573-rp	#N/A	397.179	18.573	C17H27N5O4S	#N/A	#N/A	rp
1538	FAUX	Echimidine@25.953-rp	Echimidine	397.209	25.953	C20H31NO7	4445044	#N/A	rp
1539	FAUX	397.21355@20.814-rp	#N/A	397.214	20.814	C17H37NO5P2	#N/A	#N/A	rp
1540	FAUX	Drotaverine@21.905-rp	Drotaverine	397.225	21.905	C24H31NO4	1361582	#N/A	rp
1541	FAUX	Drotaverine@20.215-rp	Drotaverine	397.226	20.215	C24H31NO4	1361582	#N/A	rp
1542	FAUX	MFCD03411991@27.977-rp	MFCD03411991	397.281	27.977	C22H39NO5	4446202	#N/A	rp
1543	FAUX	397.75522@27.97-rp	#N/A	397.755	27.97	#N/A	#N/A	#N/A	rp
1544	FAUX	398.07482@1.009-rp	#N/A	398.075	1.009	C11H20N4O8P2	#N/A	#N/A	rp
1545	FAUX	(3beta,5alpha)-20-Oxopregnan-3-ylhydrogensulfate@14.348-rp	(3beta,5alpha)-20-Oxopregnan-3-ylhydrogensulfate	398.213	14.348	C21H34O5S	2338390	#N/A	rp
1546	FAUX	398.24426@17.6-rp	#N/A	398.244	17.6	C17H38N2O6S	#N/A	#N/A	rp
1547	FAUX	Dimorpholamine@27.962-rp	Dimorpholamine	398.29	27.962	C20H38N4O4	2981	#N/A	rp
1548	FAUX	(2S)-2-Acetoxy-3-hydroxypropyl(9E)-9-octadecenoate@19.423-rp	(2S)-2-Acetoxy-3-hydroxypropyl(9E)-9-octadecenoate	398.302	19.423	C23H42O5	5004817	#N/A	rp
1549	FAUX	Cholest-4-ene-3,6-dione@20.301-rp	Cholest-4-ene-3,6-dione	398.32	20.301	C27H42O2	92093	#N/A	rp
1550	FAUX	2-Hydroxypentacosanoicacid@22.575-rp	2-Hydroxypentacosanoicacid	398.376	22.575	C25H50O3	9581780	#N/A	rp
1551	FAUX	398.76261@27.959-rp	#N/A	398.763	27.959	#N/A	#N/A	#N/A	rp
1552	FAUX	399.07091@12.386-rp	#N/A	399.071	12.386	C13H20N7P3S	#N/A	#N/A	rp
1553	FAUX	399.12718@1.017-rp	#N/A	399.127	1.017	C14H24N7OP3	#N/A	#N/A	rp
1554	FAUX	399.1395@20.237-rp	#N/A	399.139	20.237	C11H26ClN9OS2	#N/A	#N/A	rp
1555	FAUX	MRS1523@18.523-rp	MRS1523	399.187	18.523	C23H29NO3S	2894859	#N/A	rp
1556	FAUX	BUTROXYDIM@21.839-rp	BUTROXYDIM	399.241	21.839	C24H33NO4	10469362	#N/A	rp
1557	FAUX	399.33612@17.424-rp	#N/A	399.336	17.424	C24H41N5	#N/A	Other	rp
1558	FAUX	399.40877@17.562-rp	#N/A	399.409	17.562	C25H53NO2	#N/A	#N/A	rp
1559	FAUX	400.09056@1.017-rp	#N/A	400.091	1.017	C14H13N10O3P	#N/A	#N/A	rp
1560	FAUX	400.19094@18.353-rp	#N/A	400.191	18.353	C17H24N10S	#N/A	#N/A	rp
1561	FAUX	400.19141@20.237-rp	#N/A	400.191	20.237	C16H30N6O2P2	#N/A	#N/A	rp
1562	FAUX	3-O-CETYLASCORBICACID@20.733-rp	3-O-CETYLASCORBICACID	400.284	20.733	C22H40O6	18554931	#N/A	rp
1563	FAUX	26-hydroxycholest-4-en-3-one@22.534-rp	26-hydroxycholest-4-en-3-one	400.335	22.534	C27H44O2	#N/A	Metabolic pathways;Biosynthesis of secondary metabolites;Primary bile acid biosynthesis;Other	rp
1564	FAUX	401.15489@21.164-rp	#N/A	401.155	21.164	C26H24ClNO	#N/A	#N/A	rp
1565	FAUX	401.27288@20.804-rp	#N/A	401.273	20.804	C20H41N3OP2	#N/A	#N/A	rp
1566	FAUX	401.27894@20.173-rp	#N/A	401.279	20.173	C20H40N3O3P	#N/A	#N/A	rp
1567	FAUX	401.35171@16.344-rp	#N/A	401.352	16.344	C22H48N3OP	#N/A	#N/A	rp
1568	FAUX	401.75737@27.983-rp	#N/A	401.757	27.983	#N/A	#N/A	#N/A	rp
1569	FAUX	401.76687@27.957-rp	#N/A	401.767	27.957	#N/A	#N/A	#N/A	rp
1570	FAUX	402.10617@1.019-rp	#N/A	402.106	1.019	C14H15N10O3P	#N/A	#N/A	rp
1571	FAUX	402.16894@17.939-rp	#N/A	402.169	17.939	C17H23N8O2P	#N/A	#N/A	rp
1572	FAUX	402.20703@21.177-rp	#N/A	402.207	21.177	C20H36O4P2	#N/A	#N/A	rp
1573	FAUX	402.27613@20.793-rp	#N/A	402.276	20.793	C18H38N6O2S	#N/A	#N/A	rp
1574	FAUX	sesterstatin1@19.211-rp	sesterstatin1	402.278	19.211	C25H38O4	9916558	#N/A	rp
1575	FAUX	402.76521@27.97-rp	#N/A	402.765	27.97	CHBrN3O7P3S2	#N/A	#N/A	rp
1576	FAUX	403.17075@22.332-rp	#N/A	403.171	22.332	C20H27ClN5P	#N/A	#N/A	rp
1577	FAUX	403.17219@1.011-rp	#N/A	403.172	1.011	C13H30N3O9P	#N/A	#N/A	rp
1578	FAUX	403.78271@27.926-rp	#N/A	403.783	27.926	#N/A	#N/A	#N/A	rp
1579	FAUX	403.987@0.815-rp	#N/A	403.987	0.815	C19H8N4OS3	#N/A	#N/A	rp
1580	FAUX	404.00745@0.907-rp	#N/A	404.007	0.907	C7H14N6O8P2S	#N/A	#N/A	rp
1581	FAUX	404.02776@0.897-rp	#N/A	404.028	0.897	C6H15N8O7P3	#N/A	#N/A	rp
1582	FAUX	404.16536@20.179-rp	#N/A	404.165	20.179	C26H20N4O	#N/A	#N/A	rp
1583	FAUX	404.17108@19.265-rp	#N/A	404.171	19.265	C13H34ClN6PS2	#N/A	#N/A	rp
1584	FAUX	404.29387@19.626-rp	#N/A	404.294	19.626	C24H41N2OP	#N/A	#N/A	rp
1585	FAUX	404.78688@27.965-rp	#N/A	404.787	27.965	#N/A	#N/A	#N/A	rp
1586	FAUX	15-[(4-Methoxyphenyl)amino]retinal@28.06-rp	15-[(4-Methoxyphenyl)amino]retinal	405.268	28.06	C27H35NO2	4905052	Biosynthesis of secondary metabolites;Other	rp
1587	FAUX	405.74128@28.037-rp	#N/A	405.741	28.037	#N/A	#N/A	#N/A	rp
1588	FAUX	406.20854@20.242-rp	#N/A	406.209	20.242	C26H31O2P	#N/A	#N/A	rp
1589	FAUX	Diginatigenin@20.176-rp	Diginatigenin	406.234	20.176	C23H34O6	13078156	#N/A	rp
1590	FAUX	(18Z)-18-Heptacosene-2,4-dione@22.015-rp	(18Z)-18-Heptacosene-2,4-dione	406.382	22.015	C27H50O2	4472343	#N/A	rp
1591	FAUX	407.27205@22.392-rp	#N/A	407.272	22.392	C20H43NO3P2	#N/A	#N/A	rp
1592	FAUX	407.94442@28.016-rp	#N/A	407.944	28.016	C15H6O10P2	#N/A	#N/A	rp
1593	FAUX	407.95384@0.945-rp	#N/A	407.954	0.945	C8H11ClN2O11P2	#N/A	#N/A	rp
1594	FAUX	408.15605@14.296-rp	#N/A	408.156	14.296	C28H24OS	#N/A	#N/A	rp
1595	FAUX	408.22402@21.194-rp	#N/A	408.224	21.194	C23H37O2PS	#N/A	#N/A	rp
1596	FAUX	Alpha-muricholicacid@14.222-rp	Alpha-muricholicacid	408.288	14.222	C24H40O5	#N/A	Metabolic pathways;Bile secretion;Primary bile acid biosynthesis;Other	rp
1597	FAUX	dimenthylglutarate@22.859-rp	dimenthylglutarate	408.324	22.859	C25H44O4	507326	#N/A	rp
1598	FAUX	408.74772@27.969-rp	#N/A	408.748	27.969	#N/A	#N/A	#N/A	rp
1599	FAUX	408.99662@1.003-rp	#N/A	408.997	1.003	C9H14Cl3N5O7	#N/A	#N/A	rp
1600	FAUX	409.11979@8.796-rp	#N/A	409.12	8.796	C23H25NP2S	#N/A	#N/A	rp
1601	FAUX	409.25177@19.771-rp	#N/A	409.252	19.771	C19H41NO4P2	#N/A	#N/A	rp
1602	FAUX	409.75532@27.967-rp	#N/A	409.755	27.967	#N/A	#N/A	#N/A	rp
1603	FAUX	409.94474@27.983-rp	#N/A	409.945	27.983	C10H4ClN10OPS2	#N/A	#N/A	rp
1604	FAUX	410.0039@0.839-rp	#N/A	410.004	0.839	C12H10N8O3S3	#N/A	#N/A	rp
1605	FAUX	410.18632@12.801-rp	#N/A	410.186	12.801	C23H27ClN4O	#N/A	#N/A	rp
1606	FAUX	410.23965@22.347-rp	#N/A	410.24	22.347	C23H39O2PS	#N/A	#N/A	rp
1607	FAUX	7-hexyl-3-methyl-8-(4-phenyl-1-piperazinyl)purine-2,6-dione@20.114-rp	7-hexyl-3-methyl-8-(4-phenyl-1-piperazinyl)purine-2,6-dione	410.243	20.114	C22H30N6O2	576736	#N/A	rp
1608	FAUX	410.28905@27.985-rp	#N/A	410.289	27.985	#N/A	#N/A	#N/A	rp
1609	FAUX	410.30195@21.075-rp	#N/A	410.302	21.075	C18H43N4O4P	#N/A	#N/A	rp
1610	FAUX	Beta-tocotrienol@23.418-rp	Beta-tocotrienol	410.319	23.418	C28H42O2	#N/A	Metabolic pathways;Biosynthesis of secondary metabolites;Ubiquinone and other terpenoid-quinone biosynthesis	rp
1611	FAUX	4-Oxo-3-undecylpentadecanoicacid@22.494-rp	4-Oxo-3-undecylpentadecanoicacid	410.376	22.494	C26H50O3	19980765	#N/A	rp
1612	FAUX	410.7631@27.963-rp	#N/A	410.763	27.963	#N/A	#N/A	#N/A	rp
1613	FAUX	411.26506@27.958-rp	#N/A	411.265	27.958	#N/A	#N/A	#N/A	rp
1614	FAUX	411.77094@27.966-rp	#N/A	411.771	27.966	#N/A	#N/A	#N/A	rp
1615	FAUX	411.94527@27.93-rp	#N/A	411.945	27.93	C11H18Cl2O4S4	#N/A	#N/A	rp
1616	FAUX	412.21394@19.716-rp	#N/A	412.214	19.716	C20H33N2O5P	#N/A	#N/A	rp
1617	FAUX	412.23387@27.97-rp	#N/A	412.234	27.97	#N/A	#N/A	#N/A	rp
1618	FAUX	412.25916@20.558-rp	#N/A	412.259	20.558	C21H36N2O6	#N/A	#N/A	rp
1619	FAUX	412.2599@23.034-rp	#N/A	412.26	23.034	C22H32N6O2	#N/A	#N/A	rp
1620	FAUX	412.27257@27.963-rp	#N/A	412.273	27.963	C18H36N8OS	#N/A	#N/A	rp
1621	FAUX	412.313@14.215-rp	#N/A	412.313	14.215	C23H44N2O2S	#N/A	#N/A	rp
1622	FAUX	412.31752@20.022-rp	#N/A	412.318	20.022	C19H41N8P	#N/A	#N/A	rp
1623	FAUX	412.31765@20.229-rp	#N/A	412.318	20.229	C20H40N6O3	#N/A	#N/A	rp
1624	FAUX	2-hydroxyceroticacid@23.205-rp	2-hydroxyceroticacid	412.392	23.205	C26H52O3	77285	#N/A	rp
1625	FAUX	412.77284@28.047-rp	#N/A	412.773	28.047	CH2ClNO10P2S4	#N/A	#N/A	rp
1626	FAUX	412.77571@28.026-rp	#N/A	412.776	28.026	#N/A	#N/A	#N/A	rp
1627	FAUX	412.77856@27.968-rp	#N/A	412.779	27.968	#N/A	#N/A	#N/A	rp
1628	FAUX	413.03886@1.016-rp	#N/A	413.039	1.016	C12H13N7O6P2	#N/A	#N/A	rp
1629	FAUX	413.04764@6.131-rp	#N/A	413.048	6.131	C13H16N7O3PS2	#N/A	#N/A	rp
1630	FAUX	413.21788@20.128-rp	#N/A	413.218	20.128	C21H38NOP3	#N/A	#N/A	rp
1631	FAUX	15-[(1-Carboxy-3-methylbutyl)amino]retinal@20.14-rp	15-[(1-Carboxy-3-methylbutyl)amino]retinal	413.293	20.14	C26H39NO3	8629849	#N/A	rp
1632	FAUX	413.29397@13.873-rp	#N/A	413.294	13.873	C20H40N5O2P	#N/A	#N/A	rp
1633	FAUX	413.29416@14.501-rp	#N/A	413.294	14.501	C25H40N3P	#N/A	#N/A	rp
1634	FAUX	15-[(1-Carboxy-3-methylbutyl)amino]retinal@12.671-rp	15-[(1-Carboxy-3-methylbutyl)amino]retinal	413.294	12.671	C26H39NO3	8629849	#N/A	rp
1635	FAUX	15-[(1-Carboxy-3-methylbutyl)amino]retinal@13.416-rp	15-[(1-Carboxy-3-methylbutyl)amino]retinal	413.294	13.416	C26H39NO3	8629849	#N/A	rp
1636	FAUX	413.76521@27.958-rp	#N/A	413.765	27.958	#N/A	#N/A	#N/A	rp
1637	FAUX	413.94054@27.931-rp	#N/A	413.941	27.931	C7H9ClN8O3P2S2	#N/A	#N/A	rp
1638	FAUX	413.94717@28.242-rp	#N/A	413.947	28.242	C9H6N2O15S	#N/A	#N/A	rp
1639	FAUX	413.94746@0.787-rp	#N/A	413.947	0.787	C14H9O9P3	#N/A	#N/A	rp
1640	FAUX	414.20793@12.755-rp	#N/A	414.208	12.755	C15H30N10S2	#N/A	#N/A	rp
1641	FAUX	414.227@20.839-rp	#N/A	414.227	20.839	C18H38O8S	#N/A	#N/A	rp
1642	FAUX	414.22943@20.836-rp	#N/A	414.229	20.836	C18H40O6P2	#N/A	#N/A	rp
1643	FAUX	414.26677@27.933-rp	#N/A	414.267	27.933	C26H39O2P	#N/A	#N/A	rp
1644	FAUX	414.27484@21.293-rp	#N/A	414.275	21.293	C23H45P3	#N/A	#N/A	rp
1645	FAUX	2,3-Diacetoxypropylpalmitate@19.22-rp	2,3-Diacetoxypropylpalmitate	414.298	19.22	C23H42O6	166670	#N/A	rp
1646	FAUX	414.74718@27.967-rp	#N/A	414.747	27.967	#N/A	#N/A	#N/A	rp
1647	FAUX	415.23378@20.561-rp	#N/A	415.234	20.561	C19H33N3O7	#N/A	#N/A	rp
1648	FAUX	415.30953@20.576-rp	#N/A	415.31	20.576	C19H41N7OS	#N/A	#N/A	rp
1649	FAUX	MyxalamidA@15.304-rp	MyxalamidA	415.31	15.304	C26H41NO3	24766621	#N/A	rp
1650	FAUX	415.7725@27.97-rp	#N/A	415.772	27.97	#N/A	#N/A	#N/A	rp
1651	FAUX	416.17235@18.613-rp	#N/A	416.172	18.613	C19H25N6O3P	#N/A	#N/A	rp
1652	FAUX	416.22529@19.222-rp	#N/A	416.225	19.222	C17H36O11	#N/A	#N/A	rp
1653	FAUX	416.2339@18.302-rp	#N/A	416.234	18.302	C22H33N4O2P	#N/A	#N/A	rp
1654	FAUX	416.28399@20.423-rp	#N/A	416.284	20.423	C20H42N4OP2	#N/A	#N/A	rp
1655	FAUX	416.31385@20.136-rp	#N/A	416.314	20.136	C24H40N4O2	#N/A	#N/A	rp
1656	FAUX	3b-hydroxy-5-cholestenoicacid@20.302-rp	3b-hydroxy-5-cholestenoicacid	416.329	20.302	C27H44O3	#N/A	Metabolic pathways;Biosynthesis of secondary metabolites;Primary bile acid biosynthesis;Other	rp
1657	FAUX	416.76316@27.972-rp	#N/A	416.763	27.972	#N/A	#N/A	#N/A	rp
1658	FAUX	417.17586@18.262-rp	#N/A	417.176	18.262	C26H27NO2S	#N/A	#N/A	rp
1659	FAUX	417.18711@1.552-rp	#N/A	417.187	1.552	C15H28N7O5P	#N/A	#N/A	rp
1660	FAUX	CP-673451@20.851-rp	CP-673451	417.218	20.851	C24H27N5O2	8334448	#N/A	rp
1661	FAUX	417.31001@19.675-rp	#N/A	417.31	19.675	C22H43NO6	#N/A	#N/A	rp
1662	FAUX	417.74134@28.025-rp	#N/A	417.741	28.025	#N/A	#N/A	#N/A	rp
1663	FAUX	417.90907@27.876-rp	#N/A	417.909	27.876	C8H17BrClO6PS2	#N/A	#N/A	rp
1664	FAUX	418.2309@19.719-rp	#N/A	418.231	19.719	C14H31N10O3P	#N/A	#N/A	rp
1665	FAUX	418.30478@27.962-rp	#N/A	418.305	27.962	#N/A	#N/A	#N/A	rp
1666	FAUX	418.74892@28.047-rp	#N/A	418.749	28.047	#N/A	#N/A	#N/A	rp
1667	FAUX	418.8029@27.971-rp	#N/A	418.803	27.971	#N/A	#N/A	#N/A	rp
1668	FAUX	419.16079@18.337-rp	#N/A	419.161	18.337	C19H25N5O4S	#N/A	Biosynthesis of secondary metabolites;Other	rp
1669	FAUX	419.16092@18.628-rp	#N/A	419.161	18.628	C19H25N5O4S	#N/A	Biosynthesis of secondary metabolites;Other	rp
1670	FAUX	419.21074@18.292-rp	#N/A	419.211	18.292	C19H29N7O2S	#N/A	#N/A	rp
1671	FAUX	N-Formyl-L-norleucyl-L-leucyl-L-phenylalanine@27.97-rp	N-Formyl-L-norleucyl-L-leucyl-L-phenylalanine	419.242	27.97	C22H33N3O5	106723	#N/A	rp
1672	FAUX	419.27625@27.954-rp	#N/A	419.276	27.954	#N/A	#N/A	#N/A	rp
1673	FAUX	419.75708@28.027-rp	#N/A	419.757	28.027	#N/A	#N/A	#N/A	rp
1674	FAUX	419.96398@27.955-rp	#N/A	419.964	27.955	C8H7N8O7P3	#N/A	Metabolic pathways;Other	rp
1675	FAUX	419.96399@28.22-rp	#N/A	419.964	28.22	C12H7N8O2P3S	#N/A	Metabolic pathways;Other	rp
1676	FAUX	419.96472@0.815-rp	#N/A	419.965	0.815	C14H6N4O8P2	#N/A	#N/A	rp
1677	FAUX	420.24644@20.857-rp	#N/A	420.246	20.857	C21H43O2P3	#N/A	#N/A	rp
1678	FAUX	Dimethyl(2E)-3-methoxy-4-oxo-5-[(8E,11E)-8,11,14-pentadecatrien-1-yl]-2-hexenedioate@20.508-rp	Dimethyl(2E)-3-methoxy-4-oxo-5-[(8E,11E)-8,11,14-pentadecatrien-1-yl]-2-hexenedioate	420.25	20.508	C24H36O6	59683784	#N/A	rp
1679	FAUX	[3.2.2]Cryptand@27.873-rp	[3.2.2]Cryptand	420.283	27.873	C20H40N2O7	167600	#N/A	rp
1680	FAUX	420.30878@17.514-rp	#N/A	420.309	17.514	C23H48O2S2	#N/A	#N/A	rp
1681	FAUX	421.09091@1.017-rp	#N/A	421.091	1.017	C11H24N3O10PS	#N/A	#N/A	rp
1682	FAUX	421.25807@8.892-rp	#N/A	421.258	8.892	C15H37N9OP2	#N/A	#N/A	rp
1683	FAUX	421.7553@27.963-rp	#N/A	421.755	27.963	#N/A	#N/A	#N/A	rp
1684	FAUX	2-cyclopentyl-5-(5-isoquinolylsulfonyl)-6-nitro-1H-benzo(D)imidazole@17.289-rp	2-cyclopentyl-5-(5-isoquinolylsulfonyl)-6-nitro-1H-benzo(D)imidazole	422.107	17.289	C21H18N4O4S	8214018	#N/A	rp
1685	FAUX	422.20421@18.52-rp	#N/A	422.204	18.52	C23H35O3PS	#N/A	#N/A	rp
1686	FAUX	422.23385@18.354-rp	#N/A	422.234	18.354	C21H34N4O3S	#N/A	#N/A	rp
1687	FAUX	422.24332@20.486-rp	#N/A	422.243	20.486	C23H38N2OS2	#N/A	#N/A	rp
1688	FAUX	422.24696@18.178-rp	#N/A	422.247	18.178	C18H39N4O3PS	#N/A	#N/A	rp
1689	FAUX	tris(2-(((2-methylimidazol-4-yl)methylidene)amino)ethyl)amine@20.741-rp	tris(2-(((2-methylimidazol-4-yl)methylidene)amino)ethyl)amine	422.266	20.741	C21H30N10	21378139	Metabolic pathways;Biosynthesis of secondary metabolites;Other	rp
1690	FAUX	422.76313@27.965-rp	#N/A	422.763	27.965	#N/A	#N/A	#N/A	rp
1691	FAUX	(3alpha,5beta,7alpha,12alpha)-N,3,7,12-Tetrahydroxycholan-24-amide@27.973-rp	(3alpha,5beta,7alpha,12alpha)-N,3,7,12-Tetrahydroxycholan-24-amide	423.297	27.973	C24H41NO5	2935494	#N/A	rp
1692	FAUX	423.33599@16.867-rp	#N/A	423.336	16.867	C26H41N5	#N/A	#N/A	rp
1693	FAUX	423.77086@27.965-rp	#N/A	423.771	27.965	#N/A	#N/A	#N/A	rp
1694	FAUX	424.19164@20.178-rp	#N/A	424.192	20.178	C22H34O4P2	#N/A	#N/A	rp
1695	FAUX	424.30504@27.974-rp	#N/A	424.305	27.974	#N/A	#N/A	#N/A	rp
1696	FAUX	Alpha-tocotrienol@22.519-rp	Alpha-tocotrienol	424.334	22.519	C29H44O2	#N/A	Metabolic pathways;Biosynthesis of secondary metabolites;Ubiquinone and other terpenoid-quinone biosynthesis	rp
1697	FAUX	424.39195@23.491-rp	#N/A	424.392	23.491	C27H52O3	#N/A	#N/A	rp
1698	FAUX	424.77847@27.974-rp	#N/A	424.778	27.974	#N/A	#N/A	#N/A	rp
1699	FAUX	425.28154@27.964-rp	#N/A	425.282	27.964	#N/A	#N/A	#N/A	rp
1700	FAUX	425.31268@27.941-rp	#N/A	425.313	27.941	#N/A	#N/A	#N/A	rp
1701	FAUX	425.3517@17.854-rp	#N/A	425.352	17.854	C24H48N3OP	#N/A	#N/A	rp
1702	FAUX	426.2307@18.659-rp	#N/A	426.231	18.659	C26H35O3P	#N/A	#N/A	rp
1703	FAUX	prostaglandinE21-glycerylester@21.554-rp	prostaglandinE21-glycerylester	426.263	21.554	C23H38O7	24822059	#N/A	rp
1704	FAUX	426.32163@20.797-rp	#N/A	426.322	20.797	C17H43ClN8O2	#N/A	#N/A	rp
1705	FAUX	426.37136@21.936-rp	#N/A	426.371	21.936	C27H46N4	#N/A	#N/A	rp
1706	FAUX	427.06326@7.809-rp	#N/A	427.063	7.809	C17H24N3P3S2	#N/A	#N/A	rp
1707	FAUX	427.36739@16.998-rp	#N/A	427.367	16.998	C24H50N3OP	#N/A	#N/A	rp
1708	FAUX	427.36745@19.174-rp	#N/A	427.367	19.174	C24H50N3OP	#N/A	#N/A	rp
1709	FAUX	427.73102@17.33-rp	#N/A	427.731	17.33	#N/A	#N/A	#N/A	rp
1710	FAUX	427.92433@28.001-rp	#N/A	427.924	28.001	C4H6N4O16P2	#N/A	#N/A	rp
1711	FAUX	428.16557@20.149-rp	#N/A	428.166	20.149	C25H24N4OS	#N/A	#N/A	rp
1712	FAUX	428.24609@19.774-rp	#N/A	428.246	19.774	C22H33N6OP	#N/A	#N/A	rp
1713	FAUX	1875@22.051-rp	1875	428.315	22.051	C24H44O6	8095979	#N/A	rp
1714	FAUX	(-)-Cholesterylacetate@25.985-rp	(-)-Cholesterylacetate	428.366	25.985	C29H48O2	2006078	#N/A	rp
1715	FAUX	3,19-dihydroxy-30-norurs-12-ene@24.908-rp	3,19-dihydroxy-30-norurs-12-ene	428.366	24.908	C29H48O2	21376124	#N/A	rp
1716	FAUX	429.28918@13.009-rp	#N/A	429.289	13.009	C23H43NO4S	#N/A	#N/A	rp
1717	FAUX	429.30434@22.409-rp	#N/A	429.304	22.409	C21H44N5PS	#N/A	#N/A	rp
1718	FAUX	429.30998@20.161-rp	#N/A	429.31	20.161	C24H47NOS2	#N/A	#N/A	rp
1719	FAUX	429.37396@25.988-rp	#N/A	429.374	25.988	C25H52NO2P	#N/A	#N/A	rp
1720	FAUX	429.38303@17.798-rp	#N/A	429.383	17.798	C26H47N5	#N/A	#N/A	rp
1721	FAUX	429.74143@28.046-rp	#N/A	429.741	28.046	#N/A	#N/A	#N/A	rp
1722	FAUX	429.91941@28.015-rp	#N/A	429.919	28.015	C7H4N4O14P2	#N/A	#N/A	rp
1723	FAUX	430.346@25.621-rp	#N/A	430.346	25.621	C27H47N2P	#N/A	Other	rp
1724	FAUX	Alpha-tocopherol@25.976-rp	Alpha-tocopherol	430.381	25.976	C29H50O2	#N/A	Metabolic pathways;Biosynthesis of secondary metabolites;Biosynthesis of plant secondary metabolites;Ubiquinone and other terpenoid-quinone biosynthesis;Other	rp
1725	FAUX	430.74159@27.887-rp	#N/A	430.742	27.887	#N/A	#N/A	#N/A	rp
1726	FAUX	430.92206@28.039-rp	#N/A	430.922	28.039	C3H12N7O6P3S3	#N/A	#N/A	rp
1727	FAUX	431.30469@13.422-rp	#N/A	431.305	13.422	C25H42N3OP	#N/A	#N/A	rp
1728	FAUX	431.30474@14.495-rp	#N/A	431.305	14.495	C26H41NO4	#N/A	#N/A	rp
1729	FAUX	431.75731@28.034-rp	#N/A	431.757	28.034	#N/A	#N/A	#N/A	rp
1730	FAUX	431.99822@27.819-rp	#N/A	431.998	27.819	C9H15N4O10P3	#N/A	#N/A	rp
1731	FAUX	431.99829@0.904-rp	#N/A	431.998	0.904	C9H13N4O12PS	#N/A	#N/A	rp
1732	FAUX	432.32402@17.132-rp	#N/A	432.324	17.132	C21H45N4O3P	#N/A	Metabolic pathways;Primary bile acid biosynthesis;Other	rp
1733	FAUX	433.12807@18.281-rp	#N/A	433.128	18.281	C15H33NO5P2S2	#N/A	#N/A	rp
1734	FAUX	433.25189@19.216-rp	#N/A	433.252	19.216	C22H37N5P2	#N/A	#N/A	rp
1735	FAUX	MethylN-formylnorleucylleucylphenylalaninate@27.972-rp	MethylN-formylnorleucylleucylphenylalaninate	433.258	27.972	C23H35N3O5	24766038	#N/A	rp
1736	FAUX	433.2912@27.889-rp	#N/A	433.291	27.889	#N/A	#N/A	#N/A	rp
1737	FAUX	433.31417@13.004-rp	#N/A	433.314	13.004	C21H43N3O6	#N/A	#N/A	rp
1738	FAUX	433.91378@27.974-rp	#N/A	433.914	27.974	#N/A	#N/A	#N/A	rp
1739	FAUX	434.02497@1.725-rp	#N/A	434.025	1.725	C12H7N10O7P	#N/A	#N/A	rp
1740	FAUX	ajugarinI@14.779-rp	ajugarinI	434.229	14.779	C24H34O7	151741	#N/A	rp
1741	FAUX	ajugarinI@12.802-rp	ajugarinI	434.231	12.802	C24H34O7	151741	Metabolic pathways;Other	rp
1742	FAUX	434.24339@18.322-rp	#N/A	434.243	18.322	C18H31N10OP	#N/A	#N/A	rp
1743	FAUX	(8S,9R,10R)-N-Cyclopentyl-10-(hydroxymethyl)-9-[4-(3-pyridinyl)phenyl]-1,6-diazabicyclo[6.2.0]decane-6-carboxamide@21.43-rp	(8S,9R,10R)-N-Cyclopentyl-10-(hydroxymethyl)-9-[4-(3-pyridinyl)phenyl]-1,6-diazabicyclo[6.2.0]decane-6-carboxamide	434.267	21.43	C26H34N4O2	58159583	#N/A	rp
1744	FAUX	434.30004@27.889-rp	#N/A	434.3	27.889	#N/A	#N/A	#N/A	rp
1745	FAUX	434.30092@19.772-rp	#N/A	434.301	19.772	C24H49ClP2	#N/A	#N/A	rp
1746	FAUX	434.33981@19.943-rp	#N/A	434.34	19.943	C21H47N4O3P	#N/A	Metabolic pathways;Primary bile acid biosynthesis	rp
1747	FAUX	434.93959@27.97-rp	#N/A	434.94	27.97	C7H4N9O8P3	#N/A	#N/A	rp
1748	FAUX	435.26752@20.154-rp	#N/A	435.268	20.154	C21H43NO4P2	#N/A	#N/A	rp
1749	FAUX	435.77097@27.965-rp	#N/A	435.771	27.965	#N/A	#N/A	#N/A	rp
1750	FAUX	435.9366@28.012-rp	#N/A	435.937	28.012	C14H7N4O5P3S	#N/A	#N/A	rp
1751	FAUX	436.21399@19.472-rp	#N/A	436.214	19.472	C29H28N2O2	#N/A	#N/A	rp
1752	FAUX	14,15-dihydroclerodin@19.21-rp	14,15-dihydroclerodin	436.245	19.21	C24H36O7	9986826	#N/A	rp
1753	FAUX	14,15-dihydroclerodin@11.751-rp	14,15-dihydroclerodin	436.247	11.751	C24H36O7	9986826	#N/A	rp
1754	FAUX	436.3174@21.378-rp	#N/A	436.317	21.378	C20H45N4O4P	#N/A	#N/A	rp
1755	FAUX	437.20531@12.8-rp	#N/A	437.205	12.8	C22H31NO8	#N/A	#N/A	rp
1756	FAUX	437.29137@16.765-rp	#N/A	437.291	16.765	C22H40N5O2P	#N/A	Biosynthesis of secondary metabolites;Other	rp
1757	FAUX	438.20533@18.281-rp	#N/A	438.205	18.281	C18H36N2O6P2	#N/A	#N/A	rp
1758	FAUX	438.2294@20.233-rp	#N/A	438.229	20.233	C22H35N2O5P	#N/A	#N/A	rp
1759	FAUX	438.26286@21.996-rp	#N/A	438.263	21.996	C25H44P2S	#N/A	#N/A	rp
1760	FAUX	1-[(5-{2-[4-(2-Isopropoxyphenyl)-1-piperazinyl]ethyl}-1-methyl-1H-pyrrol-2-yl)methyl]-2-piperidinone@19.218-rp	1-[(5-{2-[4-(2-Isopropoxyphenyl)-1-piperazinyl]ethyl}-1-methyl-1H-pyrrol-2-yl)methyl]-2-piperidinone	438.298	19.218	C26H38N4O2	4472029	#N/A	rp
1761	FAUX	(1R,3S,5Z)-5-{(2E)-2-[(1Z,3aS,7aS)-1-(6-Ethyl-6-hydroxy-3-octyn-2-ylidene)-7a-methyloctahydro-4H-inden-4-ylidene]ethylidene}-4-methylene-1,3-cyclohexanediol@25.964-rp	(1R,3S,5Z)-5-{(2E)-2-[(1Z,3aS,7aS)-1-(6-Ethyl-6-hydroxy-3-octyn-2-ylidene)-7a-methyloctahydro-4H-inden-4-ylidene]ethylidene}-4-methylene-1,3-cyclohexanediol	438.312	25.964	C29H42O3	4471984	#N/A	rp
1762	FAUX	438.33326@22.571-rp	#N/A	438.333	22.571	C22H42N6O3	#N/A	#N/A	rp
1763	FAUX	439.10149@1.006-rp	#N/A	439.101	1.006	C14H17N9O6S	#N/A	#N/A	rp
1764	FAUX	440.16709@17.936-rp	#N/A	440.167	17.936	C15H29N4O9P	#N/A	#N/A	rp
1765	FAUX	440.24496@21.171-rp	#N/A	440.245	21.171	C21H36N4O4S	#N/A	#N/A	rp
1766	FAUX	440.28093@19.663-rp	#N/A	440.281	19.663	C25H46P2S	#N/A	#N/A	rp
1767	FAUX	Octyldecylphthalate@23.987-rp	Octyldecylphthalate	440.291	23.987	C26H42O4	#N/A	#N/A	rp
1768	FAUX	440.32776@25.964-rp	#N/A	440.328	25.964	C23H45N4O2P	#N/A	#N/A	rp
1769	FAUX	441.95345@27.89-rp	#N/A	441.953	27.89	C11H3N6O12P	#N/A	#N/A	rp
1770	FAUX	442.13289@17.29-rp	#N/A	442.133	17.29	C12H29N8O2P3S	#N/A	#N/A	rp
1771	FAUX	442.26039@22.327-rp	#N/A	442.26	22.327	C16H40N6O4P2	#N/A	#N/A	rp
1772	FAUX	442.2992@20.794-rp	#N/A	442.299	20.794	C22H42N4O3S	#N/A	#N/A	rp
1773	FAUX	1-Glycerylstearate@19.369-rp	1-Glycerylstearate	442.328	19.369	C25H46O6	224854	#N/A	rp
1774	FAUX	442.40258@22.001-rp	#N/A	442.403	22.001	C28H50N4	#N/A	#N/A	rp
1775	FAUX	442.4026@21.559-rp	#N/A	442.403	21.559	C28H50N4	#N/A	#N/A	rp
1776	FAUX	443.09791@21.178-rp	#N/A	443.098	21.178	C6H24N9O8P3	#N/A	#N/A	rp
1777	FAUX	N-cholesterylglycine@25.951-rp	N-cholesterylglycine	443.377	25.951	C29H49NO2	21377681	#N/A	rp
1778	FAUX	444.24633@20.242-rp	#N/A	444.246	20.242	C17H32N8O6	#N/A	#N/A	rp
1779	FAUX	1,25-dihydroxyvitaminD3-26,23-lactone@16.776-rp	1,25-dihydroxyvitaminD3-26,23-lactone	444.288	16.776	C27H40O5	4942850	#N/A	rp
1780	FAUX	(3beta,5alpha,6beta,22E)-6-Methoxyergosta-7,22-diene-3,5-diol@24.122-rp	(3beta,5alpha,6beta,22E)-6-Methoxyergosta-7,22-diene-3,5-diol	444.362	24.122	C29H48O3	29215786	#N/A	rp
1781	FAUX	444.36168@26.025-rp	#N/A	444.362	26.025	C28H49N2P	#N/A	#N/A	rp
1782	FAUX	445.41312@18.323-rp	#N/A	445.413	18.323	C27H51N5	#N/A	#N/A	rp
1783	FAUX	445.89174@28.03-rp	#N/A	445.892	28.03	C13H4O12P2S	#N/A	#N/A	rp
1784	FAUX	445.99214@0.93-rp	#N/A	445.992	0.93	C10H9ClN10O5P2	#N/A	#N/A	rp
1785	FAUX	445.99257@27.884-rp	#N/A	445.993	27.884	C9H15ClO18	#N/A	#N/A	rp
1786	FAUX	446.26202@21.198-rp	#N/A	446.262	21.198	C23H45O2P3	#N/A	#N/A	rp
1787	FAUX	446.33965@21.031-rp	#N/A	446.34	21.031	C22H47N4O3P	#N/A	Metabolic pathways;Biosynthesis of secondary metabolites;Other	rp
1788	FAUX	446.33966@21.295-rp	#N/A	446.34	21.295	C22H47N4O3P	#N/A	Metabolic pathways;Biosynthesis of secondary metabolites;Other	rp
1789	FAUX	2-(3-Hydroxy-3,7,11,15-tetramethylhexadecyl)-3,5,6-trimethyl-1,4-benzoquinone@26.002-rp	2-(3-Hydroxy-3,7,11,15-tetramethylhexadecyl)-3,5,6-trimethyl-1,4-benzoquinone	446.376	26.002	C29H50O3	22627	#N/A	rp
1790	FAUX	447.2843@19.324-rp	#N/A	447.284	19.324	C21H42N3O5P	#N/A	#N/A	rp
1791	FAUX	447.92993@28.002-rp	#N/A	447.93	28.002	C9H11N2O11P3S	#N/A	#N/A	rp
1792	FAUX	447.96166@0.907-rp	#N/A	447.962	0.907	C5H15N4O12P3S	#N/A	#N/A	rp
1793	FAUX	447.97217@0.914-rp	#N/A	447.972	0.914	C10H14N2O12P2S	#N/A	#N/A	rp
1794	FAUX	448.04212@0.849-rp	#N/A	448.042	0.849	C19H16N2O7S2	#N/A	#N/A	rp
1795	FAUX	448.04228@27.902-rp	#N/A	448.042	27.902	C14H13N10O2PS2	#N/A	#N/A	rp
1796	FAUX	448.1918@16.265-rp	#N/A	448.192	16.265	C17H32N6O4S2	#N/A	#N/A	rp
1797	FAUX	448.26258@18.652-rp	#N/A	448.263	18.652	C18H36N6O7	#N/A	#N/A	rp
1798	FAUX	Glycoursodeoxycholicacid@14.498-rp	Glycoursodeoxycholicacid	449.314	14.498	C26H43NO5	#N/A	Bile secretion;Primary bile acid biosynthesis;Other	rp
1799	FAUX	449.31447@13.42-rp	#N/A	449.314	13.42	C27H39N5O	#N/A	Bile secretion;Primary bile acid biosynthesis;Other	rp
1800	FAUX	Glycoursodeoxycholicacid@14.643-rp	Glycoursodeoxycholicacid	449.315	14.643	C26H43NO5	#N/A	Bile secretion;Primary bile acid biosynthesis;Other	rp
1801	FAUX	449.37284@21.546-rp	#N/A	449.373	21.546	C23H52N3O3P	#N/A	#N/A	rp
1802	FAUX	450.13846@11.755-rp	#N/A	450.138	11.755	C20H26N4O4S2	#N/A	#N/A	rp
1803	FAUX	450.1692@13.669-rp	#N/A	450.169	13.669	C20H37O3P3S	#N/A	#N/A	rp
1804	FAUX	450.20893@8.164-rp	#N/A	450.209	8.164	C16H30N6O9	#N/A	#N/A	rp
1805	FAUX	laserpitin@15.743-rp	laserpitin	450.262	15.743	C25H38O7	4444857	#N/A	rp
1806	FAUX	450.27833@19.771-rp	#N/A	450.278	19.771	C22H40N6P2	#N/A	#N/A	rp
1807	FAUX	Chaksine@22.047-rp	Chaksine	450.297	22.047	C22H38N6O4	107747	#N/A	rp
1808	FAUX	451.32489@13.004-rp	#N/A	451.325	13.004	C21H45N3O7	#N/A	#N/A	rp
1809	FAUX	451.51287@23.657-rp	#N/A	451.513	23.657	C31H65N	#N/A	#N/A	rp
1810	FAUX	452.15417@12.046-rp	#N/A	452.154	12.046	C20H28N4O4S2	#N/A	#N/A	rp
1811	FAUX	452.24637@19.218-rp	#N/A	452.246	19.218	C22H38N4O2P2	#N/A	#N/A	rp
1812	FAUX	452.32789@25.596-rp	#N/A	452.328	25.596	C26H40N6O	#N/A	#N/A	rp
1813	FAUX	Glycerophospho-N-palmitoylethanolamine@16.267-rp	Glycerophospho-N-palmitoylethanolamine	453.286	16.267	C21H44NO7P	#N/A	#N/A	rp
1814	FAUX	454.26201@20.147-rp	#N/A	454.262	20.147	C24H35N6OP	#N/A	#N/A	rp
1815	FAUX	454.27008@17.72-rp	#N/A	454.27	17.72	C19H35ClN10O	#N/A	#N/A	rp
1816	FAUX	454.30698@25.958-rp	#N/A	454.307	25.958	C22H42N6O2S	#N/A	#N/A	rp
1817	FAUX	454.32824@21.549-rp	#N/A	454.328	21.549	C20H47N4O5P	#N/A	#N/A	rp
1818	FAUX	455.05812@8.149-rp	#N/A	455.058	8.149	C14H22N3O8PS2	#N/A	#N/A	rp
1819	FAUX	455.1344@1.548-rp	#N/A	455.134	1.548	C12H32N3O9P3	#N/A	#N/A	rp
1820	FAUX	456.2025@20.267-rp	#N/A	456.202	20.267	C21H44S5	#N/A	#N/A	rp
1821	FAUX	456.21785@20.19-rp	#N/A	456.218	20.19	C20H28N10OS	#N/A	#N/A	rp
1822	FAUX	456.25478@16.617-rp	#N/A	456.255	16.617	C20H38N6O2P2	#N/A	#N/A	rp
1823	FAUX	456.27742@21.317-rp	#N/A	456.277	21.317	C18H40N4O9	#N/A	#N/A	rp
1824	FAUX	1,1'-decane-1,10-diylbis(4-amino-2-methylquinolinium)@21.279-rp	1,1'-decane-1,10-diylbis(4-amino-2-methylquinolinium)	456.324	21.279	C30H40N4	2886	#N/A	rp
1825	FAUX	456.34389@20.172-rp	#N/A	456.344	20.172	C22H44N6O4	#N/A	#N/A	rp
1826	FAUX	Beta-ursolicacid@21.978-rp	Beta-ursolicacid	456.36	21.978	C30H48O3	#N/A	Biosynthesis of secondary metabolites;Other	rp
1827	FAUX	457.31056@20.425-rp	#N/A	457.311	20.425	C27H43N3OS	#N/A	#N/A	rp
1828	FAUX	458.00274@28.239-rp	#N/A	458.003	28.239	C14H12N4O10P2	#N/A	#N/A	rp
1829	FAUX	458.09599@1.01-rp	#N/A	458.096	1.01	C12H26O16S	#N/A	#N/A	rp
1830	FAUX	458.1946@20.843-rp	#N/A	458.195	20.843	C20H37N4P3S	#N/A	#N/A	rp
1831	FAUX	1-arachidonoyl-sn-glycerol3-phosphate@18.268-rp	1-arachidonoyl-sn-glycerol3-phosphate	458.243	18.268	C23H39O7P	24823116	#N/A	rp
1832	FAUX	460.13735@18.27-rp	#N/A	460.137	18.27	C17H35O6P3S	#N/A	#N/A	rp
1833	FAUX	2,3-Epoxymenaquinone@21.999-rp	2,3-Epoxymenaquinone	460.298	21.999	C31H40O3	8609835	#N/A	rp
1834	FAUX	460.31653@20.149-rp	#N/A	460.317	20.149	C24H48N2O2S2	#N/A	#N/A	rp
1835	FAUX	Morphine-3-glucuronide@1.702-rp	Morphine-3-glucuronide	461.17	1.702	C23H27NO9	4588593	Bile secretion;Other	rp
1836	FAUX	462.09917@17.286-rp	#N/A	462.099	17.286	C16H18N10O3S2	#N/A	#N/A	rp
1837	FAUX	Hydrocortisonesuccinate@14.52-rp	Hydrocortisonesuccinate	462.227	14.52	C25H34O8	15760	#N/A	rp
1838	FAUX	462.22936@20.147-rp	#N/A	462.229	20.147	C22H38O8S	#N/A	#N/A	rp
1839	FAUX	2,14,22,25-Tetrahydroxycholest-7-ene-3,6-dione@22.465-rp	2,14,22,25-Tetrahydroxycholest-7-ene-3,6-dione	462.297	22.465	C27H42O6	3825180	Other	rp
1840	FAUX	462.2984@19.208-rp	#N/A	462.298	19.208	C24H34N10	#N/A	Other	rp
1841	FAUX	(3beta,5alpha,6beta,24xi)-23-Methylergost-16-ene-3,5,6,20-tetrol@24.126-rp	(3beta,5alpha,6beta,24xi)-23-Methylergost-16-ene-3,5,6,20-tetrol	462.371	24.126	C29H50O4	10184351	#N/A	rp
1842	FAUX	463.27675@13.953-rp	#N/A	463.277	13.953	C28H38N3OP	#N/A	#N/A	rp
1843	FAUX	463.30709@17.149-rp	#N/A	463.307	17.149	C23H41N7OS	#N/A	#N/A	rp
1844	FAUX	463.94614@0.916-rp	#N/A	463.946	0.916	C9H12ClN4O10P3	#N/A	#N/A	rp
1845	FAUX	464.01974@27.91-rp	#N/A	464.02	27.91	C13H13N4O13P	#N/A	#N/A	rp
1846	FAUX	2,3,14,22,25-Pentahydroxycholest-7-en-6-one@19.633-rp	2,3,14,22,25-Pentahydroxycholest-7-en-6-one	464.314	19.633	C27H44O6	3441843	Other	rp
1847	FAUX	464.38518@22.027-rp	#N/A	464.385	22.027	C22H52N6O2S	#N/A	#N/A	rp
1848	FAUX	Glycocholicacid@13.011-rp	Glycocholicacid	465.309	13.011	C26H43NO6	9734	Metabolic pathways;Bile secretion;Primary bile acid biosynthesis;Other	rp
1849	FAUX	465.32263@18.176-rp	#N/A	465.323	18.176	C22H49N3O3P2	#N/A	#N/A	rp
1850	FAUX	Cholesterolsulfate@24.29-rp	Cholesterolsulfate	466.312	24.29	C27H46O4S	#N/A	Other	rp
1851	FAUX	Cholesterolsulfate@24.425-rp	Cholesterolsulfate	466.312	24.425	C27H46O4S	#N/A	Other	rp
1852	FAUX	466.36561@20.145-rp	#N/A	466.366	20.145	C22H51N4O4P	#N/A	Metabolic pathways;Biosynthesis of secondary metabolites;Other	rp
1853	FAUX	466.9554@0.998-rp	#N/A	466.955	0.998	C8H20Cl4N5O3P3	#N/A	#N/A	rp
1854	FAUX	467.30177@16.938-rp	#N/A	467.302	16.938	C30H37N5	#N/A	#N/A	rp
1855	FAUX	PCae(14:0)@15.703-rp	PCae(14:0)	467.303	15.703	C22H46NO7P	#N/A	#N/A	rp
1856	FAUX	Oxetacaine@24.261-rp	Oxetacaine	467.315	24.261	C28H41N3O3	4460	#N/A	rp
1857	FAUX	468.24624@20.154-rp	#N/A	468.246	20.154	C35H32O	#N/A	#N/A	rp
1858	FAUX	468.27606@21.325-rp	#N/A	468.276	21.325	C23H48O3S3	#N/A	#N/A	rp
1859	FAUX	468.27608@21.521-rp	#N/A	468.276	21.521	C23H48O3S3	#N/A	#N/A	rp
1860	FAUX	468.38224@21.185-rp	#N/A	468.382	21.185	C28H52O5	#N/A	#N/A	rp
1861	FAUX	468.76116@27.956-rp	#N/A	468.761	27.956	#N/A	#N/A	#N/A	rp
1862	FAUX	Triphosphoricacid,mono[[(2S,5R)-5-(4-amino-2-oxo-1(2H)-pyrimidinyl)-1,3-oxathiolan-2-yl]methyl]ester@27.996-rp	Triphosphoricacid,mono[[(2S,5R)-5-(4-amino-2-oxo-1(2H)-pyrimidinyl)-1,3-oxathiolan-2-yl]methyl]ester	468.95	27.996	C8H14N3O12P3S	406460	#N/A	rp
1863	FAUX	468.95247@0.987-rp	#N/A	468.952	0.987	C7H13Cl2NO18	#N/A	#N/A	rp
1864	FAUX	469.33453@13.006-rp	#N/A	469.335	13.006	C26H48NO4P	#N/A	#N/A	rp
1865	FAUX	470.03645@0.901-rp	#N/A	470.036	0.901	C11H16N6O11P2	#N/A	#N/A	rp
1866	FAUX	470.9457@28.001-rp	#N/A	470.946	28.001	C14H3N9O5P2S	#N/A	#N/A	rp
1867	FAUX	472.19189@15.91-rp	#N/A	472.192	15.91	C26H34O4P2	#N/A	#N/A	rp
1868	FAUX	472.24956@14.627-rp	#N/A	472.25	14.627	C19H39N8P3	#N/A	#N/A	rp
1869	FAUX	472.2498@13.748-rp	#N/A	472.25	13.748	C28H42P2S	#N/A	#N/A	rp
1870	FAUX	473.20384@18.082-rp	#N/A	473.204	18.082	C22H38NO4P3	#N/A	#N/A	rp
1871	FAUX	N-[(3R,6S,7R)-4-(Cyclopropylacetyl)-7-methoxy-3,6,9-trimethyl-10-oxo-3,4,5,6,7,8,9,10-octahydro-2H-1,4,9-benzoxadiazacyclododecin-12-yl]butanamide@27.97-rp	N-[(3R,6S,7R)-4-(Cyclopropylacetyl)-7-methoxy-3,6,9-trimethyl-10-oxo-3,4,5,6,7,8,9,10-octahydro-2H-1,4,9-benzoxadiazacyclododecin-12-yl]butanamide	473.289	27.97	C26H39N3O5	58157488	#N/A	rp
1872	FAUX	473.97514@28.027-rp	#N/A	473.975	28.027	C13H4N10O7P2	#N/A	#N/A	rp
1873	FAUX	474.11778@0.887-rp	#N/A	474.118	0.887	C20H26O11S	#N/A	#N/A	rp
1874	FAUX	474.2075@16.672-rp	#N/A	474.207	16.672	C19H41O7P3	#N/A	#N/A	rp
1875	FAUX	BiyouyanaginA@19.222-rp	BiyouyanaginA	474.278	19.222	C31H38O4	34999777	#N/A	rp
1876	FAUX	474.28984@20.439-rp	#N/A	474.29	20.439	C28H43O4P	#N/A	#N/A	rp
1877	FAUX	474.37106@21.95-rp	#N/A	474.371	21.95	C23H50N6O2S	#N/A	#N/A	rp
1878	FAUX	475.11441@1.021-rp	#N/A	475.114	1.021	C15H23N7O7P2	#N/A	#N/A	rp
1879	FAUX	476.12339@19.546-rp	#N/A	476.123	19.546	C24H29O4PS2	#N/A	#N/A	rp
1880	FAUX	476.22349@17.636-rp	#N/A	476.223	17.636	C22H34N6O2P2	#N/A	#N/A	rp
1881	FAUX	476.29422@20.157-rp	#N/A	476.294	20.157	C30H41N2OP	#N/A	#N/A	rp
1882	FAUX	476.74972@27.971-rp	#N/A	476.75	27.971	#N/A	#N/A	#N/A	rp
1883	FAUX	477.13016@1.022-rp	#N/A	477.13	1.022	C11H23N7O14	#N/A	#N/A	rp
1884	FAUX	477.28636@15.911-rp	#N/A	477.286	15.911	C24H40N5O3P	#N/A	#N/A	rp
1885	FAUX	477.29737@20.145-rp	#N/A	477.297	20.145	C21H43N5O5S	#N/A	#N/A	rp
1886	FAUX	477.32231@17.397-rp	#N/A	477.322	17.397	C31H43NO3	#N/A	#N/A	rp
1887	FAUX	477.32282@27.958-rp	#N/A	477.323	27.958	C23H49N3O3P2	#N/A	#N/A	rp
1888	FAUX	477.75783@27.969-rp	#N/A	477.758	27.969	C7HN2O7P3S5	#N/A	#N/A	rp
1889	FAUX	478.16999@12.627-rp	#N/A	478.17	12.627	C22H30N4O4S2	#N/A	#N/A	rp
1890	FAUX	478.2698@17.123-rp	#N/A	478.27	17.123	C25H49ClP2S	#N/A	#N/A	rp
1891	FAUX	478.30979@21.31-rp	#N/A	478.31	21.31	C28H46O4S	#N/A	#N/A	rp
1892	FAUX	478.31421@17.5-rp	#N/A	478.314	17.5	C25H50O4S2	#N/A	#N/A	rp
1893	FAUX	479.20683@8.829-rp	#N/A	479.207	8.829	C27H33N3OS2	#N/A	#N/A	rp
1894	FAUX	479.30199@16.675-rp	#N/A	479.302	16.675	C22H47N3O4P2	#N/A	#N/A	rp
1895	FAUX	PCae(P-16:0)@18.192-rp	PCae(P-16:0)	479.339	18.192	C24H50NO6P	#N/A	#N/A	rp
1896	FAUX	479.97257@27.958-rp	#N/A	479.973	27.958	C23H5N4O5PS	#N/A	#N/A	rp
1897	FAUX	480.18573@12.957-rp	#N/A	480.186	12.957	C22H32N4O4S2	#N/A	#N/A	rp
1898	FAUX	Neoandrographolide@19.895-rp	Neoandrographolide	480.271	19.895	C26H40O8	#N/A	#N/A	rp
1899	FAUX	480.28538@17.127-rp	#N/A	480.285	17.127	C25H41ClN4O3	#N/A	#N/A	rp
1900	FAUX	480.29088@18.483-rp	#N/A	480.291	18.483	C23H50N2P2S2	#N/A	#N/A	rp
1901	FAUX	2,3,14,20,22,25-Hexahydroxycholest-7-en-6-one@20.852-rp	2,3,14,20,22,25-Hexahydroxycholest-7-en-6-one	480.308	20.852	C27H44O7	238902	Other	rp
1902	FAUX	480.33034@19.269-rp	#N/A	480.33	19.269	C29H44N4S	#N/A	#N/A	rp
1903	FAUX	26-hydroxycastasterone@21.33-rp	26-hydroxycastasterone	480.344	21.33	C28H48O6	58827458	Metabolic pathways;Biosynthesis of secondary metabolites;Biosynthesis of plant secondary metabolites;Other	rp
1904	FAUX	PCae(15:0)@17.394-rp	PCae(15:0)	481.317	17.394	C23H48NO7P	#N/A	Other	rp
1905	FAUX	PCae(15:0)@17.624-rp	PCae(15:0)	481.318	17.624	C23H48NO7P	#N/A	Other	rp
1906	FAUX	481.31847@16.54-rp	#N/A	481.318	16.54	C22H49N3O4P2	#N/A	Other	rp
1907	FAUX	481.35439@18.544-rp	#N/A	481.354	18.544	C19H49N9OP2	#N/A	#N/A	rp
1908	FAUX	481.35454@18.354-rp	#N/A	481.355	18.354	C23H53N3O3P2	#N/A	#N/A	rp
1909	FAUX	481.39919@19.325-rp	#N/A	481.399	19.325	C26H51N5O3	#N/A	#N/A	rp
1910	FAUX	481.76962@19.326-rp	#N/A	481.77	19.326	#N/A	#N/A	#N/A	rp
1911	FAUX	482.19462@20.245-rp	#N/A	482.195	20.245	C19H34N2O10S	#N/A	#N/A	rp
1912	FAUX	482.2431@18.247-rp	#N/A	482.243	18.247	C21H45N2O2P3S	#N/A	#N/A	rp
1913	FAUX	482.32175@16.533-rp	#N/A	482.322	16.533	C17H43N10O4P	#N/A	#N/A	rp
1914	FAUX	484.21024@21.18-rp	#N/A	484.21	21.18	C21H43O4P3S	#N/A	#N/A	rp
1915	FAUX	484.30693@19.694-rp	#N/A	484.307	19.694	C26H41N6OP	#N/A	#N/A	rp
1916	FAUX	484.35393@26.029-rp	#N/A	484.354	26.029	C27H44N6O2	#N/A	#N/A	rp
1917	FAUX	484.37518@21.632-rp	#N/A	484.375	21.632	C24H48N6O4	#N/A	#N/A	rp
1918	FAUX	484.7361@28.025-rp	#N/A	484.736	28.025	#N/A	#N/A	#N/A	rp
1919	FAUX	485.73654@27.936-rp	#N/A	485.737	27.936	#N/A	#N/A	#N/A	rp
1920	FAUX	485.74443@28.029-rp	#N/A	485.744	28.029	#N/A	#N/A	#N/A	rp
1921	FAUX	486.0105@0.907-rp	#N/A	486.01	0.907	C11H14N6O12S2	#N/A	#N/A	rp
1922	FAUX	486.18732@17.283-rp	#N/A	486.187	17.283	C16H37N6O3P3S	#N/A	#N/A	rp
1923	FAUX	486.23216@19.227-rp	#N/A	486.232	19.227	C22H46O3S4	#N/A	#N/A	rp
1924	FAUX	486.23222@19.812-rp	#N/A	486.232	19.812	C22H46O3S4	#N/A	#N/A	rp
1925	FAUX	486.26533@15.725-rp	#N/A	486.265	15.725	C26H40N4OP2	#N/A	#N/A	rp
1926	FAUX	486.28023@25.896-rp	#N/A	486.28	25.896	C33H34N4	#N/A	#N/A	rp
1927	FAUX	486.29002@19.689-rp	#N/A	486.29	19.689	C20H38N8O6	#N/A	#N/A	rp
1928	FAUX	QuillaicAcid@18.143-rp	QuillaicAcid	486.335	18.143	C30H46O5	91986	#N/A	rp
1929	FAUX	486.35439@19.065-rp	#N/A	486.354	19.065	C25H51N4OPS	#N/A	#N/A	rp
1930	FAUX	486.91845@28.057-rp	#N/A	486.918	28.057	C10H6N3O16PS	#N/A	#N/A	rp
1931	FAUX	487.26242@14.505-rp	#N/A	487.262	14.505	C24H38N7PS	#N/A	#N/A	rp
1932	FAUX	487.38873@24.422-rp	#N/A	487.389	24.422	C27H53NO6	#N/A	#N/A	rp
1933	FAUX	488.74969@27.972-rp	#N/A	488.75	27.972	#N/A	#N/A	#N/A	rp
1934	FAUX	488.91902@27.975-rp	#N/A	488.919	27.975	C5H13N7O8P2S4	#N/A	#N/A	rp
1935	FAUX	489.16854@8.071-rp	#N/A	489.169	8.071	C20H32N3O7PS	#N/A	#N/A	rp
1936	FAUX	489.23375@20.731-rp	#N/A	489.234	20.731	C24H38N5P3	#N/A	#N/A	rp
1937	FAUX	489.75691@27.968-rp	#N/A	489.757	27.968	#N/A	#N/A	#N/A	rp
1938	FAUX	489.95677@27.873-rp	#N/A	489.957	27.873	C8H9ClN8O11P2	#N/A	#N/A	rp
1939	FAUX	489.95712@0.902-rp	#N/A	489.957	0.902	C10H16ClO16PS	#N/A	#N/A	rp
1940	FAUX	490.36464@21.214-rp	#N/A	490.365	21.214	C25H47N8P	#N/A	#N/A	rp
1941	FAUX	Eldecalcitol@18.982-rp	Eldecalcitol	490.366	18.982	C30H50O5	5293354	#N/A	rp
1942	FAUX	490.76599@27.957-rp	#N/A	490.766	27.957	#N/A	#N/A	#N/A	rp
1943	FAUX	491.30522@19.771-rp	#N/A	491.305	19.771	C23H45N3O6S	#N/A	#N/A	rp
1944	FAUX	492.00714@0.844-rp	#N/A	492.007	0.844	C16H12N8O5S3	#N/A	#N/A	rp
1945	FAUX	492.24254@22.346-rp	#N/A	492.243	22.346	C24H38N4O3P2	#N/A	#N/A	rp
1946	FAUX	492.24628@20.106-rp	#N/A	492.246	20.106	C29H38N2OP2	#N/A	#N/A	rp
1947	FAUX	10-[(5E)-3,4-Dihydroxy-5-isopropyl-5-hepten-2-yl]-5,6-dihydroxy-7a,9a-dimethylhexadecahydro-3H-benzo[c]indeno[5,4-e]oxepin-3-one@24.427-rp	10-[(5E)-3,4-Dihydroxy-5-isopropyl-5-hepten-2-yl]-5,6-dihydroxy-7a,9a-dimethylhexadecahydro-3H-benzo[c]indeno[5,4-e]oxepin-3-one	492.344	24.427	C29H48O6	11505808	#N/A	rp
1948	FAUX	492.38194@22.012-rp	#N/A	492.382	22.012	C26H58N2P2S	#N/A	#N/A	rp
1949	FAUX	492.76103@27.955-rp	#N/A	492.761	27.955	#N/A	#N/A	#N/A	rp
1950	FAUX	PCae(16:1)@16.254-rp	PCae(16:1)	493.318	16.254	C24H48NO7P	#N/A	#N/A	rp
1951	FAUX	494.16504@11.198-rp	#N/A	494.165	11.198	C18H36N6P2S3	#N/A	#N/A	rp
1952	FAUX	494.23523@8.507-rp	#N/A	494.235	8.507	C21H37N8P3	#N/A	#N/A	rp
1953	FAUX	PCae(16:0)@17.387-rp	PCae(16:0)	495.334	17.387	C24H50NO7P	#N/A	#N/A	rp
1954	FAUX	495.33397@17.675-rp	#N/A	495.334	17.675	C23H51N3O4P2	#N/A	#N/A	rp
1955	FAUX	495.95038@28.203-rp	#N/A	495.95	28.203	C12H10N4O12P2S	#N/A	#N/A	rp
1956	FAUX	495.95076@0.787-rp	#N/A	495.951	0.787	C9H6N8O13P2	#N/A	#N/A	rp
1957	FAUX	496.04186@1.014-rp	#N/A	496.042	1.014	C7H18N10O10P2S	#N/A	#N/A	rp
1958	FAUX	496.1919@16.025-rp	#N/A	496.192	16.025	C22H35N4O3P3	#N/A	#N/A	rp
1959	FAUX	496.41297@22.783-rp	#N/A	496.413	22.783	C25H53N8P	#N/A	#N/A	rp
1960	FAUX	498.29717@21.866-rp	#N/A	498.297	21.866	C27H34N10	#N/A	#N/A	rp
1961	FAUX	498.29723@21.577-rp	#N/A	498.297	21.577	C31H38N4O2	#N/A	#N/A	rp
1962	FAUX	499.21061@19.324-rp	#N/A	499.211	19.324	C15H36N9O4P3	#N/A	#N/A	rp
1963	FAUX	N-Palmitoyl-O-phosphono-L-tyrosine@15.434-rp	N-Palmitoyl-O-phosphono-L-tyrosine	499.271	15.434	C25H42NO7P	9930388	#N/A	rp
1964	FAUX	Taurochenodeoxycholicacid@13.954-rp	Taurochenodeoxycholicacid	499.297	13.954	C26H45NO6S	343282	Bile secretion;Primary bile acid biosynthesis;Other	rp
1965	FAUX	499.2971@12.938-rp	#N/A	499.297	12.938	C27H43N5P2	#N/A	Bile secretion;Primary bile acid biosynthesis;Other	rp
1966	FAUX	499.93736@17.438-rp	#N/A	499.937	17.438	C11H11N4O11P3S	#N/A	#N/A	rp
1967	FAUX	500.19465@19.322-rp	#N/A	500.195	19.322	C22H33N2O9P	#N/A	#N/A	rp
1968	FAUX	Cholestane-3,4,6,7,8,15,16,26-octol@21.552-rp	Cholestane-3,4,6,7,8,15,16,26-octol	500.336	21.552	C27H48O8	506159	#N/A	rp
1969	FAUX	500.37033@20.114-rp	#N/A	500.37	20.114	C25H44N10O	#N/A	#N/A	rp
1970	FAUX	500.74946@27.978-rp	#N/A	500.749	27.978	#N/A	#N/A	#N/A	rp
1971	FAUX	501.24071@20.242-rp	#N/A	501.241	20.242	C20H37N7O4P2	#N/A	#N/A	rp
1972	FAUX	19-Hydroxy-4,5,24,24-tetramethyl-12-(2-methyl-3-buten-2-yl)-25,26-dioxa-7-azaheptacyclo[21.2.1.0~1,20~.0~4,19~.0~5,16~.0~6,14~.0~8,13~]hexacosa-6(14),8,10,12,20-pentaen-22-one@16.025-rp	19-Hydroxy-4,5,24,24-tetramethyl-12-(2-methyl-3-buten-2-yl)-25,26-dioxa-7-azaheptacyclo[21.2.1.0~1,20~.0~4,19~.0~5,16~.0~6,14~.0~8,13~]hexacosa-6(14),8,10,12,20-pentaen-22-one	501.286	16.025	C32H39NO4	96887	Biosynthesis of secondary metabolites;Bile secretion;Other	rp
1973	FAUX	501.75847@27.96-rp	#N/A	501.758	27.96	#N/A	#N/A	#N/A	rp
1974	FAUX	502.7661@27.969-rp	#N/A	502.766	27.969	#N/A	#N/A	#N/A	rp
1975	FAUX	503.30007@17.63-rp	#N/A	503.3	17.63	C23H47N5OP2S	#N/A	#N/A	rp
1976	FAUX	2-[(5Z,8Z,11Z)-icosatrienoyl]-sn-glycero-3-phosphoethanolamine@16.481-rp	2-[(5Z,8Z,11Z)-icosatrienoyl]-sn-glycero-3-phosphoethanolamine	503.302	16.481	C25H46NO7P	24769366	#N/A	rp
1977	FAUX	504.06764@0.891-rp	#N/A	504.068	0.891	C18H22N2O11P2	#N/A	#N/A	rp
1978	FAUX	Alangiside@7.415-rp	Alangiside	505.196	7.415	C25H31NO10	#N/A	Other	rp
1979	FAUX	505.24983@15.692-rp	#N/A	505.25	15.692	C23H39NO11	#N/A	#N/A	rp
1980	FAUX	1-[(9Z,12Z)-heptadecadienoyl]-sn-glycero-3-phosphocholine@16.874-rp	1-[(9Z,12Z)-heptadecadienoyl]-sn-glycero-3-phosphocholine	505.317	16.874	C25H48NO7P	58827443	#N/A	rp
1981	FAUX	505.35456@27.95-rp	#N/A	505.355	27.95	C21H49N9OP2	#N/A	#N/A	rp
1982	FAUX	506.21168@19.323-rp	#N/A	506.212	19.323	C19H39O13P	#N/A	#N/A	rp
1983	FAUX	506.34585@19.722-rp	#N/A	506.346	19.722	C29H51N2OPS	#N/A	#N/A	rp
1984	FAUX	507.28259@13.004-rp	#N/A	507.283	13.004	C28H37N5O4	#N/A	#N/A	rp
1985	FAUX	(2R)-1-{[(2-Aminoethoxy)(hydroxy)phosphoryl]oxy}-3-hydroxy-2-propanyl(11Z)-11-icosenoate@17.884-rp	(2R)-1-{[(2-Aminoethoxy)(hydroxy)phosphoryl]oxy}-3-hydroxy-2-propanyl(11Z)-11-icosenoate	507.333	17.884	C25H50NO7P	24769303	#N/A	rp
1986	FAUX	1-(10Z-heptadecenoyl)-sn-glycero-3-phosphocholine@17.031-rp	1-(10Z-heptadecenoyl)-sn-glycero-3-phosphocholine	507.334	17.031	C25H50NO7P	24822056	#N/A	rp
1987	FAUX	507.37029@20.243-rp	#N/A	507.37	20.243	C25H55N3O3P2	#N/A	#N/A	rp
1988	FAUX	507.37036@18.872-rp	#N/A	507.37	18.872	C29H45N7O	#N/A	#N/A	rp
1989	FAUX	507.98467@0.874-rp	#N/A	507.985	0.874	C15H15N2O12P3	#N/A	#N/A	rp
1990	FAUX	508.23109@14.528-rp	#N/A	508.231	14.528	C27H32N4O6	#N/A	#N/A	rp
1991	FAUX	508.3615@20.857-rp	#N/A	508.361	20.857	C27H58O2P2S	#N/A	#N/A	rp
1992	FAUX	509.19447@8.35-rp	#N/A	509.194	8.35	C24H38N3OP3S	#N/A	#N/A	rp
1993	FAUX	509.19447@8.547-rp	#N/A	509.194	8.547	C24H38N3OP3S	#N/A	#N/A	rp
1994	FAUX	509.27811@19.758-rp	#N/A	509.278	19.758	C25H48ClNO3S2	#N/A	#N/A	rp
1995	FAUX	PCae(17:0)@19.27-rp	PCae(17:0)	509.349	19.27	C25H52NO7P	#N/A	#N/A	rp
1996	FAUX	PCae(17:0)@19.405-rp	PCae(17:0)	509.349	19.405	C25H52NO7P	#N/A	#N/A	rp
1997	FAUX	PCae(17:0)@18.293-rp	PCae(17:0)	509.35	18.293	C25H52NO7P	#N/A	#N/A	rp
1998	FAUX	509.38555@20.676-rp	#N/A	509.386	20.676	C29H47N7O	#N/A	#N/A	rp
[truncated: 1,539 more rows]

## Sheet: Area
Supplemental Table 6. All clean untargeted metabolomics from the interventional cohort.
	Bl_matrice_3a	Bl_matrice_3b	QC_batch_4a	QC_batch_4b	QC_batch_4c	QC_batch_4d	QC_batch_4e	X0002TG_Toci.T0_7	X0004DG_Toci.T0_10	X0005PG_Toci.T0_12	X0007LG_Toci.T0_15	X0009BF_Toci.T0_19	X0015MF_Toci.T0_32	X0016DF_Toci.T0_35	X0018KF_Toci.T0_39	X0023AF_Toci.T0_49	X0004DG_Toci.T1_11	X0005PG_Toci.T1_13	X0007LG_Toci.T1_16	X0009BF_Toci.T1_20	X0015MF_Toci.T1_33	X0016DF_Toci.T1_36	X0018KF_Toci.T1_40	X0023AF_Toci.T1_50	X0001BG_Toci.T0_1	X0008MG_Toci.T0_18	X0010DF_Toci.T0_21	X0013PF_Toci.T0_28	X0019DF_Toci.T0_41	X0020LF_Toci.T0_43	X0022KF_Toci.T0_47	X0024RF_Toci.T0_51	X0025AF_Toci.T0_53	X0026AF_Toci.T0_55	X0027FF_Toci.T0_57	X0028KF_Toci.T0_59	X0001BG_Toci.T2_3	X0010DF_Toci.T1_22	X0011GF_Toci.T1_23	X0012MF_Toci.T1_25	X0013PF_Toci.T1_29	X0017HF_Toci.T1_38	X0019DF_Toci.T1_42	X0020LF_Toci.T1_44	X0021TF_Toci.T2_46	X0022KF_Toci.T1_48	X0024RF_Toci.T1_52	X0025AF_Toci.T1_54	X0026AF_Toci.T1_56
Propofol@12.186-rp	55864	50416.9	4.00423e+06	59900.9	5.68014e+06	5.70437e+06	5.72146e+06	47104.8	48140.2	46976.3	48994.8	49622	49258.6	50307.5	47818.2	48175.5	47727.7	48478.1	47693.6	1.01566e+07	3.2018e+06	2.67934e+06	1.60953e+06	48884.5	54673.5	50218.2	49302.7	47203.8	49373.2	48069	48529.4	50552.8	48093.2	76295	46829.1	48885.9	47451.5	185691	48399.7	50016.6	55752.8	49532.8	48608.2	50675.4	47680.3	50303.4	47667.1	48601.3	47210
237.08455@12.185-rp	137096	137354	2.49083e+07	797522	4.10535e+07	3.83658e+07	4.60638e+07	128469	132670	119596	143337	139366	140364	140160	139479	134131	133878	138179	134934	7.32319e+07	2.27476e+07	2.18443e+07	1.27793e+07	133504	125113	143771	132464	136962	124972	131360	124838	128770	137642	299828	143507	136128	131697	1.40098e+06	182752	131931	214959	136063	131679	136267	172493	132000	130282	138528	174996
1-(4-Methoxyphenyl)-3-pentanylhydrogensulfate@11.234-rp	68959.5	63429.4	2.62942e+07	720737	3.87253e+07	3.90289e+07	3.87432e+07	60156.8	59694.8	59582.6	60839.8	60718.6	61913.5	73895.6	60855.3	60968.8	59302.3	61038.5	61528.4	4.12361e+07	1.93631e+07	1.34906e+07	1.76508e+07	60948.7	61460.9	62409.9	194977	60116	62440.1	61064.7	59559	60674.8	61297.4	5.75905e+06	60769.3	61747.3	59261.1	60404.2	61486.6	62440.4	84947.2	61412	61553.5	60509.2	60425.6	61364.2	61558.9	61122.5	199479
290.08266@9.394-rp	71445.5	57042.1	3.51482e+06	84402	5.19442e+06	5.16162e+06	5.25849e+06	54457.5	54838.6	53363	54661	54212.4	54077.9	54020.4	55647.9	55895.4	53350.2	55592.5	53406.7	1.05698e+07	1.09445e+06	742921	737018	54768.3	58665.7	53748.7	55276.6	54851	54689.7	56447	53575.3	54931.6	54191.7	758452	54028.1	56278.6	55170.9	54512.2	55864.3	56188.8	53736.9	54507.2	53687.1	56435.3	54288.9	55231.8	56189.8	55054.1	64903
*@12.184-rp	172139	169296	8.21802e+06	150850	1.04904e+07	1.02246e+07	1.02821e+07	155962	161062	145190	174012	174357	157765	170155	169329	162836	162529	167751	163811	1.58945e+07	6.51924e+06	5.39089e+06	2.96638e+06	162075	151889	174540	161848	166274	151718	171002	151555	156328	167099	155800	174218	168244	159882	172008	172129	167045	151886	165182	159859	165429	167697	160249	158164	168174	163871
Propofolglucuronide@12.187-rp	238583	2.20833e+06	2.30205e+08	8.72032e+06	3.43445e+08	3.5822e+08	3.54896e+08	309394	636637	530545	461981	328579	272623	724742	230625	381349	718613	435811	552084	6.1653e+08	1.98547e+08	1.59926e+08	1.05436e+08	319662	1.30818e+06	369331	1.16392e+06	666190	355041	360510	470736	369965	311260	6.32844e+06	208302	293961	913202	1.44339e+07	4.53608e+06	1.48718e+06	1.48535e+06	504911	1.40191e+06	337918	3.21694e+06	436447	218685	703123	1.91392e+06
370.163@8.985-rp	81526.4	451228	5.82099e+07	2.23754e+06	8.237e+07	8.40694e+07	8.58027e+07	56379.8	137321	155871	51123.7	112390	107293	112639	43317.3	60987.5	128965	41746.6	114472	1.91731e+08	3.26256e+07	1.77099e+07	1.39287e+07	40096.3	218923	42129.6	362151	184011	42971.1	39709.1	39821.6	40710	39647.7	1.15678e+06	41454.2	61864.4	56997.2	4.68432e+06	1.22519e+06	284906	208731	40489.7	275072	41661.7	452110	60718.4	53974.7	71703.7	186018
370.163@9.491-rp	52778.4	60112.6	2.00074e+07	683538	2.95789e+07	2.91331e+07	2.9925e+07	46018.7	51882	44389.5	128360	52915.1	45097.1	127354	58838.8	52952	44073.4	117089	44930.6	8.37408e+07	5.95352e+06	3.75219e+06	2.27806e+06	45669.1	100146	45470.5	51565.7	46969.3	59566.7	68678.9	65121.7	52302.7	45257.5	221098	47211.3	45705.5	55893.9	52331.9	52623.7	45720.5	48713.9	45427.2	55338.9	46514.4	49775.9	46055.6	123604	59540.5	131927
370.163@10.117-rp	49725.4	87810.7	9.5958e+06	411975	1.2844e+07	1.34379e+07	1.3681e+07	60898.9	59816	41640.2	92958.5	42537.7	41640.2	47793.5	128326	61451.6	84083.9	87253.9	102971	3.03675e+07	4.60448e+06	2.5118e+06	2.7284e+06	48814.8	160151	46472.6	61564.9	42337	53744.2	54433.8	61675.4	111699	49508.4	310643	56785.6	77868.4	53744.6	854056	356498	148140	75451.4	40671.5	223221	43053.4	184242	46134.6	57826.3	84338.5	117907
XCC@7.269-rp	38940.5	35239.3	2.49743e+06	35096.3	3.40345e+06	3.41684e+06	3.60556e+06	34154.8	34728.2	34369.7	33975.2	34860.2	34877.7	34387.6	36031.7	36717.6	33960.4	34270.8	34378.8	9.40858e+06	702615	346458	341784	35486.9	33696.9	33969.1	35162.1	35595.7	33796.5	35658.1	34336.5	34264.5	34698	70663.1	36338.5	35594.6	33511.4	153494	44739.9	34324	33154.1	34042.7	34196.8	36269.6	34693.1	34710.5	34575.4	34647.7	35573.2
433.1428@12.191-rp	177726	174790	7.71594e+06	298441	1.10207e+07	1.16687e+07	1.13818e+07	161024	166289	149902	179660	180016	162886	175677	174824	168121	167804	173195	169127	2.00708e+07	6.23983e+06	6.07481e+06	3.97362e+06	167335	156818	180204	167101	171670	156642	176552	156473	170014	172522	199697	179872	173705	165071	384379	177715	172467	156816	170543	165048	170798	173139	165450	163297	173632	169190
7-[(3S)-3-Ammonio-3-carboxylatopropyl]-4,6-dimethyl-3-(beta-D-ribofuranosyl)-3,4-dihydro-9H-imidazo[1,2-a]purin-9-one@12.187-rp	57366.7	157299	1.84317e+07	577363	2.58996e+07	2.65684e+07	2.76675e+07	48372	49435.2	49442	50312.8	50956.9	50583.7	51660.8	49104.5	49471.5	58011.2	49782.2	48976.6	4.5602e+07	1.55079e+07	1.22529e+07	8.43555e+06	50199.5	59005.5	51569.1	50629	51055.3	50701.4	49362	49834.8	51912.7	49387	407771	48088.8	50200.9	50282.5	1.0482e+06	296280	74179.7	47989.3	50865.3	52739.7	52038.6	134435	51656.6	48949.4	70867.2	103373
451.15325@12.183-rp	171469	168637	1.34559e+07	436237	1.90497e+07	1.91412e+07	1.84762e+07	155355	160435	144625	173335	173679	159409	169493	168670	162202	161897	167098	163173	3.09273e+07	1.14739e+07	9.80665e+06	5.68388e+06	161444	204566	173860	161218	165626	151127	170336	150965	155719	166449	422823	173540	167589	159260	699992	237821	166395	151295	164539	159237	164786	217369	159626	157548	167520	163233
452.13719@12.187-rp	170385	167571	1.38271e+07	309545	2.01393e+07	2.13507e+07	2.20926e+07	154373	159421	143710	172239	172580	156158	168421	167603	161176	160873	166041	162141	3.59725e+07	1.25106e+07	1.06303e+07	6.48608e+06	160423	150341	172761	160199	164579	150171	169259	150010	154735	165396	521068	172443	166530	158252	647612	183400	165343	150338	163499	158230	163743	170524	158616	156552	166460	162201
452.16606@8.987-rp	51706.8	44599.4	3.87371e+06	93335	5.19093e+06	5.28122e+06	5.32967e+06	44785	41968.6	43288	43595	42486.8	43590.8	42229.3	41839.7	45012.3	42422.5	43946	43288.5	1.24235e+07	2.22816e+06	1.13412e+06	887483	42208.7	42601.4	44349.2	43719.8	43284.9	42567.3	41801.2	41919.7	42854.8	42878	47660.5	43638.3	43938	44306.1	287978	133627	43989.1	41211.6	42622.9	43935.4	43856.6	51990.1	44557.7	44857.1	43779.3	43134.4
467.14853@8.988-rp	142385	130099	3.55864e+06	116794	4.65204e+06	4.82868e+06	4.79131e+06	123027	126281	122160	138925	133831	133779	131219	127047	121866	128010	128962	130054	1.04971e+07	2.13757e+06	986786	1.06064e+06	122328	126408	132961	131667	124957	118739	129784	123340	122781	126995	127303	143665	123971	128979	323212	134642	133215	118560	122787	120745	122920	134310	138342	129229	126786	123057
468.13222@8.984-rp	151947	155131	3.29252e+06	124637	5.10944e+06	5.07774e+06	5.37227e+06	145785	134761	130363	288161	142818	142762	140030	135579	130050	136606	137622	140162	1.16108e+07	1.97779e+06	1.02197e+06	686385	130543	134897	178029	140508	133348	126713	138499	131622	131026	135523	135852	153312	132295	177491	826155	143683	142161	462799	131032	128853	131174	143329	147632	137907	135300	131321
474.16937@12.188-rp	170736	177031	2.51938e+07	797522	4.14431e+07	3.78163e+07	4.64275e+07	154691	165881	144007	172594	172936	169014	168768	167949	161509	161205	166384	162475	7.41511e+07	2.25891e+07	2.08509e+07	1.27589e+07	160754	150651	173117	160529	164918	150481	169608	150320	163328	165737	299828	172798	166873	158579	1.3974e+06	170726	165684	258835	163836	158557	164081	166330	158943	156875	166804	210715
490.16437@8.986-rp	139506	127468	3.25425e+06	120294	5.37866e+06	6.09575e+06	5.73665e+06	117831	123727	119690	136116	131125	131074	128565	124478	119402	125422	126354	127424	1.32753e+07	2.06951e+06	1.1614e+06	959393	119855	123852	130272	129004	122430	116338	127160	120845	120298	124427	124729	140760	121464	126371	164753	131919	130521	116163	120304	118303	120434	131084	135544	126616	124222	120569
512.15727@12.184-rp	58210.5	66078.1	8.81706e+06	285862	1.28905e+07	1.29516e+07	1.37032e+07	49083.4	50162.3	48949.5	51052.7	51706.4	51327.7	52420.6	49826.7	50199.1	49732.4	50514.4	49697	2.26119e+07	7.54559e+06	6.05939e+06	4.03252e+06	50937.8	51847.4	52327.6	51373.6	49186.5	51447.1	50088	50567.8	52676.2	50113.3	170192	50272.8	50939.2	49444.7	430257	90043.8	52117.5	48695.1	51613.4	50649.9	52804	121041	52416.4	49669.3	50642.7	53798.4
530.20009@10.719-rp	48463	51303.3	4.8393e+06	83513.1	6.75939e+06	7.21087e+06	7.14071e+06	42103.4	42862	41658.3	40839.6	42657.6	41740.5	43578.1	42149.8	44113.3	40823.7	42724.8	43040.3	1.66414e+07	2.01385e+06	1.64539e+06	710709	42949.9	43341.1	42748.6	43506.4	42909.3	43350.5	44454.9	42100.5	42790.8	41366.1	44328.7	42889.3	42484.3	42378.2	332554	110803	44817.2	41728.3	41643.5	42469.3	43057.9	47328.1	43383.6	42194.3	42527.9	42673.7
100.00148@0.804-rp	4.92482e+06	4.57139e+06	4.55328e+07	1.03556e+07	6.33595e+07	6.61726e+07	6.59928e+07	1.20108e+07	8.66308e+06	8.81524e+06	3.93101e+07	4.85855e+07	2.79313e+07	1.95009e+08	1.29952e+08	1.37571e+07	1.71279e+07	1.2818e+07	3.68712e+07	3.78776e+07	5.27668e+07	3.62933e+07	6.41997e+07	3.24138e+07	6.33231e+07	1.99324e+08	8.94291e+07	6.896e+07	5.82113e+06	1.61874e+07	7.1758e+06	1.46343e+07	2.08929e+07	1.08674e+07	1.07545e+08	6.60914e+07	5.4675e+07	5.81339e+07	1.7753e+07	1.05028e+07	8.08422e+06	2.40279e+07	1.08817e+07	6.13754e+07	1.82717e+08	4.78362e+07	1.38147e+07	2.49016e+07	4.41213e+07
100.99945@27.978-rp	1.80074e+07	1.4346e+07	1.06221e+07	8.9929e+06	1.43402e+07	3.56859e+07	2.94424e+07	3.33974e+07	1.29261e+07	1.34136e+07	5.37417e+06	2.20373e+07	1.34863e+07	3.28196e+07	6.08125e+06	3.4703e+07	3.60467e+07	1.27093e+07	3.99232e+07	13095616	9.34971e+06	3.57208e+07	3.49039e+07	1.55845e+07	4.87497e+06	1.39912e+07	5.67663e+06	1.80189e+07	3.33051e+07	2.40631e+07	1.08848e+07	3.39401e+07	1.44532e+07	3.25751e+07	9.80531e+06	1.61674e+07	3.35189e+07	4.25408e+07	9.88051e+06	3.20015e+07	3.26098e+07	1.10675e+07	5.84091e+06	1.11041e+07	2.18745e+07	3.22712e+07	2.93477e+07	3.45814e+07	9.05623e+06
101.01585@28.382-rp	7.03479e+06	6.36465e+06	2.77909e+06	5.66865e+06	5.87674e+06	3.97539e+06	7.87203e+06	321194	8.80617e+06	322144	5.80475e+06	4.95178e+06	5.3348e+06	2.49883e+06	3.59036e+06	7.35433e+06	8.802e+06	8.00789e+06	7.6276e+06	1.7048e+07	2.16249e+06	9.17196e+06	1.6339e+07	8.90114e+06	4.29407e+06	7.59951e+06	7.25361e+06	3.9371e+06	2.06584e+06	2.62301e+06	320112	4.87617e+06	4.78974e+06	3.38577e+06	344312	4.5406e+06	3.72743e+06	8.3303e+06	5.00805e+06	3.27297e+06	7.31231e+06	4.83843e+06	5.63321e+06	6.07269e+06	2.49119e+06	1.27582e+07	332505	3.00113e+06	3.49624e+06
101.01596@28.098-rp	9.02929e+06	3.09515e+07	5.58473e+06	1.73295e+07	1.81284e+07	2.95768e+07	3.70901e+07	2.24439e+07	2.18174e+07	1.94938e+07	7.11623e+06	2.8933e+07	7.97476e+06	2.49013e+07	2.39891e+07	6.781e+06	4.56919e+06	2.5642e+07	3.72503e+07	1.7048e+07	2.05095e+07	9.17196e+06	1.6339e+07	1.78156e+07	5.24792e+06	6.12723e+06	8.83418e+06	2.08029e+07	5.7703e+06	2.12694e+07	4.09682e+06	5.59443e+06	2.69989e+07	6.18829e+06	1.99073e+07	1.84052e+07	2.2534e+07	4.67503e+07	2.65663e+07	7.62432e+06	2.48123e+07	5.15009e+06	2.22308e+07	1.3149e+07	8.44214e+06	2.91245e+07	2.20872e+07	1.61296e+07	6.03313e+06
101.0375@28.39-rp	2.10606e+06	5.31807e+06	3.84961e+06	1.26496e+07	4.57612e+06	5.92986e+06	6.65091e+06	4.56694e+06	4.6751e+06	269513	282279	1.30675e+07	5.89005e+06	3.34144e+06	3.17472e+06	3.17883e+06	2.70577e+06	3.71705e+06	6.66998e+06	1.01606e+07	275611	3.56547e+06	4.49029e+06	4.95592e+06	9.52095e+06	5.24134e+06	2.25031e+06	291627	4.86094e+06	1.15633e+07	1.36009e+07	5.69541e+06	4.06343e+06	7.5242e+06	7.22581e+06	7.00701e+06	6.3446e+06	5.29085e+06	5.89659e+06	4.80846e+06	4.65757e+06	7.02768e+06	4.39569e+06	9.114e+06	8.66339e+06	276853	3.2539e+06	2.67234e+06	5.34506e+06
101.03754@28.121-rp	4.41225e+06	7.12118e+06	1.45237e+07	9.5023e+06	1.32539e+07	1.60681e+07	6.03173e+06	1.39829e+07	2.16107e+07	1.42334e+07	5.36698e+06	2.31128e+07	5.65677e+06	1.58027e+07	1.18824e+06	6.64101e+06	5.10794e+06	3.09583e+07	4.04712e+07	3.17101e+07	1.64244e+07	1.28767e+07	7.07555e+06	2.5807e+07	1.72009e+07	1.26471e+07	1.10747e+07	1.35143e+07	2.41111e+07	1.31076e+07	1.38858e+07	2.02223e+07	2.0899e+07	5.84843e+06	1.63419e+07	2.33452e+07	2.34338e+07	2.30869e+07	1.03121e+06	7.38958e+06	1.98595e+07	1.48532e+07	1.62956e+07	2.72621e+07	1.52067e+07	6.98927e+06	5.42639e+06	2.43318e+06	2.52994e+07
101.03829@28.282-rp	495282	9.45441e+06	7.09391e+06	6.53569e+06	2.13188e+06	2.35291e+06	710589	8.68292e+06	3.49544e+06	4.65237e+06	2.54076e+06	890206	4.80223e+06	3.35602e+06	6.59751e+06	7.65715e+06	1.10873e+07	5.11803e+06	1.25934e+07	4.94357e+06	8.68718e+06	482644	9.00265e+06	6.42388e+06	4.91585e+06	6.1887e+06	1.86969e+06	5.00556e+06	5.12191e+06	2.94714e+06	2.68303e+06	1.17561e+07	7.55411e+06	2.20811e+06	3.00563e+06	2.56928e+06	534811	6.50543e+06	1.00567e+07	555021	2.46904e+06	4.29371e+06	3.08558e+06	1.47707e+07	7.32678e+06	9.34276e+06	6.2041e+06	1.47355e+07	3.55793e+06
101.05425@28.085-rp	6.17442e+06	5.06595e+06	2.74263e+06	6.35698e+06	1.52713e+07	2.12606e+07	9.73034e+06	8.78259e+06	2.07838e+07	1.09004e+07	2.10373e+07	6.06667e+06	4.109e+06	2.05929e+07	8.22292e+06	1.09529e+07	1.04885e+07	6.19183e+06	1.1683e+07	1.44476e+07	7.17517e+06	1.50557e+07	1.2726e+07	2.32942e+07	3.76184e+06	1.2447e+07	2.55989e+07	1.15233e+07	8.16066e+06	8.19419e+06	8.2857e+06	1.62091e+07	5.3974e+06	7.6559e+06	6.33474e+06	1.39028e+07	1.90058e+07	1.10648e+07	4.60224e+06	1.69599e+07	1.1757e+07	1.76235e+07	4.89271e+06	1.6584e+07	9.12118e+06	7.38259e+06	1.46912e+07	6.27675e+06	2.21936e+06
2-methylbutanaloxime@1.127-rp	197880	525219	4.42098e+06	237399	5.74489e+06	5.21738e+06	5.40283e+06	291455	259401	350628	405717	64867	285119	400931	489291	329233	527032	587567	531799	439939	483100	478125	651946	279061	166363	153618	128054	274141	126677	443157	222848	568055	267448	618510	342284	87350.1	524722	500452	489647	286509	213966	437092	398923	75306	559913	422606	509019	578466	178336
2-methyl-3-oxopropanoicacid@1.024-rp	169413	862058	4.6415e+07	3.87897e+06	2.80108e+07	7.01885e+07	5.66204e+07	1.20827e+07	1.59202e+06	2.35583e+06	2.97947e+07	1.74434e+07	8.14248e+06	1.79567e+08	3.04653e+07	1.05124e+07	1.53676e+06	3.13205e+06	2.13978e+07	1.2564e+07	1.55691e+07	1.618e+07	1.07801e+07	2.7624e+07	8.42718e+07	2.34829e+07	3.94917e+07	1.09228e+07	1.36696e+06	2.82554e+06	8.22379e+06	9.06043e+06	7.48904e+06	4.25862e+06	1.91783e+07	1.23543e+07	2.0967e+07	1.06739e+07	5.26004e+06	4.05537e+06	3.19212e+06	1.38837e+07	3.7578e+06	4.17624e+06	2.62907e+07	9.82226e+07	4.77911e+06	5.92935e+06	1.32959e+07
Phenylacetylene@1.827-rp	743946	2.76024e+06	350283478	1.17952e+07	4.86547e+08	4.70633e+08	4.42808e+08	1.44289e+07	4.40758e+06	3.70764e+06	2.62334e+08	2.05983e+08	5.32146e+07	4.00879e+08	6.91397e+07	5.73954e+07	3.62165e+06	1.28818e+07	8.35139e+07	4.20298e+07	3.66821e+07	2.43926e+07	1.69845e+07	9.11063e+07	5.78955e+08	136702308	4.19517e+08	3.44886e+07	1.07831e+07	2.21713e+07	7.32593e+06	7.78909e+07	3.99607e+07	2.40978e+07	2.75822e+08	1.33027e+08	2.6744e+08	3.77408e+07	3.43124e+07	1.70625e+07	6.89028e+06	6.24769e+07	1.61138e+07	1.91771e+07	2.89031e+08	3.70725e+08	3.09881e+07	2.80304e+07	6.52237e+07
Choline@0.965-rp	1.84477e+06	2.62221e+06	1.1476e+08	1.11833e+07	1.44465e+08	117541408	1.34724e+08	6.71235e+06	3.22502e+06	4.24795e+06	1.12149e+08	2.92221e+07	3.14331e+07	1.21075e+08	3.15359e+07	2.31439e+07	4.46533e+06	8.30852e+06	3.55577e+07	1.38459e+07	3.0122e+07	2.48685e+07	2.48562e+07	4.3471e+07	6.15979e+07	2.93031e+07	8.66441e+07	1.78819e+07	7.15754e+06	1.0988e+07	9.02773e+06	3.78094e+07	1.88534e+07	1.0374e+07	6.29598e+07	43670364	1.02836e+08	2.50662e+07	1.81707e+07	1.6946e+07	8.56115e+06	4.95633e+07	2.50571e+07	2.86852e+07	1.47738e+08	9.53633e+07	2.58366e+07	2.20587e+07	3.22745e+07
L-(+)-Valinol@16.934-rp	497992	3.77975e+06	3.84632e+07	4.39122e+06	9.79018e+07	9.15517e+07	1.1457e+08	1.30018e+07	7.3264e+06	9.13816e+06	1.26326e+08	5.49229e+07	2.93884e+07	7.50487e+07	107678159	1.07738e+07	1.98028e+07	2.92298e+07	1.18128e+08	3.47546e+07	6.4717e+07	4.8332e+07	4.91388e+07	6.40065e+07	5.52277e+07	1.33328e+08	5.98844e+07	6.21707e+07	2.02981e+06	3.38181e+07	9.30167e+06	1.26506e+07	2.36032e+07	2.85208e+06	7.59067e+07	2.8186e+07	1.19865e+08	9.19459e+07	3.01921e+07	1.39118e+07	5.90815e+06	4.04411e+07	7.1055e+06	2.76584e+07	8.46531e+07	1.20373e+08	1.01635e+07	1.16271e+07	2.17727e+07
L-(+)-Valinol@27.636-rp	9.73519e+06	3.29945e+07	1.33715e+07	1.59865e+07	9.88208e+06	3.61289e+07	5.18607e+07	1.24091e+07	1.71077e+07	2.09453e+07	1.74249e+07	2.25993e+07	1.21297e+07	3.47836e+07	6.84069e+07	1.67806e+07	2.59949e+07	3.15607e+07	2.61881e+07	3.19566e+07	2.50989e+07	2.43079e+07	3.83643e+07	1.28484e+07	9.36782e+06	2.24032e+07	1.78841e+07	1.83251e+07	3.24778e+07	3.96182e+07	1.12121e+07	2.47902e+07	1.46175e+07	3.60399e+07	3.15335e+07	1.279e+07	2.7277e+07	4.10112e+07	2.84789e+07	1.45951e+07	9.53261e+06	1.52099e+07	1.5641e+07	1.17169e+07	2.15479e+07	1.48736e+07	1.9645e+07	2.88767e+07	1.75233e+07
103.98518@27.782-rp	9.70679e+07	6.28623e+07	2.63669e+07	2.5994e+07	1.01936e+08	1.01049e+08	7.807e+07	8.14591e+07	3.60889e+07	4.07398e+07	9.94106e+07	3.08504e+07	8.56969e+07	6.43272e+07	2.24223e+07	1.02878e+08	2.94425e+07	4.86005e+07	7.96158e+07	3.53237e+07	4.54108e+07	6.33303e+07	7.99647e+07	3.15097e+07	3.64177e+07	7.34743e+07	8.41194e+07	7.72071e+07	2.7614e+07	6.2376e+07	6.51297e+07	7.12803e+07	6.35778e+07	6.69407e+07	3.67278e+07	8.57286e+07	2.78976e+07	7.32499e+07	4.74655e+07	5.9447e+07	5.44793e+07	8.87374e+07	4.90491e+07	9.03685e+07	7.9138e+07	9.6116e+07	8.13195e+07	5.12087e+07	9.4007e+07
103.98523@0.903-rp	3.73251e+06	2.42846e+07	7.19232e+08	6.59705e+07	7.35072e+08	6.53536e+08	7.19665e+08	9.64228e+07	2.63287e+07	4.25483e+07	5.59437e+08	2.5573e+08	1.37735e+08	6.81809e+08	193327330	1.64634e+08	4.12918e+07	6.81671e+07	3.24423e+08	1.15698e+08	168397762	100934239	1.09112e+08	406908536	5.91904e+08	3.03674e+08	5.19335e+08	1.28531e+08	4.71165e+07	6.7732e+07	5.56743e+07	1.68392e+08	1.5149e+08	8.49502e+07	5.62208e+08	2.97889e+08	6.63743e+08	1.95271e+08	115310793	8.01608e+07	6.06564e+07	3.35814e+08	9.77122e+07	9.84055e+07	5.78921e+08	7.21723e+08	132407100	1.42989e+08	2.15935e+08
Methional@1.631-rp	2.17001e+07	65022.4	56624.5	58266.1	61602.4	56115.9	56609.2	57147.9	59583	55710	64013.1	60114.8	59488.4	59721.1	62427.2	61526.3	57791	59825.1	56315.5	59284.9	59043.1	60311.7	59435.3	59055.6	59888	61968.7	57442.6	56549.1	58499.8	63057	58807.5	57248.8	60787.1	61427.4	54610.1	58901.2	56800.5	59580.8	62017.3	60959.6	60372.3	55527.1	60301.9	59346.4	60576.6	56504	59211.6	62696.5	59668.5
3-Hydroxybutyricacid@1.575-rp	84483	243625	2.69822e+07	1.38132e+06	4.78026e+07	4.48996e+07	4.23621e+07	3.64812e+06	365201	385730	8.90005e+06	9.78242e+06	4.81341e+06	3.46039e+07	1.4145e+07	7.25391e+06	630488	1.54522e+06	3.06227e+06	2.86463e+06	3.38659e+06	2.0143e+06	2.43087e+06	1.43627e+07	2.28904e+07	2.0523e+07	2.76747e+07	3.14227e+06	1.93701e+06	1.83813e+06	1.86576e+06	6.09945e+06	3.63805e+06	1.94897e+06	2.42317e+07	2.78375e+07	1.00781e+07	4.64057e+06	2.21303e+06	761501	523537	5.20833e+06	1.03455e+06	1.50004e+06	2.60744e+07	2.38283e+07	1.3972e+06	2.97145e+06	5.75269e+06
DL-Glutamine@0.993-rp	986681	5.68879e+06	1.64036e+08	2.51917e+07	1.20996e+08	1.16444e+08	1.24321e+08	2.26571e+07	9.29364e+06	1.41071e+07	1.48645e+08	1.0253e+08	1.77486e+07	1.51403e+08	7.45885e+07	5.58682e+07	1.29208e+07	2.71696e+07	1.22696e+08	6.96292e+07	9.28495e+07	3.78067e+07	3.7173e+07	2.24014e+08	2.06676e+08	1.41756e+08	1.84239e+08	56421021	9.98041e+06	1.75211e+07	1.82963e+07	1.73843e+07	7.11119e+07	3.30297e+07	2.08206e+08	7.26004e+07	1.71483e+08	1.03082e+08	4.65877e+07	3.29273e+07	3.41975e+07	2.25166e+08	4.79735e+07	4.32344e+07	1.94288e+08	1.2912e+08	5.22358e+07	8.75255e+07	1.2525e+08
diiminopyridine@21.544-rp	5.31371e+06	2.64367e+06	2.38031e+06	1.12017e+07	6.62233e+06	1.31803e+06	4.31422e+06	2.42352e+07	6.66597e+06	5.93774e+06	3.00777e+06	1.81119e+06	2.28013e+07	3.05501e+07	5.55176e+06	4.75599e+06	2.55531e+06	2.44414e+06	1.67456e+06	4.17361e+06	3.00217e+07	9.31012e+06	929464	5.40277e+06	8.82654e+06	663838	9.61035e+06	1.76672e+07	2.85999e+07	2.84252e+06	4.08343e+06	2.75393e+07	1.5286e+07	1.78235e+07	3.01148e+06	5.69829e+06	4.0581e+06	1.34891e+06	2.36247e+06	5.31559e+06	6.41108e+06	7.48698e+06	1.53215e+07	3.28494e+06	4.81713e+06	4.21396e+06	2.95303e+07	3.69216e+06	1.9017e+07
diiminopyridine@22.047-rp	6.36043e+06	2.41218e+06	1.04675e+07	1.12862e+07	3.79122e+06	3.67227e+06	2.65491e+06	4.23215e+06	2.26132e+07	7.17083e+06	3.70635e+06	1.15345e+07	2.13756e+07	2.66983e+07	2.84631e+06	2.85669e+06	3.44048e+06	2.97059e+06	1.24764e+06	4.42987e+06	1.87735e+07	2.32949e+06	3.28089e+06	5.92845e+06	1.43972e+07	2.82282e+06	1.80433e+07	1.25937e+07	3.03777e+07	2.5853e+06	5.72146e+06	2.61337e+07	6.51519e+06	2.08914e+07	3.82617e+06	9.23288e+06	4.70398e+06	3.9064e+06	2.01205e+06	3.66395e+06	2.25132e+07	9.21909e+06	2.05037e+07	6.99222e+06	974814	5.28063e+06	1.33819e+07	910974	7.17261e+06
1H-Pyrazol-1-ylacetonitrile@17.134-rp	1.8206e+06	2.36573e+06	2.26159e+07	7.98153e+06	1.0448e+07	5.8514e+06	2.71949e+06	2.13229e+07	7.9315e+06	1.54399e+07	5.40033e+06	2.6766e+06	1.26157e+07	1.08041e+07	4.49292e+06	4.55873e+06	4.79039e+06	3.88352e+06	5.36604e+06	6.04885e+06	2.81813e+07	3.78465e+06	4.3634e+06	1.40066e+07	3.80575e+06	7.40684e+06	4.01933e+06	6.16817e+06	7.7378e+06	4.61421e+06	8.13584e+06	9.3574e+06	2.07079e+07	1.98137e+07	2.18291e+07	7.27764e+06	9.31602e+06	3.31561e+06	1.63053e+06	7.45371e+06	2.21083e+07	1.80719e+07	7.99195e+06	4.06923e+06	7.20052e+06	5.79057e+06	1.24902e+07	5.32581e+06	2.07487e+07
diiminopyridine@26.693-rp	4.2854e+07	3.8473e+08	8.97421e+08	6.56711e+08	1269367079	4.54086e+07	542872085	9.16697e+08	1150721161	3.75812e+08	721663341	7.1915e+08	9.87315e+08	8.04909e+08	7.58214e+07	6.77021e+08	485593697	6.59785e+08	6.47802e+08	3.46478e+08	6.90206e+08	6.57052e+08	7.87236e+07	5.14611e+08	1.18812e+08	9.03922e+08	7.12127e+08	7.33458e+08	6.98367e+07	2.18849e+08	9.65579e+08	1045502496	8.52067e+08	1054335638	7.16514e+08	2.72823e+08	8.68114e+08	2.00771e+08	1.38393e+08	2.58703e+08	6.47734e+07	784649363	9.20703e+08	7.88563e+08	5.44176e+08	7.4867e+08	8.04362e+08	3.56371e+07	1097136336
diiminopyridine@25.786-rp	1.1783e+07	7.11853e+07	1.06683e+08	4.14445e+08	8.33303e+08	2.68762e+08	3.8038e+08	1214400154	8.79292e+08	1.51142e+08	1.08292e+08	6.56807e+08	7.49294e+08	4.6046e+08	4.57205e+08	6.28301e+08	3.57853e+07	3.0021e+08	1.69553e+08	5.72486e+07	5.10999e+08	4.69835e+08	6.94863e+08	5.6776e+08	4.75309e+08	7.00713e+08	1213233874	9.71622e+08	6.83833e+08	3.30586e+07	7.4077e+08	4.91833e+08	6.53493e+07	660999697	1958008702	730552300	4.76193e+08	1.93821e+08	8.18751e+07	1131233964	8.51079e+08	6.40317e+08	5.319e+08	6.1877e+08	3.24984e+08	6.50545e+08	7.13408e+08	3.077e+08	9.65494e+08
diiminopyridine@26.265-rp	4.97355e+07	1.47493e+08	1151367215	5.0143e+08	1679321718	7.97507e+08	5.6896e+08	1044544717	1363005476	1308709981	9.31889e+08	2.29559e+08	1453501533	1072801105	1641802300	3.11246e+08	5.57529e+08	5.6275e+08	8.20746e+07	9.70671e+07	9.76987e+07	2.67797e+08	4.08838e+08	1636471107	5.97114e+08	1140056974	9.00544e+08	4.36098e+08	8.88777e+08	1.49321e+08	1507956627	1.31109e+08	138705062	1419350900	1422152989	1289425593	6.13221e+08	5.75383e+07	2.97409e+07	8.61305e+08	1106965565	1100190391	7.24205e+08	1157144281	442360805	1230081195	1153958566	7.17088e+08	1345422116
diiminopyridine@19.617-rp	3.92693e+06	3.66486e+06	8.16103e+06	9.39336e+06	6.34045e+06	3.61749e+06	3.46039e+06	5.90837e+06	5.8463e+06	2.06794e+07	2.63988e+06	4.11675e+06	9.06417e+06	1.2413e+07	1.9057e+06	9.03048e+06	7.91304e+06	6.18795e+06	6.00286e+06	4.26342e+06	2.05579e+07	8.7701e+06	3.86894e+06	1.49344e+07	1.21573e+07	5.42295e+06	2.3414e+07	1.10077e+07	3.86255e+07	3.89081e+06	2.42711e+07	37347077	9.49555e+06	1.42573e+07	5.90727e+06	6.60326e+06	6.24654e+06	5.06915e+06	3.4322e+06	6.37403e+06	7.00863e+06	1.322e+07	2.5606e+07	6.78646e+06	6.59088e+06	7.67761e+06	1.87002e+07	8.09744e+06	8.17182e+06
diiminopyridine@24.464-rp	1.92669e+07	4.58649e+07	4.14891e+08	4.98997e+08	4.24837e+07	7.89074e+07	5.25028e+08	4.58974e+08	1.96245e+07	1.59387e+08	1.5949e+07	1.68754e+08	4.87892e+08	4.67673e+08	3.96405e+07	4.08044e+07	9.50229e+07	9.88899e+06	8.21128e+07	85173465	1.23921e+08	2.39914e+08	1.11842e+08	2.82362e+08	3.75802e+08	3.06923e+08	3.03234e+08	1.14881e+08	7.27621e+08	5.31527e+07	4.17139e+08	1.05617e+08	5.07941e+08	5.59019e+08	3.03395e+08	340048296	2.28469e+08	8.114e+06	9.22632e+07	5.49027e+08	5.44153e+08	1.49439e+08	1.94415e+08	3.29474e+08	8.63355e+07	2.67317e+08	6.49739e+08	1.2157e+08	342263538
diiminopyridine@24.823-rp	1.45634e+08	5.61603e+07	3.51553e+08	1.9167e+08	4.82184e+08	4.02008e+07	5.20875e+08	6.23375e+07	5.71958e+08	1.46941e+08	3.25297e+07	2.80337e+08	468640179	5.0025e+08	4.03397e+07	2.38697e+08	2.02205e+08	1.39272e+07	1.31324e+08	7.64628e+07	2.92349e+08	2.76212e+08	2.28356e+07	2.82362e+08	9.74964e+08	3.64101e+08	4.42071e+08	4.27979e+08	554407583	2.29988e+07	4.87436e+08	4.65747e+08	3.7153e+08	4.47247e+08	3.12322e+07	2.63119e+08	8.40386e+07	1.45483e+08	3.28237e+07	3.12594e+08	2.15772e+08	1.17244e+08	3.30702e+08	315082186	1.56852e+08	2.33942e+08	6.3006e+07	8.48882e+07	4.91313e+08
diiminopyridine@27.253-rp	2.0618e+07	4.80955e+08	731757298	1423694281	1507333463	7.28225e+08	7.50427e+07	3.82929e+08	1106088069	3.46235e+08	1904508211	1665064756	2.18992e+08	8.21305e+08	7.16733e+07	2.30143e+08	1060338037	1078864738	340327529	6.33695e+07	1517082652	1392821902	1.91907e+08	1.09012e+08	5.9722e+08	1080967568	4.08567e+08	1.20864e+08	1010733056	444171589	1294421685	7.09343e+08	1.38909e+08	1167365252	1223079294	1264470053	9.65898e+08	9.35459e+07	8.758e+08	4.56571e+08	8.46547e+08	1025353196	1304394899	1744050907	7.43153e+08	1334541490	1198226868	491221133	2102294450
diiminopyridine@27.666-rp	1.16924e+08	255993286	6.3623e+08	8.76144e+07	6.6506e+08	1.03361e+08	1.57179e+08	1275423169	1.98213e+08	1.45338e+08	2.00277e+08	8.00725e+08	4.04839e+08	1341529818	3.81694e+08	2.34195e+08	6.92637e+08	4.9142e+08	2.16896e+08	2.80819e+08	622055335	609354193	102482043	2.223e+08	8.18266e+08	561250569	5.38294e+08	760505159	3.88921e+08	5.02977e+08	5.98327e+08	8.47696e+08	1.57778e+08	6.14717e+08	1.26535e+08	4.90766e+08	4.20819e+08	7.73445e+07	3.56923e+08	1.61286e+08	151910101	558601837	3.97099e+08	4.04458e+08	1.4012e+08	6.95846e+08	7.51847e+08	7.40139e+08	7.39397e+08
diiminopyridine@23.446-rp	9.96407e+06	1.54527e+07	3.29316e+07	5.7202e+07	1.99515e+07	1.20952e+07	1.74008e+07	4.18108e+07	5.75289e+07	3.5206e+07	8.1139e+06	9.78924e+06	4.81768e+07	152167416	9.30053e+06	1.47652e+07	8.25747e+06	5.67496e+06	8.78555e+06	2.8687e+07	5.38467e+07	1.0077e+07	4.80156e+06	6.41477e+07	6.25731e+07	2.64176e+07	6.56642e+07	5.69283e+07	1.05982e+08	8.29194e+06	2.2684e+07	9.43512e+07	1.68156e+07	6.68809e+07	1.2945e+07	6.19811e+07	1.18889e+07	8.89659e+06	5.59986e+06	1.79748e+07	4.35533e+07	5.8504e+07	2.10241e+07	3.60687e+07	9.53723e+06	1.66293e+07	6.44362e+07	7.69419e+06	3.57047e+07
diiminopyridine@25.068-rp	127593433	698239062	6.40659e+07	1.0128e+08	8.60929e+08	6.70066e+07	6.83688e+08	6.22317e+07	5.71958e+08	5.74946e+08	3.96797e+08	6.52425e+08	9.62622e+08	709921483	4.65525e+08	6.31123e+08	2.37954e+08	1.83534e+08	1.71828e+08	4.70714e+08	2.92349e+08	5.59428e+08	2.23231e+07	614590062	9.74964e+08	6.69238e+08	1154716920	3.748e+08	2.55728e+08	1.48492e+08	1.13161e+08	4.59819e+07	7.79456e+08	1.72321e+08	5.85174e+08	371386405	3.22992e+08	2.348e+08	1.68368e+08	5.52989e+08	8.06439e+08	1.17244e+08	7.83271e+08	5.8734e+08	405572370	8.69458e+07	1596245264	2.47659e+07	1060878871
diiminopyridine@25.646-rp	2.38086e+08	7.11769e+08	1.74021e+08	4.63282e+08	1.61911e+08	5.17623e+08	8.38887e+08	1274255499	7.41164e+08	1.66558e+08	8.17662e+08	8.04024e+08	7.6006e+08	9.94151e+08	930733345	6.97453e+08	4.14008e+08	3.02052e+08	3.2211e+08	1.35801e+08	3.2262e+08	7.42968e+08	7.07065e+08	8.32735e+08	879881463	9.69427e+08	5.79265e+08	7.41765e+08	1126265969	3.79435e+07	8.59947e+08	5.63676e+08	1015156183	7.23241e+08	4.64677e+08	8.14037e+08	6.4715e+08	1.96715e+08	9.16687e+07	1214812532	9.11193e+08	1.28582e+08	6.04504e+08	9.33186e+08	4.88074e+08	7.44718e+08	1405569783	4.44379e+08	2.03714e+08
diiminopyridine@27.508-rp	7.58626e+07	2.37229e+08	7.39107e+08	8.83054e+07	2.85314e+08	5.88987e+08	1.05453e+08	1297196120	5.07099e+08	3.1315e+08	8.81466e+08	5.08416e+08	7.23703e+08	1398968141	3.78742e+08	4.04353e+08	7.05765e+08	7.61547e+08	4.33133e+08	2.3985e+07	1806215626	6.15186e+08	1.03702e+08	2.49691e+08	2059316878	1056981553	9.48443e+08	7.44412e+08	5.27445e+08	5.08031e+08	2.20542e+08	5.59721e+08	7.97118e+07	1122621131	1.80638e+08	1030563817	4.32133e+08	2.19003e+08	1065484714	1766056103	1155147749	8.15831e+08	4.21041e+08	2091714334	7.49225e+08	3.95567e+08	7.51847e+08	7.44208e+08	7.51646e+08
1H-Pyrazol-1-ylacetonitrile@17.901-rp	1.12266e+06	2.46341e+06	3.62328e+06	5.22833e+06	8.4384e+06	1.20731e+06	4.12794e+06	1.66957e+06	4.72027e+06	4.71162e+06	2.5116e+06	2.64534e+06	4.24097e+06	4.92741e+06	2.50119e+06	3.28422e+06	1.93426e+06	2.41784e+06	2.80993e+06	1.94847e+06	2.20574e+07	4.09865e+06	2.98135e+06	6.3932e+06	5.25204e+06	3.17752e+06	5.55855e+06	5.53971e+06	2.6204e+07	1.77593e+06	1.66858e+07	5.49171e+06	4.90407e+06	6.69122e+06	2.20866e+06	4.46183e+06	5.42185e+06	3.53284e+06	2.20312e+06	4.19716e+06	4.16602e+06	6.95586e+06	5.87658e+06	4.32183e+06	7.54853e+06	4.51096e+06	1.19659e+07	3.6044e+06	7.40718e+06
diiminopyridine@20.982-rp	1.67083e+07	4.44224e+06	9.36562e+06	1.08873e+07	9.4332e+06	3.43826e+06	1.96829e+07	3.62124e+07	1.36252e+07	2.63501e+07	4.64519e+06	2.23208e+06	3.36523e+07	2.01708e+07	3.73156e+06	6.27257e+06	6.29008e+06	4.15723e+06	7.20184e+06	5.05887e+06	2.35635e+07	5.06527e+06	4.95334e+06	2.44407e+07	2.88152e+07	6.11513e+06	2.26561e+07	1.22015e+07	2.2775e+07	5.17868e+06	4.94289e+07	2.30977e+07	9.94941e+06	2.28256e+07	7.53138e+06	8.35416e+06	8.09488e+06	3.51213e+06	1.72228e+06	5.0405e+06	1.30558e+07	2.86672e+07	1.46224e+07	9.21472e+06	6.40417e+06	5.08284e+06	1.69031e+07	6.05998e+06	1.74592e+07
diiminopyridine@25.357-rp	2.47728e+07	1.09833e+08	4.61567e+08	2.25743e+08	1.64929e+08	8.68428e+07	1053721434	1444892016	3.86294e+08	6.78376e+07	5.07232e+07	1601181581	1104223710	1054660718	8.21052e+07	8.00083e+08	3.06634e+08	439904165	1.74135e+07	4.28831e+08	1558771806	9.73213e+08	452969462	6.88788e+08	6.5704e+07	8.78172e+07	5.66859e+08	739668634	9.3655e+08	1.73894e+08	1113520071	6.74033e+08	1031203694	456421992	9.34642e+08	7.36659e+08	4.13002e+07	4.67519e+08	2.53435e+08	8.94868e+08	9.23341e+08	1336430853	1071743523	6.90421e+07	4.31296e+07	7.09045e+08	1218446117	6.16318e+08	109343289
diiminopyridine@25.942-rp	2.02487e+08	7.63705e+07	1090785916	2.53539e+08	1129383245	4.01269e+08	7.09828e+08	1133984091	930032144	9.94029e+08	1.78019e+08	1075933215	1.28998e+08	1.25751e+08	5.25349e+08	3.12338e+08	4.80347e+07	5.09664e+08	1.79465e+08	5.06852e+08	5.70276e+08	866504610	7.03722e+08	1185921173	4.73872e+08	1169697914	1264390575	1295086066	9.15536e+08	7.73343e+07	2.41891e+08	1.31109e+08	7.90841e+07	6.6996e+08	1633694560	6.90289e+08	8.37088e+08	1.97637e+08	2.02189e+08	2.57577e+08	1.01614e+08	6.34436e+08	2.36807e+08	1.25253e+08	7.21865e+07	1.74733e+08	9.97336e+08	7.72321e+08	1315828002
diiminopyridine@26.513-rp	2.20945e+08	419702525	1162781029	7.26901e+08	1247509553	7.70347e+08	6.17313e+07	9.30253e+08	1296886041	2.29873e+08	8.49451e+08	8.27924e+07	9.65921e+08	1029201817	7.25271e+07	8.39527e+08	6.69558e+08	7.06883e+08	6.47575e+08	5.61549e+08	9.07702e+07	8.89845e+08	4.02325e+08	7.54026e+08	1.08909e+08	7.81917e+07	7.07123e+08	9.4573e+08	2.28391e+08	4.81677e+08	1044809593	109383401	9.36672e+08	1034431719	9.3074e+08	1102217552	8.6781e+08	5.55183e+07	2.80789e+07	2.58243e+08	1079771914	9.20497e+08	662828619	1121550180	8.46969e+08	9.7943e+08	8.64973e+08	6.74514e+08	1173210678
diiminopyridine@26.963-rp	1.13799e+08	5.1439e+08	1392327124	1109451926	1339945697	9.93112e+07	7.23362e+07	3.82929e+08	1188031979	1.45939e+08	1765159543	1.22024e+08	1429636722	1125112119	3.68613e+08	1.69554e+08	8.01818e+08	1041020290	6.86606e+08	6.45449e+07	8.63635e+08	6.04838e+08	1.25638e+08	1.67824e+08	6.52987e+08	1079228899	5.47545e+08	9.70451e+08	1168875184	6.79163e+08	2.97338e+08	7.01822e+08	1139570496	1134097909	1222933038	2.7699e+08	4.40105e+08	4.80246e+07	258202174	1077731450	1283373846	1.01585e+08	9.04326e+08	1025119579	8.35536e+08	2.07858e+08	1034821996	5.15708e+08	1549288218
1H-Pyrazol-1-ylacetonitrile@15.589-rp	762066	935675	771443	3.0849e+06	3.7017e+06	1.8108e+06	1.51412e+06	4.9038e+06	2.33648e+06	4.76259e+06	3.37419e+06	1.19299e+06	1.99017e+07	2.93389e+06	1.99119e+06	4.87383e+06	1.59053e+06	2.07119e+06	3.23638e+06	1.77376e+06	5.56135e+06	3.70111e+06	2.64552e+06	3.23776e+06	2.31514e+06	2.41815e+06	3.10787e+06	8.98639e+06	5.00966e+06	2.79155e+06	4.46605e+06	5.40967e+06	2.75721e+06	3.71407e+06	3.48194e+06	3.5609e+06	3.79981e+06	899226	1.03632e+06	2.77596e+06	5.33148e+06	1.72078e+07	3.86091e+06	3.57076e+06	2.51425e+06	4.5747e+06	8.39871e+06	2.2556e+06	6.34124e+06
1H-Pyrazol-1-ylacetonitrile@16.713-rp	449017	5.68456e+06	1.07708e+06	4.23811e+06	2.62029e+06	1.84533e+06	984778	2.20082e+06	2.72788e+06	3.05478e+06	1.46359e+06	1.5585e+06	3.87894e+06	1.21756e+06	1.66572e+06	1.1544e+06	1.455e+06	1.22565e+06	1.23491e+06	883310	2.7942e+06	1.79226e+06	2.25944e+06	2.15289e+06	5.03032e+06	1.09954e+06	3.21173e+06	7.39935e+06	2.22831e+06	2.77418e+06	3.17373e+06	5.26238e+06	7.79545e+06	2.26143e+06	976960	2.91994e+06	2.31537e+06	1.21302e+06	751406	2.60113e+06	2.7194e+06	2.06213e+06	2.51549e+06	784492	1.72645e+06	3.40523e+06	2.865e+06	1.08222e+06	2.38681e+06
diiminopyridine@18.333-rp	6.98215e+06	4.58194e+06	3.63045e+07	5.69322e+06	1.65558e+07	4.72131e+06	5.61903e+06	8.98864e+06	1.64758e+07	1.13764e+07	1.13336e+07	6.4356e+06	1.18028e+07	1.30542e+07	7.12888e+06	6.44446e+06	1.22529e+07	5.11009e+06	8.98957e+06	2.53768e+06	4.66932e+07	1.5062e+07	9.26381e+06	1.81647e+07	7.62816e+06	4.62951e+06	9.29793e+06	2.02595e+07	1.74829e+07	3.99551e+06	9.87087e+06	2.59788e+07	6.33422e+07	5.58652e+07	2.69502e+06	1.82422e+07	1.49197e+07	2.19087e+06	4.97664e+06	9.42735e+06	1.33529e+07	2.74257e+07	1.48442e+07	1.81791e+07	6.48255e+06	9.71353e+06	1.80832e+07	4.59414e+06	2.63194e+07
diiminopyridine@19.019-rp	9.19995e+06	5.42799e+06	2.15888e+07	2.7467e+07	1.59894e+07	8.77605e+06	6.32212e+06	1.17399e+07	8.47206e+06	1.53425e+07	1.29182e+07	1.10502e+07	4.49725e+07	2.13283e+07	6.86962e+06	2.7005e+07	7.03988e+06	1.42338e+07	6.62602e+06	8.78521e+06	2.84316e+07	7.24593e+06	7.75697e+06	1.39372e+07	2.29137e+07	8.49915e+06	1.94069e+07	1.88952e+07	2.67799e+07	9.55012e+06	1.36467e+07	6.81268e+07	9.28386e+06	5.11391e+07	1.97419e+07	1.57776e+07	1.5649e+07	8.64357e+06	8.93654e+06	4.87216e+07	1.14814e+07	4.48003e+07	2.37871e+07	1.23255e+07	9.91297e+06	1.2819e+07	7.69318e+07	1.96626e+07	4.77396e+06
diiminopyridine@22.497-rp	5.80381e+06	1.63462e+07	1.07115e+07	7.19809e+06	1.32238e+07	3.05696e+06	3.67119e+06	5.61619e+06	1.00781e+07	1.13428e+07	4.72223e+06	948960	5.07451e+07	1.50056e+07	4.01626e+06	2.81011e+06	6.60843e+06	4.07741e+06	6.70345e+06	2.03268e+06	2.55734e+07	2.25265e+06	1.89126e+06	5.6845e+06	1.98716e+07	2.73781e+06	4.54211e+07	2.0681e+07	3.37375e+07	1.43762e+06	1.15977e+07	2.05221e+07	3.88636e+06	2.8109e+07	2.79606e+06	6.26416e+06	5.86342e+06	3.83498e+06	3.85279e+06	1.70632e+07	3.23941e+07	8.88296e+06	1.5327e+07	7.71642e+06	2.87362e+06	2.8704e+07	1.80265e+07	3.40901e+06	9.01684e+06
diiminopyridine@22.769-rp	1.07529e+07	5.38032e+06	6.73946e+07	2.26669e+07	2.55694e+07	5.72604e+06	2.70717e+07	2.18367e+07	3.96911e+07	3.4408e+07	7.43685e+06	7.62402e+06	3.42651e+07	4.26213e+07	5.4116e+06	1.21478e+07	6.20712e+06	7.51231e+06	6.90235e+06	4.95102e+06	9.22688e+07	7.10163e+06	7.41442e+06	1.28665e+07	3.6513e+07	3.58236e+06	2.98241e+07	4.51809e+07	6.2903e+07	6.03485e+06	2.01707e+07	1.16692e+08	2.8385e+07	5.32146e+07	3.34254e+07	2.42549e+07	2.40704e+07	1.15853e+07	7.90164e+06	1.75649e+07	1.5979e+07	5.10913e+07	4.28716e+07	1.70305e+07	6.01774e+06	2.0603e+07	6.22123e+07	2.91808e+06	1.6194e+07
diiminopyridine@23.942-rp	6.54039e+06	3.13156e+08	2.46866e+08	1.38249e+08	245745158	2.68709e+07	1.63032e+08	3.07627e+07	1.88286e+08	7.36919e+07	3.85529e+07	6.38597e+07	8.26126e+07	3.78166e+07	1.44808e+07	1.40318e+08	3.45932e+07	3.13344e+07	3.3135e+07	5.93532e+07	3.35736e+08	5.00576e+07	1.82294e+07	1.55585e+08	2.76491e+08	9.33767e+07	2.49845e+08	1.72968e+08	3.34722e+08	6.59512e+06	2.88312e+07	2.28071e+08	1.62904e+08	3.71526e+07	5.00614e+07	5.84421e+07	9.93255e+07	4.69074e+07	3.51909e+06	1.4278e+08	143400683	2.26912e+08	2.40265e+08	1.08455e+07	7.14599e+06	7.03166e+07	3.09876e+08	4.70389e+06	2.69814e+08
diiminopyridine@24.216-rp	170972851	3.37487e+08	3.55644e+08	4.78628e+08	4.8864e+07	7.77638e+07	4.54191e+08	4.70971e+08	3.14068e+08	1.59387e+08	1.74765e+08	1.92734e+08	5.44161e+08	4.67673e+08	7.4177e+06	2.47976e+08	9.43276e+06	6.61446e+07	5.93854e+07	8.96899e+07	4.23524e+08	1.68769e+08	1.2053e+08	253788630	3.75802e+08	2.85974e+07	3.03234e+08	2.63795e+08	5.94461e+08	5.26233e+07	3.24442e+08	5.52358e+07	1.69693e+08	3.75026e+07	1.59443e+08	5.84421e+07	2.20367e+07	6.58916e+07	6.66699e+07	4.10618e+08	3.06187e+08	3.51333e+08	3.96534e+07	2.66669e+08	7.06138e+06	5.698e+08	4.03584e+07	8.69827e+07	3.84326e+08
108.01529@28.044-rp	2.81398e+08	1.73106e+08	2.40602e+08	1.67568e+08	1.11592e+08	8.95601e+07	140187206	1.41692e+08	1.77905e+08	1.46295e+08	8.87212e+07	9.08348e+07	1.51024e+08	1.8599e+08	8.27418e+07	1.48208e+08	7.89555e+07	7.61648e+07	8.94902e+07	7.2852e+07	1.77055e+08	112836382	1.49404e+08	1.15577e+08	2.32554e+08	8.0021e+07	1.90965e+08	1.35303e+08	1.41468e+08	8.8374e+07	1.26866e+08	2.30189e+08	1.3527e+08	1.68078e+08	1.31297e+08	1.20318e+08	1.55091e+08	1.393e+08	1.39384e+08	1.29744e+08	1.31744e+08	1.71134e+08	1.39405e+08	1.18745e+08	1.00476e+08	1.59129e+08	1.53684e+08	1.47485e+08	1.94057e+08
3-Amino-4-cyanopyrazole@27.21-rp	3.11435e+06	7.07312e+07	1.18551e+08	1.04023e+08	1.27185e+08	1.76465e+07	1.13672e+07	1.30276e+07	1.21571e+08	9.38082e+07	4.4571e+07	1.30008e+08	1.59334e+07	1.50201e+08	9.08489e+06	1.07447e+08	116336642	1.51505e+08	1.31641e+08	7.62701e+07	1.21811e+08	1.16622e+08	1.22519e+07	1.18227e+07	1.79488e+07	1.14614e+07	8.6118e+07	2.22849e+07	1.02413e+08	1.7015e+07	1.17436e+08	1.58026e+08	168506590	3.28084e+07	2.63537e+07	1.43361e+08	1.22786e+08	1.08119e+07	6.85937e+07	1.70319e+08	1.18042e+08	1.13058e+08	1.23391e+08	6.58966e+07	8.96063e+07	1.5706e+07	1.20983e+08	1.05087e+08	1.4388e+08
3-Amino-4-cyanopyrazole@27.447-rp	3.1601e+07	6.94889e+07	1.77041e+08	1.61564e+08	7.95098e+07	1.21285e+08	4.33725e+07	6.75199e+07	1.37503e+08	2.5436e+08	2.06058e+08	1.59624e+08	1.27016e+08	1.48901e+08	9.12581e+07	7.16053e+07	9.81257e+07	1.7178e+08	1.88029e+08	1.29804e+08	7.80539e+07	1.61454e+08	1.70886e+08	4.17494e+07	2.85592e+08	2.68919e+08	1.75895e+08	5.35318e+07	5.36377e+07	1.20074e+08	1.26587e+08	254725411	5.95977e+07	1.61864e+08	3.69179e+07	3.4193e+08	4.36938e+07	2.21646e+07	1.3538e+08	148378539	4.85363e+07	2.20308e+08	1.05663e+08	1.83286e+08	4.39088e+07	1.21945e+08	4.97431e+07	124161650	3.03496e+08
108.0515@27.696-rp	3.77876e+06	5.99425e+06	1.29045e+07	1.48229e+07	1.84374e+07	4.20314e+06	2.33826e+06	8.73254e+06	1.4134e+07	1.05313e+07	1.15041e+07	2.28446e+07	1.16066e+07	9.76507e+06	5.05686e+06	4.46272e+06	6.74029e+06	9.13053e+06	8.13e+06	4.76518e+06	1.12269e+07	1.76512e+07	4.21363e+06	1.15917e+07	2.36022e+07	1.47895e+07	1.40138e+07	1.28292e+07	7.58487e+06	6.46169e+06	3.44893e+06	2.32991e+07	4.88515e+06	3.43516e+06	8.62366e+06	1.31905e+07	1.35003e+07	883594	1.00349e+07	1.50298e+07	1.03512e+07	1.16472e+07	1.74241e+07	1.71325e+07	9.38435e+06	6.22529e+06	6.25929e+06	1.16749e+07	2.55791e+07
(1Z,5Z)-1,5-Cyclooctadiene@19.477-rp	933465	1.45478e+07	1.72757e+07	1.14202e+07	1.66498e+07	8.65592e+06	8.31403e+06	2.15956e+07	1.54292e+07	1.60688e+07	1.41312e+07	1.10486e+07	1.92132e+07	1.36949e+07	1.02283e+07	1.61401e+07	1.7119e+07	1.38535e+07	9.34554e+06	1.28695e+07	1.9954e+07	1.90202e+07	9.43758e+06	1.77111e+07	1.61101e+07	1.31716e+07	1.29769e+07	1.69576e+07	1.10699e+07	1.33314e+07	1.98261e+07	1.27578e+07	1.5955e+07	1.61782e+07	1.30701e+07	1.69478e+07	1.22784e+07	1.12464e+07	1.30631e+07	2.12998e+07	1.55758e+07	1.6251e+07	12933582	2.39862e+07	8.03289e+06	1.31148e+07	1.19904e+07	8.3455e+06	1.52756e+07
5-Amino-1,2-oxazole-4-carbonitrile@25.931-rp	1.60061e+06	1.54939e+06	981405	1.04829e+07	1.4628e+07	9.81456e+06	6.51817e+06	2.68134e+06	1.26068e+07	1.83866e+06	2.19634e+06	1.33046e+06	1.89012e+07	1.9636e+06	1.52583e+06	9.6117e+06	1.6466e+06	2.69951e+06	1.51434e+06	665028	2.1153e+06	2.38637e+06	1.23464e+06	1.99802e+07	1.18195e+07	1.66258e+07	1.43758e+06	4.99447e+06	1.88115e+06	809149	1.17031e+07	1.41973e+07	1.46708e+07	2.68348e+06	9.08517e+06	3.71363e+06	1.70975e+07	1.44986e+06	443254	7.69511e+06	1.41392e+07	1.32769e+07	1.08653e+07	1.3075e+06	3.40377e+06	3.94738e+06	1.61041e+07	1.51337e+06	1.16972e+07
5-Amino-1,2-oxazole-4-carbonitrile@27.69-rp	565936	1.56708e+06	1.74621e+06	3.86422e+06	3.86822e+06	2.23885e+06	260039	1.85891e+06	3.27289e+06	1.60338e+06	2.68561e+06	3.06521e+06	1.67174e+06	2.16343e+06	1.12613e+06	3.56463e+06	2.80397e+06	1.4927e+06	1.1493e+06	853795	3.47676e+06	1.41323e+06	1.33169e+06	3.12384e+06	2.76029e+06	2.59312e+06	1.99692e+06	705339	3.45849e+06	1.18262e+06	2.46256e+06	1.45079e+06	2.39405e+06	3.17147e+06	1.17304e+06	3.29248e+06	2.57289e+06	758334	1.94568e+06	1.95237e+06	2.01987e+06	2.75483e+06	3.44653e+06	3.14935e+06	1.86671e+06	1.25276e+06	2.49125e+06	2.15175e+06	4.88666e+06
5-Amino-1,2-oxazole-4-carbonitrile@25.705-rp	143899	1.59869e+06	2.62274e+06	2.13112e+06	3.54914e+06	2.08214e+06	1.44977e+06	5.04161e+06	3.35519e+06	966296	592688	1.205e+06	7.72304e+06	4.33356e+06	658205	1.2151e+06	528308	1.92049e+06	813346	1.65935e+06	3.08132e+06	633657	710764	2.36456e+06	4.56832e+06	3.46235e+06	1336133	4.06381e+06	3.10281e+06	584707	1.8299e+06	3.7115e+06	2.80368e+06	3.50971e+06	2.49039e+06	3.42954e+06	3.67094e+06	1.19607e+06	378765	2.91172e+06	3.1628e+06	4.04475e+06	2.87106e+06	1.44895e+06	2.27171e+06	1.05207e+06	1.9435e+06	821824	1.16972e+07
5-Amino-1,2-oxazole-4-carbonitrile@26.477-rp	214077	743740	5.28666e+06	7.10552e+06	1.7689e+06	737169	1.37506e+06	7.84508e+06	3.07777e+06	1.07061e+07	2.91906e+06	5.1133e+06	4.4851e+06	4.04896e+06	4.31222e+06	2.07362e+06	649049	3.92246e+06	1.47348e+06	3.508e+06	4.22143e+06	4.4269e+06	1.04459e+06	5.72096e+06	2.06778e+06	4.54679e+06	5.92354e+06	1.31947e+06	2.16494e+06	2.82965e+06	1.33868e+06	7.23001e+06	5.5713e+06	9.64849e+06	3.42269e+06	6.80831e+06	5.05056e+06	691336	214027	4.6164e+06	2.45796e+06	4.9319e+06	2.9096e+06	6.77004e+06	4.92575e+06	6.22797e+06	1.08613e+06	4.06558e+06	7.52044e+06
110.03197@28.178-rp	5.50229e+07	6.61886e+07	2.8381e+07	5.86629e+07	1.16981e+08	5.1518e+07	2.653e+07	8.11347e+07	7.96338e+07	5.78161e+07	1.7924e+07	9.08113e+07	7.57561e+07	7.10263e+07	6.81957e+07	2.04483e+07	8.33198e+07	5.39629e+07	7.06508e+07	6.05537e+07	2.08226e+07	3.65938e+07	5.97018e+08	4.97256e+07	7.75712e+07	1042666605	5.02164e+07	6.46412e+07	4.0741e+07	6.4197e+07	1.99069e+08	5.75927e+07	5.90993e+07	7.50426e+07	5.16373e+08	1.01836e+08	7.33766e+07	6.37059e+07	3.14877e+07	7.46004e+07	9.20809e+07	4.39838e+07	6.64768e+07	72009921	5.08745e+07	6.69196e+07	7.09897e+07	4.8437e+07	2.52339e+07
Imidazole-4-acetaldehyde@23.735-rp	726139	1.67208e+06	5.44631e+06	1.06369e+06	4.58494e+06	487105	4.19897e+06	2.01466e+06	1.51935e+06	1.49059e+06	608913	570787	2.94385e+06	4.23854e+06	1.57418e+06	2.16299e+06	594247	716892	1.03546e+06	1.34145e+06	4.54407e+06	687087	1.25328e+06	1.14068e+06	1.99221e+06	998532	4.19411e+06	2.47731e+06	5.1295e+06	643227	2.18233e+06	2.8908e+06	3.41165e+06	4.12607e+06	787195	1.53429e+06	929934	768836	891892	1.07313e+06	3.37976e+06	1.89769e+06	1.70682e+06	996701	723302	4.17215e+06	5.86493e+06	866336	2.9218e+06
110.97722@29.447-rp	7.07001e+07	1.74826e+08	1.01367e+08	4.44967e+06	1.64298e+08	7.34398e+07	8.72063e+07	1.46342e+08	1.67419e+08	1.56347e+08	1.64455e+08	1.51107e+08	6.96456e+07	1.57846e+08	1.55271e+08	1.5171e+08	1.52986e+08	9.47279e+07	1.45956e+08	1.43726e+08	7.80466e+07	1.56449e+08	3.47224e+06	1.51271e+08	1.54444e+08	6.5188e+07	155683077	136844473	6.95171e+07	9.47837e+07	1.49629e+08	8.9843e+07	1.54652e+08	159238749	1.68856e+08	1.67922e+08	1.62465e+08	9.93491e+07	8.91932e+07	1.519e+08	1.49321e+08	8.79296e+07	1.48353e+08	1.51863e+08	1.67579e+08	7.36943e+07	1.5027e+08	1.71928e+08	1.67746e+08
110.97728@28.025-rp	4.36155e+08	2.67313e+08	3.88526e+08	2.41497e+08	223808703	113374863	234006591	2.19784e+08	2.75185e+08	2.19435e+08	1.0911e+08	1.21882e+08	2.83455e+08	2.7577e+08	123987147	2.73463e+08	1.21006e+08	1.0981e+08	1.17252e+08	1.04287e+08	2.0104e+08	1.58034e+08	2.08065e+08	1.94787e+08	3.25691e+08	1.28385e+08	2.79726e+08	2.19492e+08	2.11444e+08	150515271	223925248	2.83845e+08	1.79034e+08	2.5123e+08	2.06946e+08	2.12282e+08	2.50939e+08	2.16432e+08	2.19695e+08	2.10545e+08	2.37045e+08	2.07659e+08	2.1918e+08	2.48068e+08	1.48657e+08	2.7395e+08	2.26065e+08	2.39309e+08	2.42328e+08
Histamine@27.266-rp	535571	2.73596e+06	3.2042e+07	5.53729e+06	808287	8.27387e+06	4.8911e+06	1.70304e+06	2.92141e+07	1.30318e+06	9.2625e+06	3.22169e+07	3.42671e+07	1.08205e+06	1.5739e+06	9.06692e+06	4.86165e+06	3.66181e+06	7.56496e+06	1.25229e+06	5.80744e+06	1.33485e+07	2.92876e+06	4.3395e+06	2.88027e+07	2.43023e+07	2.20643e+07	1.91043e+06	2.65623e+06	1.92976e+06	2.93417e+07	1.64997e+06	3.58995e+07	2.66049e+06	6.97161e+06	8.36683e+06	5.07303e+06	2.16873e+06	1.58178e+07	8.06365e+06	754444	4.90655e+06	2.02615e+07	4.82612e+06	1.00581e+07	3.1421e+06	1.46934e+06	5.79073e+06	4.2213e+07
Uracil@1.653-rp	77463.8	79357	4.23043e+06	119379	5.20355e+06	5.2125e+06	5.16935e+06	109590	72718.5	67991.6	2.48699e+06	561512	333104	5.00176e+06	568932	512084	73739	104379	755283	168561	307804	339687	212462	1.68418e+06	2.55443e+06	894134	2.39303e+06	286175	72721.9	105249	169641	958520	239575	74969.5	2.18021e+06	1.00288e+06	5.81813e+06	774505	410000	161904	135243	1.41827e+06	201073	141255	3.61019e+06	7.59366e+06	826061	527954	627193
DABCO@0.935-rp	6.86721e+07	69159580	1.16399e+07	4.57657e+06	1.22403e+07	1.2323e+07	1.2412e+07	262435	686550	4.96085e+06	455754	1.25769e+06	656199	542662	143881	685062	136520	104185	409030	171641	2.34323e+06	154367	261894	342239	1.89825e+06	521301	1.03328e+06	1.25797e+06	71558.9	81239.6	71922	6.91652e+07	151637	101589	458263	321120	1.38039e+06	1.77589e+06	448629	3.50868e+06	212438	926036	6.98351e+06	156592	500377	572142	7.84e+06	118453	170938
112.5113@27.94-rp	7.80492e+06	5.38914e+06	6.72825e+06	1.04023e+07	1.11173e+07	5.83465e+06	9.31904e+06	8.17919e+06	9.3586e+06	5.76399e+06	5.98205e+06	6.54655e+06	9.0184e+06	8.34535e+06	6.58362e+06	7.23137e+06	1.03247e+07	4.70433e+06	6.223e+06	6.80466e+06	1.00516e+07	6.74601e+06	6.58657e+06	8.75967e+06	1.10799e+07	4.72203e+06	7.71674e+06	6.91722e+06	7.39526e+06	5.31292e+06	1.06855e+07	9.04471e+06	7.69998e+06	6.12034e+06	1.16447e+07	7.89904e+06	6.92093e+06	6.50632e+06	8.15269e+06	8.23279e+06	9.45962e+06	7.45543e+06	7.29987e+06	6.62287e+06	6.5884e+06	7.77192e+06	7.91857e+06	6.09977e+06	9.351e+06
113.00951@28.015-rp	4.81195e+07	5.86948e+07	2.17034e+07	5.79356e+07	6.94263e+07	7.75292e+07	6.73508e+07	53857480	2.20571e+07	5.49072e+07	5.63839e+07	5.64399e+07	6.93872e+07	3.72861e+07	2.28421e+07	6.00139e+07	6.04297e+07	7.05501e+07	8.23759e+07	5.35956e+07	5.18227e+07	5.24992e+07	3.17802e+07	9.52576e+07	3.88228e+07	2.63568e+07	4.13928e+07	5.60135e+07	3.44149e+07	2.84882e+07	2.14289e+07	8.34227e+07	6.34063e+07	2.03563e+07	6.82288e+07	5.0066e+07	2.34256e+07	7.55229e+07	5.42707e+07	5.78713e+07	7.71506e+07	2.62605e+07	3.48524e+07	2.01923e+07	2.9281e+07	6.93109e+07	6.04023e+07	5.96805e+07	9.50991e+07
113.00993@27.916-rp	1.28658e+07	1.36204e+07	1.42597e+07	1.05333e+07	1.38376e+07	7.75292e+07	1.37911e+07	8.54845e+06	2.20571e+07	2.45482e+07	1.08195e+07	2.10561e+07	1.3833e+07	1.70652e+07	2.28421e+07	1.34092e+07	1.24002e+07	1.61762e+07	8.23759e+07	7.84647e+06	1.84783e+07	8.98207e+06	1.40079e+07	1.22681e+07	2.08779e+07	1.69991e+07	5.89319e+06	8.76867e+06	1.07801e+07	2.57852e+07	2.14289e+07	1.3115e+07	1.22816e+07	2.03563e+07	6.82288e+07	7.35632e+06	2.34256e+07	7.55229e+07	1.71612e+07	8.52126e+06	6.35464e+06	1.22291e+07	1.89291e+07	2.01923e+07	1.34568e+07	1.39257e+07	1.37924e+07	1.46516e+07	2.00988e+07
Creatinine@0.99-rp	1.80436e+06	6.60653e+06	2.126e+08	2.96102e+07	2.27706e+08	1.97077e+08	2.21292e+08	7.65283e+07	1.69247e+07	2.99224e+07	2.28461e+08	1.05237e+08	4.64909e+07	252826406	1.08259e+08	6.69105e+07	3.17665e+07	2.86927e+07	1.31484e+08	270313624	5.23453e+07	3.83552e+07	3.51402e+07	163147561	3.0902e+08	1.57555e+08	2.48685e+08	4.9355e+07	1.50385e+07	2.92145e+07	1.6292e+07	5.32738e+07	6.86459e+07	3.06985e+07	2.11131e+08	1.31187e+08	1.3241e+08	6.91949e+07	2.905e+07	2.78007e+07	2.03274e+07	5.97575e+07	3.3307e+07	3.66149e+07	1.34695e+08	1.99444e+08	4.07742e+07	5.03907e+07	6.50867e+07
e-Caprolactam@4.922-rp	1.41122e+06	302158	8.21466e+06	225237	1.22861e+07	1.25136e+07	1.29147e+07	941709	1.07705e+06	1.04898e+06	969273	1.19342e+06	1.06454e+06	3.45478e+07	1.51384e+06	1.30101e+06	1.12358e+06	187621	1.44716e+06	1.55832e+06	1.11398e+06	1.05968e+06	1.18421e+06	1.72276e+06	2.52094e+06	767432	745732	1.03578e+06	539922	1.19345e+06	698512	1.24517e+06	3.53968e+06	1.29979e+06	4.21495e+07	8.52847e+06	2.65472e+06	1.21398e+06	1.10537e+06	1.13756e+06	1.01733e+06	1.56846e+06	1.30925e+06	936970	1.25864e+06	1.5318e+06	973518	194141	1.44327e+06
2-hydroxy-2,4-pentadienoate@1.011-rp	62157.3	610124	7.65762e+06	2.76682e+06	4.98007e+06	4.89071e+06	4.70811e+06	7.20926e+06	1.0979e+06	1.57639e+06	7.71425e+06	9.97677e+06	4.93476e+06	2.1773e+07	1.576e+07	6.19357e+06	1.08184e+06	2.18039e+06	9.84802e+06	7.53714e+06	7.9222e+06	1.0293e+07	6.38336e+06	1.11237e+07	1.6191e+07	1.13623e+07	1.11701e+07	6.67316e+06	1.01526e+06	1.89514e+06	6.0972e+06	5.04364e+06	4.99735e+06	3.07063e+06	9.78972e+06	6.24161e+06	3.26979e+06	6.2064e+06	3.29582e+06	2.49971e+06	2.53273e+06	7.41125e+06	2.51591e+06	3.05574e+06	7.20177e+06	3.31424e+06	3.03487e+06	3.90216e+06	7.32571e+06
Maleamicacid@0.999-rp	935094	3.92629e+06	8.89856e+07	1.74366e+07	6.6679e+07	6.73337e+07	6.39285e+07	1.35789e+07	4.99104e+06	4.12978e+06	9.78668e+07	8.4932e+07	8.96925e+07	136087007	4.56743e+07	5.75344e+07	4.24267e+06	6.80033e+06	5.75007e+07	4.10564e+07	7.23668e+07	4.41329e+07	1.62983e+07	7.30882e+07	1.59922e+08	8.82226e+07	2.0907e+08	2.94203e+07	1.91627e+07	2.6562e+07	1.0925e+07	1.46779e+08	2.98693e+07	1.73524e+07	6.88193e+07	1.90185e+08	6.49283e+07	5.97626e+07	2.98799e+07	1.80838e+07	1.00941e+07	4.78625e+07	1.88056e+07	28746344	132206369	4.36691e+07	6.48388e+07	3.8727e+07	4.14217e+07
Proline@0.854-rp	1.47009e+06	1.03785e+06	1.28952e+07	2.52578e+06	1.34095e+07	1.24899e+07	1.35779e+07	1.03915e+06	1.10898e+06	946540	1.1142e+07	1.06349e+07	6.94733e+06	1.07039e+07	7.05247e+06	8.70809e+06	551383	1.29194e+06	5.02567e+06	4.51942e+06	6.71884e+06	4.52057e+06	3.75752e+06	6.56847e+06	5.6339e+06	6.73885e+06	1.41615e+07	5.02904e+06	1.86516e+06	3.86572e+06	1.88368e+06	6.98612e+06	4.47019e+06	3.51976e+06	1.23778e+07	1.91047e+07	7.20019e+06	5.48342e+06	4.98163e+06	3.42751e+06	2.08881e+06	8.71727e+06	2.66784e+06	4.88846e+06	1.1257e+07	8.87433e+06	4.77337e+06	7.62868e+06	8.69681e+06
D-(+)-Proline@1.055-rp	660916	2.5199e+06	5.90933e+07	1.05468e+07	7.32221e+07	7.77524e+07	8.43846e+07	5.38037e+06	2.77351e+06	4.2029e+06	5.2174e+07	2.44742e+07	2.05802e+07	4.85826e+07	1.7503e+07	1.93025e+07	2.65516e+06	5.95553e+06	3.35874e+07	2.68827e+07	7.0881e+07	3.54229e+07	1.86094e+07	4.44305e+07	4.63107e+07	4.34475e+07	2.98161e+07	2.25194e+07	4.05402e+06	7.30552e+06	6.43573e+06	2.7924e+07	1.56488e+07	9.12516e+06	4.24458e+07	2.89189e+07	7.4217e+07	2.38173e+07	2.01348e+07	1.89735e+07	1.76006e+07	6.74589e+07	1.65254e+07	1.65297e+07	6.63597e+07	5.80648e+07	4.23673e+07	3.13393e+07	4.33147e+07
115.97898@0.796-rp	6.34583e+07	2.78291e+06	5.14332e+07	3.13782e+07	5.17923e+07	9.62781e+07	8.23104e+07	8.49212e+06	6.84759e+06	8.13172e+06	2.88042e+07	4.329e+07	1.33511e+07	6.97753e+07	4.91928e+07	6.91383e+06	6.06272e+07	2.02179e+07	2.48578e+07	1.0475e+07	3.5135e+07	2.15827e+07	2.65055e+07	4.80707e+07	9.40388e+07	8.38614e+07	3.54433e+07	4.07636e+07	9.55721e+06	1.40879e+07	1.61128e+07	1.78719e+07	2.88994e+07	5.81875e+07	3.0653e+07	2.76607e+07	6.44516e+07	1.56616e+07	2.89462e+07	2.24947e+07	1.63607e+07	2.83284e+07	6.09406e+07	2.30435e+07	5.19173e+07	7.90789e+07	2.34425e+07	1.02108e+07	2.09556e+07
116.03738@26.259-rp	363788	5.88219e+06	1.70994e+07	1.45025e+07	1.64611e+07	1.40678e+06	7.94228e+06	908127	1.08115e+07	1.11469e+07	1.1521e+07	1.85324e+06	1.38036e+06	2.02171e+07	7.8589e+06	2.0999e+06	608076	1.46745e+06	538239	2.45783e+06	1.3972e+07	1.55777e+06	1.40037e+06	1.94603e+06	1.40106e+07	1.50866e+07	1.14933e+06	9.85477e+06	1.44073e+07	2.77919e+06	1.22429e+07	1.76335e+06	1.13931e+06	1.79053e+07	1.1227e+07	1.8425e+06	710634	1.64894e+06	1.9051e+06	1.82476e+07	1.44623e+07	1.54413e+07	1.20783e+07	1.33043e+07	753394	1.03022e+07	1.49282e+07	1.29382e+06	1.07126e+06
2-oxovalericacid@1.886-rp	574252	31327.9	3.81601e+06	537720	5.71901e+06	5.78059e+06	5.468e+06	288217	392285	494341	266076	1.60352e+06	163196	3.06686e+06	1.3047e+06	292237	558430	88130.9	520212	209307	418349	345568	133129	1.19424e+06	2.26593e+06	1.93781e+06	4.56027e+06	240275	501660	151125	465126	108645	368961	381402	5.60959e+06	1.10651e+06	1.23423e+06	306038	36414.2	122331	133530	1.93354e+06	116142	373301	4.77962e+06	4.5203e+06	144366	556174	1.21839e+06
2-oxovalericacid@1.036-rp	353735	93272.3	1.45348e+07	300133	1.7965e+07	1.81602e+07	1.84327e+07	1.09624e+06	120851	87369.9	4.81307e+06	1.18671e+06	488758	4.93627e+07	3.17682e+06	516806	290104	95917.2	2.89171e+06	1.01559e+06	958996	1.31383e+06	646212	3.25558e+06	1.79308e+07	2.47272e+06	7.65599e+06	662974	154543	142066	444537	552586	428095	445020	5.83853e+06	709253	1.03769e+07	678996	366455	259052	237403	1.10257e+06	259346	263525	5.72146e+06	2.57625e+07	525928	281931	932038
1H-Pyrrole-2,5-dicarbonitrile@27.366-rp	1.62378e+06	2.07213e+07	4.87396e+07	5.94816e+07	5.82609e+07	1.70005e+07	3.51277e+06	1.68817e+07	5.9532e+07	5.54376e+07	4.3119e+07	3.20794e+07	7.10435e+07	3.93044e+07	2.5236e+06	5.279e+07	8.1352e+06	2.74813e+07	1.13949e+07	9.07066e+06	4.94124e+07	5.60789e+07	5.48572e+07	5.71771e+07	2.3951e+07	6.70118e+06	3.94801e+07	1.23373e+07	5.55692e+07	7.51219e+06	7.79837e+07	5.64609e+07	5.05439e+07	4.53938e+07	2.47456e+07	4.98363e+07	3.84014e+07	7.97358e+06	2.53456e+07	76346567	3.61411e+07	3.20873e+07	6.47837e+07	4.83996e+07	4.19747e+07	4.13469e+07	5.1735e+07	2.29438e+07	7.96271e+06
1H-Pyrrole-2,5-dicarbonitrile@27.562-rp	1.09317e+07	4.76884e+06	4.50064e+07	1.46876e+07	6.23855e+07	3.44813e+07	6.61248e+06	3.04386e+07	5.9532e+07	4.9837e+07	7.38377e+06	6.8425e+07	3.49279e+07	4.59707e+07	3.05274e+06	8.19531e+06	1.54778e+07	3.8489e+07	1.92926e+07	1.23664e+07	2.79965e+07	2.985e+07	3.71691e+07	3.77703e+07	2.57275e+07	7.14154e+06	3.90313e+07	3.58714e+07	4.74103e+07	1.22196e+07	6.59684e+07	6.40956e+06	5.48535e+07	5.23614e+07	9.16144e+06	4.8421e+07	1.00599e+07	6.41383e+06	1.94282e+07	2.40106e+07	5.48038e+07	4.45653e+07	5.4559e+07	5.07006e+07	3.63538e+07	1.73278e+07	2.17643e+07	4.4712e+07	6.37018e+07
1H-Pyrrole-2,5-dicarbonitrile@25.731-rp	851164	4.78716e+06	4.69688e+07	5.83135e+07	6.28915e+07	2.598e+07	2.65026e+07	1.67409e+07	4.57832e+07	7.07775e+06	5.38606e+06	6.89136e+06	2.64195e+07	4.65019e+06	2.48956e+07	5.13168e+07	7.17955e+06	2.69361e+06	6.95017e+06	4.78503e+07	6.98829e+07	2.31073e+07	1.41711e+07	5.2396e+07	5.53364e+07	4.49709e+07	5.31489e+06	1.53561e+07	6.37098e+06	8.89991e+06	6.21546e+07	7.01772e+07	6.79552e+06	4.15751e+07	2.79462e+07	6.24215e+07	2.85194e+07	2.10527e+07	5.90305e+06	1.07973e+07	4.25935e+07	5.94574e+07	5.32685e+07	1.40962e+07	1.08354e+07	5.5249e+06	8.42409e+06	3.10142e+07	2.54065e+07
1H-Pyrrole-2,5-dicarbonitrile@26.249-rp	2.61115e+06	4.79712e+06	1.30803e+07	8.60348e+06	1.28409e+08	9.85935e+06	5.77397e+07	1.12041e+07	1.52694e+07	1.07747e+08	1.04308e+07	144495166	1.98112e+08	1.23668e+08	7.25292e+07	1.06747e+08	5.67458e+07	7.47746e+07	4.76089e+06	8.01673e+06	9.13754e+07	1.07792e+07	1.77071e+07	2.19229e+07	1.80237e+07	9.52435e+07	1.29051e+08	7.24815e+07	9.94175e+06	7.81982e+06	1.49977e+07	1.89159e+07	1.09611e+08	1.77399e+08	1.16202e+08	1.51034e+08	6.4767e+07	1.98089e+06	2.2225e+07	1.45156e+08	1.00603e+08	1.05115e+08	9.9109e+07	1.05727e+08	1.39824e+07	7.39705e+07	9.61434e+07	1.04245e+07	1.13649e+08
Phenylacetonitrile@2.909-rp	238048	222624	2.69234e+07	661200	3.5052e+07	3.51261e+07	3.48449e+07	510285	414926	325086	1.49553e+07	7.039e+06	2.15738e+06	3.27069e+07	4.68168e+06	2.82642e+06	211247	960704	4.66695e+06	811499	3.51079e+06	1.38975e+06	1.33418e+06	6.56673e+06	1.62955e+07	8.78422e+06	3.16561e+07	2.79818e+06	317264	880768	475883	3.05671e+06	2.63286e+06	1.04114e+06	1.2086e+07	4.21479e+06	3.31602e+07	3.98995e+06	1.15194e+06	1.31167e+06	803726	9.1965e+06	1.34796e+06	1.64857e+06	2.33467e+07	3.66908e+07	2.96651e+06	2.25949e+06	6.15763e+06
Phenylacetonitrile@1.825-rp	82392.2	99065.7	5.21284e+06	119932	7.95997e+06	8.00021e+06	7.77797e+06	100813	80770.3	78845.7	4.36245e+06	3.47822e+06	735491	6.29009e+06	1.01295e+06	703692	111820	85324.5	1.30129e+06	689621	438993	285619	169963	1.47967e+06	9.94286e+06	2.24235e+06	7.43174e+06	462876	102078	314449	126237	1.1771e+06	618670	376953	4.32827e+06	1.93654e+06	4.14557e+06	571967	547660	154331	76643	895317	151395	161319	4.76005e+06	5.87273e+06	496858	390502	956512
Betaine@1.08-rp	4.51075e+06	1.37004e+07	2.69986e+08	3.12728e+07	3.7051e+08	3.61469e+08	3.8394e+08	3.5814e+07	1.29274e+07	1.28769e+07	2.26479e+08	1.15939e+08	7.8744e+07	4.26004e+08	9.66876e+07	9.17157e+07	1.39996e+07	3.41134e+07	1.25414e+08	4.03831e+07	1.02841e+08	5.78966e+07	4.74378e+07	1.60113e+08	266492631	1.39855e+08	2.51598e+08	8.4579e+07	2.28614e+07	3.53828e+07	3.66213e+07	1.02841e+08	7.03291e+07	3.74835e+07	1.96218e+08	1.22776e+08	2.26046e+08	1.05969e+08	7.28198e+07	4.42734e+07	4.15454e+07	1.11773e+08	4.29831e+07	3.91816e+07	1.71722e+08	3.91176e+08	5.39603e+07	4.77052e+07	7.70714e+07
1-Chloro-1,2,2-trifluoroethane@0.952-rp	391555	263028	3.94727e+06	4.27095e+06	3.16366e+07	3.77107e+07	2.82176e+07	4.80807e+06	306243	3.54307e+06	872225	5.14518e+06	5.16642e+06	2.60013e+06	4.9673e+06	5.51007e+06	3.52924e+06	4.41638e+06	5.60237e+06	5.35111e+06	5.28608e+06	5.31904e+06	4.78489e+06	5.00448e+06	4.72442e+06	4.94134e+06	5.19761e+06	5.29893e+06	43269.6	4.41671e+06	4.0739e+06	5.10742e+06	5.00127e+06	4.61329e+06	3.56154e+06	1.50197e+06	1.20404e+07	1.754e+06	5.21416e+06	4.7798e+06	4.03814e+06	5.1258e+06	4.76947e+06	5.01428e+06	1.8073e+06	5.39003e+07	4.94914e+06	5.35822e+06	5.13641e+06
118.01064@1.014-rp	60107.9	526284	1.56064e+06	2.43138e+06	739930	141249	437259	6.39544e+06	462643	1.30329e+06	2.4381e+06	6.30594e+06	4.07437e+06	2.30821e+06	7.88194e+06	4.65744e+06	657294	2.16244e+06	5.24843e+06	5.08103e+06	5.61309e+06	7.39619e+06	5.3856e+06	5.42574e+06	3.85323e+06	5.81397e+06	4.26999e+06	5.09666e+06	660344	1.34179e+06	4.54323e+06	3.86043e+06	4.22519e+06	2.72772e+06	2.8356e+06	3.8325e+06	975063	4.50012e+06	2.7218e+06	2.03942e+06	2.08357e+06	4.40923e+06	2.63763e+06	2.38493e+06	1.59477e+06	232028	2.63219e+06	3.04141e+06	5.39134e+06
118.01199@0.8-rp	1.91532e+06	1.44921e+06	2.47955e+07	3.87014e+06	3.15791e+07	3.20306e+07	3.26391e+07	5.02729e+06	3.49403e+06	3.30655e+06	2.25907e+07	2.63632e+07	9.31143e+06	7.93919e+07	4.60597e+07	5.44176e+06	7.24783e+06	5.80055e+06	2.1682e+07	1.93658e+07	2.27397e+07	1.97206e+07	2.4077e+07	1.67217e+07	3.16929e+07	8.50411e+07	4.00065e+07	3.05588e+07	2.14366e+06	5.68419e+06	3.08356e+06	7.06815e+06	7.93286e+06	4.27089e+06	4.49751e+07	2.87547e+07	2.73503e+07	2.23203e+07	7.68524e+06	4.33914e+06	3.7966e+06	1.16451e+07	4.76915e+06	2.85904e+07	7.20491e+07	2.66117e+07	4.06932e+06	8.19671e+06	2.07991e+07
2-ethoxy-2-oxoaceticacid@29.973-rp	2.87261e+07	315465	2.4409e+07	3.00722e+07	3.11823e+07	3.55565e+07	3.70053e+07	3.06066e+07	518746	2.86793e+07	3.56181e+07	2.96511e+07	2.98452e+07	2.89723e+07	3.55061e+07	3.08498e+07	247681	3.40882e+07	364835	3.68088e+07	217050	3.13966e+07	513172	3.18853e+07	2.46662e+07	3.14516e+07	2.61337e+07	2.78969e+07	2.57477e+07	3.46053e+07	3.17796e+07	249048	244419	293924	3.2865e+07	3.06359e+07	3.31538e+07	3.5591e+07	3.42027e+07	213862	2.91043e+07	2.79341e+07	2.82609e+07	2.94205e+07	3.20987e+07	652927	3.01619e+07	3.85683e+07	2.93503e+07
Methylmalonicacid@1.511-rp	3.7906e+07	4.35193e+07	8.6445e+06	4.04879e+07	1.74794e+07	1.55435e+07	2.04756e+07	4.03147e+07	3.69437e+07	3.9062e+07	4.58185e+07	4.71016e+07	2.53029e+06	7.96726e+06	4.69099e+07	4.17258e+07	4.43061e+07	4.58616e+07	4.20124e+07	4.78673e+07	4.4657e+07	3.74673e+07	1.64061e+06	4.11385e+07	5.56424e+06	4.35615e+07	3.88111e+06	3.90403e+07	1.88801e+06	4.45934e+07	3.69321e+07	4.17524e+07	3.74898e+07	3.51551e+07	2.25623e+06	4.00683e+07	8.0636e+06	4.49003e+07	4.28644e+07	3.86145e+07	3.7295e+07	3.91471e+06	4.05002e+07	3.97186e+07	1.46106e+07	4.07887e+07	1.93563e+06	4.00238e+07	3.69429e+07
4,5-Dicyanoimidazole@27.548-rp	2.17325e+06	8.28569e+06	4.42008e+07	7.5772e+06	5.10465e+07	1.19681e+07	1.64196e+07	2.14606e+07	2.71762e+07	4.27687e+07	1.83092e+07	5.08717e+07	1.84587e+07	3.69685e+07	4.73828e+06	1.23826e+07	1.13431e+07	2.68518e+07	1.60827e+07	7.53895e+06	1.42445e+07	2.59958e+07	6.15489e+06	3.29868e+07	2.24928e+07	3.47318e+07	3.11959e+07	3.04425e+07	4.09397e+07	5.53554e+06	6.68449e+07	5.6321e+06	4.933e+06	3.96422e+06	3.11687e+06	5.65554e+07	8.01959e+06	1.30804e+06	1.38625e+07	1.04428e+07	1.49897e+07	3.56976e+07	4.50132e+07	1.84765e+07	3.60785e+07	1.32205e+07	1.93713e+07	3.78068e+07	5.91864e+06
4,5-Dicyanoimidazole@25.915-rp	1.95195e+06	5.88588e+06	5.67273e+06	1.64315e+07	2.37365e+07	6.63011e+06	8.09343e+06	2.00077e+07	2.16529e+07	26835976	4.45953e+06	2.6225e+07	6.55228e+06	5.04714e+06	1.05904e+07	1.70099e+07	1.46621e+06	4.1508e+06	3.50162e+06	9.94444e+06	5.22233e+06	1.54604e+07	5.58216e+06	3.35391e+07	2.33549e+07	1.79727e+07	3.83179e+06	1.07314e+07	4.33027e+06	4.83372e+06	8.6067e+06	3.24726e+07	2.30766e+07	8.50016e+06	1.06748e+07	1.56911e+07	2.40668e+07	2.87685e+06	533563	8.21548e+06	2.75924e+07	2.30974e+07	2.38031e+07	3.44102e+06	1.73327e+07	2.8944e+06	2.81945e+07	1.09932e+07	1.08389e+07
N-Benzylformamide@1.403-rp	445707	601592	6.22827e+07	2.05782e+06	8.77161e+07	7.87064e+07	7.82708e+07	2.41205e+06	676076	823353	2.3979e+07	1.37426e+07	5.09151e+06	6.62601e+07	1.09391e+07	7.97442e+06	729054	2.34832e+06	1.00781e+07	6.39776e+06	1.08148e+07	5.95622e+06	5.95246e+06	24723156	3.36327e+07	1.64928e+07	6.17908e+07	6.50041e+06	1.71383e+06	2.65938e+06	1.65445e+06	8.24803e+06	6.12739e+06	4.13782e+06	3.44251e+07	1.94023e+07	7.10702e+07	1.15847e+07	4.5895e+06	3.67894e+06	2.3632e+06	1.58732e+07	4.01607e+06	3.98308e+06	5.79849e+07	5.47482e+07	6.69615e+06	5.57119e+06	1.52927e+07
2-Methyl-3-hydroxybutyricacid@2.461-rp	36550.9	553507	1.78997e+07	615473	2.54251e+07	2.60811e+07	2.60728e+07	5.60574e+06	504097	104233	5.25362e+06	3.66023e+06	1.55789e+06	1.12738e+07	4.60615e+06	2.72397e+06	161834	668781	2.96066e+06	1.87304e+06	1.69975e+06	449214	611792	1.0641e+07	1.43709e+07	1.16557e+07	6.2315e+06	1.62806e+06	363169	700042	774544	4.38276e+06	1.14495e+06	898656	1.22686e+07	9.83759e+06	9.89982e+06	1.43844e+06	2.2675e+06	296085	486639	2.412e+06	633857	983314	1.82413e+07	1.75938e+07	1.40945e+06	1.25674e+06	4.17948e+06
2-hydroxy-2-methylbutyricacid@1.991-rp	336890	420071	2.39212e+06	466787	4.18959e+06	3.85988e+06	3.97277e+06	242781	383650	400256	1.17431e+06	294791	90998.3	1.9616e+06	834632	315952	427455	395202	403458	423768	118405	96583.8	244134	754681	4.32511e+06	658710	1.92228e+06	118548	383285	119408	511176	545110	182888	385795	3.55243e+06	1.2716e+06	1.59141e+06	365370	208746	404707	375350	268247	376412	512273	1.49645e+06	6.88184e+06	225306	161624	349645
119.01853@27.907-rp	1.65231e+07	9.55249e+06	1.71145e+07	1.45328e+07	9.73294e+06	1.08376e+07	7.88788e+06	1.19932e+07	1.11315e+07	1.38434e+07	8.30101e+06	8.05303e+06	1.15845e+07	1.33474e+07	7.43341e+06	1.11778e+07	7.16554e+06	7.83366e+06	8.86088e+06	7.51638e+06	1.088e+07	1.00822e+07	1.14291e+07	1.18171e+07	1.53303e+07	6.96544e+06	1.32704e+07	1.44599e+07	1.51729e+07	9.72956e+06	1.3839e+07	9.53583e+06	9.16786e+06	1.14817e+07	8.99204e+06	1.00845e+07	8.3969e+06	6.38819e+06	1.19253e+07	9.54147e+06	1.39391e+07	9.82724e+06	1.45247e+07	1.17168e+07	8.67136e+06	1.15767e+07	1.36592e+07	1.0425e+07	9.91086e+06
1,2,3-Benzotriazole@26.219-rp	3.28263e+06	2.29068e+07	6.51179e+07	5.891e+07	7.14585e+07	1.58272e+07	7.65181e+07	1.60285e+07	1.29249e+08	1.22518e+08	9.8614e+07	1.45008e+08	1.51773e+08	1.45908e+08	9.68793e+07	8.71291e+07	30119757	6.50412e+07	7.14e+06	1.71579e+07	1.54295e+08	4.81245e+07	1.45042e+07	1.03516e+08	5.70958e+07	1.25552e+08	1.1614e+08	8.36909e+07	7.88408e+07	4.60903e+06	9.03436e+07	1.55112e+07	7.23783e+07	9.30381e+07	8.60673e+07	1.33014e+08	7.486e+07	3.89268e+06	1.18761e+07	1.70778e+08	1.10444e+08	1.12887e+08	1.10857e+08	1.08463e+08	1.66159e+07	1.96315e+07	1.1684e+08	1.45367e+07	7.13862e+07
1,2,3-Benzotriazole@25.978-rp	9.09038e+06	8.03649e+06	8.76715e+07	5.87575e+07	9.88451e+07	4.71042e+07	5.87131e+07	1.07646e+07	7.28525e+07	6.94876e+07	3.94099e+07	9.79178e+07	2.99584e+07	5.76664e+07	5.59026e+07	6.33713e+07	7.57831e+06	9.98384e+06	1.0203e+07	2.72248e+07	4.12725e+07	6.0781e+07	4.32972e+07	1.02852e+08	7.31253e+07	9.52019e+07	3.43721e+07	9.45778e+07	8.00098e+07	1.61646e+07	2.21613e+07	6.23404e+07	7.78699e+06	6.01352e+07	1.02412e+08	7.65286e+07	7.90514e+07	2.02829e+07	9.49838e+06	1.11487e+08	5.13821e+07	1.14445e+08	6.64758e+07	3.51224e+07	1.41918e+07	3.32885e+07	9.2136e+07	3.80471e+07	6.86087e+07
1,2,3-Benzotriazole@27.411-rp	5.34562e+06	6.53974e+06	6.72047e+07	5.88541e+07	1.16027e+08	3.84441e+07	4.36205e+07	3.20925e+07	4.38343e+07	6.1985e+07	8.07645e+07	5.63984e+07	6.78989e+07	7.81609e+07	1.5659e+07	1.39313e+07	3.89108e+07	4.5076e+07	4.6348e+07	1.12547e+07	6.10506e+07	9.05949e+07	3.25845e+07	5.30684e+07	8.13839e+07	4.01444e+07	7.00549e+07	8.294e+07	1.01284e+08	2.08168e+07	1.07887e+08	9.73254e+07	6.07888e+07	1.07471e+08	7.09804e+07	5.59155e+07	7.28066e+07	4.9708e+06	5.01401e+07	2.86411e+07	4.54729e+07	6.70474e+07	5.0204e+07	9.09988e+07	5.43226e+07	5.712e+07	7.73943e+07	5.87741e+07	6.75888e+07
1,2,3-Benzotriazole@25.137-rp	1.39018e+06	9.77903e+06	6.82802e+06	9.33451e+06	1.07648e+07	2.14259e+06	1.15152e+07	1.20705e+07	6.04441e+06	8.03911e+06	4.49365e+06	5.10613e+06	9.18096e+06	5.95835e+06	2.42834e+06	1.9971e+06	1.09245e+06	1.97651e+06	1.90639e+06	6.05517e+06	7.14705e+06	2.40089e+06	1.63212e+06	5.13257e+06	1.18533e+07	6.66606e+06	4.37563e+06	1.29964e+07	1.39581e+07	768953	8.58189e+06	8.99621e+06	1.13912e+07	7.14216e+06	6.28876e+06	5.90949e+06	1.91934e+06	1.87517e+06	1.74685e+06	4.96441e+07	4.24057e+07	1.04104e+07	8.71904e+06	2.29636e+07	2.48995e+06	6.20219e+06	1.11736e+07	1.73174e+06	1.03722e+07
1,2,3-Benzotriazole@25.843-rp	3.27083e+06	1.21983e+07	2.85668e+07	1.25003e+07	4.99321e+07	1.30876e+07	1.60968e+07	3.19292e+07	3.09249e+07	4.11594e+07	1.90834e+07	3.48902e+07	7.07824e+07	2.11032e+07	3.9642e+07	3.30654e+07	1.37148e+07	2.59275e+06	8.46266e+06	5.47981e+06	1.29806e+07	3.04615e+07	1.49058e+07	4.10521e+07	1.98791e+07	9.52019e+07	3.60626e+07	4.78809e+07	4.01005e+07	8.73189e+06	4.08436e+07	4.38219e+07	4.08108e+07	4.85058e+07	1.02412e+08	2.58512e+07	2.4067e+07	1.3981e+07	5.57647e+06	2.15891e+07	2.54471e+07	3.8344e+07	2.91186e+07	1.35819e+07	9.43719e+06	4.30456e+07	4.36917e+07	2.15019e+07	6.48823e+07
2-methylserine@0.993-rp	828837	1.42584e+06	3.3145e+07	5.90288e+06	2.13245e+07	2.42677e+07	2.18855e+07	3.01053e+06	1.27357e+06	3.22334e+06	2.11777e+07	1.81397e+07	1.0317e+07	2.82689e+07	1.38913e+07	1.232e+07	1.76752e+06	3.14575e+06	2.02947e+07	1.2173e+07	3.98709e+07	13461596	9.18621e+06	6.81918e+07	23700090	2.48041e+07	4.46354e+07	8.83807e+06	2.79791e+06	4.16486e+06	3.21924e+06	1.8062e+07	8.11203e+06	6.51103e+06	2.57913e+07	3.45689e+07	3.68581e+07	2.64395e+07	8.07707e+06	5.89309e+06	8.28659e+06	5.54735e+07	1.47416e+07	1.19135e+07	6.51663e+07	2.52426e+07	2.56934e+07	2.39778e+07	3.94867e+07
3-Methyl-4-vinylpyridine@1.834-rp	665489	2.68093e+06	3.42837e+08	1.15716e+07	4.76716e+08	4.6045e+08	4.3313e+08	1.42441e+07	4.33371e+06	3.63257e+06	2.56807e+08	2.02023e+08	5.22295e+07	391318347	6.78891e+07	5.63712e+07	3.54599e+06	1.27833e+07	8.20282e+07	4.13196e+07	3.60377e+07	2.39227e+07	1.66938e+07	8.95708e+07	5.64792e+08	134145363	4.11451e+08	3.3911e+07	1.06765e+07	2.17807e+07	7.25097e+06	7.63382e+07	3.92549e+07	2.3771e+07	2.70578e+08	1.30447e+08	2.61721e+08	3.7074e+07	3.37918e+07	1.67403e+07	6.79992e+06	6.13393e+07	1.58672e+07	1.89213e+07	282980899	3.6339e+08	3.03975e+07	2.75708e+07	6.4001e+07
Indoline@7.864-rp	134605	112380	1.49876e+06	104614	2.25109e+06	2.61624e+06	2.20623e+06	107473	109403	97987.6	1.16998e+06	152545	111243	562419	112246	108290	105332	108829	501180	116930	107294	108558	107371	333110	1.80765e+07	275263	135189	103650	103988	107125	101925	99808	102562	105256	250626	107157	1.34869e+07	186847	116546	113241	101302	1.02973e+06	106305	106153	135157	2.46544e+06	115948	115057	108331
119.9592@0.914-rp	61345.5	708657	2.78167e+07	2.28363e+06	2.72985e+07	2.31818e+07	2.47763e+07	2.82143e+06	706962	1.47529e+06	1.60383e+07	7.21505e+06	4.00575e+06	2.3498e+07	7.40089e+06	4.76857e+06	1.11836e+06	1.8327e+06	8.73091e+06	4.07023e+06	4.84993e+06	3.27604e+06	3.3924e+06	1.02509e+07	2.05212e+07	1.01333e+07	1.90267e+07	3.62821e+06	1.4017e+06	2.49898e+06	1.93178e+06	6.89463e+06	5.77549e+06	2.9351e+06	1.70858e+07	1.09899e+07	2.42556e+07	7.50685e+06	3.72277e+06	2.75764e+06	1.89154e+06	9.92514e+06	2.7791e+06	3.52715e+06	1.66686e+07	2.70341e+07	5.68063e+06	4.35354e+06	7.41575e+06
120.03332@1.516-rp	4.3922e+07	4.2287e+07	3.82101e+07	1.51043e+06	5.71192e+07	6.08905e+07	5.59807e+07	3.11834e+06	437569	872553	2.87816e+07	1.02149e+07	4.03299e+06	4.23996e+07	5.45868e+06	4.37326e+06	1.05711e+06	1.61926e+06	1.18168e+07	3.17796e+06	5.76433e+06	2.09646e+06	2.3769e+06	1.70632e+07	31217175	1.28844e+07	3.34707e+07	3.9684e+06	953519	1.46452e+06	1.23918e+06	4.99627e+06	4.73627e+06	1.65218e+06	2.83381e+07	8.3088e+06	5.07856e+07	5.653e+06	3.35008e+06	2.00118e+06	1.36905e+06	1.39622e+07	2.16985e+06	2.058e+06	3.37051e+07	6.05405e+07	3.76602e+06	4.15609e+06	6.77515e+06
Erythrose@1.191-rp	253702	33546.5	6.10085e+06	211429	8.76678e+06	9.33079e+06	9.0184e+06	1.28483e+06	179507	300796	3.43905e+06	1.13765e+06	810606	5.12116e+06	1.37609e+06	1.27782e+06	139767	207891	1.06769e+06	1.96097e+06	867431	310388	513084	2.14397e+06	5.60805e+06	2.01516e+06	3.90088e+06	546032	105014	267344	113332	587058	824411	208055	3.02889e+06	1.72121e+06	4.01161e+06	663807	320973	222984	154406	881671	252824	271041	3.49409e+06	5.42791e+06	494662	606966	728300
D-(-)-Fructose@0.99-rp	333365	2.37401e+06	7.01678e+07	1.05501e+07	7.91948e+07	7.82623e+07	8.44542e+07	3.91846e+07	4.12171e+06	6.37928e+06	8.04573e+07	3.46973e+07	2.79461e+07	1.74361e+08	6.72733e+07	3.20354e+07	4.05835e+06	9.7657e+06	5.63196e+07	2.94289e+07	4.14953e+07	3.18851e+07	2.74894e+07	9.02081e+07	5.89898e+07	4.01294e+07	8.0497e+07	2.18232e+07	4.98026e+06	8.79525e+06	1.92339e+07	3.19043e+07	1.79423e+07	1.0093e+07	3.3663e+07	2.78076e+07	8.19993e+07	3.12763e+07	1.74781e+07	1.06394e+07	8.42024e+06	3.09607e+07	1.1962e+07	1.09098e+07	2.62646e+07	9.45472e+07	1.37964e+07	1.41786e+07	2.52285e+07
4-hydroxystyrene@20.496-rp	187037	273012	429525	215910	542888	287443	288301	213137	232519	238868	5.05259e+06	273358	245774	388022	327585	219957	284745	263847	3.47769e+06	302038	241412	224612	349242	223437	6.63526e+06	1.00258e+07	514493	245651	269281	293751	212575	250176	217694	303958	387756	238247	6.22627e+06	313459	274635	232435	211299	227158	236384	220943	330563	225966	247742	372162	231213
aminoazobenzene@25.922-rp	8.99194e+06	5.63222e+06	4.91288e+07	3.78479e+07	4.63112e+07	8.46043e+06	3.98832e+07	5.43803e+07	3.75697e+07	4.38399e+07	4.49637e+07	5.8433e+07	5.52167e+06	8.46374e+06	4.83038e+07	4.12311e+07	7.36415e+06	1.537e+07	6.45821e+06	5.33746e+06	7.88236e+06	4.32359e+07	1.09791e+07	5.26329e+07	1.06225e+07	7.40499e+07	3.96485e+07	9.59112e+06	4.91519e+07	2.07977e+07	5.365e+06	5.09688e+07	4.59643e+07	4.94773e+07	4.62063e+07	3.88141e+07	4.4216e+07	3.48099e+06	881677	9.62224e+06	4.5995e+07	5.10941e+07	3.90712e+07	4.41405e+07	6.76883e+06	5.29805e+07	5.81335e+07	3.68966e+07	8.79279e+06
1-phenylethylamine@27.777-rp	6.56817e+07	9.67605e+06	4.43386e+07	2.13821e+07	2.8262e+07	2.10553e+07	1.42559e+07	1.48657e+07	1.9009e+07	1.51566e+07	1.73168e+07	2.22721e+07	3.84431e+07	4.17135e+07	1.30287e+07	2.08357e+07	1.96355e+07	1.24473e+07	4.4242e+07	1.11513e+07	1.53915e+07	2.21792e+07	1.281e+07	1.85774e+07	2.89842e+07	2.19385e+07	3.41524e+07	5.22397e+07	9.92509e+06	9.32734e+06	3.69807e+07	1.59926e+07	4.56072e+07	1.79568e+07	2.05118e+07	6.23206e+06	1.311e+07	2.71724e+07	3.65088e+07	3.29374e+07	2.26236e+07	1.99438e+07	2.36933e+07	2.03849e+07	3.70363e+07	1.6309e+07	2.29297e+07	1.50882e+07	1.30568e+07
122.03341@0.798-rp	2.51794e+06	2.54519e+06	4.83861e+06	1.10743e+06	9.45586e+06	9.45494e+06	9.58597e+06	1.33068e+06	1.14893e+06	927363	6.05579e+06	5.98355e+06	2.03375e+06	1.83456e+07	1.19498e+07	1.07891e+06	1.9196e+06	1.29844e+06	4.37799e+06	4.11915e+06	5.731e+06	3.61608e+06	6.35476e+06	3.9854e+06	6.71764e+06	2.21295e+07	8.16093e+06	6.71426e+06	2.35702e+06	1.51327e+06	800633	1.12674e+06	2.06892e+06	2.40607e+06	1.19308e+07	7.16064e+06	7.55741e+06	5.53163e+06	2.05349e+06	931849	986582	3.06175e+06	2.58456e+06	6.52484e+06	2.11064e+07	7.17436e+06	883748	1.99477e+06	3.76574e+06
2-hydroxybenzaldehyde@1.402-rp	110248	135052	1.23679e+07	434633	1.66284e+07	1.53502e+07	1.56295e+07	466012	86338.7	309427	4.6225e+06	2.42525e+06	911958	1.26846e+07	2.15004e+06	1.38158e+06	172764	595396	2.04541e+06	1.28848e+06	2.19616e+06	1.21146e+06	1.1331e+06	4.19e+06	6.64921e+06	3.34421e+06	1.37735e+07	1.39931e+06	419266	702323	437397	1.52356e+06	1.12418e+06	765556	6.97016e+06	3.81429e+06	1.4424e+07	2.14798e+06	907709	750898	521139	2.88641e+06	839529	790974	1.01391e+07	1.04154e+07	1.32874e+06	1.11847e+06	2.62301e+06
4-Diazo-3,5-dimethyl-4H-pyrazole@26.235-rp	8.3658e+06	1.88081e+07	3.6329e+06	3.21747e+07	4.66358e+07	2.98816e+07	2.74463e+07	3.05884e+07	2.08325e+06	3.57728e+07	3.24741e+07	4.21624e+07	4.62704e+07	4.16114e+07	3.86884e+07	2.99485e+07	1.03388e+06	3.02439e+07	9.68241e+06	2.99887e+07	3.94531e+07	3.0238e+07	3.70641e+06	5.36583e+07	4.08595e+06	4.1748e+07	4.06144e+07	2.80692e+07	2.51615e+06	1.98461e+07	1.50136e+07	3.19399e+06	4.12778e+07	5.10897e+07	4.39477e+07	4.17043e+07	2.40791e+07	1.31295e+06	1.42155e+06	4.96719e+07	3.70637e+07	3.74306e+07	3.62253e+07	3.64109e+07	4.61375e+06	3.51532e+07	3.69325e+07	3.24733e+06	4.7519e+07
4-Diazo-3,5-dimethyl-4H-pyrazole@25.345-rp	909303	3.37419e+06	3.54442e+07	3.78048e+07	6.13032e+06	3.93463e+06	4.12766e+07	5.91071e+07	3.63574e+07	1.89726e+06	1.84981e+06	6.41226e+07	4.36032e+07	4.79285e+07	2.58288e+06	3.5954e+07	1.66512e+07	1.72414e+07	1.38733e+07	2.58649e+07	5.02444e+07	3.78873e+07	1.96977e+06	3.24073e+07	4.20774e+07	3.06003e+06	2.99927e+07	4.37288e+07	4.27839e+07	1.0355e+07	3.00768e+06	3.82586e+06	2.12153e+06	4.68813e+07	2.65993e+06	2.45218e+07	2.24765e+06	2.40563e+07	1.45869e+07	5.14634e+07	3.71978e+07	5.46806e+07	4.10524e+07	4.33478e+06	1.34321e+06	2.96188e+07	4.85785e+07	2.66392e+07	3.39202e+06
4-Diazo-3,5-dimethyl-4H-pyrazole@27.18-rp	1.63006e+07	1.34671e+06	7.76596e+07	5.50906e+07	9.40847e+07	1.36783e+07	1.70406e+06	3.52906e+06	7.75936e+07	5.92721e+07	3.68054e+07	1.05488e+07	9.05633e+07	6.95441e+07	4.5353e+07	6.32272e+07	5.40908e+07	3.13104e+07	1.39333e+07	4.8951e+07	7.4484e+07	2.80104e+07	1.29316e+07	1.89883e+07	4.48952e+06	7.94771e+07	3.31593e+06	5.71829e+06	7.20018e+07	1.00099e+07	6.96874e+06	8.63167e+07	1.20982e+07	7.61954e+07	4.32072e+07	2.27004e+07	4.01864e+07	4.13756e+07	1.20613e+07	7.88856e+07	5.62079e+07	6.21923e+07	7.61846e+07	1.90934e+07	4.21025e+07	7.84887e+07	6.89101e+07	1.76607e+07	7.71283e+07
4-Diazo-3,5-dimethyl-4H-pyrazole@25.93-rp	6.86243e+06	4.38485e+06	45911802	3.47718e+07	5.55522e+07	2.14609e+07	1.27581e+07	2.8367e+06	3.76702e+07	4.09202e+07	2.18486e+07	9.22987e+06	4.16671e+06	7.87654e+07	2.33915e+07	3.40112e+07	1.73961e+06	1.356e+07	1.92498e+07	2.83092e+07	6.23941e+07	4.1978e+07	3.47548e+07	1.85249e+07	2.72397e+07	4.37332e+07	3.94297e+07	1.83215e+07	3.98227e+07	1.90442e+06	4.43829e+07	4.55183e+07	2.43424e+06	4.27472e+07	6.50212e+07	4.36712e+07	5.42556e+07	1.59206e+07	5.81889e+06	4.52212e+06	2.68572e+06	4.44871e+07	5.71597e+07	3.01146e+06	1.61664e+07	1.86788e+07	4.25215e+07	3.09385e+07	4.21661e+06
4-Diazo-3,5-dimethyl-4H-pyrazole@24.934-rp	508112	25982634	2.61972e+06	2.6848e+07	3.71233e+07	3.0698e+06	3.57611e+07	2.47902e+06	2.88462e+07	3.0984e+07	2.48674e+06	2.40885e+07	4.29553e+07	3.58501e+07	2.2711e+07	2.49118e+07	1.80915e+06	679538	9.4453e+06	1.93123e+07	3.71721e+07	1.93675e+07	1.28265e+07	2.74612e+07	3.93516e+07	1.23289e+06	2.52913e+07	2.50085e+07	4.41296e+07	9.86273e+06	4.00675e+07	5.38888e+07	3.58712e+07	3.77474e+07	2.75239e+07	2.46544e+07	1.63312e+07	666091	997613	4.7489e+07	1.24215e+07	4.64518e+07	3.43179e+07	1.89832e+07	1.32144e+06	2.91394e+06	2.45616e+06	1.15178e+06	3.34879e+07
4-Diazo-3,5-dimethyl-4H-pyrazole@26.636-rp	4.60672e+06	1.68644e+07	3.19198e+07	2.63406e+07	4.55144e+07	1.75387e+06	2.6143e+07	3.68386e+07	3.78332e+07	2.39317e+06	2.71149e+07	3.28411e+06	3.23917e+07	3.28503e+07	2.46551e+07	2.36338e+07	1.0149e+06	2.80874e+07	1.86945e+06	1.79955e+07	2.60293e+07	2.64169e+07	1.82981e+06	2.70137e+07	8.52896e+06	3.30758e+07	3.40854e+07	2.9803e+07	3.41415e+07	1.30695e+07	2.18343e+06	3.21634e+06	2.93152e+07	4.1884e+07	2.76971e+07	2.18392e+07	3.90803e+07	1.11775e+07	9.79631e+06	3.19655e+07	3.12624e+07	1.9942e+07	3.02897e+07	3.30528e+07	2.49871e+07	2.45713e+07	2.97605e+07	1.30513e+06	4.27462e+07
4-Diazo-3,5-dimethyl-4H-pyrazole@25.633-rp	273313	3.13755e+07	4.37271e+06	3.65107e+07	6.22326e+06	1.83298e+06	3.69079e+07	4.34746e+07	4.28129e+07	3.70762e+07	3.38141e+07	3.40026e+07	6.54696e+06	4.87159e+07	2.52464e+06	3.22726e+07	3.79853e+06	1.93841e+06	6.52262e+06	1.98465e+06	4.03124e+07	2.98224e+07	2.22205e+06	3.66445e+07	4.47154e+07	4.87371e+07	3.06111e+07	3.64511e+07	4.68367e+07	1.42403e+06	4.11063e+07	5.29833e+07	4.50017e+07	4.34285e+07	7.74522e+06	5.96263e+06	886884	2.95795e+06	1.24756e+07	4.36404e+06	4.97155e+07	4.68844e+07	4.24158e+06	4.42977e+07	2.78615e+07	3.49523e+07	2.35487e+07	2.03028e+06	5.65423e+07
4-Diazo-3,5-dimethyl-4H-pyrazole@24.464-rp	5.97997e+06	1.42063e+06	1.71203e+07	1.85842e+07	2.08628e+07	229417	1.85158e+07	2.00549e+07	1.32838e+06	1.67586e+06	652686	9.66994e+06	2.17684e+07	2.47206e+07	1.55505e+06	1.44172e+07	235238	557074	4.80486e+06	4.64562e+06	4.2323e+06	1.06668e+07	5.75688e+06	4.09438e+06	5539794	1.30621e+07	1.71716e+07	1.6676e+07	2.88575e+07	2.59138e+06	1.81035e+07	3.68931e+06	5.73042e+06	2.73194e+07	1.27641e+07	1.28733e+07	9.68861e+06	4.73579e+06	4.98926e+06	2.97093e+07	1.93483e+07	2.61341e+07	1.70081e+06	1.54739e+07	4.6127e+06	1.03459e+07	2.43124e+07	6.16613e+06	2.33452e+07
123.0173@27.956-rp	1114300132	8.67889e+08	4.89862e+08	1105238498	9.73813e+08	8.79031e+08	5.74393e+08	9.6193e+08	977213654	9.4508e+08	5.25507e+08	8.70618e+08	9.67803e+08	8.16253e+08	1011512385	7.01453e+08	9.03282e+08	9.20452e+08	1023969598	8.67633e+08	5.82116e+08	9.91317e+08	6.24885e+08	1011441368	8.78728e+08	1002491463	976892032	5.00533e+08	8.92839e+08	9.32114e+08	6.05133e+08	7.82064e+08	9.2164e+08	9.20228e+08	5.73013e+08	1040104897	8.59987e+08	9.00977e+08	8.61429e+08	9.53214e+08	9.26932e+08	7.89635e+08	5.43218e+08	1046269624	7.97758e+08	8.79445e+08	4.71356e+08	8.59044e+08	915442249
123.01741@0.799-rp	1.33938e+07	3.84019e+06	3.37937e+07	9.7518e+06	5.54496e+07	7.44156e+07	7.50396e+07	1.08735e+07	8.5838e+06	7.7849e+06	3.34678e+07	4.2519e+07	1.99015e+07	1.65371e+08	101034375	1.04059e+07	1.49759e+07	1.16703e+07	2.97396e+07	2.70593e+07	4.43425e+07	2.74726e+07	4.97121e+07	2.89881e+07	5.16059e+07	1.87299e+08	7.7467e+07	5.93857e+07	5.77343e+06	1.26861e+07	6.89566e+06	1.32953e+07	1.72812e+07	8.70802e+06	1.10094e+08	5.63407e+07	5.02706e+07	4.39154e+07	1.92255e+07	9.22541e+06	8.27015e+06	2.53427e+07	8.81334e+06	5.68844e+07	1.64231e+08	4.29678e+07	9.33749e+06	1.68298e+07	3.2254e+07
UV6260496@24.294-rp	7.95628e+06	7.11731e+06	1.61534e+07	3.48934e+06	7.38492e+06	5.95088e+06	6.26382e+06	1.38403e+06	3.2935e+06	3.13344e+06	3.8811e+06	2.8352e+06	6.90346e+06	3.61875e+06	4.62006e+06	7.09557e+06	4.73294e+06	1.18186e+07	1.479e+06	1.24863e+07	9.58256e+06	5.32326e+06	5.83588e+06	7.09167e+06	1.60987e+07	4.46107e+06	1.6678e+07	7.92474e+06	4.63406e+06	4.33691e+06	1.86717e+07	9.59598e+06	1.94683e+07	2.25918e+07	2.26835e+06	3.17352e+06	2.41381e+06	3.3828e+06	3.82644e+06	1.30196e+07	3.33257e+06	1.48001e+07	9.83123e+06	6.50649e+06	1.43806e+06	9.10807e+06	3.84037e+06	4.36778e+06	1.31668e+07
UV6260496@22.783-rp	8.20452e+06	5.62338e+06	1.35851e+07	4.03051e+06	2.75592e+06	774846	2.85569e+06	5.64732e+06	8.92449e+06	7.71021e+06	4.32107e+06	2.3238e+06	4.06654e+06	9.51037e+06	614719	4.46117e+06	3.22742e+06	1.61124e+07	5.82539e+06	662612	9.50788e+06	1.68176e+06	9.57517e+06	7.84324e+06	9.7121e+06	2.41278e+06	1.6621e+07	8.77402e+06	4.06991e+06	3.14309e+06	3.65472e+06	3.2072e+06	6.7031e+06	2.70152e+06	1.9163e+06	4.08297e+06	7.47023e+06	1.10719e+06	3.68186e+06	7.24319e+06	3.41935e+06	4.65343e+06	1.12251e+07	3.40997e+06	3.68515e+06	4.05096e+06	7.67293e+06	3.83588e+06	7.8801e+06
124.01826@0.798-rp	1.92372e+06	496083	5.19998e+06	889040	7.57863e+06	8.10742e+06	7.75954e+06	855203	835352	908464	4.14902e+06	5.10419e+06	2.15783e+06	1.88622e+07	1.05699e+07	967637	1.78375e+06	1.18551e+06	3.71946e+06	3.17029e+06	5.13721e+06	3.24958e+06	5.61028e+06	3.34573e+06	8.1128e+06	1.98696e+07	1.02158e+07	6.21121e+06	690676	1.10796e+06	907318	1.16142e+06	1.65266e+06	986226	1.21656e+07	6.84087e+06	6.77257e+06	5.2157e+06	1.63932e+06	994347	861804	2.37694e+06	946825	6.23906e+06	1.59704e+07	4.73132e+06	794179	1.78251e+06	3.86928e+06
Taurine@0.995-rp	621750	1.48272e+06	5.54622e+07	7.1467e+06	4.14753e+07	4.182e+07	4.56644e+07	2.68181e+06	2.28836e+06	2.2123e+06	5.13363e+07	2.91297e+07	1.88293e+07	7.90222e+07	3.95983e+07	2.4045e+07	1.72051e+06	5.44274e+06	2.36419e+07	4.486e+06	1.38062e+07	1.46026e+07	7.8592e+06	5.17279e+07	9.097e+07	5.07145e+07	6.92645e+07	1.03285e+07	6.39186e+06	8.9406e+06	8.24761e+06	3.5767e+07	1.58674e+07	1.12539e+07	4.75988e+07	6.94959e+07	6.69698e+07	3.40059e+07	2.03819e+07	1.23526e+07	5.78238e+06	4.88839e+07	1.03109e+07	16991945	8.67958e+07	3.79967e+07	4.38086e+07	2.42979e+07	4.90189e+07
5-Nitropyrimidine@1.727-rp	77153.5	71934.2	4.86334e+06	130209	5.15663e+06	4.95047e+06	5.4141e+06	192317	74818.7	74578.9	3.58543e+06	1.29127e+06	70781.2	6.72274e+06	993295	265476	201671	129442	520479	603608	264526	149469	121104	879645	4.13558e+06	1.74834e+06	4.03573e+06	199155	71900.4	189157	96525.3	612283	546226	88212.9	1.51134e+06	1.67619e+06	3.52959e+06	640854	249836	137335	95818	571489	75631.8	312634	3.91278e+06	8.69085e+06	437088	370522	370888
5-methylcytosine@25.002-rp	235992995	5.84585e+08	7.60548e+08	2.96804e+08	8.34039e+08	7.28376e+07	6.44113e+08	6.33983e+07	5.77142e+08	1.48016e+08	4.35069e+08	6.91455e+08	9.35961e+08	7.80645e+08	5.13964e+08	6.93849e+08	1.50752e+08	2.01049e+07	1.89969e+08	408441926	293865992	4.19098e+08	2.35464e+07	6.77196e+08	9.81073e+08	7.32464e+08	1160331741	808081856	2.61875e+08	1.64167e+08	1.1126e+08	5.70505e+07	859330227	1.77728e+08	621177317	3.77192e+08	8.52132e+07	2.58933e+08	3.58538e+07	5.56903e+08	1024438911	1.23238e+08	8.63327e+08	4.79141e+08	4.47872e+08	1.22032e+08	1597684408	2.5165e+07	9.07402e+08
5-methylcytosine@24.63-rp	1.96763e+07	5.49509e+07	1.95072e+08	1.46936e+08	2.37702e+08	3.45927e+07	2.4519e+08	4.63746e+08	2.09146e+08	1.65526e+08	2.93312e+07	4.44955e+07	216230745	9.3635e+07	4.70089e+07	3.84978e+07	2.51208e+07	2.49509e+07	4.1989e+07	5.91093e+07	1.30351e+08	1.22853e+08	5.04921e+07	2.8804e+08	1.44682e+08	1.21686e+08	2.73236e+08	1.4919e+08	2.83371e+08	1.67045e+07	3.30304e+07	4.46007e+07	1.40157e+08	5.13016e+07	3.17335e+07	2.81058e+07	5.49411e+07	9.54486e+06	3.39708e+07	1.43215e+08	549060061	1.5403e+08	1.98497e+08	1.47183e+08	1.93815e+07	1.5955e+08	2.35535e+08	4.22705e+07	3.45894e+08
5-methylcytosine@25.732-rp	2.80192e+07	7.78191e+07	9.71916e+07	4.16229e+08	4.27889e+08	1.20914e+08	2.21814e+08	1217576192	3.51192e+08	1.52041e+08	1.11118e+08	3.26016e+08	7.52466e+08	3.94485e+08	275646759	2.01383e+08	1.42244e+08	3.0311e+08	1.70764e+08	172598555	4.96404e+08	7.13572e+08	6.96601e+08	3.57654e+08	2.04572e+08	4.3178e+08	1215360096	3.54734e+08	3.9625e+08	3.79923e+07	3.49356e+08	4.9401e+08	8.39053e+07	6.63926e+08	4.59183e+08	4.51769e+08	2.79869e+08	1.94962e+08	8.28845e+07	2.5292e+08	8.53778e+08	3.83071e+08	5.30485e+08	3.66418e+08	194914767	2.9892e+08	1330189916	1.33993e+08	5.80231e+08
5-methylcytosine@23.772-rp	8.08315e+06	1.85416e+07	4.53297e+07	2.44257e+07	2.10495e+07	8.25679e+06	2.48193e+07	2.7992e+07	1.39012e+07	2.09456e+07	8.30166e+06	3.81459e+07	8.63369e+07	3.61606e+07	1.89017e+07	3.05522e+07	7.33833e+06	9.99697e+06	5.44467e+06	9.02508e+06	9.47844e+07	1.83356e+07	1.01795e+07	1.48201e+07	2.79303e+08	1.19548e+07	7.27496e+07	3.96732e+07	7.00031e+07	8.65582e+06	4.19965e+07	3.11882e+07	4.40925e+07	2.80756e+07	9.80734e+06	3.81351e+07	1.30286e+07	8.65178e+06	3.84035e+06	2.50325e+07	4.93982e+07	3.85094e+07	3.19689e+07	1.57336e+07	6.07904e+06	3.91727e+07	1.01297e+08	1.2155e+07	4.64611e+07
5-methylcytosine@24.312-rp	2.02982e+07	4.23983e+07	3.34193e+08	4.30262e+08	4.35888e+07	6.02166e+07	4.03217e+08	4.26955e+08	2.26152e+08	1.63598e+08	1.66498e+07	175426194	492958972	4.72394e+08	7.21843e+07	3.4934e+07	6.66966e+07	5.69399e+07	6.39691e+07	9.50741e+07	2.83591e+08	6.86955e+07	1.08748e+08	3.10193e+08	3.80464e+08	2.77409e+07	304797120	3.82622e+08	5.49292e+08	5.3566e+07	3.09995e+08	5.35702e+07	2.74111e+08	5.15582e+08	1.60208e+08	2.86034e+08	2.50035e+07	4.95588e+07	8.56017e+07	5.54367e+08	2.78092e+08	3.19071e+08	1.95654e+08	2.41271e+08	7.9827e+07	3.52794e+07	4.73668e+07	7.83735e+07	3.46238e+08
5hydroxymethylfurfural@1.023-rp	602905	549906	4.57919e+07	2.0995e+06	5.76593e+07	5.91991e+07	5.13536e+07	5.6817e+06	674702	1.23183e+06	1.52822e+07	8.16766e+06	3.44799e+06	1.33751e+08	1.33923e+07	4.61212e+06	1.10621e+06	1.61755e+06	9.26278e+06	5.01611e+06	7.20424e+06	6.82316e+06	4.57914e+06	1.58834e+07	5.75262e+07	1.03087e+07	2.8022e+07	4.87359e+06	1.10986e+06	1.35249e+06	3.83843e+06	4.6076e+06	3.75932e+06	2.29884e+06	2.08164e+07	6.84092e+06	3.89492e+07	4.89616e+06	2.20275e+06	1.69161e+06	1.58195e+06	8.10745e+06	1.91354e+06	2.02705e+06	2.31336e+07	7.70352e+07	2.53587e+06	2.73868e+06	5.79128e+06
2-Propylthiophene@0.845-rp	7.43713e+06	164448	129007	250976	175303	281062	375833	56229.1	67374.9	801883	130977	71464.9	78173.1	129329	98791.1	66842.5	655363	44298.9	121167	47269.8	66156.1	52362.6	40267.7	118791	156093	112709	126139	90610.6	44667.4	41487.3	70379.1	95558.4	63086.7	53005	109849	127699	172615	84252.8	63503.3	60779.2	55743.4	129757	71565.2	74591.8	138311	151015	67641.8	73113.9	96441.2
127.01612@1.01-rp	575185	3.61604e+06	4.07537e+07	1.31051e+07	3.78872e+07	3.49773e+07	4.23503e+07	2.59021e+07	5.56455e+06	8.67341e+06	3.18621e+07	2.85726e+07	1.98382e+07	8.86646e+07	4.76954e+07	2.45317e+07	5.22308e+06	1.12915e+07	4.04043e+07	2.27147e+07	3.82657e+07	3.28927e+07	2.42185e+07	4.82346e+07	5.99569e+07	3.55807e+07	4.86582e+07	2.6605e+07	6.25361e+06	9.76023e+06	2.34593e+07	2.48809e+07	2.13627e+07	1.32263e+07	1.8126e+07	2.11113e+07	3.68193e+07	27228184	1.55278e+07	1.22927e+07	1.21159e+07	3.96566e+07	1.3659e+07	1.48145e+07	2.9335e+07	6.25462e+07	1.63989e+07	1.65767e+07	2.63893e+07
1-methyl-4-nitroimidazole@1.203-rp	114563	101014	5.41524e+06	184412	6.22519e+06	6.31655e+06	6.08781e+06	91559.7	95582	90297.2	302674	127109	90837	2.9826e+07	3.80479e+06	3.11673e+06	92775.6	94458.6	95761.8	345623	86346.9	91742.8	189203	7.73829e+06	1.41121e+06	9.14201e+06	6.61097e+06	92394.8	1.24475e+06	759167	95559.2	333323	3.5037e+06	94920.7	3.37337e+06	382924	237956	91063	98928.7	703381	87889.9	85950.6	91666.9	90738.1	1.4995e+06	1.44744e+06	90644.2	1.59544e+06	90270
1-methyl-4-nitroimidazole@4.908-rp	174817	170953	1.93483e+06	166051	3.02019e+06	2.77147e+06	3.00064e+06	160866	169262	157058	165102	178989	172556	173406	167959	193329	157927	166543	166952	167322	167231	168925	163932	163281	169161	168380	196794	164697	164146	173764	167437	163920	160212	168113	168567	166672	166666	165422	174109	166858	160753	163867	165878	166699	170815	1.6569e+08	166392	172331	166303
N-Methylcaprolactam@7.473-rp	2.91411e+06	4.91567e+07	3.90194e+07	2.24829e+07	1.95836e+07	4.52356e+07	109562533	3.96834e+07	7.63479e+07	4.42776e+07	4.12221e+07	7.6772e+07	5.3301e+07	4.54314e+07	4.20665e+07	8.54085e+07	2.01434e+07	2.29696e+07	7.80881e+07	7.97938e+07	1.09536e+08	2.44154e+07	7.52452e+07	3.28983e+07	2.29345e+07	3.42364e+07	1.74746e+07	4.22636e+07	5.04788e+07	2.43724e+07	3.31701e+07	1.82601e+07	2.32881e+07	5.2545e+07	2.30677e+07	2.24609e+07	6.1264e+07	4.13987e+07	5.09335e+07	3.40396e+07	4.33413e+07	946816	2.13559e+07	4.62986e+07	8.24592e+07	4.04856e+07	5.67615e+07	1.02167e+08	6.02498e+07
Dichloroaceticacid@28.036-rp	386937479	1.96361e+08	3.60545e+08	125845919	1.49789e+08	1.05461e+08	1.82378e+08	1.39956e+08	2.14166e+08	1.20859e+08	8.31637e+07	1.24496e+08	1.75381e+08	2.57722e+08	9.9668e+07	1.83477e+08	1.00774e+08	8.23255e+07	9.54197e+07	7.93355e+07	138763037	1.24059e+08	1.1659e+08	1.36469e+08	3.36108e+08	8.98689e+07	2.92602e+08	1.36769e+08	1.98975e+08	1.1599e+08	1.31157e+08	2.14291e+08	1.31678e+08	2.71974e+08	1.40356e+08	1.16713e+08	1.59448e+08	1.59692e+08	1.71201e+08	1.53947e+08	1.34334e+08	1.31114e+08	1.09144e+08	1.6127e+08	1.27588e+08	1.76091e+08	1.63814e+08	1.41516e+08	1.90318e+08
128.02396@1.017-rp	57456.2	70364.9	160063	332004	143449	134571	139476	1.20202e+06	57000.1	440599	2.03677e+06	279271	470717	242073	1.73203e+06	193070	2.21321e+06	175599	7.08395e+06	637879	113109	97192.4	90097.3	497600	219691	1.31601e+06	205636	99101.1	57394.5	1.04488e+06	76829.5	85969.9	89117.2	73241.7	157403	93846.3	145614	119402	74066.4	69453.9	60866.5	146243	67030.6	78533.8	148057	149473	79072.2	206788	435326
128.02511@1.005-rp	2.16187e+06	1.3262e+07	3.51314e+07	4.40794e+07	3.31698e+07	2.60491e+07	2.95778e+07	7.98768e+07	2.17012e+07	3.23453e+07	2.65705e+07	7.41064e+07	6.01587e+07	4.338e+07	9.39487e+07	6.52769e+07	2.0529e+07	3.74746e+07	5.70748e+07	6.96726e+07	8.20891e+07	9.0163e+07	7.09725e+07	6.29965e+07	6.62676e+07	6.7077e+07	5.07572e+07	7.49962e+07	2.31827e+07	3.47235e+07	6.96788e+07	6.13488e+07	6.15254e+07	4.95048e+07	4.62507e+07	5.88281e+07	2.82432e+07	6.34871e+07	4.76459e+07	4.1608e+07	3.90198e+07	5.57647e+07	4.30097e+07	4.48107e+07	3.2986e+07	4.47112e+07	4.3981e+07	4.98186e+07	6.70317e+07
2,4-Difluorotoluene@2.449-rp	1.73463e+07	1.26622e+07	26588.5	27406.1	27141.4	25582.3	27664.6	26416.8	26554.6	26521.4	26288.8	27125.2	27728.7	24783	27433.6	27453.1	27411.1	27528.9	27884.1	27187	27308.9	27111.1	26858.8	27520	25971.6	27243	26335.2	26665.3	28248.6	27246.1	26954.1	26069.2	26651.3	27483.7	26300.1	26408.9	26546.1	27163.7	28107.3	26598.9	26377.5	26567.2	26294.3	26780.2	27674.1	26419.2	26734	27958.2	27308.1
4-amino-4-cyanobutanoicacid@1.023-rp	145131	496806	1.82501e+07	1.76457e+06	1.53767e+07	1.47586e+07	1.65988e+07	1.6875e+06	664341	1.5664e+06	9.82042e+06	5.83845e+06	2.80632e+06	2.29746e+07	1.07925e+07	4.48186e+06	1.43899e+06	1.03624e+06	6.24568e+06	5.31151e+06	8.18056e+06	2.05484e+06	2.93465e+06	1.42394e+07	4.477e+07	1.07689e+07	4.90307e+07	5.25239e+06	1.2699e+06	1.63838e+06	512973	1.09103e+07	5.68437e+06	1.49462e+06	2.25816e+07	6.38868e+06	2.19712e+07	2.70104e+07	2.7035e+06	1.51206e+06	1.95503e+06	6.41812e+06	3.83219e+06	3.23947e+06	1.53175e+07	9.44374e+06	8.31316e+06	7.60637e+06	5.8502e+06
Isonipecotamide@1.011-rp	1.70997e+07	2.27246e+07	8.28668e+06	1.71552e+06	1.25071e+07	9.9093e+06	9.44556e+06	219759	389741	1.70775e+06	450067	822894	514256	616413	268915	395446	238764	312795	423866	250261	1.31943e+06	234585	391327	275982	638975	492844	1.11083e+06	583022	134178	106806	132477	4.20743e+07	146955	136208	488197	518761	2.81344e+06	354633	127713	992876	396537	1.16056e+06	2.71002e+06	220443	255168	505974	3.65854e+06	147050	183238
L-Pyroglutamicacid@1.446-rp	1.77698e+06	1.86864e+06	1.26072e+08	5.70681e+06	1.77698e+08	1.80581e+08	1.71623e+08	1.18073e+07	1.55334e+06	2.54486e+06	7.7234e+07	2.16822e+07	1.32131e+07	118440727	1.95987e+07	2.12819e+07	1.49312e+06	5.45417e+06	3.35595e+07	1.34614e+07	2.36706e+07	8.69362e+06	8.08748e+06	6.57172e+07	5.46131e+07	1.89484e+07	1.22861e+08	1.25534e+07	5.00091e+06	8.62809e+06	3.22776e+06	1.63629e+07	1.25896e+07	4.51345e+06	4.98597e+07	3.24962e+07	1.80184e+08	2.32609e+07	2.0815e+07	8.53574e+06	4.99086e+06	4.21296e+07	1.39453e+07	1.10072e+07	1.14105e+08	1.9235e+08	1.05542e+07	1.21122e+07	1.34896e+07
L-Pyroglutamicacid@0.999-rp	1.22034e+06	9.9422e+06	2.53271e+08	4.54954e+07	1.76214e+08	1.72986e+08	171656757	4.07549e+07	1.60703e+07	2.5545e+07	2.40407e+08	1.78541e+08	4.79699e+07	2.39972e+08	1.25388e+08	1.00293e+08	2.29474e+07	4.60852e+07	2.03245e+08	1.22924e+08	1.69425e+08	7.13889e+07	6.28496e+07	3.61834e+08	3.35233e+08	2.32259e+08	3.30556e+08	9.91602e+07	2.17584e+07	3.30549e+07	3.19078e+07	5.78458e+07	1.21833e+08	5.84284e+07	2.90752e+08	1.46749e+08	2.53405e+08	1.81943e+08	8.03639e+07	5.67129e+07	5.88592e+07	3.71102e+08	8.37869e+07	7.57635e+07	3.01316e+08	1.75563e+08	9.9442e+07	1.4974e+08	2.04336e+08
4-acetamidobutanal@0.863-rp	1.72026e+06	3.86974e+06	4.11761e+07	9.67831e+06	4.43121e+07	4.3324e+07	4.93857e+07	3.55709e+06	3.66525e+06	4.71173e+06	1.54852e+07	2.40347e+07	1.34692e+07	3.80432e+07	2.17323e+07	2.01872e+07	3.81613e+06	6.24934e+06	1.30695e+07	2.46738e+07	3.97026e+07	2.76277e+07	1.91201e+07	4.14017e+07	2.03887e+07	2.52336e+07	4.04215e+07	1.53797e+07	5.32453e+06	1.02914e+07	7.12375e+06	1.97402e+07	1.41059e+07	1.54471e+07	3.04657e+07	4.53346e+07	4.70054e+07	3.36759e+07	1.7234e+07	1.21232e+07	1.04639e+07	4.02626e+07	1.21965e+07	1.9062e+07	6.08565e+07	4.04259e+07	2.73772e+07	2.72956e+07	4.72209e+07
4-acetamidobutanal@0.967-rp	86079.2	83331	9.68565e+06	6.19605e+06	9.47067e+06	8.77337e+06	1.08696e+07	134417	84400.2	80293.5	3.46561e+06	887145	4.41787e+06	1.96358e+07	171530	227798	85941.6	82423	4.25758e+06	240576	422240	90702.9	401789	3.64781e+06	1.77977e+06	1.89629e+06	3.03165e+06	135195	79881.7	86410.5	86202.5	140700	389988	87609.4	1.3931e+07	528185	1.08348e+07	124295	352270	87449.2	100126	1.704e+06	147123	88911	1.42725e+07	4.52448e+06	98438	188882	1.0384e+06
4-acetamidobutanal@1.179-rp	194115	332242	1.73342e+07	953067	2.14841e+07	2.18586e+07	2.18418e+07	514421	269516	378097	2.66908e+07	2.5667e+06	2.57791e+06	3.50927e+06	2.80436e+06	843498	471519	779707	1.4216e+07	974531	3.67278e+06	943846	1.47325e+06	2.09471e+06	1.2443e+07	1.02698e+07	1.68716e+07	1.81012e+06	843039	781426	927157	3.05683e+06	3.21868e+06	1.03662e+06	1.49729e+07	2.43933e+06	2.7888e+07	2.7996e+06	1.38882e+06	1.229e+06	822562	6.92862e+06	4.03276e+06	2.04821e+06	2.41572e+07	1.7535e+07	3.35583e+06	3.36652e+06	2.92548e+06
4-guanidinobutanal@1.105-rp	54454.5	43434.2	3.67555e+06	325680	7.09133e+06	5.64153e+06	7.0365e+06	403451	213430	74002.2	2.92768e+06	1.49699e+06	681342	3.89874e+06	1.00563e+06	834645	92816.9	236370	2.22992e+06	1.32738e+06	1.65116e+06	980253	548533	2.77797e+06	7.93999e+06	2.35735e+06	2.89933e+06	893873	228393	395005	283258	1.48321e+06	633401	593898	3.71408e+06	1.39274e+06	8.89964e+06	1.34071e+06	918852	452514	308178	1.83276e+06	581342	483736	6.16589e+06	3.43741e+06	943648	761084	1.65892e+06
Metformin@1.025-rp	57194.1	77371.6	5.26812e+06	124273	6.85815e+06	6.0843e+06	6.47816e+06	190290	56404.3	57644.1	162005	109882	82335.1	240969	2.98233e+07	1.67127e+06	57049.6	63283.3	142027	616390	112593	96749	1.4717e+06	617654	218689	127177	204698	82807.4	57132.7	61658.8	76479	85577.7	79239.1	66337.4	156685	93418.1	144950	97017.1	73728.5	69137	60588.8	145576	66724.7	69826.2	147204	148791	78711.5	77224.6	91187.5
N,N-Diisopropylethylamine(DIPEA)@27.807-rp	2.12807e+07	1.19904e+06	5.63312e+06	2.51414e+06	2.80132e+06	1.02138e+06	795407	3.22652e+06	3.82242e+06	3.41453e+06	2.41458e+06	1.58001e+06	3.02565e+06	2.85255e+06	698030	2.38478e+06	1.44581e+06	1.07995e+06	5.01179e+06	1.76519e+06	1.31122e+06	2.52562e+06	1.74267e+06	3.58905e+06	9.51208e+06	2.70504e+06	5.94552e+06	4.28761e+06	1.25738e+06	1.54075e+06	2.46681e+06	975277	3.76876e+06	1.4853e+06	1.80173e+06	3.53387e+06	1.49103e+06	686350	879455	3.61917e+06	2.94932e+06	3.9372e+06	2.25762e+06	2.68745e+06	1.39817e+06	2.14573e+06	1.35637e+06	698250	3.52377e+06
129.51882@1.014-rp	123925	2484392	2.58793e+06	6.11225e+06	1.0594e+06	676169	1.64063e+06	1.21524e+07	3.48754e+06	4.19183e+06	5.41697e+06	1.357e+07	9.1847e+06	4.54075e+06	1.64821e+07	1.04892e+07	3.10937e+06	6.10966e+06	1.11161e+07	1.15731e+07	1.06071e+07	1.42094e+07	1.13778e+07	9.90263e+06	6.11943e+06	1.28473e+07	6.42101e+06	1.03782e+07	2.92754e+06	5.20243e+06	1.04935e+07	8.16293e+06	8.85535e+06	5.99434e+06	6.59308e+06	8.69692e+06	1.24497e+06	1.03655e+07	8.27134e+06	6.33226e+06	5.9727e+06	9.33576e+06	5.69097e+06	6.49745e+06	4.33334e+06	544071	6.09214e+06	7.77706e+06	1.08032e+07
1-oxa-2-oxo-3-hydroxycycloheptane@3.191-rp	1.50568e+06	43794	1.67815e+07	511740	2.62875e+07	27054124	2.74666e+07	979077	1.04861e+06	1.01883e+06	2.16727e+06	6.86115e+06	1.05434e+06	2.08581e+07	6.41768e+06	2.89551e+06	1.02462e+06	1.03825e+06	2.54042e+06	730346	2.34513e+06	1.13762e+06	824052	6.64538e+06	1.56043e+07	1.0008e+07	1.91478e+07	1.59903e+06	210854	1.22889e+06	290913	887165	2.40571e+06	1.37579e+06	1.92324e+07	4.45749e+06	1.50392e+07	2.43276e+06	1.40982e+06	1.12794e+06	355173	6.1252e+06	828785	1.70578e+06	1.6976e+07	2.37807e+07	1.22988e+06	2.20028e+06	4.93846e+06
1-oxa-2-oxo-3-hydroxycycloheptane@3.592-rp	1.67712e+06	1.3006e+06	2.47272e+07	667273	3.77041e+07	4.05625e+07	3.67965e+07	1.42165e+06	1.30026e+06	1.30669e+06	1.08113e+06	1.13919e+07	1.07909e+06	2.72137e+07	1.27862e+07	3.16835e+06	1.24198e+06	1.25e+06	3.0999e+06	745394	2.29736e+06	1.43591e+06	653675	6.60538e+06	2.05007e+07	1.50473e+07	3.01618e+07	2.51494e+06	335891	2.03491e+06	461631	1.03102e+06	3.91348e+06	2.09504e+06	3.55308e+07	6.19064e+06	8.86194e+06	2.19747e+06	1.46364e+06	1.40267e+06	981226	9.82397e+06	695587	2.49111e+06	2.91585e+07	2.30705e+07	1.4974e+06	3.53033e+06	6.79368e+06
(E)-Phenyldiazenecarbonitrile@26.725-rp	1.83904e+07	4.02576e+07	1.5458e+08	1.4686e+08	2.01753e+08	9.66086e+07	1.04149e+07	1.79966e+08	1.90247e+08	1.80951e+07	1.79549e+08	1.89315e+08	1.66753e+08	1.55037e+08	6.67674e+07	1.39246e+08	7.10588e+07	9.5184e+06	1.21429e+07	4.65793e+07	1.60943e+08	9.57785e+06	1.59372e+07	1.16123e+07	1.68894e+08	1.56547e+08	7.21035e+06	1.0491e+08	1.21122e+07	7.41888e+07	1.2299e+08	2.26327e+08	1.87154e+08	1.03198e+07	1.46295e+08	1.21659e+07	1.44124e+07	3.94615e+07	2.14515e+07	1.51445e+08	159474523	1.63857e+08	1.67979e+08	1.39428e+08	1.1982e+08	1.33219e+08	1.85735e+08	1.24028e+08	1.44285e+07
(E)-Phenyldiazenecarbonitrile@26.241-rp	4.84724e+06	5.52397e+07	1.78805e+08	5.79712e+07	1.79134e+08	1.62085e+07	1.00899e+08	1.64853e+08	1.45787e+08	1.36921e+08	1.12986e+08	1.70922e+08	2.13826e+08	189386753	1.20273e+08	1.1953e+08	4.34395e+06	9.75352e+07	1.27181e+07	9.39709e+07	1.54733e+08	1.27327e+08	1.57167e+07	4.20521e+07	2.90009e+07	1.45306e+08	1.54743e+08	1.08456e+08	1.78171e+08	5.27447e+07	246588022	2.68078e+07	1.67751e+08	209427903	1.45218e+08	1.53432e+08	9.16231e+07	3.98958e+06	3.28044e+06	2.18731e+08	144234342	1.03677e+08	1.37417e+08	1.36975e+08	1.89559e+07	1.20145e+07	1.99018e+07	9.28001e+07	1.14773e+07
Pyrido[2,3-b]pyrazine@18.067-rp	527521	142774	827646	478842	318295	202697	120650	671467	412121	199533	258260	358514	332820	432817	219954	504414	160685	366253	156550	75865.2	537747	240296	266289	212257	1.21263e+06	302826	370789	345674	448877	224421	473606	1.21559e+06	262308	2.91333e+06	226560	932410	333129	205278	159241	699271	413175	1.83303e+06	3.97243e+06	177181	204926	324717	686475	179469	395075
(E)-Phenyldiazenecarbonitrile@27.371-rp	1.13719e+07	1.80802e+07	2.77989e+08	1.66894e+08	4.62494e+07	7.93197e+07	1.3496e+08	7.42861e+07	8.24333e+07	2.4636e+08	8.64622e+07	9.28384e+07	3.17925e+08	3.58176e+07	8.26616e+07	2.0866e+07	1.16943e+08	8.17596e+07	1.22192e+08	6.70661e+07	6.70364e+07	1.94941e+08	1.10516e+08	4.00129e+07	1.65257e+08	2.49389e+08	1.46889e+07	2.90161e+08	3.02582e+08	5.87853e+07	8.27242e+07	3.11692e+08	7.62422e+07	4.2172e+07	2.60089e+08	8.05154e+07	2.01089e+08	7.29226e+06	5.1418e+07	1.09749e+08	5.21712e+07	2.12773e+08	7.49537e+07	6.6632e+07	1.23361e+08	5.66819e+07	4.9911e+07	1.02444e+08	1.20302e+08
1,2,3-Benzotriazine@24.682-rp	1.80879e+06	9.39334e+06	1.45838e+07	1.87559e+07	9.97221e+06	2.2509e+06	2.1163e+07	1.42247e+07	7.37998e+06	8.8456e+06	4.92645e+06	4.68902e+06	2.30957e+07	1.73408e+07	5.13968e+06	6.95289e+06	1.83493e+06	1.89776e+06	3.03382e+06	1.8348e+06	1.61137e+07	9.91288e+06	2.45874e+06	1.60589e+07	1.88507e+07	5.21368e+06	1.68408e+07	2.52014e+07	2.55994e+07	1.43593e+06	3.65506e+06	2.89356e+07	7.96223e+07	1.12788e+07	3.78653e+06	6.73575e+06	6.02894e+06	1.55487e+06	2.47925e+06	2.57365e+07	1.6469e+07	1.60187e+07	1.31907e+07	4.4113e+06	4.40208e+06	5.02229e+06	8.18212e+06	3.05509e+06	2.21053e+07
1,2,3-Benzotriazine@26.505-rp	1.1958e+07	8.7725e+06	6.88286e+07	5.08084e+07	9.61585e+07	5.10355e+07	1.6611e+07	9.02129e+07	5.2396e+07	9.39992e+07	8.45593e+07	8.55805e+07	8.81947e+07	6.81244e+07	3.82418e+07	6.34094e+07	4.45464e+07	6.31783e+07	7.44867e+06	3.6572e+07	8.72223e+07	9.68426e+06	1.48797e+07	7.10348e+07	7.16212e+07	8.08907e+07	6.84742e+07	6.92399e+07	1.11695e+08	3.64709e+07	7.72872e+07	2.6432e+07	6.73876e+07	9.98096e+07	8.8897e+07	1.09747e+08	5.18044e+07	3.85681e+06	2.20604e+06	7.83875e+07	1.01726e+08	1.03677e+08	7.19938e+07	9.29864e+07	5.91791e+07	6.29351e+07	1.38319e+07	3.09379e+07	1.37634e+07
(E)-Phenyldiazenecarbonitrile@27.056-rp	6.09194e+06	2.93006e+07	1.7199e+08	7.71069e+07	1.96815e+07	1.06848e+08	7.98065e+06	1.18333e+07	1.91266e+08	1.14393e+07	5.3367e+07	4.12999e+07	2.23821e+08	1.74265e+08	7.71882e+07	1.77805e+07	5.50928e+07	1.03804e+07	4.24968e+07	8.1197e+07	2.33548e+08	1.32835e+08	1.03971e+08	2.96806e+07	2.37676e+08	1.96738e+08	1.50294e+08	179174159	2.02597e+08	7.09014e+07	1.90952e+08	2.32487e+08	1.76794e+07	1.75167e+08	1.90053e+08	2.09945e+08	1.4576e+08	5.59593e+07	2.82002e+07	2.04734e+08	1.53383e+08	1.54218e+08	1.61287e+08	1.75697e+08	1.63459e+08	2.19628e+08	1.9554e+08	1.45173e+07	9.43219e+07
1,2,3-Benzotriazine@19.455-rp	972229	733094	5.00443e+06	3.66357e+06	2.06573e+06	1.48686e+06	1.47906e+06	1.05819e+07	8.05871e+06	6.91015e+06	1.35937e+06	4.51897e+06	5.52964e+06	6.44712e+06	804216	1.28639e+06	888838	780920	2.54962e+06	1.2594e+06	8.90522e+06	2.27172e+06	2.42927e+06	3.08284e+06	2.6874e+06	1.03516e+06	2.46687e+06	2.62349e+06	1.09286e+07	953738	1.89627e+06	5.73838e+06	2.31338e+06	4.92225e+06	1.01343e+06	1.3033e+06	2.0574e+06	594992	846276	2.81596e+06	3.8056e+06	1.03567e+07	4.51021e+06	1.67452e+06	1.2299e+06	2.09827e+06	1.14878e+07	1.7398e+06	5.1406e+06
2-amino-4-oxopentanoicacid@1.016-rp	85846.6	147999	1.46131e+07	1.08826e+06	1.47933e+07	1.33625e+07	1.44229e+07	1.77093e+06	251814	642621	9.4625e+06	2.8485e+06	1.55936e+06	2.06262e+07	4.95453e+06	2.09977e+06	481408	1.40311e+06	7.42421e+06	3.30197e+06	8.48677e+06	1.76654e+06	2.50733e+06	1.31873e+07	1.30536e+07	3.93738e+06	1.85532e+07	2.34287e+06	504636	790843	1.11985e+06	1.94724e+06	2.74835e+06	564520	7.07214e+06	1.04943e+06	1.81515e+07	6.6974e+06	1.72716e+06	1.8143e+06	1.57643e+06	1.14522e+07	2.40657e+06	1.37326e+06	8.07864e+06	1.44878e+07	3.5823e+06	2.39335e+06	2.02541e+06
Creatine@1.037-rp	449244	2.18678e+06	8.39685e+07	1.00809e+07	7.58793e+07	7.04834e+07	8.32129e+07	5.86036e+06	2.25786e+06	2.37588e+06	3.52849e+07	2.33172e+07	9.80135e+06	1.14607e+08	3.36594e+07	1.37744e+07	2.16959e+06	3.79336e+06	1.71778e+07	4.69943e+07	4.43348e+07	50373371	4.23975e+07	3.28395e+07	9.45595e+07	1.81672e+07	5.20428e+07	1.09603e+07	2.95302e+06	8.36577e+06	6.21474e+06	2.84013e+07	4.60231e+06	2.21796e+07	6.07855e+07	8.916e+07	8.98257e+07	3.07847e+07	6.94788e+06	1.32844e+07	4.10317e+06	4.06815e+07	6.72286e+06	1.46333e+07	7.60342e+07	3.83521e+07	2.45494e+07	1.07954e+07	9.01238e+07
Isoleucine@1.276-rp	2.23358e+08	224488997	4.75286e+08	2.42179e+07	6.81973e+08	6.66408e+08	726562865	3.33234e+07	9.14348e+06	1.15153e+07	2.52462e+08	1.50647e+08	6.74861e+07	615596699	1.60003e+08	1.13764e+08	1.01825e+07	2.23357e+07	9.07975e+07	6.57941e+07	1.22335e+08	5.74471e+07	4.63218e+07	2.22449e+08	4.84796e+08	2.0172e+08	4.00555e+08	5.20714e+07	1.70746e+07	4.22106e+07	1.82342e+07	8.89166e+07	6.10637e+07	4.95195e+07	4.22237e+08	2.79013e+08	4.22103e+08	8.32269e+07	5.33271e+07	3.59678e+07	1.7567e+07	1.27099e+08	3.30913e+07	3.96766e+07	4.8831e+08	5.6807e+08	5.24849e+07	6.65525e+07	1.23627e+08
3-Methylsulfolene@1.19-rp	634003	144737	3.108e+07	1.35339e+06	3.97398e+07	3.89783e+07	4.08613e+07	467005	317178	375444	643685	7.72106e+06	1.13328e+06	2.98341e+07	8.92383e+06	5.01325e+06	120467	681754	2.45193e+06	2.90286e+06	5.93337e+06	6.58689e+06	2.96282e+06	2.04978e+07	4.4603e+06	1.23092e+07	3.17146e+07	4.06631e+06	748121	2.31131e+06	737335	3.74215e+06	3.75772e+06	4.979e+06	2.6568e+07	1.52181e+07	1.64958e+07	6.96286e+06	920982	3.00795e+06	1.38664e+06	1.52764e+07	3.16019e+06	3.47791e+06	3.47589e+07	3.34363e+07	4.73279e+06	4.85541e+06	2.23019e+07
2-acetolacticacid@0.999-rp	705958	921525	2.25649e+07	4.39552e+06	1.29392e+07	1.81019e+07	1.38881e+07	1.2184e+07	1.53352e+06	2.43929e+06	1.49017e+07	1.73577e+07	8.0119e+06	7.20555e+07	2.7633e+07	1.03994e+07	1.56569e+06	3.48114e+06	1.79688e+07	1.23082e+07	1.33584e+07	1.65293e+07	9.72843e+06	2.05845e+07	3.85844e+07	1.83458e+07	2.17725e+07	1.08939e+07	1.51309e+06	2.74873e+06	9.66211e+06	8.79095e+06	8.30628e+06	4.57483e+06	1.73228e+07	1.04407e+07	1.08954e+07	1.04594e+07	5.22499e+06	3.91263e+06	3.41777e+06	1.19468e+07	3.94874e+06	4.58561e+06	1.4715e+07	2.29169e+07	4.8296e+06	6.03294e+06	1.22427e+07
Pteridine@21.147-rp	997461	366672	4.38569e+06	4.94607e+06	5.07586e+06	536361	2.00086e+06	1.14283e+06	786543	1.86638e+06	239777	347652	5.95965e+06	1.40581e+07	413508	703784	123823	546481	827988	647624	6.54303e+06	471188	847960	4.63655e+06	2.52159e+06	590042	2.40762e+06	2.90552e+06	1.61973e+07	158939	1.26013e+06	4.30649e+06	4.94934e+06	2.75145e+06	564394	363795	877862	433161	230159	819495	1.23813e+06	2.50541e+06	1.75722e+06	1.12435e+06	736711	2.1975e+06	7.78821e+06	514311	2.98295e+06
Tricyanoaminopropene@22.425-rp	3.84304e+06	2.12318e+06	29858119	5.40902e+06	8.45581e+06	1.20757e+06	2.13458e+07	2.22262e+07	3.43866e+06	1.29332e+07	1.4912e+06	3.57e+06	7.69416e+06	1.11058e+07	1.15441e+06	2.61773e+06	1.32795e+06	1.43139e+06	1.30079e+06	1.56794e+06	5.71508e+06	1.47983e+06	3.00143e+06	5.71675e+06	1.11464e+07	1.27767e+06	3.31521e+06	8.38702e+06	6.63431e+06	1.09853e+06	2.15844e+07	6.81441e+06	3.46846e+06	2.47542e+07	1.25072e+06	2.96826e+06	3.5427e+06	1.18213e+06	951930	3.23976e+06	1.01048e+07	5.05745e+06	1.0004e+07	4.2181e+06	1.32966e+06	5.30307e+06	6.17411e+06	2.16514e+06	1.21397e+07
Tricyanoaminopropene@25.844-rp	3.422e+07	2.09023e+07	2.3376e+08	3.61361e+08	3.19765e+08	2.58335e+07	1.97797e+08	4.09938e+08	3.31489e+08	333306650	2.59145e+07	3.54134e+08	3.08875e+08	6.27401e+07	1.36376e+07	2.79293e+08	1.56319e+08	1.301e+07	1.11194e+08	2.43275e+08	4.08995e+07	1.66942e+08	1.79838e+08	3.4921e+08	3.44836e+07	2.59788e+08	6.19165e+07	1.06359e+08	2.72996e+07	9.12569e+06	2.92555e+08	3.10971e+08	2.36385e+08	3.16614e+08	1.55452e+08	3.19963e+08	249436486	1.91628e+07	2.83303e+06	1.68659e+08	3.20482e+08	3.17948e+08	2.85269e+08	2.65918e+07	2.90098e+07	3.22924e+08	9.8834e+07	1.92518e+08	5.80158e+07
Pyrido(3,4-e)-1,2,4-triazine@25.203-rp	6.43844e+06	4.76631e+07	1.92548e+07	2.00571e+08	9.44331e+07	1.05996e+07	4.373e+07	2.17102e+08	1.30682e+08	2.02616e+08	9.34371e+06	1.86234e+08	2.8118e+08	2.5909e+08	6.43188e+07	7.15204e+07	4.58601e+06	5.6871e+07	3.44983e+07	7.75569e+07	2.39572e+08	5.22248e+07	1.16448e+07	1.46752e+08	4.00832e+07	2.14521e+08	1.3562e+08	253200274	2.89752e+08	3.65199e+07	2.00844e+08	2.87718e+08	4.65061e+07	1.92367e+08	1.06211e+08	9.9257e+07	63658091	4.04842e+07	3.22561e+07	3.5915e+08	2.01775e+08	2.02497e+07	1.97934e+08	3.55275e+07	1.17346e+07	2.2719e+07	1.93535e+08	6.32703e+07	3.1278e+08
Benzotetrazine@26.284-rp	7.08885e+07	2.12567e+07	5.19136e+07	235283151	2.91523e+08	3.92655e+07	2.07832e+08	4.14303e+08	3.79933e+08	2.62657e+08	2.84206e+08	3.70971e+07	6.92836e+08	4.63207e+08	137195640	3.40551e+08	1.11922e+07	2.74987e+08	2.95708e+08	6.49582e+07	5.42473e+08	4.67394e+07	3.7095e+08	3.71526e+08	1.04879e+08	3.58265e+08	1.02937e+08	3.04758e+08	6.8329e+07	1.20029e+08	5.14194e+08	7.87973e+07	3.93948e+08	5.834e+08	382504450	4.70017e+08	2.3157e+08	1.57229e+07	8.88212e+06	5.47286e+08	4.64701e+07	417932193	4.88166e+08	4.13756e+08	1.50418e+08	3.03388e+08	1.69562e+08	5.21459e+07	3.2934e+07
Pyrido(3,4-e)-1,2,4-triazine@23.774-rp	2.56524e+06	6.69493e+06	2.02308e+07	1.50758e+07	9.90403e+06	2.77682e+06	6.9869e+06	2.50868e+07	1.30994e+07	1.07813e+07	2.79524e+06	1.03532e+07	3.40476e+07	3.93555e+07	2.92806e+06	1.16496e+07	2.26504e+06	2.7212e+06	2.27143e+06	3.36882e+06	4.39963e+07	4.00399e+06	2.25547e+06	7.43225e+06	1.51993e+07	2.63821e+06	2.31344e+07	2.36276e+07	2.59123e+07	2.77824e+06	1.46485e+07	3.4591e+07	8.50697e+06	5.20134e+06	5.03968e+06	6.01857e+06	6.07499e+06	2.67486e+06	2.354e+06	1.08483e+07	1.37871e+07	1.51925e+07	9.39753e+06	1.47573e+07	1.76274e+06	1.46347e+07	2.99769e+07	3.20491e+06	1.78796e+07
3-Amino-1-propene-1,1,3-tricarbonitrile@24.918-rp	3.34016e+06	1.15283e+08	1.06354e+08	8.45002e+07	2.04474e+08	6.87147e+06	1.93097e+08	1.55411e+07	1.9208e+08	1.15046e+07	6.11109e+06	105252688	2.65594e+08	1.7559e+08	5.01646e+07	7.15204e+07	5.38821e+06	3.9836e+07	2.28179e+07	4.14399e+07	191360313	5.22248e+07	5.09938e+07	1.22198e+08	1.968e+08	1.54193e+08	1.53415e+08	1.12915e+08	1.96157e+08	2.11219e+07	1.30664e+08	2.70549e+08	1.31871e+08	1.74614e+08	6.5057e+07	1.19094e+08	6.95648e+06	4.09629e+07	2.45994e+06	2.81703e+08	2.01775e+08	2.21803e+08	1.2684e+08	8.32687e+07	5.77328e+07	1.37712e+08	2.13897e+07	3.02723e+07	2.00299e+08
1,6-Dihydro-2,3-pyrazinedicarbonitrile@25.629-rp	4.26987e+07	1.66539e+08	1.4737e+08	2.70457e+08	1.34927e+08	1.14625e+08	214922867	4.09938e+08	2.7804e+08	1.96928e+08	1.30101e+07	2.04538e+08	4.69448e+07	7.8725e+07	2.04812e+07	1.47144e+08	1.82116e+07	1.30103e+07	1.11194e+08	103805608	2.25644e+08	1.79223e+08	1.13341e+08	1.80658e+08	8.1788e+07	2.96319e+08	1.69517e+08	2.38095e+08	2.49471e+08	7.96232e+06	1.03886e+08	3.56716e+08	1.99155e+07	233409855	4.70235e+07	2.22942e+08	1.54493e+08	2.16593e+07	8.27229e+06	3.52624e+08	3.25729e+08	2.68954e+08	4.15307e+08	225684837	1.24445e+08	2.1698e+08	3.27697e+07	8.5914e+06	3.91138e+08
1,6-Dihydro-2,3-pyrazinedicarbonitrile@25.989-rp	3.63801e+07	2.01806e+07	1.82965e+08	9.09042e+07	2.1835e+08	2.42014e+07	7.84794e+07	2.29207e+08	7.41515e+07	2.11381e+08	2.57634e+07	2.59013e+07	2.30242e+08	6.27401e+07	1.41064e+08	1.82109e+08	7.87033e+07	3.20244e+07	8.33485e+06	9.9367e+07	3.49418e+07	1.66942e+08	6.01123e+07	3.4921e+08	4.51994e+07	2.94852e+08	6.19165e+07	1.53868e+08	2.17654e+07	2.27975e+07	9.39617e+07	2.49679e+07	2.36385e+08	3.90856e+07	1.55452e+08	1.91081e+08	1.77298e+08	4.71154e+07	7.83716e+06	3.5239e+08	2.39675e+08	2.33105e+08	3.52163e+08	2.27279e+07	2.60965e+07	2.33124e+07	9.8834e+07	161914576	2.26863e+07
Pyrido(3,4-e)-1,2,4-triazine@26.449-rp	2.82353e+07	1.84876e+07	1.20322e+08	3.05438e+08	2.17426e+08	1.62561e+07	3.5643e+07	2.253e+08	3.79933e+08	8.63739e+07	1.4525e+08	2.03906e+08	2.67431e+07	1.80726e+08	1.64815e+07	1.62585e+08	2.26062e+07	111917165	1.5001e+08	1.03105e+08	2.06761e+08	1.24225e+08	3.10838e+08	180738207	2.77209e+08	1.96323e+08	8.44604e+07	1.7522e+08	6.8329e+07	1.20029e+08	1.90531e+08	3.81472e+07	1.39626e+08	2.48969e+08	1.15297e+08	1.74467e+08	1.31808e+08	1.41998e+07	7.32411e+06	1.77786e+08	4.18611e+07	2.08371e+08	4.88166e+08	2.34015e+08	1.18762e+08	1.975e+08	1.69562e+08	5.21459e+07	2.49489e+08
Benzotetrazine@26.851-rp	4.94454e+07	8.87996e+07	2.39557e+08	3.01624e+08	4.38682e+08	2.76561e+08	1.85334e+08	4.60842e+08	5.74858e+08	4.09571e+07	3.64862e+08	4.43373e+08	4.63947e+08	4.33817e+08	1.42926e+08	4.17783e+08	2.24967e+08	1.22522e+07	2.95901e+08	1.14947e+08	4.43136e+08	2.59066e+08	312373258	1.17105e+08	2.04127e+08	3.93247e+08	8.69539e+07	3.24051e+08	3.26166e+07	103511577	3.05842e+08	4.18677e+08	4.69234e+07	3.52239e+08	3.64673e+08	8.53933e+07	3.50985e+07	8.35441e+06	6.49243e+07	2.31021e+08	4.13233e+08	4.49394e+08	4.12362e+08	2.18679e+08	3.12518e+08	3.99309e+08	4.39582e+08	1.97871e+07	1.12416e+08
1,6-Dihydro-2,3-pyrazinedicarbonitrile@27.293-rp	2.38287e+07	4.01272e+07	3.0619e+07	5.93423e+08	5.98278e+08	2.05761e+08	3.25368e+07	3.57442e+07	3.00827e+08	4.54407e+08	4.79143e+08	1.13408e+08	8.40943e+07	5.16428e+07	3.2831e+07	4.16235e+08	8.21885e+07	2.31986e+07	1.08987e+08	1.81318e+07	1.5473e+08	2.27984e+08	427993885	159100448	1.79648e+08	3.7037e+08	3.08046e+08	3.68302e+08	3.94147e+08	2.00836e+08	4.64538e+08	5.3013e+08	4.60047e+08	4.59536e+08	1.13988e+08	4.78066e+08	3.66135e+08	5.20031e+07	146056294	6.28116e+07	1.8357e+08	3.92899e+08	4.9869e+08	477658815	403680539	4.15777e+08	462658940	1.03568e+08	8.32156e+08
Tricyanoaminopropene@27.672-rp	2.16545e+07	5.97182e+07	1.25859e+08	1.93912e+08	8.39959e+07	5.8031e+07	1.19545e+07	4.35775e+08	6.54466e+07	9.09276e+07	5.89669e+07	1.53041e+08	2.38782e+07	2.46228e+08	4.64418e+07	5.86993e+07	184890978	1.01067e+07	1.35154e+08	5.20838e+07	1.93516e+08	3.55669e+08	1.39992e+08	1.20126e+08	1.28946e+08	1.19451e+08	108941534	1.00516e+08	1.07879e+08	2.96424e+07	1.77664e+08	2.54438e+07	4.28016e+07	4.96834e+08	2.36957e+07	1.05795e+08	6.77428e+07	3.4956e+07	3.68696e+07	5.63974e+07	1.39596e+08	1.25552e+08	1.19277e+08	1.26847e+08	5.86045e+07	6.26846e+07	2.15752e+08	1.38614e+08	1.71203e+08
Tricyanoaminopropene@24.498-rp	1.86098e+07	1.13589e+07	118579519	5.05105e+07	9.4783e+07	1.24786e+07	7.98057e+07	9.12132e+07	8.17511e+06	6.75281e+07	4.89434e+06	3.86189e+07	1.16996e+08	1.62447e+07	6.61322e+06	6.47129e+07	1.18591e+07	1.17719e+07	1.03836e+07	1.4649e+07	4.47877e+07	3.69313e+07	1.52295e+07	6.86924e+07	3.16228e+07	4.18303e+07	9.35681e+07	7.98123e+07	135540878	8.07889e+06	7.32346e+07	2.09785e+07	1.16291e+08	115084561	3.62925e+07	6.02607e+07	4.06226e+06	1.23368e+07	1.13826e+07	9.58294e+07	7.64728e+06	9.74406e+07	8.72514e+07	9.02111e+06	1.77856e+06	1.05184e+07	9.51246e+07	1.57461e+07	102365678
Tricyanoaminopropene@27.504-rp	1.66529e+07	8.3569e+06	3.44248e+08	5.93423e+08	7.50665e+07	2.14332e+08	1.96067e+08	4.35775e+08	1.35661e+08	7.46315e+07	1.53894e+08	113831237	7.063e+07	2.46228e+08	5.13924e+07	5.07256e+07	184890978	2.48609e+08	1.35154e+08	8.80341e+07	9.21643e+07	3.55669e+08	1.39992e+08	2.68745e+08	2.80397e+08	3.17675e+08	159452722	2.41306e+08	3.99913e+08	6.52633e+07	1.77664e+08	3.2052e+08	1.45474e+08	4.96834e+08	1.0623e+08	3.32871e+08	6.77428e+07	2.63905e+07	146056294	3.35201e+08	3.72227e+08	2.75455e+08	1.19277e+08	604505546	2.87873e+08	7.41623e+07	2.15752e+08	1.38614e+08	1.58708e+08
Pyrido(3,4-e)-1,2,4-triazine@24.314-rp	3.35103e+06	1.33467e+07	1.53732e+07	1.14193e+07	2.19529e+07	2.76895e+06	2.45971e+07	3.12157e+07	6.5646e+06	2.07905e+07	5.65667e+06	9.38858e+06	2.14357e+07	1.58836e+07	3.67776e+06	4.00633e+06	3.45012e+06	2.56607e+06	2.60596e+06	4.79849e+06	1.39281e+07	9.6624e+06	3.14588e+06	1.26233e+07	3.16228e+07	5.19322e+06	2.99245e+07	1.73113e+07	2.82001e+07	2.31017e+06	1.11689e+07	2.2136e+07	2.2079e+07	2.29718e+07	5.14698e+06	6.43197e+06	3.75044e+06	2.3936e+06	2.54387e+06	2.49327e+07	2.35792e+07	2.0569e+07	3.35117e+07	1.52039e+07	2.97548e+06	1.20869e+07	9.43163e+06	2.25337e+06	1.59083e+07
Pyrido(3,4-e)-1,2,4-triazine@26.587-rp	3.14861e+07	1.80593e+07	2.69123e+08	3.05438e+08	4.59738e+08	1.71324e+07	3.50406e+07	3.60135e+08	2.42622e+08	8.63739e+07	2.59633e+08	2.88048e+08	2.92045e+08	314211364	1.54883e+07	1.82299e+08	2.26062e+07	2.0631e+08	2.95901e+08	8.10204e+07	2.58792e+08	274606599	2.78679e+07	287003714	1.00379e+08	251631098	8.69539e+07	2.15777e+08	2.8341e+07	8.95112e+07	2.53041e+08	4.18677e+08	2.78523e+08	3.01801e+07	2.97884e+08	3.59255e+08	3.27062e+07	4.62144e+07	4.16501e+07	274838924	6.45259e+07	2.15281e+08	2.98738e+08	2.38317e+08	2.13446e+08	2.16968e+08	2.92189e+08	1.38745e+08	4.55242e+08
1,6-Dihydro-2,3-pyrazinedicarbonitrile@25.428-rp	1.86516e+07	1.36634e+08	1.4737e+08	1.26469e+08	1.13522e+08	9.7651e+07	1.44612e+08	2.42452e+08	1.64575e+08	2.53442e+08	1.29475e+07	3.37009e+07	1.03993e+08	2.07361e+08	1.97671e+07	1.47144e+08	1.7681e+07	5.21379e+07	14010715	7.2132e+07	2.13755e+08	1.79223e+08	8.5802e+07	1.30398e+08	1.62367e+08	2.01841e+08	1.15845e+08	2.41132e+07	1.60401e+08	3.17831e+07	141368179	1.02875e+08	4.65061e+07	1.81925e+08	1.23805e+07	1.32903e+08	1.27038e+08	5.41426e+07	2.9721e+07	2.02158e+08	1.7596e+08	2.28474e+08	1.64263e+08	1.63213e+07	7.36166e+07	1.0166e+08	2.16616e+08	6.41231e+07	3.33122e+08
3-ureidopropionicacid@0.986-rp	247768	822871	2.00832e+07	3.23996e+06	1.3919e+07	1.35942e+07	1.38374e+07	2.21289e+06	939840	1.29717e+06	1.58476e+07	1.13088e+07	9.64679e+06	2.285e+07	1.06367e+07	1.00174e+07	935154	3.04075e+06	1.19131e+07	6.81607e+06	1.53843e+07	6.7774e+06	4.8981e+06	2.48014e+07	3.23732e+07	2.17917e+07	3.77112e+07	6.74704e+06	2.44267e+06	3.96784e+06	1.93128e+06	2.29482e+07	6.60349e+06	4.67919e+06	2.05338e+07	2.96219e+07	1.68789e+07	1.51329e+07	6.66937e+06	3.92339e+06	4.00525e+06	19706676	5.19464e+06	5.27131e+06	2.73748e+07	1.02785e+07	1.139e+07	9.36167e+06	1.44296e+07
132.92321@27.834-rp	5.85568e+07	1.8721e+07	3.40496e+07	3.22737e+07	2.97709e+07	1.46257e+07	1.49691e+07	2.88467e+07	2.85515e+07	2.91436e+07	2.13727e+07	2.0249e+07	2.93129e+07	1.66309e+07	1.62892e+07	2.09439e+07	1.67316e+07	1.41708e+07	1.67546e+07	1.39532e+07	2.23608e+07	2.13514e+07	1.63976e+07	2.98936e+07	3.24899e+07	2.09355e+07	2.94682e+07	2.95419e+07	1.95942e+07	18878144	2.95313e+07	2.27799e+07	3.08654e+07	2.08803e+07	2.03986e+07	3.16284e+07	15148004	1.6554e+07	1.95655e+07	2.77684e+07	3.10268e+07	2.66884e+07	2.72789e+07	2.63566e+07	1.8019e+07	2.56727e+07	2.38916e+07	1.19329e+07	2.50786e+07
Asparticacid@1-rp	1.88336e+06	2.04351e+06	1.91961e+07	3.47253e+06	1.3254e+07	1.3353e+07	1.38868e+07	3.6193e+06	1.03638e+06	1.67611e+06	2.59042e+07	1.76634e+07	1.47838e+07	3.3331e+07	1.88606e+07	15131141	1.75488e+06	1.93095e+06	2.19431e+07	6.24315e+06	6.16367e+06	5.50104e+06	3.12775e+06	2.02228e+07	6.11078e+07	2.35132e+07	3.62949e+07	7.25733e+06	3.40503e+06	5.61291e+06	3.19114e+06	2.85074e+07	8.41632e+06	6.66973e+06	2.7693e+07	3.90823e+07	1.6696e+07	7.0312e+06	8.65696e+06	3.28436e+06	1.62982e+06	9.27301e+06	3.15568e+06	3.45116e+06	2.08231e+07	7.34223e+06	9.1046e+06	6.25653e+06	1.05959e+07
133.1016@1.279-rp	2.33891e+08	2.31196e+08	191958504	7.16328e+06	2.58502e+08	2.30764e+08	2.50312e+08	1.51026e+07	2.6125e+06	4.57832e+06	1.35203e+08	4.87282e+07	1.90683e+07	2.39258e+08	2.88616e+07	2.2978e+07	5.3718e+06	8.92744e+06	5.51098e+07	1.50396e+07	2.94129e+07	1.1306e+07	1.3061e+07	8.12533e+07	1.48336e+08	5.95669e+07	1.72898e+08	1.86439e+07	4.86026e+06	7.83304e+06	6.10956e+06	2.58539e+07	2.53348e+07	9.64411e+06	1.34664e+08	4.38146e+07	2.22676e+08	2.88014e+07	1.69061e+07	1.06742e+07	6.30398e+06	6.55335e+07	9.63713e+06	1.12216e+07	1.46887e+08	2.9085e+08	1.75856e+07	2.14707e+07	3.64747e+07
133.9958@1.272-rp	93589.6	84918.7	7.6969e+06	1.72238e+06	7.77119e+06	8.14436e+06	8.34191e+06	1.23995e+06	604563	878183	8.25602e+06	5.79404e+06	4.3781e+06	9.97154e+06	9.07458e+06	6.82253e+06	546102	1.37588e+06	5.43378e+06	2.21296e+06	5.1874e+06	4.13858e+06	3.75013e+06	6.36073e+06	6.17504e+06	6.46782e+06	8.2636e+06	2.83612e+06	2.39662e+06	2.9391e+06	1.56587e+06	6.0534e+06	3.75031e+06	3.09628e+06	6.06809e+06	1.238e+07	1.19518e+07	4.65017e+06	3.44643e+06	2.08562e+06	1.34579e+06	7.8051e+06	1.7876e+06	3.00696e+06	8.48376e+06	7.2819e+06	5.47868e+06	5.13412e+06	7.29198e+06
2,2',2''-Nitrilotriacetonitrile@25.355-rp	1.37607e+06	2.08537e+07	1.65458e+07	1.05286e+07	23550037	7.71732e+06	1.99238e+07	2.87995e+07	1.90741e+07	1.06418e+07	7.64476e+06	3.38987e+07	1.66316e+07	2.38978e+07	1.28471e+07	1.62525e+07	5.3303e+06	7.53778e+06	7.59277e+06	1.03671e+07	2.54792e+07	1.7324e+07	8.51622e+06	1.36349e+07	2.80734e+06	4.44866e+06	1.27568e+07	1.73259e+07	2.16764e+07	5.33695e+06	2.23608e+07	2.18192e+07	1.99825e+07	1.5069e+07	1.25315e+07	1.6056e+07	1.79564e+06	1.15684e+07	4.77784e+06	1.56625e+07	1.74636e+07	1.97012e+07	2.15568e+07	2.17965e+07	1.14469e+07	1.42671e+07	1.95352e+07	1.39592e+07	5.46183e+06
ABT@27.435-rp	1.16689e+07	5.04681e+06	4.87188e+07	1.06892e+08	1.57124e+07	5.57601e+07	6.86428e+07	5.72801e+07	2.5387e+07	5.73296e+07	1.37728e+07	5.00877e+07	1.34873e+07	7.2087e+07	2.25059e+07	8.87876e+06	3.12195e+07	2.09615e+07	4.27319e+07	3.62941e+07	104983474	4.10697e+07	9.58558e+07	9.63842e+07	8.13941e+07	8.4156e+07	7.72951e+07	8.01595e+07	9.55499e+07	3.71388e+07	1.06988e+08	2.99053e+07	5.54744e+06	107745229	1.9565e+07	1.50228e+07	7.24959e+07	9.39497e+06	2.67571e+07	7.06631e+06	2.03066e+07	7.5865e+07	9.10852e+07	9.77012e+07	2.90795e+07	1.09539e+08	9.19372e+07	2.82016e+07	1.15628e+08
2,2',2''-Nitrilotriacetonitrile@25.448-rp	4.2081e+06	1.31511e+07	2.07593e+07	2.13237e+07	8.9383e+06	2.53016e+06	1.96867e+07	4.7359e+06	2.27765e+07	2.07256e+07	1.65455e+07	2.57783e+07	2.85521e+07	2.4775e+07	1.99614e+07	1.927e+07	1.03667e+07	9.93555e+06	6.85669e+06	1.75708e+07	2.47842e+07	2.16612e+07	1.41318e+07	1.73994e+07	1.57552e+07	2.7384e+07	1.66953e+07	2.12364e+07	2.02575e+07	8.70368e+06	2.4789e+07	2.89347e+07	2.51771e+07	1.66006e+07	2.62602e+07	1.75533e+07	1.89002e+07	1.25817e+07	8.26313e+06	1.64542e+07	1.72673e+07	3.21206e+07	2.02846e+07	1.59755e+07	9.85649e+06	1.24863e+07	3.16746e+07	1.11899e+07	2.98001e+07
ABT@26.01-rp	1.43446e+07	5.61081e+06	6.83375e+07	7.23527e+07	2.03079e+07	9.56432e+06	5.71632e+07	2.70214e+07	8.39662e+07	59042939	6.3737e+06	8.67909e+07	6.95878e+06	3.30469e+07	6.22844e+07	6.07122e+07	4.46719e+07	9.33271e+06	6.02639e+07	4.283e+07	6.13231e+07	6.68807e+07	5.25993e+07	9.2711e+07	1.97614e+07	9.32735e+07	6.71492e+07	9.26284e+07	7.26985e+07	4.54112e+07	8.74909e+07	9.26457e+07	5.33039e+07	9.30901e+07	2.77373e+07	7.72958e+07	2.09163e+07	3.36385e+07	2.64221e+07	8.54577e+07	7.66502e+07	1.24126e+08	9.87499e+06	2.92511e+07	6.77396e+07	9.63271e+07	7.85956e+07	5.71798e+07	1.00825e+08
ABT@26.35-rp	2.07272e+06	4.81309e+07	5.07363e+07	5.82048e+07	1.04405e+08	4.66227e+06	4.07563e+06	8.17236e+07	9.39101e+07	1.45286e+07	6.93034e+07	9.15368e+07	1.02777e+08	9.6371e+07	7.52619e+07	7.70139e+07	44259600	6.34768e+07	4.64119e+06	7.96042e+06	9.5371e+07	7.31713e+07	6.14574e+07	1.91043e+07	1.73383e+07	7.85172e+07	6.64961e+07	5.99366e+07	4.56747e+06	5.37511e+07	7.70214e+07	9.71127e+07	6.27043e+07	9.30901e+07	7.25542e+07	100479250	5.74734e+07	5.03506e+06	2.9492e+06	8.91525e+07	7.68736e+07	7.62999e+07	3.21101e+07	7.99495e+07	9.48834e+06	7.2544e+07	8.25256e+07	5.26476e+07	8.84905e+07
ABT@26.823-rp	7.98647e+06	3.19946e+07	2.7696e+07	3.19715e+07	4.59453e+07	2.82402e+06	2.07039e+06	4.5932e+07	4.2016e+07	1.86701e+07	3.58529e+07	4.91425e+06	4.59005e+07	4.33241e+07	2.1455e+07	3.25963e+07	2.71864e+07	2.88988e+07	4.54548e+06	1.97894e+07	2.18554e+07	2.71429e+07	4.10433e+06	1.40555e+07	2.16482e+07	4.30093e+07	4.37516e+06	2.982e+07	3.92282e+06	2.20034e+07	3.41899e+07	4.19957e+07	4.37955e+07	4.28598e+07	4.32481e+07	4.42092e+07	2.41836e+07	2.01457e+06	1.52678e+07	3.79396e+07	4.33597e+07	4.76382e+07	3.93166e+07	3.329e+07	3.17697e+07	3.74533e+07	4.60355e+07	1.56901e+06	4.53136e+07
2-Azidoaniline@24.957-rp	523142	3.47938e+07	3.92249e+06	3.51103e+07	4.96122e+07	4.19682e+06	3.31141e+07	5.24031e+07	1.0705e+07	2.85221e+06	1.97544e+06	3.11931e+07	4.49019e+07	4.41901e+07	2.24037e+06	3.05383e+07	4.4414e+06	1.19367e+07	1.30518e+07	2.79238e+07	4.35735e+07	2.72734e+07	1.71634e+07	3.49715e+07	5.05872e+07	4.00254e+07	3.04661e+07	4.12815e+06	4.24583e+07	1.21894e+07	5.11709e+07	6.87382e+07	1.73184e+07	4.98734e+07	3.3784e+07	2.53023e+06	1.76798e+06	904741	1.64461e+06	6.54222e+07	4.46847e+07	5.31223e+07	4.54791e+07	2.51867e+07	2.97161e+06	8.5263e+06	5.09889e+06	1.94726e+06	4.49831e+07
ABT@27.688-rp	9.66656e+06	1.96821e+07	2.87633e+07	1.14491e+07	3.82489e+07	2.4503e+07	5.10009e+06	5.72801e+07	4.56918e+06	8.21372e+06	2.30648e+07	5.01054e+07	9.4214e+06	4.35757e+07	1.5072e+07	1.60978e+07	1.25918e+07	1.12274e+07	1.16912e+07	2.20024e+07	3.49693e+07	4.10697e+07	1.95842e+07	2.9537e+07	4.47294e+07	3.51454e+07	3.31276e+07	3.09908e+07	3.23883e+07	1.51395e+07	4.01104e+07	5.07527e+07	8.36757e+06	4.90606e+07	7.17158e+06	2.09911e+07	8.93633e+06	2.64834e+06	1.78956e+07	1.58147e+07	1.39441e+07	3.3623e+07	2.30634e+07	32398379	2.90795e+07	4.16773e+07	5.5868e+07	1.32059e+07	2.48539e+07
4-Azidoaniline@24.406-rp	1.04333e+07	3.18225e+06	2.15315e+07	1.4437e+06	3.3277e+06	7.26542e+06	3.16269e+07	2.03501e+07	2.3017e+07	5.94945e+06	1.25873e+06	1.22819e+07	2.34949e+07	3.32242e+07	9.20415e+06	2.21453e+07	7.7906e+06	700986	6.04057e+06	9.32066e+06	6.63318e+06	1.444e+07	9.1027e+06	1.7871e+07	7.90915e+06	2.0352e+06	2.32702e+07	2.29145e+07	4.15916e+07	4.17573e+06	2.60963e+06	5.035e+06	9.5593e+06	3.22115e+07	1.92441e+07	2.11602e+07	1.78738e+07	7.42383e+06	6.96002e+06	3.15802e+07	2.65369e+07	3.01987e+06	3.02575e+06	2.21704e+06	1.29775e+06	1.60967e+07	3.58127e+07	4.45298e+06	3.39446e+07
2,2',2''-Nitrilotriacetonitrile@25.725-rp	1.18461e+07	5.45072e+06	9.69497e+06	3.41358e+07	2.03079e+07	3.2178e+07	4.05153e+07	4.01999e+07	5.82679e+07	1.03493e+07	4.07321e+07	5.00344e+07	8.00979e+07	3.9484e+07	3.91879e+07	3.31265e+07	3.9624e+06	4.37146e+07	9.15368e+06	5.71307e+07	6.06275e+07	1.84082e+07	3.00322e+06	4.68322e+07	4.79309e+07	5.51545e+07	3.99278e+07	3.68654e+07	5.84456e+07	1.97249e+06	4.94508e+07	2.94831e+07	4.67731e+07	2.21238e+07	8.30941e+06	7.18851e+07	3.6532e+07	6.53749e+06	1.63482e+07	1.47733e+07	1.53575e+07	4.73268e+07	5.93416e+07	4.56276e+07	2.79814e+06	3.70932e+07	6.86758e+07	3.05634e+07	6.93423e+06
ABT@27.121-rp	3809662	3.48456e+06	2.07154e+07	2.20202e+07	3.30236e+07	2.07889e+07	2.6191e+06	3.40784e+07	2.63564e+07	1.86701e+07	2.54966e+07	2.46073e+07	3.17831e+07	2.81017e+07	1.62971e+07	2.21287e+07	2.11872e+07	2.82394e+07	2.11494e+07	3.1435e+06	2.18554e+07	2.20668e+07	1.60978e+07	3.27884e+06	2.31644e+07	2.8504e+07	1.74209e+07	3.00346e+07	2.08978e+07	3.90859e+06	2.10656e+07	2.99053e+07	3.86266e+06	2.05303e+07	2.34682e+07	2.88782e+07	2.23487e+07	2.32468e+06	1.32984e+07	4.96924e+06	2.08065e+07	2.38057e+07	2.28657e+07	2.73553e+07	2.18952e+07	2.72357e+07	2.37755e+07	2.77141e+07	2.72882e+07
ABT@25.841-rp	6.86676e+06	3.37394e+07	9.69497e+06	3.26725e+07	2.03079e+07	1.03309e+07	2.98458e+07	4.01999e+07	5.82679e+07	5.49387e+06	6.172e+06	5.30106e+07	4.89963e+07	3.9484e+07	3.57304e+07	3.87981e+07	3.58455e+06	1.84788e+06	5.21203e+06	3.96561e+06	5.53128e+07	3.77814e+07	3.21971e+06	4.21358e+07	4.58767e+07	4.91485e+07	3.43934e+07	3.68654e+07	4.77437e+07	1.57556e+07	4.50421e+07	4.53293e+07	5.33039e+07	2.21238e+07	7.81347e+06	3.83133e+07	3.43701e+07	7.13006e+06	1.27616e+07	1.47733e+07	1.53575e+07	4.2967e+07	9.87499e+06	2.92511e+07	3.87612e+06	4.61239e+07	4.5833e+07	3.36956e+07	6.57264e+06
3-Methyl-3H-purine@25.097-rp	9.59151e+06	3.50407e+07	6.3838e+06	4.32724e+06	3.85284e+07	1.61012e+06	3.436e+07	3.88528e+07	7.3275e+06	2.80373e+06	3.02141e+06	3.32594e+07	4.67251e+07	3.24745e+07	2.24037e+06	3.0769e+07	1.39327e+06	1.14807e+07	1.0368e+07	2.54586e+07	3.09368e+06	2.47825e+07	852625	2.89198e+07	3.8662e+07	2.83749e+06	3.34528e+07	4.1164e+06	4.48237e+07	9.05766e+06	5.30973e+06	4.124e+07	1.73184e+07	3.88892e+07	2.97773e+07	2.53642e+07	1.54149e+07	1.46092e+07	1.03362e+07	3.769e+07	4.46847e+07	3.76927e+07	3.53067e+07	6.60465e+06	1.90274e+06	9.20097e+06	4.57514e+06	1.8675e+06	5.70198e+06
135.04125@0.976-rp	417109	1.87872e+06	6.16788e+07	1.46609e+07	7.01274e+07	3.87867e+07	6.60775e+07	3.7316e+07	7.31807e+06	1.39081e+07	4.96757e+07	5.42192e+07	2.24548e+07	7.49974e+07	5.82449e+07	3.36414e+07	1.33311e+07	1.41296e+07	6.47724e+07	9.90122e+07	2.66193e+07	2.48901e+07	1.93144e+07	5.81887e+07	9.84898e+07	7.47561e+07	68861633	2.61942e+07	6.788e+06	1.47969e+07	8.75902e+06	2.0147e+07	3.37437e+07	1.55516e+07	7.23056e+07	5.84414e+07	4.06933e+07	3.32002e+07	1.51645e+07	1.27911e+07	9.65433e+06	2.29995e+07	1.49126e+07	1.7766e+07	3.56128e+07	4.23622e+07	1.83244e+07	2.40479e+07	3.56312e+07
1,6-Dihydro-7H-pyrrolo[2,3-d]pyridazin-7-one@27.27-rp	6.87372e+06	7.76158e+06	3.23439e+07	5.07183e+07	1.13836e+08	3.20816e+07	9.96283e+06	6.13283e+07	9.06382e+07	3.52113e+07	8.0604e+07	3.93451e+07	4.26858e+07	3.04527e+07	2.51532e+07	6.78323e+07	3.79157e+07	9.31395e+07	1.31164e+07	3.93455e+06	6.22045e+07	1.0961e+08	1.06356e+08	8.39442e+07	5.34633e+07	2.62045e+07	6.60641e+07	2.77715e+07	8.30193e+07	9.66174e+06	1.33044e+08	1.07444e+08	9.93464e+07	9.49084e+07	2.82857e+07	1.41653e+08	7.85446e+07	1.93707e+07	3.19836e+07	9.0253e+07	6.52278e+07	8.71155e+07	1.04238e+08	5.44537e+07	8.57352e+07	8.20952e+07	1.12016e+08	4.23083e+07	3.65089e+07
1,5-Dihydro-4H-imidazo[4,5-c]pyridin-4-one@24.03-rp	2.11394e+06	4.96703e+06	1.04861e+07	3.74087e+06	1.31043e+07	2.33443e+06	1.19867e+07	1.55424e+07	2.28781e+06	9.35805e+06	1.35515e+06	4.79742e+06	1.23622e+07	1.48285e+07	1.86207e+06	3.74798e+06	2.25619e+06	1.32915e+06	1.95669e+06	1.10062e+06	1.42861e+07	6.12827e+06	1.84435e+06	1.07545e+07	4.87159e+06	2.40206e+06	2.43443e+07	6.77857e+06	2.02973e+07	1.51648e+06	5.21094e+06	1.96835e+07	5.07755e+06	1.27396e+07	2.84687e+06	4.61276e+06	1.50355e+06	1.65531e+06	1.80389e+06	3.16329e+06	1.17465e+07	3.21924e+06	1.38006e+07	1.14517e+06	2.14454e+06	5.0064e+06	4.31183e+06	1.88746e+06	4.17934e+06
1,6-Dihydro-7H-pyrrolo[2,3-d]pyridazin-7-one@25.981-rp	9.30441e+06	4.23632e+07	5.05325e+07	3.99954e+07	5.19243e+07	6.42857e+06	1.69898e+07	1.18191e+07	5.2299e+07	5.41512e+07	7.36761e+06	1.57643e+07	3.09723e+07	4.41307e+07	3.70887e+07	4.33699e+07	6.7377e+06	3.51844e+07	2.39821e+06	2.33932e+07	4.07847e+07	3.00699e+07	9.75757e+06	7.09645e+07	1.45858e+07	7.57511e+07	3.84574e+07	6.4089e+07	1.66646e+07	8.11702e+06	1.93106e+07	2.08858e+07	5.14976e+07	4.72273e+07	4.92067e+07	5.38007e+07	5.10978e+07	1.16269e+07	3.29303e+06	7.04277e+07	4.98041e+07	5.31041e+07	7.91568e+07	6.45589e+06	2.47494e+07	6.65579e+07	6.73806e+07	4.56316e+07	8.1083e+07
3,N(4)-ethenocytosine@26.94-rp	8.59701e+06	2.27467e+07	7.08754e+07	6.69005e+07	1.08577e+08	4.23053e+06	12987004	2.96687e+07	7.55442e+07	3.20502e+07	2.54089e+07	6.73452e+07	9.72371e+07	8.94366e+07	2.21065e+07	7.64985e+07	2.99543e+07	5.86117e+07	3.91414e+07	3.79031e+06	1.08856e+08	6.16181e+07	6.79814e+06	2.98685e+07	3.19007e+07	7.5878e+06	6.85884e+07	7.90219e+07	105201096	1.30216e+07	8.40385e+07	8.62794e+07	9.54446e+07	8.14771e+07	9.11e+07	3.13686e+07	6.44505e+07	7.83939e+06	1.3345e+07	2.48395e+07	9.50027e+07	7.43201e+07	8.19771e+07	2.54791e+07	9.13132e+07	9.92371e+07	8.31294e+07	8.97829e+07	9.86655e+07
1,6-Dihydro-7H-pyrrolo[2,3-d]pyridazin-7-one@27.463-rp	6.38334e+06	2.04776e+07	7.7497e+07	2.13828e+07	8.7063e+07	3.54381e+07	4.35118e+07	3.2743e+07	7.09644e+07	8.65166e+07	1.19949e+07	7.79477e+07	3.95021e+07	6.64594e+07	1.90671e+07	6.78323e+07	1.95666e+07	5.61615e+07	2.95404e+07	1.67902e+07	6.22045e+07	3.91859e+07	4.43211e+07	9.02032e+07	4.87492e+07	19772040	6.46284e+07	5.26604e+07	9.01577e+07	1.89984e+07	1.16713e+08	7.38914e+07	9.48126e+07	7.73524e+07	5.06271e+07	9.16729e+07	6.22975e+07	1.69014e+07	4.73319e+07	3.36642e+07	8.00686e+07	6.29061e+07	1.02832e+08	7.85122e+07	7.26998e+07	2.13705e+07	8.30996e+07	6.22095e+07	1.02006e+07
1,5-Dihydro-4H-imidazo[4,5-c]pyridin-4-one@23.472-rp	1.16446e+06	1.94034e+06	4.19106e+06	5.31281e+06	8.24108e+06	1.35744e+06	5.23194e+06	3.1032e+06	6.02649e+06	3.51689e+06	829110	853282	8.4464e+06	1.30986e+07	944725	6.34755e+06	1.01229e+06	996471	925552	2.74817e+06	6.59053e+06	1.14258e+06	1.09566e+06	6.86031e+06	6.15595e+06	986188	8.22382e+06	5.7727e+06	5.02887e+06	864702	1.58359e+06	1.14266e+07	4.9921e+06	7.81577e+06	842010	3.53984e+06	1.04261e+06	755213	765365	4.38569e+06	3.58095e+06	4.52946e+06	4.31272e+06	4.15714e+06	1.14136e+06	3.28723e+06	8.99458e+06	1.02361e+06	4.86355e+06
4-Amino-5-ethynyl-2(1H)-pyrimidinone@24.998-rp	3.61537e+06	4.51651e+06	7.38445e+06	1.80774e+07	3.6025e+07	3.35815e+06	2.41673e+07	2.20127e+07	6.73816e+06	4.7016e+06	8.3867e+06	1.47248e+07	4.75075e+07	2.28236e+07	1.43037e+07	1.50161e+07	3.44392e+06	5.69334e+06	5.94415e+06	1.33181e+07	3.64911e+07	1.92415e+07	6.33579e+06	2.21606e+07	4.17724e+07	2.19068e+07	2.94545e+07	1.84361e+07	3.31976e+07	4.83706e+06	2.18318e+07	4.97242e+07	3.79891e+07	2.14259e+07	1.61912e+07	2.35849e+07	2.94058e+06	3.74318e+06	3.89423e+06	5.2805e+07	5.28535e+07	3.36819e+07	3.28918e+07	3.34751e+07	1.16812e+07	8.44612e+06	1.03793e+07	2.34404e+06	3.29259e+07
3,N(4)-ethenocytosine@26.382-rp	3.46498e+06	5.3268e+06	1.55962e+07	6.2292e+06	1.22743e+08	2.20904e+07	1.35716e+07	1.15382e+08	1.02635e+08	1.1696e+08	3.06132e+07	9.58443e+07	1.3485e+08	8.88153e+07	8.4164e+07	1.00307e+08	4.52414e+06	7.26837e+07	5.22549e+06	2.10308e+07	8.9248e+07	3.67464e+07	3.52311e+07	7.80611e+07	9.1795e+06	9.46674e+07	3.0324e+07	7.35061e+07	1.11091e+07	3.88337e+07	1.00143e+08	5.68192e+07	8.72146e+07	9.72425e+07	8.37931e+07	1.39014e+08	7.08356e+07	2.45475e+06	1.58793e+07	9.18865e+07	1.32647e+07	9.91851e+07	113144236	7.76321e+06	4.5068e+07	1.04087e+08	1.22937e+08	3.09522e+07	1.14638e+08
1,6-Dihydro-7H-pyrrolo[2,3-d]pyridazin-7-one@27.685-rp	5.04979e+06	1.1308e+07	1.7299e+07	2.11778e+07	3.07456e+07	7.04794e+06	3.50568e+06	1.06965e+07	1.83142e+07	1.25872e+07	1.60876e+07	3.06149e+07	1.40654e+07	2.64271e+07	5.04012e+06	1.38419e+07	8.91276e+06	1.03902e+07	6.10578e+06	5.75502e+06	3.72924e+07	3.64548e+07	8.14094e+06	2.12095e+07	1.563e+07	1.90074e+07	2.14227e+07	1.4451e+07	2.46535e+07	3.90163e+06	2.88423e+07	1.8154e+07	9.82633e+06	1.492e+07	1.08043e+07	1.48931e+07	1.82524e+07	3.93389e+06	1.22954e+07	1.93286e+07	1.78243e+07	2.23795e+07	3.03869e+07	2.49079e+07	8.86125e+06	8.01241e+06	1.47203e+07	1.21249e+07	3.64426e+07
1,6-Dihydro-7H-pyrrolo[2,3-d]pyridazin-7-one@25.309-rp	2.3254e+06	1.09372e+07	5.15964e+07	5.73644e+07	6.28147e+07	3.94526e+06	3.02817e+07	5.57313e+07	4.91753e+07	2.02319e+07	3.94402e+06	9.97548e+06	6.06479e+07	2.84775e+07	2.08498e+07	4.72733e+07	1.00279e+07	1.72154e+07	1.28153e+07	1.61041e+07	3.32944e+07	3.98067e+07	1.22459e+07	3.44641e+07	3.54623e+07	6.04178e+07	3.27871e+07	5.23566e+07	6.17557e+07	7.67094e+06	5.42929e+07	8.22965e+07	6.07433e+07	4.24781e+07	2.62703e+07	3.87114e+07	1.52263e+07	1.25367e+07	7.65088e+06	6.72215e+07	5.98639e+07	5.29589e+07	4.74805e+07	6.61716e+07	1.14394e+07	3.38892e+07	5.92349e+07	3.03939e+07	1.23522e+07
1,6-Dihydro-7H-pyrrolo[2,3-d]pyridazin-7-one@26.105-rp	2.17543e+06	1.30371e+07	2.55342e+07	2.72511e+07	3.49976e+07	1.18029e+07	7.63052e+06	1.16361e+07	2.54734e+07	2.81302e+07	1.12893e+07	4.65009e+07	1.59328e+07	2.72879e+07	2.27714e+07	2.54836e+07	7.99336e+06	3.51844e+07	1.39198e+07	9.31485e+06	2.50311e+07	9.4142e+06	4.37108e+06	2.42082e+07	1.45601e+07	3.06853e+07	2.75941e+07	2.0154e+07	3.9546e+07	1.35434e+07	3.40231e+07	5.04043e+07	2.87594e+07	4.72273e+07	2.91016e+07	2.67177e+07	1.73223e+07	6.81807e+06	4.77565e+06	1.59478e+07	3.86715e+07	3.4153e+07	2.38033e+07	3.08247e+07	1.7929e+07	3.45912e+07	2.39273e+07	6.72343e+06	2.08531e+07
1,6-Dihydro-7H-pyrrolo[2,3-d]pyridazin-7-one@24.484-rp	2.85201e+06	5.23573e+06	2.39643e+07	1.18508e+07	2.35765e+07	3.49411e+06	2.9728e+07	2.51878e+07	1.51026e+07	3.7064e+06	4.92219e+06	9.58227e+06	3.08402e+07	1.79274e+07	3.32516e+06	2.00762e+07	2.70953e+06	1.28609e+06	3.57329e+06	4.34573e+06	1.36701e+07	1.13352e+07	5.24583e+06	1.20449e+07	1.31386e+07	5.14854e+06	1.31678e+07	2.44854e+07	3.75692e+07	2.8635e+06	1.6788e+07	1.49185e+07	1.64126e+07	22944493	1.18998e+07	1.88183e+07	4.88163e+06	2.29326e+06	3.39234e+06	2.97961e+07	2.44136e+07	8.1981e+06	6.22356e+06	8.71275e+06	2.62651e+06	1.38278e+07	2.91903e+07	4.8196e+06	3.09825e+07
1,6-Dihydro-7H-pyrrolo[2,3-d]pyridazin-7-one@25.816-rp	3.58978e+06	1.4192e+07	3.63569e+07	3.03476e+07	4.31744e+07	1.09841e+07	2.65348e+07	2.7972e+07	3.73365e+07	2.74518e+07	7.49927e+06	3.49757e+07	3.09723e+07	3.26685e+07	3.56319e+07	3.91934e+07	1.30912e+07	1.21968e+07	6.79039e+06	3.87697e+07	5.65906e+07	1.93859e+07	1.13639e+07	2.97931e+07	3.54464e+07	3.49128e+07	6.4567e+06	1.96432e+07	2.14556e+07	9.10426e+06	3.95407e+07	4.69428e+07	3.73935e+07	5.06752e+07	1.62114e+07	3.16361e+07	2.47135e+07	1.17724e+07	3.72142e+06	1.45026e+07	3.76294e+07	4.57671e+07	2.67672e+07	2.07466e+07	2.064e+07	4.74113e+07	3.6685e+07	2.40271e+07	3.15046e+07
1,6-Dihydro-7H-pyrrolo[2,3-d]pyridazin-7-one@24.223-rp	4.39119e+06	5.55114e+06	4.56168e+06	1.61213e+07	6.69964e+06	1.58349e+06	1.63897e+07	1.23927e+07	9.65224e+06	3.86072e+06	1.61098e+06	2.77847e+06	1.7879e+07	1.79274e+07	2.58593e+06	9.21933e+06	1.64024e+06	1.79455e+06	1.25086e+06	2.03644e+06	1.05967e+07	1.52375e+06	3.71602e+06	8.40215e+06	9.12431e+06	2.15001e+06	1.31678e+07	5.43533e+06	1.71721e+07	1.2551e+06	5.68595e+06	9.98989e+06	3.61925e+06	1.27396e+07	2.33519e+06	2.54575e+06	4.84683e+06	1.91594e+06	1.61572e+06	8.37865e+06	1.17465e+07	3.76067e+06	1.65042e+07	3.39316e+06	2.00721e+06	1.04801e+07	8.63216e+06	1.73248e+06	1.31163e+07
4-Amino-5-ethynyl-2(1H)-pyrimidinone@26.601-rp	3.72728e+06	9.64536e+06	4.8228e+07	2.0001e+07	4.762e+07	1.43993e+07	1.40366e+07	3.84655e+07	3.18541e+07	1.58703e+07	3.04672e+07	3.69428e+07	3.88769e+07	4.62263e+07	9.02796e+06	3.4179e+07	3.85546e+06	2.51424e+07	9.6325e+06	9.95569e+06	3.42693e+07	4.01068e+07	6.96347e+06	3.6286e+07	4.81259e+07	3.69354e+07	6.53793e+06	2.76555e+07	9.93449e+06	1.42601e+07	1.29049e+07	1.84488e+07	4.73697e+07	3.18267e+07	3.33017e+07	5.20523e+07	3.82736e+07	5.31782e+06	4.94971e+06	3.53005e+07	8.48835e+06	2.48504e+07	3.92982e+07	3.93402e+07	4.5068e+07	3.0826e+07	1.35033e+07	6.20013e+06	6.4951e+07
N-Benzylformamide@1.399-rp	384063	545675	5.35656e+07	1.79993e+06	7.44973e+07	6.56584e+07	6.63946e+07	2.05573e+06	604573	737651	2.03455e+07	1.17961e+07	4.6928e+06	5.50052e+07	9.33898e+06	6.84651e+06	785312	2.00373e+06	8.6538e+06	5.56866e+06	9.25469e+06	5.14308e+06	5.22696e+06	2.11514e+07	2.92484e+07	1.41724e+07	5.34224e+07	5.68419e+06	1.54579e+06	2.29799e+06	1.45149e+06	7.12674e+06	5.30342e+06	3.47315e+06	2.94011e+07	1.64649e+07	6.14766e+07	9.84345e+06	4.08825e+06	3.30708e+06	2.10356e+06	1.36141e+07	3.75377e+06	3.38447e+06	4.92641e+07	4.60565e+07	5.78447e+06	4.93059e+06	1.30874e+07
135.90204@1.089-rp	141977	250243	3.59163e+06	2.39116e+06	6.63843e+06	2.26311e+07	2.30815e+07	4.47504e+06	405160	1.27426e+06	2.32341e+07	1.42764e+07	7.92343e+06	1.98701e+07	9.3958e+06	8.29295e+06	1.14445e+06	2.66632e+06	1.7129e+07	4.54053e+06	7.6089e+06	3.36601e+06	4.80598e+06	1.9473e+07	2.50746e+06	1.66327e+07	1.54312e+07	5.15453e+06	1.16091e+06	2.75e+06	1.84295e+06	8.33736e+06	8.11463e+06	2.21549e+06	2.56359e+07	1.15693e+07	2.11528e+07	1.2001e+07	5.71561e+06	3.98428e+06	2.5692e+06	1.79767e+07	4.22134e+06	4.75292e+06	2.24028e+07	2.31908e+07	5.32684e+06	7.60616e+06	1.12021e+07
135.93329@0.915-rp	66347.3	235316	4.80179e+06	464653	5.75006e+06	4.59807e+06	5.61168e+06	587088	124516	335312	3.07197e+06	1.30553e+06	677762	5.8404e+06	1.72737e+06	830999	178003	324230	1.4547e+06	985342	811672	714857	631628	2.16629e+06	3.49352e+06	2.05657e+06	4.36457e+06	680810	226762	516449	460992	1.74059e+06	1.08224e+06	531685	4.24851e+06	2.2363e+06	4.45127e+06	1.59404e+06	852314	529647	384696	1.56422e+06	424228	795603	2.86022e+06	5.22419e+06	1.12468e+06	825372	1.20707e+06
136.02265@0.798-rp	622113	76286.2	1.16611e+06	172363	1.76951e+06	1.75188e+06	1.84981e+06	437581	187393	182695	1.45262e+06	1.38448e+06	443420	5.00062e+06	2.8474e+06	202865	327659	251063	1.11201e+06	748969	1.57329e+06	709228	1.54682e+06	860247	2.00619e+06	5.43787e+06	2.4332e+06	1.3508e+06	63665.8	245583	117509	427329	647910	281028	3.2517e+06	2.32268e+06	1.65918e+06	1.64252e+06	505874	256720	163035	519087	299258	1.36193e+06	4.69223e+06	1.15838e+06	238285	515914	1.01619e+06
Erythronicacid@1.037-rp	269356	305215	2.84091e+07	1.50902e+06	3.39067e+07	3.80602e+07	4.18696e+07	5.91959e+06	478382	893106	1.79123e+07	5.28156e+06	3.73582e+06	4.81741e+07	1.22341e+07	4.34518e+06	706199	1.24594e+06	9.17148e+06	1.3761e+07	6.88541e+06	2.51329e+06	3.72571e+06	1.69673e+07	1.73107e+07	5.98813e+06	2.93719e+07	1.93668e+06	681260	1.409e+06	1.13652e+06	4.86735e+06	2.87162e+06	975023	7.41148e+06	4.40044e+06	2.58324e+07	4.23036e+06	2.25687e+06	1.92088e+06	699784	7.00132e+06	1.66974e+06	1.12789e+06	1.07031e+07	28829186	2.12888e+06	1.86547e+06	2.89095e+06
Hypoxanthine@2.265-rp	215825	788881	1.15012e+08	3.55716e+06	1.49348e+08	1.52577e+08	150605230	2.33607e+06	763518	786256	6.0343e+07	8.77774e+06	4.93055e+06	6.82705e+07	1.47761e+07	1.88472e+07	611317	3.78562e+06	8.35003e+06	1.73093e+06	474364	1.26177e+07	4.8616e+06	47239457	1.05976e+08	1.45743e+07	898399	2.71745e+06	5.40752e+06	1.48784e+06	7.25614e+06	4.14405e+07	4.03549e+06	2.0888e+06	2.05868e+07	104472543	2.15977e+08	1.14121e+07	8.5876e+06	5.01326e+06	3.39156e+06	2.78369e+07	3.00903e+06	5.35219e+06	6.94767e+07	1.14252e+08	2.2654e+07	8.95278e+06	2.24658e+07
1-methylnicotinamide@1.007-rp	51684.9	52439.9	2.85311e+06	147479	3.5003e+06	3.2248e+06	3.37873e+06	322351	51274.7	52091.6	743344	99297.4	74404.3	3.2003e+06	1.13257e+06	175245	261593	60669.7	128347	578370	796181	87429.8	771204	1.17866e+06	4.87336e+06	2.40372e+06	1.21231e+06	74831.1	51629.5	180200	69112.3	214491	126239	128683	166840	2.14512e+06	3.17242e+06	609639	279980	75761.4	125649	131554	167915	158272	3.67976e+06	1.97838e+06	515965	499964	2.01228e+06
2-pyridylaceticacid@1.198-rp	201385	91383.3	5.4507e+06	206861	5.45854e+06	5.43245e+06	6.65591e+06	282986	78689.7	152462	1.58773e+07	631036	437857	1.99038e+06	3.10049e+06	235005	319249	223319	2.01078e+06	756628	445543	196025	226048	475909	2.35179e+06	588041	1.83352e+06	255062	86427.3	133144	364393	480951	526332	196523	2.03659e+06	239017	8.27695e+06	634596	292898	325726	172836	1.70588e+06	451757	315861	7.36646e+06	1.29748e+07	461308	1.22425e+06	232898
Isoniazid@25.141-rp	1.411e+06	2.46792e+07	7.11675e+06	3.25759e+07	6.17455e+07	4.7528e+06	6.95319e+07	2.33653e+07	1.04745e+07	2.77519e+07	1.19721e+07	1.79108e+07	7.76466e+07	4.98804e+07	2.67757e+07	4.57059e+07	6.24906e+06	1.52534e+07	1.17823e+07	2.23135e+07	5.84252e+06	2.67714e+07	1.25506e+07	4.46515e+07	5.55429e+07	7.40841e+06	4.85457e+07	2.32059e+07	7.63179e+07	1.33753e+07	9.19536e+06	7.58595e+07	1.37702e+07	5.97844e+07	3.80664e+07	3.53051e+07	2.18599e+07	1.61144e+07	1.1661e+07	7.17913e+07	4.67148e+07	4.61618e+07	4.6254e+07	3.03374e+07	2.2171e+06	6.39112e+07	2.07301e+07	2.30788e+06	1.01913e+07
Isoniazid@26.029-rp	1.45797e+07	1.99515e+07	7.55536e+06	1.84909e+07	7.98374e+07	5.97745e+07	4.37658e+07	1.00999e+08	7.60627e+07	6.10263e+07	1.87838e+07	9.15487e+07	3.70649e+07	1.5376e+07	3.66678e+07	6.61859e+07	6.23978e+06	6.18491e+07	4.80222e+07	1.50842e+07	2.16104e+07	7.76243e+07	3.97986e+06	2.09486e+07	2.88688e+07	5.89435e+07	7.53072e+06	8.29301e+07	8.567e+07	1.51879e+07	7.29855e+07	2.21429e+07	5.55344e+06	7.88734e+07	4.60039e+07	7.63538e+07	6.89095e+07	2.7248e+07	1.79949e+07	9.35399e+07	8.7532e+07	1.03404e+08	1.01296e+08	5.75506e+06	2.61646e+07	2.91343e+07	9.05525e+07	5.0966e+07	1.09289e+08
Isoniazid@24.61-rp	1.56841e+06	4.79419e+06	1.13389e+07	1.40507e+07	1.49512e+07	2.38561e+06	1.79712e+07	1.37268e+07	6.64991e+06	9.14001e+06	1.54803e+06	5.08161e+06	1.37539e+07	5.20742e+06	3.23204e+06	2.96826e+06	877924	1.04651e+06	2.72052e+06	3.36912e+06	1.88615e+07	7.58001e+06	2.84643e+06	1.74183e+07	4.75663e+06	8.28247e+06	1.82355e+07	7.2471e+06	1.02946e+07	1.03808e+06	3.37713e+06	4.24887e+06	1.18686e+07	1.09299e+07	2.25085e+06	4.92964e+06	3.25788e+06	1.75335e+06	2.25701e+06	5.31139e+06	2.52739e+06	3.45251e+06	4.52866e+06	3.00631e+06	1.35051e+06	6.43599e+06	9.83781e+06	1.988e+06	1.2297e+07
Isoniazid@25.692-rp	1.05414e+06	9.75185e+06	8.85151e+06	4.40524e+07	6.82426e+07	3.05772e+07	5.0551e+07	7.12243e+07	5.14284e+07	9.89846e+06	1.48545e+07	4.2038e+07	6.56941e+07	7.04615e+07	5.82715e+07	3.88144e+07	2.69055e+07	4.22141e+07	8.76142e+06	7.58086e+06	1.49596e+07	2.75527e+07	1.19154e+07	5.12618e+07	5.02684e+07	5.63634e+07	6.55686e+06	3.62892e+07	6.80498e+07	2.08223e+06	5.79949e+07	7.60023e+07	9.40995e+06	5.37446e+07	3.1897e+07	64699477	3.82926e+07	6.53495e+06	9.39253e+06	5.57299e+07	6.34231e+07	5.36103e+07	7.38854e+07	5.53072e+07	4.25736e+06	4.88611e+07	1.82668e+07	2.5206e+07	2.07191e+07
Isoniazid@24.313-rp	2.2031e+06	4.62994e+06	8.72214e+06	5.02744e+06	5.52148e+06	1.3011e+06	1.21521e+07	1.23158e+07	6.38484e+06	4.64309e+06	1.36734e+06	4.58346e+06	9.21912e+06	9.6416e+06	1.70666e+06	1.99884e+06	1.78153e+06	1.57479e+06	1.79156e+06	1.67176e+06	4.85824e+06	2.25e+06	1.06068e+06	6.43627e+06	1.33168e+07	3.33756e+06	3.85792e+06	3.6325e+06	1.45477e+07	1.44263e+06	3.3404e+06	1.11741e+07	8.17538e+06	3.2901e+06	1.5361e+06	2.66575e+06	7.64887e+06	814426	1.30248e+06	8.32698e+06	2.56809e+06	8.56706e+06	3.64844e+06	2.91367e+06	2.03785e+06	7.40122e+06	1.64167e+07	1.85292e+06	7.29484e+06
2-aminonicotinicacid@1.295-rp	2.21188e+06	826876	2.52404e+06	375787	3.52352e+06	3.20353e+06	3.43317e+06	57017	199504	117904	466902	672317	250120	1.29457e+06	430969	200306	168759	148312	377705	152198	1.19073e+06	171195	253328	271452	589542	722928	2.9816e+07	548954	216191	203758	166019	498132	147000	199445	2.65514e+06	784445	1.89412e+06	475288	381582	177309	473405	615302	366709	231876	6.1355e+06	3.5313e+06	136450	84822.5	97090.3
138.52406@1.267-rp	140294	153620	8.11296e+06	455308	1.15735e+07	9.14486e+06	1.17167e+07	1.31063e+06	319209	291257	6.97172e+06	1.7843e+06	1.18713e+06	1.3939e+07	3.91601e+06	1.02718e+06	126916	648239	4.42024e+06	1.28448e+06	2.40981e+06	1.98044e+06	1.07249e+06	4.77757e+06	1.03984e+07	3.01842e+06	5.54268e+06	1.33203e+06	308116	671466	851885	1.49519e+06	820423	639531	3.64502e+06	1.08841e+06	8.69488e+06	2.11166e+06	620371	557451	311825	1.82932e+06	639588	553910	5.80901e+06	1.2823e+07	780313	656555	1.18528e+06
138.52414@1.009-rp	860454	8.72225e+06	9.87933e+06	2.33758e+07	3.85897e+06	3.36298e+06	4.26406e+06	4.06546e+07	1.15246e+07	1.56896e+07	1.99404e+07	4.75606e+07	3.22291e+07	1.37779e+07	5.59963e+07	3.64908e+07	1.28644e+07	2.24834e+07	3.57803e+07	3.97916e+07	3.83249e+07	5.14937e+07	3.82128e+07	3.42075e+07	2.00821e+07	4.06185e+07	2.50217e+07	3.9047e+07	1.09293e+07	1.88118e+07	4.15684e+07	2.93634e+07	3.18542e+07	2.29615e+07	2.05483e+07	3.09946e+07	4.99214e+06	3.63759e+07	2.72956e+07	2.22321e+07	2.16946e+07	3.01696e+07	2.10928e+07	2.32418e+07	1.2539e+07	2.24672e+06	2.05658e+07	2.74612e+07	3.87105e+07
139.0611@27.902-rp	4.74723e+07	1.64915e+07	5.15778e+07	3.88177e+07	3.77857e+07	1.60698e+07	1.38031e+07	3.32401e+07	4.31791e+07	3.15121e+07	2.49579e+07	2.31872e+07	4.17842e+07	1.72779e+07	1.22986e+07	3.18086e+07	1.70304e+07	2.32777e+07	2.43052e+07	1.73588e+07	2.61952e+07	3.42021e+07	1.61142e+07	3.66062e+07	41606384	2.96205e+07	3.21148e+07	3.26642e+07	1.44377e+07	2.36384e+07	3.62519e+07	1.94835e+07	3.9688e+07	2.05901e+07	1.49542e+07	4.34001e+07	1.90353e+07	2.10267e+07	1.84625e+07	4.39421e+07	3.78156e+07	3.48949e+07	2.80007e+07	4.14381e+07	1.94322e+07	4.41727e+07	2.44748e+07	1.64076e+07	3.66198e+07
139.06117@1.054-rp	3.54069e+06	2.83967e+06	3.79272e+07	7.61806e+06	5.34241e+07	5.43523e+07	6.00667e+07	9.06489e+06	1.118e+06	2.52229e+06	2.78502e+07	1.88154e+07	1.51511e+07	8.0247e+07	1.4283e+07	7.92049e+06	2.41362e+06	4.79494e+06	1.00183e+07	1.09724e+07	9.80058e+06	1.42448e+07	9.79539e+06	1.27351e+07	3.94408e+07	11764279	2.75614e+07	1.54652e+07	2.60945e+06	4.79636e+06	1.12938e+07	8.81692e+06	9.06989e+06	7.83334e+06	2.14459e+07	1.0537e+07	2.19851e+07	1.13449e+07	7.22529e+06	7.13622e+06	1.02424e+07	9.21161e+06	8.97968e+06	8.15823e+06	1.83894e+07	6.98043e+07	1.26318e+07	7.35171e+06	1.05176e+07
139.53194@1.018-rp	55598.3	127828	154887	418948	138810	130219	134966	1.50055e+06	81686.1	596421	2.58906e+06	354475	671230	234245	2.01331e+06	375963	2.84483e+06	444815	7.70831e+06	775602	138712	94049.5	87183.8	719698	212587	1.66634e+06	198987	80496.9	55538.6	1.39958e+06	74345.1	249324	256280	64486.5	152314	107638	140905	257762	110490	230358	72080.1	162990	93239.5	163867	143096	144640	364385	422629	393406
139.94415@28.157-rp	1.11576e+08	3.82106e+07	4.07144e+07	1.81123e+07	1.91903e+07	1.76414e+07	3.50088e+07	31867615	3.82898e+07	2.94396e+07	2.38478e+07	2.1999e+07	4.12007e+07	3.83825e+07	2.48341e+07	3.49772e+07	2.44112e+07	2.45678e+07	2.32634e+07	2.78347e+07	2.98545e+07	2.72893e+07	1.84454e+07	3.34396e+07	6.95521e+07	3.08702e+07	5.34764e+07	2.38691e+07	4.52769e+07	2.40586e+07	3.1235e+07	5.16891e+07	3.48196e+07	5.51898e+07	3.48372e+07	2.06318e+07	3.53311e+07	3.59833e+07	2.18879e+07	3.76244e+07	2.4678e+07	2.89864e+07	2.4644e+07	3.08952e+07	2.66699e+07	3.80176e+07	2.45544e+07	3.10851e+07	4.14474e+07
2,4,5-trihydroxytoluene@19.689-rp	192655	244959	469051	213427	1.02487e+06	834708	481105	220597	292356	212921	4.20831e+06	336549	238306	282099	2.38333e+06	229597	262058	629108	3.7643e+06	292759	242689	219336	325845	244578	2.02198e+07	1.10495e+07	217237	226941	247943	274873	213694	241287	228722	270199	2.07376e+06	239847	6.96117e+06	334373	275564	222558	200504	258409	225032	227379	327153	843635	225061	316493	223439
140.99093@27.99-rp	3.50124e+08	4.52442e+08	2.23964e+08	4.12388e+08	441751385	1.52209e+08	4.60563e+08	3.98805e+08	4.34321e+08	4.06668e+08	1.74208e+08	457119925	4.5442e+08	4.29238e+08	456208370	4.45674e+08	4.1775e+08	4.46028e+08	4.69596e+08	1.33694e+08	437538645	4.18743e+08	4.22404e+08	4.20718e+08	1.34213e+08	4.71853e+08	4.0249e+08	4.36548e+08	4.03516e+08	4.26703e+08	4.7385e+08	3.81076e+08	4.36689e+08	9.94945e+07	1.30911e+08	3.22192e+08	1.43689e+08	4.28547e+08	4.49781e+08	5.19359e+08	4.02475e+08	4.02327e+08	4.23477e+08	4.32276e+08	4.38359e+08	4.31096e+08	1.45516e+08	4.41572e+08	4.45667e+08
141.02804@0.8-rp	8.33796e+06	5.41631e+06	5.44341e+07	1.25821e+07	7.83397e+07	8.39055e+07	8.22685e+07	1.446e+07	1.08782e+07	1.11845e+07	4.91378e+07	6.09286e+07	2.79697e+07	2.46506e+08	1.59363e+08	1.66684e+07	2.1501e+07	1.5518e+07	4.51845e+07	4.63651e+07	6.61785e+07	4.50376e+07	7.96084e+07	4.05552e+07	7.83251e+07	2.58141e+08	113066868	8.64556e+07	7.69614e+06	1.93389e+07	9.30673e+06	1.80606e+07	2.5024e+07	1.29504e+07	1.38527e+08	8.30868e+07	6.80332e+07	6.98407e+07	2.27073e+07	1.30597e+07	1.16166e+07	3.00041e+07	1.34974e+07	7.86621e+07	233007444	5.96467e+07	1.65759e+07	2.66565e+07	5.02844e+07
141.03267@26.205-rp	425040	6.09558e+06	1.35445e+07	1.61599e+07	1.60369e+06	6.92924e+06	8.67648e+06	1.41247e+06	1.32096e+07	9.85971e+06	7.75148e+06	2.8314e+06	2.43303e+06	1.22372e+07	7.28568e+06	2.82373e+06	990558	5.68343e+06	4.85e+06	3.57246e+06	2.26526e+06	2.33214e+06	2.22664e+06	6.75163e+06	3.48091e+06	1.19651e+07	1.32182e+07	8.61497e+06	1.91216e+07	3.02977e+06	2.86551e+06	2.00316e+06	2.46943e+06	3.78367e+06	1.1369e+07	2.62821e+06	6.16676e+06	817632	655285	1.89491e+07	1.37872e+07	8.82646e+06	1.11876e+07	1.13839e+07	2.43263e+06	7.15827e+06	4.50979e+06	6.8708e+06	4.01297e+06
141.03267@27.225-rp	1.7956e+06	3.39742e+06	9.2823e+06	8.83293e+06	8.25072e+06	6.40926e+06	3.82187e+06	8.66983e+06	831498	5.93538e+06	6.95839e+06	9.83967e+06	1.52737e+07	3.01542e+06	898534	7.16911e+06	898729	1.14941e+06	2.05916e+06	294777	4.01367e+06	1.05574e+07	5.27924e+06	5.75602e+06	1.00057e+06	8.10972e+06	6.1367e+06	1.28116e+07	7.87668e+06	1.44633e+06	2.15725e+06	7.93286e+06	1.17271e+07	7.53973e+06	5.54352e+06	1.01682e+07	4.84227e+06	790196	7.47347e+06	5.75378e+06	4.51593e+06	8.5888e+06	7.66411e+06	3.837e+06	8.21096e+06	9.3108e+06	7.83438e+06	5.20235e+06	1.30954e+07
142.01213@0.799-rp	2.90364e+06	2.61585e+06	4.3007e+07	7.29884e+06	5.7115e+07	6.15218e+07	6.10697e+07	9.18441e+06	6.42087e+06	8.2398e+06	3.96226e+07	4.59191e+07	2.46239e+07	1.62797e+08	9.42855e+07	1.02059e+07	1.75592e+07	1.32686e+07	4.19192e+07	3.76463e+07	4.40219e+07	3.82022e+07	5.91305e+07	3.22593e+07	5.15332e+07	1.86805e+08	7.89423e+07	6.20548e+07	7.19556e+06	1.40269e+07	7.21492e+06	1.22119e+07	1.73164e+07	8.94386e+06	9.60558e+07	6.31142e+07	5.35809e+07	5.39976e+07	1.6703e+07	7.46054e+06	6.58265e+06	2.09627e+07	8.89567e+06	6.57748e+07	1.62087e+08	4.4679e+07	9.22966e+06	1.80991e+07	3.77414e+07
142.02415@0.899-rp	1.49949e+07	8.55692e+07	1390226800	2.25395e+08	1444831707	1383675824	1439292666	3.11432e+08	9.57184e+07	1.55195e+08	1238062141	6.65573e+08	3.9776e+08	1343891430	5.21075e+08	4.65217e+08	1.43804e+08	2.19412e+08	7.79172e+08	3.46521e+08	4.7733e+08	316960153	3.22596e+08	8.88123e+08	1218660887	8.03215e+08	1123845605	3.97652e+08	1.70144e+08	2.19017e+08	1.98749e+08	4.95578e+08	4.56788e+08	2.55824e+08	1249914772	7.5014e+08	1426218417	5.41205e+08	3.5169e+08	2.55524e+08	2.08471e+08	8.24335e+08	3.02256e+08	3.24715e+08	1278344893	1447907614	3.95151e+08	4.22396e+08	5.91622e+08
142.02882@0.799-rp	774688	426819	7.71899e+06	814629	9.06115e+06	9.75903e+06	9.75959e+06	1.91977e+06	1.11283e+06	1.08349e+06	5.09173e+06	5.58532e+06	2.76815e+06	2.67489e+07	1.23836e+07	1.57754e+06	1.80044e+06	1.49533e+06	4.84747e+06	3.892e+06	6.50518e+06	3.98101e+06	6.53271e+06	4.30843e+06	9.72748e+06	2.36401e+07	1.16866e+07	7.96277e+06	678901	1.40339e+06	1.08671e+06	1.73391e+06	2.01983e+06	1.34474e+06	1.47856e+07	7.85551e+06	8.93934e+06	6.83611e+06	2.47125e+06	1.81605e+06	1.2357e+06	2.94146e+06	963440	6.88317e+06	2.15718e+07	7.40587e+06	1.08908e+06	2.33532e+06	4.50294e+06
Ectoine@2.019-rp	250501	180531	1.70074e+07	631201	2.28022e+07	2.19817e+07	2.39197e+07	9.5908e+06	174008	1.5441e+06	258607	182525	197175	208571	225614	190226	173226	485378	1.05472e+08	2.04302e+07	177972	193346	172747	196762	190617	173444	176520	177602	173512	187277	217851	285307	195217	212204	184690	198588	1.18849e+06	635387	177348	211295	165383	182547	173898	174659	180071	202855	186218	175788	177401
142.94369@27.913-rp	2.35817e+06	4.24821e+07	9.26544e+06	2.28961e+07	2.21619e+07	4.58617e+07	4.36679e+07	2.0283e+07	3.15916e+07	2.44842e+07	3.30766e+07	3.41121e+07	2.09158e+07	2.19297e+07	4.43494e+07	3.03e+07	4.21502e+07	3.79596e+07	3.33697e+07	4.65034e+07	2.30157e+07	2.69423e+07	4.14118e+07	2.09129e+07	1.31788e+07	3.10431e+07	1.36097e+07	2.23827e+07	2.76849e+07	3.83216e+07	2.00056e+07	3.21226e+07	1.96415e+07	2.63833e+07	4.1451e+07	2.33916e+07	4.45697e+07	4.42447e+07	4.22382e+07	2.3019e+07	2.16272e+07	1.90265e+07	2.14004e+07	2.20483e+07	3.87705e+07	3.03414e+07	2.25707e+07	4.34555e+07	2.82841e+07
143.02556@0.799-rp	3.25636e+06	484160	8.72704e+06	1.14352e+06	1.08678e+07	8.69862e+06	1.15928e+07	1.47706e+06	1.21785e+06	1.10517e+06	4.97141e+06	5.94363e+06	2.66051e+06	2.53583e+07	1.42794e+07	1.42589e+06	2.43653e+06	1.69018e+06	5.36185e+06	5.53531e+06	6.7759e+06	4.5286e+06	7.72866e+06	5.5221e+06	7.67502e+06	2.51275e+07	1.18294e+07	9.69473e+06	753256	1.56059e+06	1.01488e+06	1.87579e+06	1.82638e+06	1.2151e+06	1.68624e+07	9.6003e+06	9.72607e+06	7.33167e+06	2.21165e+06	1.92612e+06	1.11041e+06	3.86281e+06	1.26405e+06	7.88837e+06	2.27483e+07	8.65551e+06	1.48584e+06	2.23369e+06	4.69696e+06
472437@1.026-rp	284149	210701	3.2641e+07	842413	4.19243e+07	4.1726e+07	3.79322e+07	2.08471e+06	228924	452519	1.06748e+07	3.90946e+06	1.50271e+06	8.76918e+07	6.52343e+06	2.02334e+06	370341	663778	5.0346e+06	2.30492e+06	3.52096e+06	2.67954e+06	1.87625e+06	8.76941e+06	3.64965e+07	5.79481e+06	2.00571e+07	1.94362e+06	498757	492118	1.43634e+06	2.21998e+06	1.6748e+06	944517	1.29701e+07	4.2962e+06	2.88913e+07	2.0962e+06	887670	662102	581700	4.66171e+06	696077	855989	1.64713e+07	5.43058e+07	1.11648e+06	1.24648e+06	3.09237e+06
1-naphthylamine@2.911-rp	149138	108614	2.53059e+07	664521	3.15359e+07	3.08e+07	3.09447e+07	489808	130951	298255	1.32466e+07	6.2125e+06	1.82466e+06	3.17826e+07	4.21761e+06	2.35228e+06	169042	1.02442e+06	4.19833e+06	777333	3.02138e+06	1.26966e+06	1.26535e+06	5.75445e+06	1.47816e+07	8.41065e+06	2.72716e+07	2.44778e+06	489575	804274	430009	2.58815e+06	2.79176e+06	969044	1.1185e+07	3.94225e+06	2.99917e+07	3.59972e+06	1.09517e+06	1.40222e+06	892003	8.60195e+06	1.11541e+06	1.67859e+06	2.09497e+07	3.31232e+07	2.88107e+06	2.1017e+06	5.48479e+06
DL-Stachydrine@1.209-rp	77821.2	940254	2.23134e+08	6.22337e+06	2.94984e+08	2.93697e+08	3.06621e+08	4.63035e+06	2.47287e+06	2.9133e+06	5.81403e+08	1.81862e+07	1.857e+07	1.12567e+07	9.19142e+07	1.42492e+06	4.5785e+06	2.03493e+06	2.55022e+08	4.11415e+06	1.01376e+07	1.02551e+06	1.10463e+07	1.62567e+06	1.32264e+08	1.7622e+08	4.84416e+08	2.34899e+07	1.36707e+06	3.80294e+06	1.62974e+06	2.49522e+06	6.25675e+07	8.83312e+06	3.48999e+07	2.52947e+07	4.30232e+08	8.86036e+06	2.09776e+06	2.926e+06	3.53593e+06	3.50196e+07	1.10035e+07	1.73381e+07	2.89849e+08	2.19977e+08	1.11639e+07	1.67605e+07	2.71274e+06
144.02246@1.632-rp	8.6929e+06	76179.9	71253.8	68264.3	72173	65745.2	66323.1	69709.4	69807.2	65269.5	74997.4	71954.9	70231.4	81209	73139.4	72083.9	68628.3	70090.8	70145.9	69457.9	69174.6	70660.9	69634.1	69189.3	70164.5	72602.2	67299.5	66252.7	68834.8	73877.2	68898.6	67108.9	71217.9	71968	66744.5	69008.3	66547.2	69804.6	72659.2	71419.9	70731.9	67183.7	70649.4	71973.1	70971.3	76157.3	69372.1	73454.9	69907.3
2-methyleneglutaricacid@1.025-rp	210894	528785	1.74664e+07	2.11233e+06	1.74108e+07	1.8064e+07	1.65081e+07	7.07558e+06	835334	1.25485e+06	8.5372e+06	8.09602e+06	3.89534e+06	5.86233e+07	1.38364e+07	5.05866e+06	951701	1.87206e+06	8.50446e+06	5.67137e+06	7.05451e+06	8.40784e+06	5.49619e+06	1.11762e+07	2.69944e+07	9.76138e+06	1.45264e+07	6.10316e+06	911699	1.44732e+06	4.90286e+06	4.50199e+06	3.93419e+06	2.62452e+06	9.17229e+06	5.20219e+06	1.18435e+07	4.82312e+06	2.74786e+06	2.06019e+06	1.89801e+06	6.16973e+06	2.20764e+06	2.49583e+06	9.672e+06	2.36369e+07	2.28715e+06	2.98121e+06	6.06467e+06
2-Amino-3,5-pyridinedicarbonitrile@27.482-rp	2.46219e+06	3.99567e+06	4.24015e+07	6.39056e+07	5.58925e+07	2.54702e+07	2.55885e+07	4.68738e+07	2.62894e+07	4.59767e+07	6.78518e+06	4.15314e+06	1.79996e+07	4.14063e+07	4.87999e+06	8.83622e+06	2.00389e+07	3.20924e+07	1.75588e+07	8.80334e+06	1.65317e+07	3.05545e+07	1.10285e+07	3.37389e+07	3.76021e+07	4.50359e+07	3.88604e+07	3.21932e+07	6.41073e+07	7.00471e+06	5.91337e+07	4.10155e+06	5.76122e+07	5.01279e+07	2.40159e+07	6.00207e+07	1.29907e+07	1.85886e+06	7.96733e+06	6.8432e+07	1.48552e+07	4.25746e+07	6.93452e+07	4.61355e+07	4.54805e+07	1.5348e+07	4.87924e+07	3.79861e+07	7.41126e+06
2-Amino-3,5-pyridinedicarbonitrile@26.037-rp	363604	2.4612e+06	9.78167e+06	3.30997e+07	6.53163e+06	3.42119e+06	2.19186e+06	2.33272e+07	9.04422e+06	4.06958e+06	3.28143e+06	2.28773e+06	7.59773e+06	3.20165e+06	4.0073e+06	4.32417e+06	3.83132e+06	3.66503e+06	2.74304e+06	3.96846e+06	4.92108e+06	2.16912e+06	2.34926e+06	9.00492e+06	1.34736e+07	1.19607e+07	2.90718e+06	1.55664e+07	5.70465e+06	786811	1.24839e+07	8.86964e+06	6.91157e+06	1.49576e+07	9.08731e+06	8.78692e+06	1.9285e+07	1.22353e+06	1.20386e+06	8.87895e+06	4.9383e+06	8.60935e+06	5.45096e+06	5.33862e+06	2.41691e+06	7.25398e+06	7.4579e+06	5.60101e+06	8.29781e+06
2-Amino-3,5-pyridinedicarbonitrile@26.22-rp	1.69771e+06	3.90025e+06	9.06615e+06	3.30997e+07	8.98383e+07	6.34876e+06	4.03167e+07	2.33272e+07	1.72657e+07	6.98996e+07	6.82555e+06	7.15586e+06	1.57634e+08	9.66951e+07	5.52852e+07	7.2882e+07	2.08561e+06	5.4256e+07	3.75742e+06	1.06907e+07	8.63186e+07	7.94439e+06	1.49491e+07	1.1663e+08	1.40121e+07	6.70818e+07	5.10525e+06	5.22916e+07	7.96378e+07	5.69584e+06	1.24839e+07	1.5977e+07	7.92281e+07	1.49576e+07	7.41847e+07	6.52803e+06	4.55624e+07	1.7241e+06	8.40253e+06	3.28444e+06	8.35697e+07	7.99418e+07	7.40499e+07	5.49448e+06	1.67119e+07	5.03112e+07	7.05453e+07	6.21691e+06	9.20259e+07
2-Amino-3,5-pyridinedicarbonitrile@26.52-rp	8.00145e+06	8.34496e+06	5.38938e+07	3.55706e+07	6.77304e+07	2.6118e+06	1.283e+07	6.6594e+07	1.72657e+07	3.87674e+06	4.77863e+07	5.55036e+07	6.87684e+07	5.79688e+07	3.01127e+07	5.34228e+07	2.05886e+06	3.73907e+07	7.18646e+06	2.27018e+07	5.20375e+07	6.79923e+06	1.22824e+07	5.53035e+07	8.30906e+07	5.38598e+07	4.18884e+06	4.47995e+07	6.33367e+06	4.66271e+06	5.58854e+07	8.29537e+06	6.15938e+07	5.04889e+06	6.11624e+07	8.52183e+07	4.60447e+07	1.49916e+06	5.7223e+06	4.52372e+07	1.22625e+07	5.36658e+07	5.0231e+07	6.71574e+07	4.21191e+06	5.82353e+07	5.26029e+07	8.94417e+06	1.02688e+08
4-pentynylbenzene@20.06-rp	372246	218067	1.20257e+06	223134	2.18512e+06	1.79929e+06	1.82194e+06	190131	188892	176727	4.52504e+06	920075	188236	2.86346e+06	2.16411e+06	187395	234211	314639	2.97103e+06	261447	622569	957962	344608	637305	1.45825e+07	8.23086e+06	1.71315e+06	1.28132e+06	230279	256455	177626	206394	253039	253206	2.65839e+06	282610	8.56706e+06	1.17808e+06	228691	194089	188065	926478	196943	606825	1.64826e+06	2.55261e+06	206675	308966	349895
Caprylicacid@12.84-rp	2.38419e+06	1.0249e+06	1.19662e+07	1.63809e+06	1.3429e+07	1.29046e+07	1.18815e+07	1.79527e+06	1.33616e+06	1.16592e+06	1.54519e+07	2.73015e+06	2.72944e+06	9.22155e+06	1.92808e+06	2.07378e+06	895785	2.10159e+06	4.93076e+06	1.54635e+06	2.29743e+06	1.7759e+06	1.55686e+06	2.30624e+06	1.63629e+07	7.29986e+06	8.02121e+06	2.0143e+06	1.23667e+06	1.43934e+06	1.07775e+06	1.8642e+06	1.8389e+06	1.60168e+06	9.57174e+06	1.38526e+06	2.16067e+07	1.95017e+06	1.41034e+06	1.31057e+06	1.29554e+06	3.47269e+06	1.65946e+06	1.88131e+06	8.58638e+06	1.1528e+07	1.47492e+06	1.4877e+06	2.12469e+06
Caprylicacid@13.413-rp	1.24387e+07	2.91496e+06	1.34269e+07	3.09701e+06	1.23858e+07	1.17889e+07	1.12794e+07	3.12334e+06	2.88405e+06	2.93159e+06	3.03459e+06	3.01371e+06	3.0202e+06	4.19147e+06	2.51949e+06	2.90407e+06	2.7001e+06	2.6836e+06	3.01475e+06	4.6196e+06	1.34935e+07	9.71961e+06	6.40641e+06	3.1849e+06	4.48216e+06	2.9915e+06	4.31447e+06	3.49166e+06	3.2626e+06	2.72709e+06	3.14678e+06	3.46019e+06	2.93597e+06	3.57133e+06	2.88917e+06	3.08634e+06	3.55898e+06	2.66932e+06	2.96592e+06	3.13423e+06	3.07206e+06	3.36943e+06	3.19714e+06	2.91003e+06	3.48353e+06	3.92221e+06	3.41292e+06	3.07579e+06	3.34334e+06
3-Methyl-4-nitro-furazan2-oxide@27.859-rp	8.86749e+06	1.07799e+07	8.02855e+06	1.58987e+07	1.05203e+07	1.08038e+07	1.09415e+07	7.27068e+06	9.32759e+06	9.11627e+06	9.44061e+06	2.1612e+07	8.53318e+06	1.32898e+07	1.38887e+07	1.8146e+07	6.35725e+06	8.52661e+06	9.52231e+06	1.1901e+07	6.86072e+06	9.0849e+06	9.2426e+06	1.89345e+07	7.72851e+06	1.21351e+07	8.36096e+06	1.90942e+07	8.11331e+06	7.77101e+06	7.72355e+06	7.75893e+06	1.06203e+07	1.58746e+07	1.07856e+07	8.44824e+06	1.03534e+07	1.0781e+07	1.12314e+07	1.30167e+07	9.00085e+06	7.75687e+06	9.17206e+06	1.02582e+07	1.27174e+07	1.20771e+07	6.98056e+06	8.37109e+06	9.32605e+06
8-hydroxyquinoline@2.907-rp	309324	129895	3.34642e+07	1.14487e+06	4.54384e+07	4.30659e+07	4.42513e+07	864916	314804	447323	2.03464e+07	9.51404e+06	3.00826e+06	3.89743e+07	6.28028e+06	3.75713e+06	318475	1.64029e+06	6.26266e+06	1.51673e+06	4.63433e+06	2.07933e+06	1.85111e+06	9.1288e+06	2.09227e+07	1.22546e+07	3.90776e+07	3.8793e+06	602371	1.37471e+06	724085	3.7064e+06	4.2624e+06	1.45202e+06	1.61035e+07	5.26985e+06	4.29858e+07	5.62366e+06	1.6028e+06	2.173e+06	1.20953e+06	1.20216e+07	2.02142e+06	2.33275e+06	2.99828e+07	4.6034e+07	3.92712e+06	3.23636e+06	8.55944e+06
3-amino-4-methylhexanoicacid@1.044-rp	54581.3	304218	1.74028e+07	964289	2.2082e+07	2.17657e+07	2.42001e+07	752482	230463	481433	1.2945e+07	3.4378e+06	1.24415e+06	1.53285e+07	2.70331e+06	2.89325e+06	153919	607666	3.35939e+06	2.34592e+06	1.94128e+06	861479	1.32256e+06	6.91121e+06	8.46135e+06	6.50261e+06	1.57295e+07	2.22951e+06	429019	452459	389634	2.47749e+06	1.60848e+06	852038	1.0897e+07	6.10265e+06	1.37574e+07	3.06585e+06	774990	854962	879803	3.8105e+06	1.27052e+06	903684	1.47949e+07	1.62195e+07	1.86086e+06	1.41404e+06	3.52252e+06
1-Bromo-2-pentyne@28.127-rp	5.56264e+07	1.15086e+08	9.26263e+07	9.80867e+07	8.42364e+07	1.67204e+08	9.56066e+07	9.47082e+07	1.08432e+08	9.18544e+07	9.84419e+07	9.32566e+07	1.07851e+08	8.95542e+07	7.91232e+07	2.15227e+08	75933683	9.71537e+07	8.3058e+07	7.43529e+07	8.04511e+07	8.35858e+07	9.95697e+07	9.23359e+07	8.83232e+07	8.32051e+07	1.3134e+08	9.92719e+07	8.54875e+07	9.34501e+07	9.83535e+07	122979854	1.52857e+08	8.90345e+07	9.15674e+07	8.93152e+07	9.87766e+07	1.01532e+08	1.55905e+08	9.45357e+07	9.40813e+07	9.00838e+07	9.04155e+07	1.00866e+08	1.06013e+08	1.11679e+08	9.79213e+07	2.20896e+08	165858044
2-oxoglutaricacid@1.339-rp	33282.6	33554	1.06487e+06	29561.7	1.8433e+06	1.66885e+06	1.92866e+06	30717.9	30217.9	29005.8	131095	338776	30059.8	430389	266265	30443.9	31219.5	35587.7	32702.9	30778.8	113109	505956	31385.4	42366.3	341768	256066	1.32715e+06	30065.7	30530.4	52302.6	30728	37289.5	57598.7	140261	1.40149e+06	1.08617e+06	138081	88834.1	30139.7	37506.1	69022.1	668512	29461.7	250400	1.14609e+06	490301	83679.3	154056	541585
2,2-dimethylsuccinicacid@1.013-rp	147977	150978	3.9409e+06	308113	4.87711e+06	4.4533e+06	4.58511e+06	1.96972e+06	114659	328045	1.57627e+07	657989	639631	2.30694e+06	4.79482e+06	448230	1.60183e+06	386757	1.67712e+07	997835	227526	198752	222744	1.81336e+06	1.17554e+06	3.89868e+06	1.20401e+06	169544	115452	848861	154547	341300	257843	196845	991284	342616	1.33649e+06	393251	187611	151437	122436	463827	134836	149511	848250	1.24114e+06	325724	169875	475072
pyridyl-triazole@27.221-rp	1.94031e+07	1.13206e+07	1.02307e+08	6.73314e+07	1.18616e+08	6.29235e+07	1.07593e+07	1.92727e+07	8.33465e+07	7.70472e+07	1.08522e+08	122262639	1.62671e+07	8.17022e+07	3.29329e+07	6.13855e+07	6.73358e+07	6.09082e+07	4.78554e+07	3.57716e+06	1.01214e+08	1.04038e+08	6.88464e+07	1.47215e+07	8.11252e+07	6.65961e+07	6.36142e+07	2.62966e+07	9.07849e+07	4.93714e+07	9.3883e+07	9.45082e+07	9.7347e+07	8.30974e+07	1.31919e+08	9.60479e+07	8.67866e+07	1.84945e+07	3.92655e+07	1.95485e+08	6.65684e+07	7.53103e+07	1.00534e+08	3.27679e+08	5.92079e+07	8.45825e+07	8.915e+07	1.61935e+07	1.35186e+08
2-(1H-Imidazol-2-yl)pyrimidine@27.618-rp	1.93171e+07	4.06237e+07	9.75749e+07	3.98172e+07	7.92373e+07	1.5992e+07	1.22713e+07	2.97184e+07	7.01356e+07	2.94992e+07	4.18342e+07	1.4319e+08	7.17308e+07	1.02948e+08	2.07505e+07	8.66816e+07	1.27611e+08	7.03689e+07	3.91995e+07	3.79479e+07	1.38968e+08	9.2906e+07	2.39525e+07	3.88235e+07	1.85945e+08	6.43686e+07	7.6672e+07	8.14855e+07	7.02934e+07	2.19423e+07	6.34568e+07	9.66779e+07	3.09037e+07	2.06059e+07	1.80495e+07	8.37985e+07	4.94353e+07	6.32181e+06	6.71077e+07	8.30404e+07	7.49115e+07	7.82123e+07	7.19909e+07	9.09544e+07	8.19055e+07	4.16738e+07	6.75251e+07	101798407	1.1854e+08
2-(1H-Imidazol-2-yl)pyrimidine@26.889-rp	1.29596e+07	3.9839e+07	1.67435e+08	1.55418e+08	236089647	1.03905e+07	1.02205e+08	2.67936e+08	2.10364e+08	2.19008e+07	1.87126e+08	2.75797e+07	2.64254e+08	2.24576e+08	6.64578e+07	2.91849e+08	1.26598e+08	1.86964e+08	1.01858e+08	7.03184e+07	2.37667e+08	1.39055e+08	3.03049e+07	9.68901e+07	7.99824e+07	2.38004e+08	6.21431e+07	1.66249e+08	2.22931e+08	1.09246e+08	1.62232e+08	2.31125e+08	248655354	2.08519e+08	2.22433e+08	2.26621e+08	1.57767e+08	1.1467e+07	3.90521e+07	1.88924e+08	1.67029e+07	2.91312e+08	194352432	1.93038e+08	1.52075e+08	2.66527e+08	2.1352e+08	9.73495e+06	2.69155e+08
pyridyl-triazole@24.937-rp	2.3006e+06	1.97921e+07	1.73856e+07	1.24037e+08	163668960	1.30583e+07	1.26136e+08	1.74123e+07	1.28411e+08	9.58703e+06	7.75145e+06	100267313	1.81361e+08	1.61766e+08	4.74648e+07	1.07583e+08	8.61281e+06	3.19604e+06	2.4683e+07	3.98054e+07	1.64884e+07	8.5578e+07	3.93897e+06	1.1425e+08	1.62573e+08	1.34212e+08	1.15786e+08	1.02941e+08	172160189	2.34491e+07	1.0935e+08	276763240	1.69381e+08	166441441	6.4968e+07	9.83706e+07	6.45351e+06	2.96744e+07	4.07128e+06	2.05349e+08	1.81524e+08	1.90639e+08	1.5722e+08	6.82879e+07	9.59787e+06	1.21041e+08	2.40411e+07	5.80707e+06	1.61234e+08
2-(1H-Imidazol-2-yl)pyrimidine@25.756-rp	1.47947e+07	2.03939e+07	1.01704e+08	1.81614e+08	1.92319e+08	1.07717e+08	1.33261e+08	2.91812e+08	1.65361e+08	1.55192e+08	1.77352e+08	215006954	217405814	4.37075e+07	1.8669e+08	1.55726e+08	1.16296e+08	1.80094e+08	6.25958e+07	2.58425e+07	4.23272e+07	1.01971e+08	8.38632e+07	119228884	2.06638e+08	2.35466e+08	5.48173e+07	9.66651e+07	3.00367e+08	1.49463e+07	2.64625e+08	2.7067e+08	6.09075e+07	162596353	2.3779e+08	262542759	1.13068e+08	2.22207e+07	8.01967e+06	2.91937e+08	1.84449e+08	2.39414e+08	1.47272e+08	1.70163e+08	3.23957e+07	2.66849e+07	1.46532e+08	1.13452e+08	3.66492e+08
2-(1H-Imidazol-2-yl)pyrimidine@26.3-rp	5.14014e+07	7.99621e+07	3.01853e+08	9.42093e+07	2.06598e+08	3.76228e+07	1.89679e+07	2.69681e+08	3.29006e+08	1.99285e+08	2.25101e+08	2.9728e+08	3.751e+08	3.10194e+08	2.949e+08	2.59629e+08	1.07244e+07	1.89952e+08	1.06286e+08	2.29561e+07	4.10629e+08	2.47603e+08	4.70916e+07	7.80714e+07	6.61829e+07	2.49712e+08	1.08049e+08	2.03218e+08	2.44333e+07	1.10945e+07	3.14017e+08	3.48732e+07	1.77684e+07	2.64381e+08	3.08833e+08	3.25484e+08	2.83945e+07	8.03844e+06	5.74045e+06	3.94742e+08	2.356e+08	259530088	2.58124e+08	2.70628e+08	4.2904e+07	2.67322e+08	3.1043e+08	4.10729e+07	3.07818e+08
pyridyl-triazole@25.334-rp	4.48438e+06	7.61024e+07	5.27371e+07	1.66893e+08	3.88408e+07	1.70726e+07	1.69838e+08	2.39423e+08	7.87132e+07	4.77596e+07	4.64991e+07	2.59099e+08	2.25413e+08	3.815e+07	6.5061e+07	8.53398e+07	2.99547e+07	3.60305e+07	3.64186e+07	5.17285e+07	2.1828e+08	1.49241e+08	1.16889e+07	8.66134e+07	1.73852e+08	2.0661e+07	8.21083e+07	1.13587e+08	9.1324e+07	2.21208e+07	2.4477e+07	2.37072e+08	1.51211e+08	1.31562e+08	8.73747e+07	1.07266e+08	8.32665e+07	5.85108e+07	2.09411e+07	1.7325e+08	1.41746e+08	2.07682e+07	1.78241e+08	1.04602e+08	8.84357e+06	8.65046e+07	1.90736e+08	8.49467e+07	296140678
2-(1H-Imidazol-2-yl)pyrimidine@26.054-rp	3.7377e+07	2.68869e+07	9.5228e+07	9.61584e+07	1.82783e+08	7.94094e+07	1.05818e+08	2.41749e+08	1.42689e+08	4.77169e+07	2.80419e+07	2.58021e+08	9.04662e+07	8.59714e+07	312505763	1.674e+08	1.18477e+07	4.32801e+07	9.02957e+07	3.32877e+07	2.85113e+08	2.12446e+08	3.5051e+07	1.23248e+08	1.62088e+08	3.2033e+08	7.41342e+07	1.32196e+08	2.53581e+08	1.20327e+08	6.9611e+07	2.9039e+08	3.05157e+07	271463887	228547859	2.27734e+08	9.69175e+07	6.67524e+07	5.61934e+06	3.44606e+08	2.43487e+08	2.77016e+08	3.17397e+08	7.95123e+07	4.21997e+07	2.99097e+07	2.54144e+08	1.75659e+08	3.33359e+08
2-(1H-Imidazol-2-yl)pyrimidine@26.645-rp	7.31151e+06	7.91573e+07	9.73253e+07	1.60848e+08	3.02172e+08	1.45493e+07	1.89697e+07	1.99546e+08	2.84018e+08	2.24278e+07	1.59298e+08	2.55167e+07	1.91413e+08	2.21043e+08	1.56496e+07	9.19455e+07	1.05565e+07	1.53882e+08	1.66592e+08	7.2539e+07	1.69753e+08	1.92234e+08	2.07132e+07	4.87233e+07	6.12736e+07	1.95176e+08	2.27726e+07	1.57821e+08	2.06201e+08	5.99288e+07	1.62232e+08	2.21502e+08	1.90914e+08	2.83421e+08	158870846	2.1154e+08	1.12198e+08	3.75897e+07	2.92638e+07	1.94737e+08	2.356e+08	9.97695e+07	1.68588e+08	2.01155e+08	1.45427e+08	1.67295e+08	1.75496e+08	8.72387e+06	2.59443e+08
2-(1H-Imidazol-2-yl)pyrimidine@24.544-rp	6.60193e+06	1.20955e+07	1.82645e+08	3.17544e+07	6.05928e+07	1.72047e+07	1.62366e+08	1.33778e+08	122213914	8.15967e+06	6.53174e+07	5.94319e+07	8.90326e+07	9.06206e+07	8.47992e+06	8.0837e+07	1.29817e+07	2.50632e+06	1.96429e+07	2.41307e+07	2.94496e+07	6.00191e+07	2.26489e+07	5.44229e+07	1.24202e+07	6.71107e+07	1.68235e+08	1.07752e+08	1.87331e+08	1.2191e+07	9.58013e+07	1.20716e+07	3.7904e+07	1.1971e+07	6.10633e+06	8.15489e+07	5.0488e+07	2.08412e+07	1.9713e+07	1.07224e+08	1.24387e+08	1.25341e+07	1.11088e+08	8.13489e+07	45767230	8.55693e+06	1.39139e+08	2.08408e+07	2.20366e+08
2-(1H-Imidazol-2-yl)pyrimidine@27.378-rp	1.17297e+07	1.36784e+07	3.01307e+08	7.17481e+07	3.01421e+08	1.17112e+08	101660471	8.58903e+07	2.98853e+08	214047283	1.8352e+08	170627999	8.93634e+07	161632831	1.20695e+07	2.02615e+07	1.39144e+08	1.97603e+08	6.20942e+07	4.73231e+07	2.655e+08	1.62272e+08	2.20975e+08	2.39653e+07	1.85945e+08	1.99062e+08	1.50516e+08	3.4407e+07	2.24294e+08	3.10787e+07	244854162	2.28175e+08	2.3929e+08	2.12791e+08	1.31919e+08	2.19963e+08	1.95512e+08	2.16747e+07	6.5743e+07	1.95485e+08	1.58512e+08	1.66538e+08	256510591	3.27679e+08	6.25544e+07	2.18592e+08	197857986	7.22025e+07	2.7508e+08
DL-Glutamine@1-rp	1.47068e+06	1.2047e+07	3.4821e+08	5.60927e+07	2.19414e+08	2.43552e+08	2.53451e+08	5.08186e+07	1.97637e+07	3.23483e+07	3.30958e+08	2.28341e+08	5.62304e+07	3.28245e+08	1.69066e+08	1.2618e+08	2.87451e+07	5.63652e+07	2.74017e+08	1.55825e+08	2.17593e+08	8.78915e+07	8.00726e+07	4.9115e+08	4.85118e+08	3.10078e+08	4.68424e+08	1.2581e+08	2.62565e+07	4.01181e+07	3.84731e+07	7.26994e+07	1.53173e+08	7.13323e+07	4.27761e+08	1.78421e+08	3.63477e+08	2.53184e+08	9.87247e+07	69025504	7.28637e+07	487736811	103692959	9.36396e+07	4.05269e+08	2.60548e+08	1.2619e+08	1.89225e+08	263441146
3,5-diaminohexanoicacid@0.864-rp	1.94367e+06	4.2468e+06	5.59389e+07	1.1073e+07	6.17729e+07	5.93435e+07	6.68373e+07	4.05953e+06	4.12216e+06	5.31551e+06	2.2074e+07	2.89255e+07	1.58555e+07	4.84285e+07	2.58144e+07	2.38293e+07	4.34993e+06	7.13369e+06	1.60046e+07	2.84481e+07	4.67471e+07	3.16848e+07	2.21603e+07	5.06046e+07	2.7852e+07	3.04249e+07	4.91902e+07	1.7822e+07	5.97197e+06	1.18839e+07	8.14875e+06	2.33126e+07	1.65142e+07	1.75288e+07	3.99542e+07	5.4611e+07	6.46473e+07	3.95955e+07	1.97796e+07	1.39428e+07	1.19236e+07	4.89457e+07	1.39976e+07	2.23768e+07	8.14358e+07	5.40681e+07	3.182e+07	3.15484e+07	5.66885e+07
146.99709@0.967-rp	68381.6	66198.4	1.34233e+07	425455	1.11621e+07	1.12385e+07	1.27572e+07	73250.5	106575	88117.5	9.61241e+06	2.5021e+06	1.25435e+06	1.27398e+07	2.45741e+06	1.84841e+06	68866.9	357066	2.0205e+06	219422	993727	1.00304e+06	391605	5.61302e+06	1.277e+07	5.12189e+06	9.98527e+06	788466	279304	535425	364670	2.72097e+06	1.17996e+06	724502	8.64375e+06	8.61611e+06	1.66051e+07	2.95104e+06	1.50569e+06	855991	351450	5.25821e+06	711806	1.50189e+06	1.81313e+07	1.05861e+07	3.40732e+06	1.90191e+06	4.41688e+06
L-Glutamicacid@1.005-rp	1.12475e+06	4.18317e+06	120970318	2.01588e+07	9.88592e+07	9.82083e+07	9.7615e+07	1.6051e+07	5.6988e+06	4.29144e+06	1.30322e+08	1.11068e+08	1.14569e+08	1.88152e+08	5.49469e+07	7.09741e+07	4.56601e+06	5.95989e+06	7.57554e+07	4.99943e+07	9.01582e+07	5.37116e+07	1.76651e+07	8.62654e+07	2.06303e+08	1.07974e+08	282568318	3.44676e+07	2.23938e+07	3.07301e+07	1.28754e+07	1.77256e+08	3.42171e+07	1.79671e+07	8.97685e+07	2.38967e+08	9.20573e+07	7.11049e+07	3.33593e+07	1.99993e+07	9.74837e+06	5.47118e+07	2.01025e+07	3.4044e+07	1.78885e+08	6.82724e+07	7.67037e+07	4.44785e+07	4.5331e+07
147.52944@1.017-rp	261072	3.6179e+06	2.64969e+07	1.08793e+07	2.42632e+07	2.03326e+07	2.89285e+07	2.17075e+07	5.34508e+06	6.90384e+06	2.67916e+07	2.55733e+07	1.89147e+07	4.30163e+07	4.20812e+07	2.30827e+07	5.09693e+06	1.01747e+07	3.76796e+07	2.00875e+07	3.39719e+07	2.88084e+07	2.20237e+07	4.11865e+07	3.76853e+07	3.29535e+07	3.80282e+07	2.09052e+07	5.16309e+06	1.00373e+07	1.90991e+07	2.13446e+07	1.82711e+07	1.05983e+07	1.35663e+07	1.80381e+07	2.80211e+07	2.54402e+07	1.5656e+07	1.16857e+07	1.05817e+07	3.51943e+07	1.15254e+07	1.32519e+07	2.34016e+07	4.20568e+07	1.49113e+07	1.54432e+07	2.18599e+07
147.99037@1.242-rp	45069.3	108980	1.37523e+07	676780	1.96616e+07	1.84668e+07	1.95859e+07	584066	116790	308923	1.3949e+07	3.79458e+06	2.02896e+06	1.70752e+07	4.69993e+06	3.71046e+06	173189	481348	4.3855e+06	906206	2.59359e+06	1.52915e+06	1.59214e+06	7.3253e+06	9.39834e+06	5.38897e+06	8.91478e+06	1.25107e+06	710982	997435	558666	2.98086e+06	1.91915e+06	969379	1.0882e+07	9.19785e+06	1.94394e+07	2.70087e+06	1.35749e+06	906356	507776	6.4244e+06	774577	1.23812e+06	1.27235e+07	1.96254e+07	2.15818e+06	2.13173e+06	4.41925e+06
Diimidotricarbonicacid@1.51-rp	105683	100561	12280212	640391	1.42674e+07	1.4393e+07	1.41396e+07	1.6151e+06	206987	92842.9	1.86843e+06	6.24395e+06	2.60904e+06	1.40804e+07	8.03586e+06	3.65492e+06	330743	738391	698298	970448	1.02605e+06	665421	933141	8.55479e+06	5.92687e+06	1.27044e+07	1.65246e+07	1.36833e+06	1.16336e+06	867867	927874	3.49316e+06	1.66236e+06	676892	1.26246e+07	1.58257e+07	2.30094e+06	2.70891e+06	633905	147386	94587.9	1.27978e+06	437690	484722	1.21592e+07	5.44731e+06	325981	1.29816e+06	1.36673e+06
Phthalicanhydride@23.038-rp	5.23809e+06	5.03212e+06	1.72181e+07	1.16663e+07	1.55763e+07	4.75749e+06	4.4179e+06	1.24485e+07	1.21374e+07	9.06403e+06	8.48401e+06	7.20059e+06	1.17462e+07	7.09673e+06	4.34257e+06	1.20496e+07	3.52737e+06	6.2998e+06	6.23366e+06	4.60679e+06	8.30774e+06	1.03493e+07	5.1438e+06	1.264e+07	1.53314e+07	8.42691e+06	1.5294e+07	1.20105e+07	4.82629e+06	6.85871e+06	1.40477e+07	6.22338e+06	1.33256e+07	5.40859e+06	5.49918e+06	1.8085e+07	9.65046e+06	4.47236e+06	5.55913e+06	1.30154e+07	1.50687e+07	1.26882e+07	7.45075e+06	1.44342e+07	5.67536e+06	1.51046e+07	8.63627e+06	3.99337e+06	1.527e+07
3-hydroxy-1-indanone@1.826-rp	1.43919e+06	4.76881e+06	5.84443e+08	2.09458e+07	799126830	7.17178e+08	8.08525e+08	2.18028e+07	7.3381e+06	6.16779e+06	4.3907e+08	3.44923e+08	8.80281e+07	6.76598e+08	1.20491e+08	9.64791e+07	5.86953e+06	2.1683e+07	1.38635e+08	71882483	6.34073e+07	4.01369e+07	2.85005e+07	1.50309e+08	9.93984e+08	2.28205e+08	6.69505e+08	5.62598e+07	1.86548e+07	3.9429e+07	1.26944e+07	1.28564e+08	6.51308e+07	3.98815e+07	4.59009e+08	2.21404e+08	445014308	6.6135e+07	5.79566e+07	2.96182e+07	1.18899e+07	1.0384e+08	2.61288e+07	3.19904e+07	4.68094e+08	5.80617e+08	5.39105e+07	4.73259e+07	1.06746e+08
2-Hydrazino-1H-benzimidazole@27.695-rp	3.27637e+06	2.73273e+06	1.24731e+07	2.87067e+06	1.68068e+07	9.1407e+06	3.27226e+06	1.30944e+07	3.92528e+06	9.75833e+06	1.13666e+07	2.49731e+07	1.22695e+07	3.42834e+06	3.83061e+06	3.17071e+06	7.54966e+06	1.0182e+07	8.24055e+06	801978	9.13679e+06	8.90845e+06	3.32375e+06	2.0243e+06	1.87555e+07	1.57965e+07	1.22748e+07	1.22776e+07	1.7774e+07	1.29458e+06	1.70698e+07	2.00212e+07	3.83163e+06	2.0224e+07	1.05951e+07	1.18416e+07	1.34404e+07	6.26073e+06	1.22262e+07	4.75709e+06	2.33323e+06	1.15415e+07	1.1382e+07	1.49837e+07	9.4552e+06	2.91388e+06	1.51145e+07	1.02732e+07	2.94632e+06
149.00692@0.97-rp	63151.4	61135.2	4.06241e+07	329403	3.73509e+07	3.26095e+07	4.04285e+07	249440	60098.7	58906.7	2.66303e+07	4.45084e+06	881113	27071763	993982	1.585e+06	63050.4	345385	7.787e+06	1.03413e+06	2.3724e+06	312680	194003	1.42087e+07	2.87429e+07	8.60758e+06	2.03096e+07	562887	75253.4	217664	81051.7	1.40477e+06	1.52294e+06	249496	3.2845e+07	6.7784e+06	4.84045e+07	2.84492e+06	559139	390952	390454	1.11542e+07	602578	802276	4.14016e+07	3.56456e+07	1.17007e+06	1.53286e+06	4.12911e+06
Methionine@1.195-rp	526552	74773.7	2.30236e+07	1.02971e+06	3.06453e+07	3.00402e+07	3.16509e+07	395311	233790	229672	506432	5.98631e+06	905306	2.28685e+07	7.16534e+06	3.87229e+06	56470.3	531937	1.91548e+06	2.26682e+06	4.55667e+06	5.08213e+06	2.3734e+06	1.59052e+07	3.53126e+06	9.50715e+06	2.42414e+07	3.18593e+06	563090	1.7795e+06	566429	2.77343e+06	2.8434e+06	3.75268e+06	2.09121e+07	1.1697e+07	1.21309e+07	5.40063e+06	722457	2.31238e+06	1.04359e+06	1.18553e+07	2.48049e+06	2.78006e+06	2.7278e+07	2.60388e+07	3.59926e+06	3.77301e+06	1.75379e+07
3609304@24.958-rp	4.42936e+06	1.65102e+07	1.19063e+07	6.37648e+07	7.6449e+07	6.65149e+06	1.83232e+07	9.203e+07	1.41963e+07	6.06908e+07	5.26231e+06	6.06756e+07	1.21912e+08	6.51497e+07	3.68428e+07	6.64747e+07	2.92748e+06	1.74151e+07	1.56331e+07	3.71424e+06	9.30264e+07	5.32156e+07	2.37474e+07	5.94934e+07	1.07347e+08	7.99992e+07	7.00152e+07	2.08103e+07	2.01839e+07	2.61738e+06	1.0881e+08	1.55832e+08	67568052	8.77221e+07	3.82942e+07	5.11561e+07	5.78174e+06	5.31183e+06	3.55871e+06	142012672	100292090	9.6133e+07	7.74265e+07	9.85161e+06	3.59461e+07	1.36067e+07	1.39099e+08	3.43443e+06	9.58676e+07
3609304@25.181-rp	3.76483e+06	1.55411e+07	1.47017e+07	1.37587e+08	1.80568e+08	9.02572e+06	1.98152e+08	1.55155e+08	1.20146e+08	1.0941e+08	6.49382e+06	1.37227e+07	2.30742e+08	1.74128e+08	6.28027e+07	1.21088e+08	5.4479e+06	5.67209e+07	3.33866e+07	6.60747e+07	1.56241e+08	9.41806e+07	7.19676e+07	114582014	1.53332e+08	1.51389e+08	1.33855e+08	1.56824e+07	1.95484e+07	3.20978e+07	1.13217e+08	1.99364e+08	1.46177e+07	1.63417e+08	106065713	1.04791e+07	5.40809e+07	3.69931e+07	3.48039e+06	200311131	1.58492e+08	1.80164e+07	1.51631e+08	2.36269e+07	6.37275e+06	1.38898e+07	1.40668e+07	4.85791e+07	1.85153e+07
2-Amino-1H-benzimidazol-5-ol@24.576-rp	8.97373e+06	9.41625e+06	7.45103e+07	2.21171e+07	1.80886e+07	8.07955e+06	6.72869e+07	5.90443e+07	2.94221e+07	4.0937e+07	2.7682e+07	2.56079e+07	7.08735e+07	4.60666e+07	7.05147e+06	2.44915e+07	5.31017e+06	4.46624e+06	1.10476e+07	1.35423e+07	2.72669e+07	2.93386e+07	1.16121e+07	1.94005e+07	6.00655e+07	4.156e+07	6.04601e+07	2.99651e+07	3.14619e+07	2.0325e+06	2.94894e+07	3.60569e+07	9.11496e+07	2.31337e+07	2.2112e+07	9.93259e+06	5.34229e+06	7.84583e+06	8.24551e+06	4.99779e+07	4.72998e+07	6.23493e+07	4.06442e+07	1.14904e+07	1.71776e+07	3.58501e+07	5.47473e+07	9.69686e+06	5.85922e+07
2-Amino-1H-benzimidazol-5-ol@27.718-rp	6.84135e+06	1.44179e+07	3.3794e+07	2.45265e+07	3.88992e+07	1.03901e+07	5.14914e+06	1.0261e+07	8.4962e+06	1.65991e+07	2.39878e+07	2.36838e+07	32233644	2.56269e+07	6.57212e+06	1.00067e+07	1.06523e+07	2.24976e+07	1.8092e+07	7.92725e+06	3.88525e+07	2.0541e+07	1.14446e+07	2.29139e+07	2.00301e+07	2.50163e+07	2.83718e+07	2.35281e+07	3.87439e+07	1.02686e+07	3.63884e+07	3.25108e+07	1.43156e+07	4.25166e+07	1.22743e+07	7.12204e+06	11557048	6.80105e+06	2.46556e+07	2.61104e+07	2.79931e+07	3.3153e+07	4.34224e+07	1.42696e+07	1.54314e+07	3.92702e+07	3.47601e+07	1.62448e+07	4.69431e+07
2-Amino-1H-benzimidazol-5-ol@24.068-rp	1.14813e+06	1.55039e+07	2.27634e+07	3.86577e+06	6.28866e+06	1.46609e+06	9.51374e+06	1.85666e+07	7.38299e+06	1.63695e+07	3.03512e+06	5.7496e+06	1.44456e+07	1.89731e+07	1.83055e+06	6.97663e+06	2.47295e+06	1.22119e+06	3.01127e+06	4.60432e+06	7.76162e+06	5.63021e+06	2.61736e+06	1.15498e+07	1.04251e+07	4.47412e+06	2.69636e+07	6.44849e+06	2.47984e+07	770881	8.80302e+06	2.03589e+07	4.44179e+06	1.31355e+07	3.94351e+06	5.26182e+06	2.9065e+06	1.8441e+06	2.17768e+06	6.79094e+06	1.01759e+07	6.38344e+06	1.32341e+07	5.97747e+06	3.10941e+06	1.13184e+07	1.36405e+07	1.62474e+06	5.59537e+06
2-Amino-1H-benzimidazol-5-ol@21.569-rp	1.25776e+06	742567	6.19126e+06	1.77193e+06	4.37449e+06	683218	1.38712e+06	8.58448e+06	2.01301e+06	3.22686e+06	679575	762948	8.79011e+06	9.5548e+06	1.33378e+06	1.45412e+06	502909	1.17911e+06	602594	994780	1.50479e+07	2.15549e+06	739498	2.10999e+06	3.78637e+06	850740	4.00435e+06	2.36562e+06	7.0383e+06	921435	2.87812e+06	8.11092e+06	5.93797e+06	6.1272e+06	846213	3.05514e+06	1.40773e+06	1.94528e+06	602274	1.95294e+06	2.50568e+06	5.60196e+06	4.61324e+06	1.98331e+06	1.14524e+06	1.58918e+06	6.24175e+06	840253	4.51562e+06
3,4-Dihydropyrido[3,2-d]pyrimidin-2(1H)-one@22.861-rp	3.07525e+06	821697	3.21321e+06	1.51994e+06	2.22751e+06	607729	5.04383e+06	3.37393e+06	1.4169e+06	6.72393e+06	597105	377869	2.535e+06	3.82228e+06	565164	1.22908e+06	917279	331950	699148	805701	6.90959e+06	6.91805e+06	593405	2.25807e+06	3.55448e+06	921924	1.01693e+07	2.55654e+06	1.06246e+07	447776	5.48322e+06	7.14434e+06	1.11807e+06	9.70095e+06	875759	1.38498e+06	860628	617991	519396	8.3117e+06	3.51068e+06	3.13708e+06	5.17501e+06	1.42669e+06	695899	3.70649e+06	4.56712e+06	746318	1.45198e+06
3,7-dideazaguanine@23.738-rp	1.28774e+06	4.26932e+06	5.85233e+06	5.29606e+06	3.15624e+06	1.4903e+06	9.45201e+06	3.77756e+06	5.06289e+06	4.80061e+06	650943	2.38089e+06	1.01832e+07	7.60837e+06	3.87017e+06	4.33352e+06	1.19871e+06	1.49939e+06	973680	1.81109e+06	1.26885e+07	826090	1.50041e+06	5.23727e+06	1.08084e+07	2.76054e+06	8.4046e+06	5.97283e+06	9.77243e+06	682752	4.53959e+06	7.51577e+06	7.09147e+06	1.14132e+07	1.07693e+06	3.92262e+06	2.13094e+06	1.11294e+06	1.21905e+06	4.1338e+06	3.36598e+06	6.69382e+06	9.44073e+06	6.04857e+06	956876	1.02868e+07	1.28177e+07	1.20414e+06	4.6111e+06
3609304@23.473-rp	2.09811e+06	4.24029e+06	9.22341e+06	6.70263e+06	1.25216e+07	1.7069e+06	9.97503e+06	6.99533e+06	1.07454e+07	6.511e+06	1.00772e+06	1.0441e+06	6.08979e+06	2.24041e+07	1.46093e+06	3.03461e+06	1.56347e+06	1.50344e+06	917240	3.81825e+06	1.82623e+07	1.02953e+06	1.03805e+06	5.40395e+06	7.34105e+06	1.92241e+06	1.55745e+07	8.83046e+06	8.79666e+06	1.09165e+06	2.90325e+06	2.16581e+07	5.90187e+06	1.57106e+07	1.30053e+06	4.97308e+06	1.51845e+06	1.78396e+06	936053	7.83819e+06	3.79944e+06	1.02358e+07	6.26051e+06	6.66765e+06	1.68791e+06	6.29136e+06	1.41947e+07	1.30859e+06	9.93797e+06
2-Amino-1H-benzimidazol-5-ol@24.255-rp	8.90119e+06	2.14689e+07	9.16559e+06	3.16109e+07	9.06482e+06	4.03458e+06	3.4528e+07	8.22131e+06	6.47703e+06	2.7109e+07	4.23717e+06	1.36944e+07	3.51704e+07	1.19846e+07	4.46172e+06	2.01349e+07	3.80906e+06	3.10175e+06	3.02108e+06	5.39916e+06	2.4448e+07	4.77059e+06	6.71549e+06	1.66619e+07	1.53398e+07	4.71619e+06	2.74405e+07	8.00196e+06	3.93565e+07	2.61665e+06	2.64775e+07	48143818	1.50917e+07	1.31355e+07	1.12823e+07	4.93722e+06	1.3263e+07	2.34494e+06	4.30218e+06	2.12799e+07	1.85866e+07	8.93222e+06	1.64981e+07	6.19092e+06	3.09035e+06	9.39695e+06	1.36405e+07	5.26518e+06	2.82005e+07
2-Hydrazinobenzoxazole@26.052-rp	4.39229e+06	8.65979e+06	1.84822e+07	6.01776e+07	2.45732e+07	1.19404e+07	1.30972e+07	3.66447e+07	1.94231e+07	2.51808e+07	1.5802e+07	1.86108e+07	1.57228e+07	1.50343e+07	1.44792e+07	1.86418e+07	4.83266e+06	1.39606e+07	9.60918e+06	7.40141e+06	2.3572e+07	1.46829e+07	1.08348e+07	2.23953e+07	3.21014e+07	1.84757e+07	2.00134e+07	2.84674e+07	2.74619e+07	9.46144e+06	3.39884e+07	2.84656e+07	1.74182e+07	1.46771e+07	1.37807e+07	2.31598e+07	1.43871e+07	5.20864e+06	5.97262e+06	3.09975e+07	1.02285e+07	2.81936e+07	8.29704e+06	7.95818e+06	1.37818e+07	2.30078e+07	2.32381e+07	1.57651e+07	2.81949e+07
2-carboxybenzaldehyde@1.009-rp	150105	2.93818e+06	2.25922e+06	6.80453e+06	881167	841162	943380	1.29949e+07	3.12006e+06	4.45317e+06	6.14188e+06	1.42908e+07	1.07031e+07	4.57055e+06	1.63701e+07	1.13892e+07	3.58164e+06	6.85048e+06	1.07948e+07	1.30066e+07	1.13191e+07	1.58983e+07	1.26066e+07	9.88074e+06	5.85625e+06	1.26571e+07	7.21927e+06	1.14738e+07	3.01007e+06	6.15548e+06	1.18118e+07	8.20423e+06	9.80123e+06	6.91941e+06	8.13665e+06	9.50068e+06	1.66013e+06	1.1896e+07	8.73299e+06	6.84674e+06	6.52338e+06	9.3798e+06	6.09075e+06	7.13286e+06	4.30786e+06	739953	6.83374e+06	8.42373e+06	1.13557e+07
150.04085@0.997-rp	44669	45321.5	5.92373e+06	122550	5.60709e+06	4.77943e+06	5.09438e+06	160177	44314.4	132869	3.57357e+06	1.77622e+06	132458	5.98507e+06	1.11888e+06	680941	64390	166631	1.64529e+06	742492	1.33344e+06	312528	293081	4.50712e+06	7.35984e+06	2.61755e+06	4.83785e+06	694398	44621	134549	59730.6	318583	757855	201987	8.32062e+06	1.30267e+06	5.89182e+06	1.71625e+06	514702	277651	297867	3.6029e+06	461617	441305	6.7424e+06	4.53698e+06	692034	1.04675e+06	2.04976e+06
1-methylhypoxanthine@25.961-rp	2.22512e+06	1.2113e+06	1.2619e+07	1.1399e+07	1.6749e+07	4.40942e+06	1.40914e+07	1.55712e+06	1.10101e+07	1.55835e+07	2.27522e+06	1.46252e+07	1.63758e+06	2.27621e+07	1.20708e+07	1.04263e+07	6.90793e+06	2.51262e+06	2.7998e+06	7.14514e+06	1.25571e+07	1.22152e+07	3.75306e+06	2.02577e+07	2.86154e+06	1.79588e+07	1.39103e+07	5.92529e+06	1.39193e+07	5.83253e+06	1.35393e+07	1.35619e+07	890579	1.47779e+07	8.94255e+06	1.34361e+07	1.34242e+07	1.5668e+06	411300	1.93327e+06	1.43346e+07	1.57504e+07	1.87655e+07	1.17282e+06	3.21883e+06	6.75959e+06	1.42219e+07	9.34006e+06	3.46375e+06
1-methylhypoxanthine@25.846-rp	7.71485e+06	6.37619e+07	3.23191e+07	2.75472e+07	9.8072e+07	2.46983e+07	5.38419e+07	9.53074e+07	3.35602e+08	5.8165e+07	1.83762e+07	7.73506e+07	127101262	9.19559e+07	3.22516e+07	6.34919e+07	3.02812e+07	2.89357e+07	2.60753e+07	2.98829e+07	4.48622e+07	1.69479e+08	1.84078e+08	1.09648e+08	6.56142e+07	7.14954e+07	6.74374e+07	1.12284e+08	5.90881e+07	1.53166e+07	7.29055e+07	9.86876e+07	2.41703e+08	1.02022e+08	1.59282e+08	6.1583e+07	5.16087e+07	3.57491e+07	1.16953e+07	1.70452e+08	8.34248e+07	6.61946e+07	3.39336e+07	6.85495e+07	4.93907e+07	1.05244e+08	7.83314e+07	4.33279e+07	1.57553e+08
1-methylhypoxanthine@25.502-rp	1.02093e+07	4.46998e+07	1.53242e+08	276098334	1.28121e+08	2.0099e+07	7.95369e+07	137220490	7.62847e+07	5.3074e+07	8.56853e+07	2.5763e+07	6.05286e+07	8.52094e+07	2.25285e+07	1.53712e+08	1.88337e+07	3.24369e+07	1.16102e+07	3.91174e+07	2.49934e+07	1.85291e+08	8.61625e+07	7.9183e+07	8.70349e+07	1.14309e+08	7.8656e+07	2.80737e+07	8.77225e+07	7.27972e+06	1.13896e+08	1.09545e+08	1.53199e+08	1.08904e+08	8.48141e+06	8.1754e+07	7.6224e+07	3.26892e+07	4.78025e+06	1.01569e+08	6.814e+07	1.19046e+08	4.22045e+08	8.62745e+07	1.24758e+07	9.68093e+07	3.71952e+07	5.11092e+07	3.41756e+08
1-methylhypoxanthine@25.714-rp	4.64438e+07	1.72312e+08	3.60513e+07	275358554	1.41818e+08	1.26312e+08	2.32711e+08	5.98757e+07	3.03244e+08	1.46896e+08	208772658	2.17067e+08	3.15959e+08	8.5514e+07	2.90785e+08	2.85739e+08	1.60573e+08	1.86786e+07	6.83274e+07	2.48148e+08	3.82743e+08	1.44494e+08	1.30043e+08	3.24287e+08	8.64262e+07	2.67888e+08	1.85671e+08	2.59537e+08	2.88746e+08	6.04156e+07	3.06346e+08	3.61064e+08	2.68996e+08	2.64016e+08	4.85009e+07	3.24025e+08	1.70408e+08	6.87159e+07	5.14531e+07	2.73157e+08	2.32229e+08	327168670	2.8992e+08	2.61364e+08	1.36658e+08	2.37179e+08	4.03484e+07	1.64185e+08	5.92837e+07
1-methylhypoxanthine@24.685-rp	2.77708e+06	1.1095e+07	3.14786e+07	5.32207e+07	1.11157e+08	5.59035e+06	4.21784e+07	4.01213e+07	1.84696e+07	3.37981e+07	6.07874e+06	1.11655e+07	5.7013e+07	5.73424e+07	7.33795e+06	1.52102e+07	5.20332e+06	5.94324e+06	7.88723e+06	6.98422e+06	4.60721e+07	2.29877e+07	6.53486e+06	7.06941e+07	5.36951e+07	6.52605e+06	4.14325e+07	6.25222e+07	73640378	7.92043e+06	7.52272e+06	5.78335e+07	1.17682e+08	4.61283e+07	5.41485e+06	3.04507e+07	7.78047e+06	1.57772e+06	2.30079e+06	7.05443e+07	4.53818e+07	5.24864e+07	3.59273e+07	2.69429e+07	8.40706e+06	9.99282e+06	3.7669e+07	2.3259e+06	6.87422e+07
Uricacid@1.725-rp	148150	3.67588e+06	6.40936e+08	2.77572e+07	762127871	7.63436e+08	7.55441e+08	4.16222e+07	1.48821e+07	2.06439e+07	5.18756e+08	2.13385e+08	2.66045e+07	8.97337e+08	1.61462e+08	7.05125e+07	2.48196e+07	3.98014e+07	9.29183e+07	1.00662e+08	5.00107e+07	3.64305e+07	3.12241e+07	1.39842e+08	5.36751e+08	2.70536e+08	5.28655e+08	5.39183e+07	1.31057e+07	2.69629e+07	2.47286e+07	9.04782e+07	9.56098e+07	1.94504e+07	2.49245e+08	2.7323e+08	5.78304e+08	1.04874e+08	3.29384e+07	3.70741e+07	2.5398e+07	9.63336e+07	2.20172e+07	5.59702e+07	5.58301e+08	1172001749	6.94045e+07	6.87709e+07	7.11441e+07
Benzothiazolone@18.523-rp	108315	246208	254582	225563	672841	1.51758e+06	1.488e+06	205887	221051	226819	8.94662e+06	249558	220710	222095	240168	222214	236260	404773	4.30895e+07	233133	228356	213699	249895	208875	2.86449e+06	1.35227e+07	221464	208155	227528	236406	222220	238755	201034	233455	241233	204168	7.33956e+06	239424	243131	265726	209971	212598	235051	205490	270831	213573	221545	237956	235270
Benzothiazolone@21.225-rp	83838.5	276190	3.43391e+06	340887	1.32994e+07	2.56079e+07	2.15888e+07	2.02295e+06	1.98726e+06	217284	2.1392e+08	637806	249760	1.68759e+06	811302	187650	224282	5.04974e+06	126459022	696285	923630	878560	804805	590511	6.31507e+07	279724047	955051	864482	164860	303195	176895	169031	331168	199862	1.05235e+06	707208	1.37483e+08	826602	415913	117675	142440	221575	156983	396350	1.31733e+06	998178	192209	246406	412403
[truncated: 3,203 more rows]
[truncated: 2 more columns]
