# Supplementary material for: Metabolomic analyses of COVID-19 patients unravel stage-dependent and prognostic biomarkers
Source: Cell Death Dis. 2021 Mar 11;12(3):258. doi: 10.1038/s41419-021-03540-y (PMC7948172; doi:10.1038/s41419-021-03540-y)
Supplement: Supplementary file 13 — Supplementary Table 7 [file 41419_2021_3540_MOESM13_ESM.xlsx]

## Sheet: MetabolitesInfos
Supplemental Table 7. All clean targeted metabolomics from the interventional cohort.
Analyte	MetName	IsSTD	IsISO	RT	LevelAnnot	OriginalName	Class	MF	Mass	HMDB	KEGG	PC	Chebi	OGName	PCu	Method	SBR	myQC_CV_AreaQCCorr_2	myQC_Sum_SBR>5	myQC_Sum_Height>0
12-dehydrocholic acid@5.51-ba	12-dehydrocholic acid	FALSE	FALSE	5.511	1	12-dehydrocholic acid	Steroids	C24H38O5	406.272	HMDB00400	C01292	94235	-	12-dehydrocholic acid	94235	ba	10	19.146	5	5
2-aminoadipic acid@15.09-gc	2-aminoadipic acid	FALSE	FALSE	15.085	1	2-aminoadipic_acid	Amino acids	C6H11NO4	161.069	HMDB00510	C00956	469;59366488;92136	chebiId:37023	2-aminoadipic acid	469	gc	100	34.919	5	5
2-hydroxy-2-methylbutyric acid@3.75-sf	2-hydroxy-2-methylbutyric acid	FALSE	FALSE	3.753	1	2-hydroxy-2-methylbutyric_acid	Fatty Acyls	C5H10O3	118.063	-	-	95433	-	2-hydroxy-2-methylbutyric acid	95433	sf	100	1.06	0	5
2-hydroxy-3-methylbutyric acid@5.05-sf	2-hydroxy-3-methylbutyric acid	FALSE	FALSE	5.054	1	2-hydroxy-3-methylbutyric_acid	Fatty Acyls	C5H10O3	118.063	-	-	5289545	-	2-hydroxy-2-methylbutyric acid	5289545	sf	100	1.555	5	5
2-hydroxybutyric acid@2.71-sf	2-hydroxybutyric acid	FALSE	FALSE	2.705	1	2-hydroxybutyric_acid	Organic acids	C4H8O3	104.047	HMDB00008	C05984	440864;11266	chebiId:1148;chebiId:50613	2-hydroxybutyric acid	11266	sf	100	1.31	5	5
2-hydroxyglutaric acid@13.09-gc	2-hydroxyglutaric acid	FALSE	FALSE	13.089	1	2-hydroxyglutaric_acid	Organic acids	C5H8O5	148.037	HMDB00606;HMDB59655	C02630;C01087	43	chebiId:17084	2-hydroxyglutaric acid	43	gc	100	6.373	5	5
2-oxoglutaric acid@13.10-gc	2-oxoglutaric acid	FALSE	FALSE	13.097	1	2-oxoglutaric_acid	Organic acids	C5H6O5	146.022	HMDB00208	C00026	51	chebiId:30915	2-oxoglutaric acid	51	gc	100	10.675	5	5
2-oxovaleric acid@14.61-sf	2-oxovaleric acid	FALSE	FALSE	14.61	1	2-oxovaleric_acid	-	-	-	-	-	-	-	-	-	sf	660	30.126	3	5
3-hydroxybutyric acid@1.77-sf	3-hydroxybutyric acid	FALSE	FALSE	1.774	1	3-hydroxybutyric_acid	Organic acids	C4H8O3	104.047	HMDB00357;HMDB00011	C01089	441;92135	chebiId:10983;chebiId:17066;chebiId:20067	3-hydroxybutyric acid	441	sf	100	4.942	5	5
3-hydroxyisovaleric acid@7.91-gc	3-hydroxyisovaleric acid	FALSE	FALSE	7.906	1	3-hydroxyisovaleric_acid	Fatty Acyls	C5H10O3	118.063	HMDB00754	-	69362	chebiId:37084	3-hydroxyisovaleric acid	69362	gc	100	16.091	5	5
3-indoxyl sulfuric acid@5.29-qpneg	3-indoxyl sulfuric acid	FALSE	FALSE	5.289	1	3-indoxyl_sulfuric_acid	Organic acids	C8H7NO4S	213.01	HMDB00682	-	10258	-	3-indoxyl sulfuric acid	10258	qpneg	Inf	10.335	0	4
3-methyl-indole*@13.03-qppos	3-methyl-indole*	FALSE	FALSE	13.029	1	3-methyl-indole*	-	-	-	-	-	-	-	-	-	qppos	25468.523	12.261	0	2
3-methylhistidine@16.92-gc	3-methylhistidine	FALSE	FALSE	16.918	1	3-methylhistidine	Amino acids	C7H11N3O2	169.085	HMDB00479	C01152	64969;565965	chebiId:27596	3-methylhistidine	565965	gc	557	8.073	5	5
3-Phenyllactic acid@6.94-qpneg	3-Phenyllactic acid	FALSE	FALSE	6.936	1	3-Phenyllactic_acid	-	-	-	-	-	-	-	-	-	qpneg	Inf	7.01	0	4
3-phenylpropionic acid@11.76-qpneg	3-phenylpropionic acid	FALSE	FALSE	11.758	1	3-phenylpropionic_acid	Flavonoids	C9H10O2	150.068	HMDB00764	C05629	107	chebiId:28631	3-phenylpropionic acid	107	qpneg	132176.521	4.003	0	4
4-hydroxyhippuric acid@7.63-qpneg	4-hydroxyhippuric acid	FALSE	FALSE	7.629	1	4-hydroxyhippuric_acid	Unclassified	C9H9NO4	195.053	HMDB13678	-	151012	-	4-hydroxyhippuric acid	151012	qpneg	15000	5.546	0	4
4-hydroxymandelic acid@15.30-gc	4-hydroxymandelic acid	FALSE	FALSE	15.303	1	4-hydroxymandelic_acid	Unclassified	C8H8O4	168.042	HMDB00822	C11527	328	chebiId:16388	4-hydroxymandelic acid	328	gc	100	61.583	5	5
4-hydroxyproline@12.52-gc	4-hydroxyproline	FALSE	FALSE	12.518	1	4-hydroxyproline	Amino acids	C5H9NO3	131.058	HMDB00725	C01157	825;5810;5238478	chebiId:18095	4-hydroxyproline	5238478	gc	100	17.441	5	5
5-aminovaleric acid@13.61-gc	5-aminovaleric acid	FALSE	FALSE	13.609	1	5-aminovaleric_acid	Amino acids	C5H11NO2	117.079	HMDB03355	C00431	138;6992101	chebiId:15887	5-aminovaleric acid	138	gc	243	10.943	5	5
5-oxoproline@12.44-gc	5-oxoproline	FALSE	FALSE	12.439	1	5-oxoproline	Amino acids	C5H7NO3	129.043	HMDB00805;HMDB00267	C02237;C01879	439685;499;7405	chebiId:16010;chebiId:16924;chebiId:18183	5-oxoproline	499	gc	100	8.49	5	5
Acetic acid@1.92-sf	Acetic acid	FALSE	FALSE	1.92	1	Acetic_acid	Organic acids	C2H4O2	60.021	HMDB00042	C00033	176;21980959	chebiId:15366	Acetic acid	176	sf	3118	2.26	0	5
Acetoacetic acid@14.50-sf	Acetoacetic acid	FALSE	FALSE	14.503	1	Acetoacetic_acid	Organic acids	C4H6O3	102.032	HMDB00060	C00164	96	chebiId:13705;chebiId:15344	Acetoacetic acid	96	sf	100	75.904	3	5
Acetylcarnitine@1.15-qppos	Acetylcarnitine	FALSE	FALSE	1.154	1	Acetylcarnitine	Fatty Acyls	C9H17NO4	203.116	HMDB00201	C02571	7045767;439756;1	chebiId:15960;chebiId:57589	Acetylcarnitine	1	qppos	27671.921	2.45	4	4
Acetylcholine@1.01-qppos	Acetylcholine	FALSE	FALSE	1.011	1	Acetylcholine	Unclassified	C7H15NO2	145.11	HMDB00895	C01996	187	chebiId:15355	Acetylcholine	187	qppos	15000	3.86	4	4
Adenine@16.29-gc	Adenine	FALSE	FALSE	16.287	1	Adenine	Bases	C5H5N5	135.054	HMDB00034	C00147	190	chebiId:16708	Adenine	190	gc	162	16.734	5	5
Adrenaline@1.11-qppos	Adrenaline	FALSE	FALSE	1.112	1	Adrenaline	Unclassified	C9H13NO3	183.09	HMDB14806;HMDB00068	C00788	5816	chebiId:28918	Adrenaline	5816	qppos	Inf	23.477	0	2
Alanine@6.97-gc	Alanine	FALSE	FALSE	6.969	1	Alanine	Amino acids	C3H7NO2	89.048	HMDB01310;HMDB00161	C00133;C00041	71080;602;5950;7311724;57383916	chebiId:15570;chebiId:16977	Alanine	57383916	gc	100	2.594	5	5
Allantoin@16.64-gc	Allantoin	FALSE	FALSE	16.643	1	Allantoin	Organic acids	C4H6N4O3	158.044	HMDB00462	C02350;C01551	204;439714	chebiId:15678	Allantoin	204	gc	100	73.094	5	5
Alpha-tocopherol@29.46-gc	Alpha-tocopherol	FALSE	FALSE	29.46	1	Alpha-tocopherol	Prenols	C29H50O2	430.381	HMDB01893	C02477	14985;2116	chebiId:18145	Alpha-tocopherol	2116	gc	100	9.432	5	5
Anthranilic acid@13.51-gc	Anthranilic acid	FALSE	FALSE	13.514	1	Anthranilic_acid	Unclassified	C7H7NO2	137.048	HMDB01123	C00108	227;3734162	chebiId:30754	Anthranilic acid	227	gc	811	40.155	4	5
Arabinose@14.25-gc	Arabinose	FALSE	FALSE	14.253	1	Arabinose	Carbohydrates	C5H10O5	150.053	HMDB00646	C00216;C00259	66308;6902;439195	chebiId:17108;chebiId:46994	Arabinose	439195	gc	100	6.068	5	5
Arabitol@14.89-gc	Arabitol	FALSE	FALSE	14.895	1	Arabitol	Carbohydrates	C5H12O5	152.068	HMDB01851;HMDB00568	C00532;C01904	439255;94154	chebiId:18403;chebiId:18333	Arabitol	439255	gc	100	2.957	5	5
Arachidic acid@23.77-qpneg	Arachidic acid	FALSE	FALSE	23.774	1	Arachidic_acid	Fatty Acyls	C20H40O2	312.303	HMDB02212	C06425	10467	chebiId:28822	Arachidic acid	10467	qpneg	2812786.502	20.449	0	4
Arachidonic acid@20.18-qpneg	Arachidonic acid	FALSE	FALSE	20.175	1	Arachidonic_acid	Fatty Acyls	C20H32O2	304.24	HMDB01043	C00219	444899;231	chebiId:15843	Arachidonic acid	231	qpneg	305106.612	20.042	4	4
Arginine@0.89-qppos	Arginine	FALSE	FALSE	0.891	1	Arginine	Amino acids	C6H14N4O2	174.112	HMDB03416;HMDB00517	C00792;C00062	71070;6322;59119146;232;5246487	chebiId:15816;chebiId:16467	Arginine	232	qppos	474601.731	4.19	4	4
Asparagine@14.20-gc	Asparagine	FALSE	FALSE	14.2	1	Asparagine	Amino acids	C4H8N2O3	132.053	HMDB00168	C00152	236;6267;5247114	chebiId:17196	Asparagine	236	gc	100	23.359	5	5
Aspartic acid@12.45-gc	Aspartic acid	FALSE	FALSE	12.449	1	Aspartic_acid	Amino acids	C4H7NO4	133.038	HMDB06483;HMDB00191	C00402;C00049	83887;5960;424;23443619;57397078	chebiId:17364;chebiId:17053	Aspartic acid	23443619	gc	100	11.618	5	5
Azelaic acid@9.77-qpneg	Azelaic acid	FALSE	FALSE	9.768	1	Azelaic_acid	-	-	-	-	-	-	-	-	-	qpneg	4494635.681	3.298	0	4
Behenic acid@25.08-qpneg	Behenic acid	FALSE	FALSE	25.077	1	Behenic_acid	Fatty Acyls	C22H44O2	340.334	HMDB00944	C08281	8215	chebiId:23858;chebiId:28941	Behenic acid	8215	qpneg	551741.107	24.878	0	4
Benzoic acid@8.84-gc	Benzoic acid	FALSE	FALSE	8.844	1	Benzoic_acid	Unclassified	C7H6O2	122.037	HMDB01870	C00180	243;20144841	chebiId:30746	Benzoic acid	20144841	gc	1426	21.641	5	5
Beta-alanine@11.25-gc	Beta-alanine	FALSE	FALSE	11.248	1	Beta-alanine	Amino acids	C3H7NO2	89.048	HMDB00056	C00099	239;4755801	chebiId:16958	Beta-alanine	239	gc	100	4.032	5	5
Beta-hydroxypyruvic acid@5.51-gc	Beta-hydroxypyruvic acid	FALSE	FALSE	5.506	1	Beta-hydroxypyruvic acid	Organic acids	C3H4O4	104.011	HMDB01352	C00168	964	chebiId:30841	Beta-hydroxypyruvic acid	964	gc	104	14.13	5	5
Betaine;Valine@1.06-qppos	Betaine;Valine	FALSE	FALSE	1.062	1	Betaine__Valine	Amino acids	C5H11NO2	117.079	HMDB00043;HMDB59606;HMDB00883	C00719;C00183	247;6287;1182;5237032	chebiId:17750;chebiId:16414	Betaine;Valine	247;1182	qppos	522108.967	3.557	4	4
Butanoic acid@5.74-sf	Butanoic acid	FALSE	FALSE	5.739	1	Butanoic_acid	Fatty Acyls	C4H8O2	88.052	HMDB00039	C00246	264	chebiId:30772	Butanoic acid	264	sf	217	2.88	5	5
Cadaverine@4.69-pa	Cadaverine	FALSE	FALSE	4.694	1	Cadaverine	Unclassified	C5H14N2	102.116	HMDB02322	C01672	273	chebiId:18127	Cadaverine	273	pa	4618	13.07	1	5
Capric acid@15.74-qpneg	Capric acid	FALSE	FALSE	15.741	1	Capric_acid	Fatty Acyls	C10H20O2	172.146	HMDB00511	C01571	2969	chebiId:30813	Capric acid	2969	qpneg	1291134.995	4.709	0	4
Caprylic acid@13.42-qpneg	Caprylic acid	FALSE	FALSE	13.416	1	Caprylic_acid	Fatty Acyls	C8H16O2	144.115	HMDB00482	C06423	379	chebiId:28837	Caprylic acid	379	qpneg	285593.478	4.541	1	4
Carnitine@0.96-qppos	Carnitine	FALSE	FALSE	0.96	1	Carnitine	Organic acids	C7H15NO3	161.105	HMDB00062	C00318;C00487;C15025	10917;288;85;2724480	chebiId:16347;chebiId:3424;chebiId:11060	Carnitine	288	qppos	64678.437	2.047	4	4
Carnitine C10:0@12.22-qppos	Carnitine C10:0	FALSE	FALSE	12.22	1	Carnitine_C10:0	Fatty Acyls	C17H33NO4	315.241	HMDB00651	-	10245190	-	Carnitine C10:0	10245190	qppos	15177.327	1.125	4	4
Carnitine C10:1@11.41-qppos	Carnitine C10:1	FALSE	FALSE	11.409	1	Carnitine_C10:1	Fatty Acyls	C17H31NO4	313.225	HMDB13205	-	53481651	-	Carnitine C10:1	53481651	qppos	Inf	4.048	0	4
Carnitine C12:0@14.02-qppos	Carnitine C12:0	FALSE	FALSE	14.018	1	Carnitine_C12:0	Fatty Acyls	C19H37NO4	343.272	HMDB02250	-	168381	-	Carnitine C12:0	168381	qppos	Inf	1.778	0	4
Carnitine C12:1@10.51-qppos	Carnitine C12:1	FALSE	FALSE	10.51	1	Carnitine_C12:1	Fatty Acyls	C19H35NO4	341.257	HMDB13326	-	53481671	-	Carnitine C12:1	53481671	qppos	2280520.187	6.012	0	4
Carnitine C14:0@16.07-qppos	Carnitine C14:0	FALSE	FALSE	16.072	1	Carnitine_C14:0	Fatty Acyls	C21H41NO4	371.304	HMDB05066	-	53477791	-	Carnitine C14:0	53477791	qppos	15733.508	-	1	1
Carnitine C14:1@14.81-qppos	Carnitine C14:1	FALSE	FALSE	14.806	1	Carnitine_C14:1	Fatty Acyls	C21H39NO4	369.288	HMDB13329;HMDB02014	-	22833575;53481677	-	Carnitine C14:1	22833575	qppos	Inf	5.61	0	4
Carnitine C14:2@13.95-qppos	Carnitine C14:2	FALSE	FALSE	13.949	1	Carnitine_C14:2	Fatty Acyls	C21H37NO4	367.272	HMDB13331	-	53481681	-	Carnitine C14:2	53481681	qppos	Inf	4.476	0	4
Carnitine C16:0@17.41-qppos	Carnitine C16:0	FALSE	FALSE	17.412	1	Carnitine_C16:0	Fatty Acyls	C23H45NO4	399.335	HMDB00222	C02990	461;11953816	chebiId:17490	Carnitine C16:0	461	qppos	15000	3.342	4	4
Carnitine C18:0@19.21-qppos	Carnitine C18:0	FALSE	FALSE	19.208	1	Carnitine_C18:0	Fatty Acyls	C25H49NO4	427.366	HMDB00848	-	6426855	-	Carnitine C18:0	6426855	qppos	Inf	17.276	0	4
Carnitine C3:0@1.48-qppos	Carnitine C3:0	FALSE	FALSE	1.476	1	Carnitine_C3:0	Fatty Acyls	C10H19NO4	217.131	HMDB00824	C03017	107738	chebiId:28867	Carnitine C3:0	107738	qppos	Inf	3.791	0	4
Carnitine C4:0@2.32-qppos	Carnitine C4:0	FALSE	FALSE	2.32	1	Carnitine_C4:0	Fatty Acyls	C11H21NO4	231.147	HMDB00736	-	10177002;439829	-	Carnitine C4:0	10177002	qppos	Inf	4.689	0	4
Carnitine C6:0@7.41-qppos	Carnitine C6:0	FALSE	FALSE	7.408	1	Carnitine_C6:0	Fatty Acyls	C13H25NO4	259.178	HMDB00705	-	6426853;3246938	-	Carnitine C6:0	6426853	qppos	15000	10.12	4	4
Carnitine C8:0@10.14-qppos	Carnitine C8:0	FALSE	FALSE	10.139	1	Carnitine_C8:0	Fatty Acyls	C15H29NO4	287.21	HMDB00791	C02838	11953814	chebiId:18102	Carnitine C8:0	11953814	qppos	15000	1.269	4	4
Carnitine C8:1@8.94-qppos	Carnitine C8:1	FALSE	FALSE	8.942	1	Carnitine_C8:1	Fatty Acyls	C15H27NO4	285.194	HMDB13324	-	53481667	-	Carnitine C8:1	53481667	qppos	Inf	1.967	0	4
Chenodeoxycholic acid@10.32-ba	Chenodeoxycholic acid	FALSE	FALSE	10.318	1	Chenodeoxycholic acid	Steroids	C24H40O4	392.293	HMDB00518	C02528	10133	chebiId:16755	Chenodeoxycholic acid	10133	ba	63	4.462	5	5
Cholesterol@29.58-gc	Cholesterol	FALSE	FALSE	29.581	1	Cholesterol	Steroids	C27H46O	386.355	HMDB00067	C00187	6432564;5997	chebiId:16113	Cholesterol	5997	gc	100	1.095	5	5
Cholic acid@9.21-ba	Cholic acid	FALSE	FALSE	9.205	1	Cholic acid	Steroids	C24H40O5	408.288	HMDB00619	C00695;C01558	221493;303;439520	chebiId:16359;chebiId:22868;chebiId:3098	Cholic acid	303	ba	90	13.162	5	5
Choline@0.93-qppos	Choline	FALSE	FALSE	0.932	1	Choline	Unclassified	C5H13NO	103.1	HMDB00097	C00114	170746;305	chebiId:15354	Choline	170746	qppos	344344.619	7.705	4	4
Choline phosphate@0.99-qppos	Choline phosphate	FALSE	FALSE	0.992	1	Choline_phosphate	Unclassified	C5H14NO4P	183.066	HMDB01565	C00588	135437;1014	chebiId:18132	Choline phosphate	135437	qppos	169016.029	5.827	4	4
Citric acid;Isocitric acid@15.88-gc	Citric acid;Isocitric acid	FALSE	FALSE	15.885	1	Citric_acid__Isocitric_acid	Organic acids	C6H8O7	192.027	HMDB00094;HMDB00193	C00158;C00311	311;19782904;88113319;1198	chebiId:30769;chebiId:30887	Citric acid;Isocitric acid	19782904;1198	gc	100	8.5	5	5
Citrulline@15.85-gc	Citrulline	FALSE	FALSE	15.85	1	Citrulline	Amino acids	C6H13N3O3	175.096	HMDB00904	C00327	833;9750;25244873	chebiId:16349	Citrulline	25244873	gc	152	23.207	5	5
Creatine@12.88-gc	Creatine	FALSE	FALSE	12.884	1	Creatine	Amino acids	C4H9N3O2	131.069	HMDB00064	C00300	586	chebiId:16919	Creatine	586	gc	100	21.828	5	5
Creatinine@0.95-qppos	Creatinine	FALSE	FALSE	0.953	1	Creatinine	Amino acids	C4H7N3O	113.059	HMDB00562	C00791	588	chebiId:16737	Creatinine	588	qppos	219768.234	0.801	4	4
Cystine@0.95-qppos	Cystine	FALSE	FALSE	0.948	1	Cystine	Amino acids	C6H12N2O4S2	240.024	HMDB00192	C00491	67678	chebiId:16283	Cystine	67678	qppos	202108.798	7.217	4	4
Cystine;Cysteine@23.14-gc	Cystine;Cysteine	FALSE	FALSE	23.14	1	Cystine__Cysteine	Amino acids	C3H7NO2S;C6H12N2O4S2	180.522	HMDB00574;HMDB03417;HMDB00192	C00097;C00793;C00491	5862;594;92851;5260155;67678	chebiId:17561;chebiId:16375;chebiId:16283	Cysteine;Cystine	5260155;67678	gc	276	32.097	5	5
Cytosine@1.30-qppos	Cytosine	FALSE	FALSE	1.304	1	Cytosine	Bases	C4H5N3O	111.043	HMDB00630	C00380	597	chebiId:16040	Cytosine	597	qppos	Inf	0.792	0	4
Deoxycholic acid@10.54-ba	Deoxycholic acid	FALSE	FALSE	10.539	1	Deoxycholic acid	Steroids	C24H40O4	392.293	HMDB00626	C11171;C04483	222528;2987;23668196	chebiId:9177;chebiId:28834	Deoxycholic acid	2987	ba	88	8.169	5	5
Dimethylarginine@0.97-qppos	Dimethylarginine	FALSE	FALSE	0.97	1	Dimethylarginine	Amino acids	C8H18N4O2	202.143	HMDB01539;HMDB03334	C03626	123831	chebiId:17929	Dimethylarginine	123831	qppos	Inf	3.729	0	4
Dimethylglycine@5.50-gc	Dimethylglycine	FALSE	FALSE	5.504	1	Dimethylglycine	Amino acids	C4H9NO2	103.063	HMDB00092	C01026	673	chebiId:17724	Dimethylglycine	673	gc	205	13.48	5	5
Docosahexaenoic acid@20.13-qpneg	Docosahexaenoic acid	FALSE	FALSE	20.13	1	Docosahexaenoic_acid	Fatty Acyls	C22H32O2	328.24	HMDB02183	C06429	445580	chebiId:28125	Docosahexaenoic acid	445580	qpneg	24733.681	21.836	4	4
Docosanedioic acid@23.23-qpneg	Docosanedioic acid	FALSE	FALSE	23.232	1	Docosanedioic_acid	Fatty Acyls	C22H42O4	370.308	-	C19625	244872	chebiId:76319	Docosanedioate	244872	qpneg	29387.105	21.507	0	4
Docosapentaenoic acid@20.55-qpneg	Docosapentaenoic acid	FALSE	FALSE	20.553	1	Docosapentaenoic_acid	Fatty Acyls	C22H34O2	330.256	HMDB01976;HMDB06528	C16513	6441454;5497182;3035421	chebiId:53488	Docosapentaenoic acid	3035421	qpneg	25615.62	23.23	4	4
Docosatetraenoic acid@21.27-qpneg	Docosatetraenoic acid	FALSE	FALSE	21.266	1	Docosatetraenoic_acid	-	-	-	-	-	-	-	-	-	qpneg	15000	24.407	4	4
Dodecanedioic acid@13.10-qpneg	Dodecanedioic acid	FALSE	FALSE	13.099	1	Dodecanedioic_acid	Fatty Acyls	C12H22O4	230.152	HMDB00623	C02678	12736	chebiId:4676	Dodecanedioic acid	12736	qpneg	758890.823	3.034	0	4
Dodecenedioic acid@12.52-qpneg	Dodecenedioic acid	FALSE	FALSE	12.52	1	Dodecenedioic_acid	Fatty Acyls	C12H20O4	228.136	HMDB00933	C16308	5283028	chebiId:545687	Traumatic acid	5283028	qpneg	63277.617	17.184	0	4
Dodecenoic acid@13.51-qpneg	Dodecenoic acid	FALSE	FALSE	13.514	1	Dodecenoic_acid	Fatty Acyls	C12H22O2	198.162	HMDB00529;HMDB10729;HMDB32248	-	5312378;5282729;125207	-	Dodecenoic acid	125207	qpneg	629656.909	12.202	0	4
Dopamine@1.14-qppos	Dopamine	FALSE	FALSE	1.145	1	Dopamine	Unclassified	C8H11NO2	153.079	HMDB00073	C03758	681	chebiId:18243	Dopamine	681	qppos	15000	4.882	0	4
Eicosapentaenoic acid@19.45-qpneg	Eicosapentaenoic acid	FALSE	FALSE	19.447	1	Eicosapentaenoic_acid	Fatty Acyls	C20H30O2	302.225	HMDB01999	C06428	446284	chebiId:28364	Eicosapentaenoic acid	446284	qpneg	623058.311	9.367	4	4
Eicosatrienoic acid@20.77-qpneg	Eicosatrienoic acid	FALSE	FALSE	20.765	1	Eicosatrienoic_acid	Fatty Acyls	C20H34O2	306.256	HMDB60039	C16522	5312529	chebiId:53460	Dihomo-linolenic acid	5312529	qpneg	22408.761	24.009	4	4
Elaidic acid*@21.17-qpneg	Elaidic acid*	FALSE	FALSE	21.172	1	Elaidic_acid*	-	-	-	-	-	-	-	-	-	qpneg	10980147.292	19.027	4	4
Erythritol@12.38-gc	Erythritol	FALSE	FALSE	12.376	1	Erythritol	Carbohydrates	C4H10O4	122.058	HMDB02994	C00503	222285;8998	chebiId:17113;chebiId:48299	Erythritol	8998	gc	100	3.163	5	5
Etherolenic acid*@17.56-qpneg	Etherolenic acid*	FALSE	FALSE	17.56	1	Etherolenic_acid*	-	-	-	-	-	-	-	-	-	qpneg	83157.54	13.528	0	4
Fructose@16.57-gc	Fructose	FALSE	FALSE	16.572	1	Fructose	Carbohydrates	C6H12O6	180.063	HMDB00660	C00095;C02336	5984;439163;439709	chebiId:15824;chebiId:37721;chebiId:28645	Fructose	439163	gc	100	13.688	5	5
Fumaric acid@10.15-gc	Fumaric acid	FALSE	FALSE	10.149	1	Fumaric_acid	Organic acids	C4H4O4	116.011	HMDB00134	C00122	444972	chebiId:18012	Fumaric acid	444972	gc	100	25.633	5	5
GABA@12.53-gc	GABA	FALSE	FALSE	12.528	1	GABA	Amino acids	C4H9NO2	103.063	HMDB00112	C00334	119;6992099	chebiId:16865	GABA	119	gc	100	7.682	5	5
Galactitol;Sorbitol;Mannitol@17.39-gc	Galactitol;Sorbitol;Mannitol	FALSE	FALSE	17.394	1	Galactitol__Sorbitol__Mannitol	Carbohydrates	C6H14O6	182.079	HMDB00107;HMDB00765;HMDB00247	C01697;C00392;C00794	11850;6251;5780	chebiId:16813;chebiId:16899;chebiId:17924	Galactitol;Mannitol;Sorbitol	11850;6251;5780	gc	182	7.856	5	5
Galactose;Glucose;Mannose@16.92-gc	Galactose;Glucose;Mannose	FALSE	FALSE	16.92	1	Galactose__Glucose__Mannose	Carbohydrates	C6H12O6	180.063	HMDB00143;HMDB33704;HMDB00122;HMDB03345;HMDB00516;HMDB00169	C00124;C01582;C00984;C01825;C00031;C00267;C00221;C00159	439357;6036;3037556;12003287;79025;5793;206;64689;161658;18950	chebiId:4139;chebiId:28061;chebiId:28260;chebiId:42905;chebiId:4167;chebiId:17925;chebiId:15903;chebiId:4208	Galactose;Glucose;Mannose	12003287;206;161658	gc	100	1.935	5	5
Gamma-glutamylleucine@3.14-qppos	Gamma-glutamylleucine	FALSE	FALSE	3.138	1	Gamma-glutamylleucine	Peptides	C11H20N2O5	260.137	HMDB11171	-	151023	-	Gamma-glutamylleucine	151023	qppos	Inf	4.957	0	4
Gamma-glutamyltyrosine@2.68-qppos	Gamma-glutamyltyrosine	FALSE	FALSE	2.683	1	Gamma-glutamyltyrosine	Peptides	C14H18N2O6	310.116	HMDB11741	-	94340	-	Gamma-glutamyltyrosine	94340	qppos	Inf	1.187	0	4
Gluconic acid@1.00-qpneg	Gluconic acid	FALSE	FALSE	1.005	1	Gluconic_acid	Carbohydrates	C6H12O7	196.058	HMDB00625	C00257	10690;604	chebiId:33198	Gluconic acid	604	qpneg	Inf	4.237	0	4
Glucose-6-phosphate;Fructose-6-phosphate@23.84-gc	Glucose-6-phosphate;Fructose-6-phosphate	FALSE	FALSE	23.837	1	Glucose-6-phosphate__Fructose-6-phosphate	Carbohydrates	C6H13O9P	260.03	HMDB00124;HMDB03971;HMDB01401;HMDB03498	C05345;C00085;C00668;C00092;C01172	69507;440641;439160;5958;208;439284;439427	chebiId:16084;chebiId:15946;chebiId:61553;chebiId:17665;chebiId:4170;chebiId:17719	Fructose-6-phosphate;Glucose-6-phosphate	439160;208	gc	100	33.519	5	5
Glucuronic acid;Galacturonic acid@1.00-qpneg	Glucuronic acid;Galacturonic acid	FALSE	FALSE	1.002	1	Glucuronic_acid__Galacturonic_acid	Carbohydrates	C6H10O7	194.043	HMDB02545;HMDB03402;HMDB00127	C08348;C00333;C00191	84740;152867;19770757;441476;439215;94715;444791;610	chebiId:33830;chebiId:47954;chebiId:12952;chebiId:4153;chebiId:4178;chebiId:47952	Galacturonic acid;Glucuronic acid	152867;610	qpneg	18514.981	2.157	4	4
Glutamic acid@13.61-gc	Glutamic acid	FALSE	FALSE	13.608	1	Glutamic_acid	Amino acids	C5H9NO4	147.053	HMDB03339;HMDB00148	C00025;C00302;C00217	611;33032;57397101;23327	chebiId:16015;chebiId:15966;chebiId:18327	Glutamic acid	57397101	gc	100	11.654	5	5
Glutamine@15.30-gc	Glutamine	FALSE	FALSE	15.299	1	Glutamine	Amino acids	C5H10N2O3	146.069	HMDB00641;HMDB03423	C00064;C00819	5961;145815;25244553;738	chebiId:18050;chebiId:17061	Glutamine	25244553	gc	100	80.786	5	5
Glutarylcarnitine@1.36-qppos	Glutarylcarnitine	FALSE	FALSE	1.356	1	Glutarylcarnitine	Fatty Acyls	C12H21NO6	275.137	HMDB13130	-	53481622	-	Glutarylcarnitine	53481622	qppos	15000	3.646	4	4
Glyceric acid@10.04-gc	Glyceric acid	FALSE	FALSE	10.041	1	Glyceric_acid	Carbohydrates	C3H6O4	106.027	HMDB00139	C00258	752;439194	chebiId:32398	Glyceric acid	752	gc	100	6.573	5	5
Glycerol@9.29-gc	Glycerol	FALSE	FALSE	9.285	1	Glycerol	Carbohydrates	C3H8O3	92.047	HMDB00131	C00116	753	chebiId:17754	Glycerol	753	gc	481	2.299	5	5
Glycerol-3-phosphate@15.30-gc	Glycerol-3-phosphate	FALSE	FALSE	15.297	1	Glycerol-3-phosphate	Lipids	C3H9O6P	172.014	HMDB00126	C00093	754;439162	chebiId:15978	Glycerol-3-phosphate	754	gc	157	64.445	5	5
Glycerophosphorylcholine@0.99-qppos	Glycerophosphorylcholine	FALSE	FALSE	0.994	1	Glycerophosphorylcholine	Lipids	C8H20NO6P	257.103	HMDB00086	C00670	657272;439285;11234	chebiId:16870	Glycerophosphorylcholine	11234	qppos	260450.681	3.25	4	4
Glycine@9.70-gc	Glycine	FALSE	FALSE	9.696	1	Glycine	Amino acids	C2H5NO2	75.032	HMDB00123	C00037	750;5257127	chebiId:15428	Glycine	5257127	gc	100	4.852	5	5
Glycochenodeoxycholic acid@9.30-ba	Glycochenodeoxycholic acid	FALSE	FALSE	9.303	1	Glycochenodeoxycholic acid	Steroids	C26H43NO5	449.314	HMDB00637;HMDB06898	C05466;C05462	22833540;12544	chebiId:36274	Glycochenodeoxycholic acid	12544	ba	21	3.825	5	5
Glycocholic acid@6.01-ba	Glycocholic acid	FALSE	FALSE	6.009	1	Glycocholic acid	Steroids	C26H43NO6	465.309	HMDB00138	C01921	10140;23617285;755	chebiId:17687	Glycocholic acid	755	ba	395	11.284	5	5
Glycodeoxycholic acid@9.55-ba	Glycodeoxycholic acid	FALSE	FALSE	9.552	1	Glycodeoxycholic acid	Steroids	C26H43NO5	449.314	HMDB00631	C05464	3035026;22833539	chebiId:27471	Glycodeoxycholic acid	22833539	ba	42	3.655	5	5
Glycohyocholic acid@4.88-ba	Glycohyocholic acid	FALSE	FALSE	4.878	1	Glycohyocholic acid	Steroids	C26H43NO6	465.309	-	-	-	chebiId:133176	Glycohyocholic acid	71361462	ba	15	12.774	5	5
Glycolic acid@6.32-gc	Glycolic acid	FALSE	FALSE	6.317	1	Glycolic_acid	Organic acids	C2H4O3	76.016	HMDB00115	C00160	757;3698251	chebiId:17497	Glycolic acid	3698251	gc	274	10.07	5	5
Glycoursodeoxycholic acid@5.30-ba	Glycoursodeoxycholic acid	FALSE	FALSE	5.303	1	Glycoursodeoxycholic acid	Steroids	C26H43NO5	449.314	HMDB00708	-	12310288	-	Glycoursodeoxycholic acid	12310288	ba	40	4.302	5	5
Glycylglycine@0.96-qppos	Glycylglycine	FALSE	FALSE	0.955	1	Glycylglycine	Peptides	C4H8N2O3	132.053	HMDB11733	C02037	11163;1548897	chebiId:17201	Glycylglycine	11163	qppos	21727.71	7.093	4	4
Guanosine@27.63-gc	Guanosine	FALSE	FALSE	27.63	1	Guanosine	Nucleosides	C10H13N5O5	283.092	HMDB00133	C00387	6802;765	chebiId:16750	Guanosine	765	gc	4127	1.999	5	5
Heptadecatrienoic acid@18.76-qpneg	Heptadecatrienoic acid	FALSE	FALSE	18.763	1	Heptadecatrienoic_acid	Fatty Acyls	C17H28O2	264.209	-	C16344	16061034	chebiId:76235	Heptadecatrienoic acid	16061034	qpneg	15000	19.523	0	3
Heptadecenoic acid@20.45-qpneg	Heptadecenoic acid	FALSE	FALSE	20.452	1	Heptadecenoic_acid	Fatty Acyls	C17H32O2	268.24	HMDB31046;HMDB60038	C16536	5312435;5312440	chebiId:80550	Heptadecenoic acid	5312435	qpneg	91442.769	22.075	4	4
Hexadecadienoic acid@18.85-qpneg	Hexadecadienoic acid	FALSE	FALSE	18.854	1	Hexadecadienoic_acid	Fatty Acyls	C16H28O2	252.209	HMDB00477	-	13932172	-	Hexadecadienoic acid	13932172	qpneg	40561.004	9.823	4	4
Hexadecanedioic acid@16.50-qpneg	Hexadecanedioic acid	FALSE	FALSE	16.503	1	Hexadecanedioic_acid	Fatty Acyls	C16H30O4	286.214	HMDB00672	C19615	10459	chebiId:73722	Hexadecanedioic acid	10459	qpneg	285747.254	8.807	0	4
Hippuric acid@15.88-gc	Hippuric acid	FALSE	FALSE	15.883	1	Hippuric_acid	Unclassified	C9H9NO3	179.058	HMDB00714	C01586	464	chebiId:18089	Hippuric acid	464	gc	754	81.375	5	5
Histidine@16.96-gc	Histidine	FALSE	FALSE	16.957	1	Histidine	Amino acids	C6H9N3O2	155.069	HMDB00177	C00135	6274;773;3651426	-	Histidine	3651426	gc	100	10.155	5	5
Homoserine@0.97-qppos	Homoserine	FALSE	FALSE	0.972	1	Homoserine	Amino acids	C4H9NO3	119.058	HMDB00719	C00263	12647;1502076;779;25245858;193314	chebiId:15699	Homoserine	193314	qppos	96874.412	1.689	4	4
Hyodeoxycholic acid@9.42-ba	Hyodeoxycholic acid	FALSE	FALSE	9.42	1	Hyodeoxycholic acid	Steroids	C24H40O4	392.293	HMDB00733	-	9963687;227033	-	Hyodeoxycholic acid	227033	ba	92	3.591	5	5
Hypotaurine@13.38-gc	Hypotaurine	FALSE	FALSE	13.378	1	Hypotaurine	Organic acids	C2H7NO2S	109.02	HMDB00965	C00519	107812;25244088	chebiId:16668	Hypotaurine	107812	gc	100	8.716	5	5
Hypoxanthine@15.64-gc	Hypoxanthine	FALSE	FALSE	15.641	1	Hypoxanthine	Bases	C5H4N4O	136.039	HMDB00157	C00262	790	chebiId:17368	Hypoxanthine	790	gc	100	13.33	5	5
Indole-3-aldehyde@9.50-qpneg	Indole-3-aldehyde	FALSE	FALSE	9.496	1	Indole-3-aldehyde	-	-	-	-	-	-	-	-	-	qpneg	26376.659	8.13	0	4
Indole-3-lactic acid@8.25-qpneg	Indole-3-lactic acid	FALSE	FALSE	8.248	1	Indole-3-lactic_acid	Indoles	C11H11NO3	205.074	HMDB00671	C02043	92904	chebiId:17282;chebiId:24813	Indole-3-lactic acid	92904	qpneg	Inf	12.398	0	4
Inosine@24.97-gc	Inosine	FALSE	FALSE	24.974	1	Inosine	Nucleosides	C10H12N4O5	268.081	HMDB00195	C00294	6021	chebiId:17596	Inosine	6021	gc	100	19.249	5	5
Inositol@19.78-gc	Inositol	FALSE	FALSE	19.78	1	Inositol	Unclassified	C6H12O6	180.063	HMDB06088;HMDB00211	C06153;C00137;C19891	892	chebiId:10642;chebiId:17268	Inositol	892	gc	200	2.479	5	5
Isobutyric acid@5.29-sf	Isobutyric acid	FALSE	FALSE	5.285	1	Isobutyric_acid	Organic acids	C4H8O2	88.052	HMDB01873	C02632	6590	chebiId:16135	Isobutyric acid	6590	sf	236	4.242	0	5
Isoleucine@9.52-gc	Isoleucine	FALSE	FALSE	9.522	1	Isoleucine	Amino acids	C6H13NO2	131.095	HMDB00172	C00407	791;6306	chebiId:17191	Isoleucine	791	gc	100	21.473	5	5
Isovaleric acid@9.39-sf	Isovaleric acid	FALSE	FALSE	9.391	1	Isovaleric_acid	Fatty Acyls	C5H10O2	102.068	HMDB00718	C08262	10430	chebiId:28484	Isovaleric acid	10430	sf	100	4.298	5	5
Ketoisocaproic acid@8.44-gc	Ketoisocaproic acid	FALSE	FALSE	8.441	1	Ketoisocaproic_acid	Organic acids	C6H10O3	130.063	HMDB00695	C00233	70	chebiId:48430	Ketoisocaproic acid	70	gc	100	6.023	5	5
Ketoisovaleric acid@7.40-gc	Ketoisovaleric acid	FALSE	FALSE	7.4	1	Ketoisovaleric_acid	Organic acids	C5H8O3	116.047	HMDB00019	C00141	49	chebiId:11851;chebiId:16530	Ketoisovaleric acid	49	gc	100	7.758	5	5
Kynurenine@21.30-gc	Kynurenine	FALSE	FALSE	21.303	1	Kynurenine	Unclassified	C10H12N2O3	208.085	HMDB00684	C00328	846;161166;25245862	chebiId:16946	Kynurenine	25245862	gc	100	21.352	5	5
L-Thyroxine@12.55-qpneg	L-Thyroxine	FALSE	FALSE	12.55	1	L-Thyroxine	-	-	-	-	-	-	-	-	-	qpneg	Inf	7.555	0	4
Lactic acid@6.45-gc	Lactic acid	FALSE	FALSE	6.45	1	Lactic_acid	Organic acids	C3H6O3	90.032	HMDB01311;HMDB00190	C00256;C00186	61503;107689;19789253;612	chebiId:341;chebiId:42111;chebiId:422	Lactic acid	19789253	gc	200	3.169	5	5
Lauric acid@17.62-qpneg	Lauric acid	FALSE	FALSE	17.619	1	Lauric_acid	Fatty Acyls	C12H24O2	200.178	HMDB00638	C02679	3893	chebiId:30805	Lauric acid	3893	qpneg	7313061.398	5.51	0	4
Leucine@9.23-gc	Leucine	FALSE	FALSE	9.227	1	Leucine	Amino acids	C6H13NO2	131.095	HMDB00687	C00123	6106;857;5255803	chebiId:15603	Leucine	5255803	gc	100	19.69	5	5
Leucylproline@1.24-qppos	Leucylproline	FALSE	FALSE	1.238	1	Leucylproline	Peptides	C11H20N2O3	228.147	HMDB11175	-	44369311	-	Leucylproline	44369311	qppos	15000	4.132	4	4
Linoleic acid@20.23-qpneg	Linoleic acid	FALSE	FALSE	20.227	1	Linoleic_acid	Fatty Acyls	C18H32O2	280.24	HMDB00673	C01595	5280450;3931	chebiId:17351	Linoleic acid	3931	qpneg	1830689.056	17.19	4	4
Linolenic acid@19.47-qpneg	Linolenic acid	FALSE	FALSE	19.468	1	Linolenic_acid	Fatty Acyls	C18H30O2	278.225	HMDB01388	C06427	5280934;860	chebiId:27432	Linolenic acid	5280934	qpneg	91126.402	14.153	4	4
Lysine@16.95-gc	Lysine	FALSE	FALSE	16.955	1	Lysine	Amino acids	C6H14N2O2	146.106	HMDB03405;HMDB00182	C00739;C00047	57449;5962;866;5248709	chebiId:16855;chebiId:18019	Lysine	5248709	gc	100	22.643	5	5
Malic acid@12.06-gc	Malic acid	FALSE	FALSE	12.063	1	Malic_acid	Organic acids	C4H6O5	134.022	HMDB00156;HMDB00744	C00149;C00711	525;20130941;222656	chebiId:30797;chebiId:6650	Malic acid	20130941	gc	100	6.775	5	5
Malonic acid@8.37-gc	Malonic acid	FALSE	FALSE	8.367	1	Malonic_acid	Organic acids	C3H4O4	104.011	HMDB00691	C00383	867;23511544	chebiId:30794	Malonic acid	23511544	gc	100	2.864	5	5
Malonylcarnitine@1.03-qppos	Malonylcarnitine	FALSE	FALSE	1.029	1	Malonylcarnitine	Fatty Acyls	C10H17NO6	247.106	HMDB02095	-	22833583	-	Malonylcarnitine	22833583	qppos	Inf	5.277	0	4
Maltose;Trehalose@27.63-gc	Maltose;Trehalose	FALSE	FALSE	27.629	1	Maltose__Trehalose	Carbohydrates	C12H22O11	342.116	HMDB00163;HMDB00975	C00208;C01083	439341;6255;439186;294;7427;1143	chebiId:17306;chebiId:16551	Maltose;Trehalose	294;1143	gc	100	6.421	5	5
Mannitol@0.98-qpneg	Mannitol	FALSE	FALSE	0.984	1	Mannitol	Carbohydrates	C6H14O6	182.079	HMDB00765	C00392	6251	chebiId:16899	Mannitol	6251	qpneg	123840.978	9.262	4	4
Margaric acid@21.60-qpneg	Margaric acid	FALSE	FALSE	21.602	1	Margaric_acid	Fatty Acyls	C17H34O2	270.256	HMDB02259	-	10465	-	Margaric acid	10465	qpneg	2691074.792	21.371	3	4
Methionine@12.43-gc	Methionine	FALSE	FALSE	12.43	1	Methionine	Amino acids	C5H11NO2S	149.051	HMDB00696	C00073	6137;876;5255805	chebiId:16643	Methionine	5255805	gc	100	12.564	5	5
Methylhistidine@0.91-qppos	Methylhistidine	FALSE	FALSE	0.908	1	Methylhistidine	Amino acids	C7H11N3O2	169.085	-	-	150780;4396761	-	Methylhistidine	4396761	qppos	73973.734	6.015	4	4
Methylmalonic acid@8.62-gc	Methylmalonic acid	FALSE	FALSE	8.625	1	Methylmalonic_acid	Organic acids	C4H6O4	118.027	HMDB00202	C02170	487	chebiId:30860	Methylmalonic acid	487	gc	174	3.719	5	5
Methylsuccinic acid@9.90-gc	Methylsuccinic acid	FALSE	FALSE	9.905	1	Methylsuccinic_acid	Fatty Acyls	C5H8O4	132.042	HMDB01844	-	10349	-	Methylsuccinic acid	10349	gc	122	24.158	5	5
Murideoxycholic acid@7.62-ba	Murideoxycholic acid	FALSE	FALSE	7.618	1	Murideoxycholic acid	Steroids	C24H40O4	392.293	HMDB00811	C15515	5283821	CHEBI:52030	Murocholic acid	5283821	ba	74	4.872	5	5
Myristic acid@19.28-qpneg	Myristic acid	FALSE	FALSE	19.281	1	Myristic_acid	Fatty Acyls	C14H28O2	228.209	HMDB00806	C06424	11005	chebiId:28875;chebiId:30807	Myristic acid	11005	qpneg	23232110.605	6.941	0	4
Myristoleic acid@18.20-qpneg	Myristoleic acid	FALSE	FALSE	18.203	1	Myristoleic_acid	Fatty Acyls	C14H26O2	226.193	HMDB02000	C08322	5281119	chebiId:27781	Myristoleic acid	5281119	qpneg	215858.047	10.651	4	4
N-acetylglutamic acid@1.05-qpneg	N-acetylglutamic acid	FALSE	FALSE	1.052	1	N-acetylglutamic_acid	Amino acids	C7H11NO5	189.064	HMDB01138	C00624	70914	chebiId:17533;chebiId:44337	N-acetylglutamic acid	70914	qpneg	15000	3.979	4	4
N-acetylglutamine@1.01-qppos	N-acetylglutamine	FALSE	FALSE	1.008	1	N-acetylglutamine	Amino acids	C7H12N2O4	188.08	HMDB06029	-	182230	chebiId:17008	N-acetylglutamine	182230	qppos	Inf	15.257	0	4
N-acetylputrescine@3.40-pa	N-acetylputrescine	FALSE	FALSE	3.401	1	N-acetylputrescine	Organic acids	C6H14N2O	130.111	HMDB02064	C02714	122356	chebiId:17768	N-acetylputrescine	122356	pa	485	8.466	5	5
N1-acetylspermidine@5.49-pa	N1-acetylspermidine	FALSE	FALSE	5.492	1	N1-acetylspermidine	Amino acids	C9H21N3O	187.168	HMDB01276	C00612	496	chebiId:17927	N-acetylspermine	496	pa	772	1.972	5	5
N1-acetylspermine@7.03-pa	N1-acetylspermine	FALSE	FALSE	7.026	1	N-acetylspermine	Amino acids	C12H28N4O	244.226	HMDB01186	C02567	916	chebiId:17312	N-acetylspermine	916	pa	169	8.989	5	5
N1,N12-diacetylspermine@5.94-pa	N1,N12-diacetylspermine	FALSE	FALSE	5.936	1	N1-N12-diacetylspermine	Amino acids	C14H30N4O2	286.237	HMDB02172;HMDB41876	C03413	132679;132680	chebiId:28101	N1,N12-diacetylspermine	132680	pa	61	0.32	5	5
N1,N8-diacetylspermidine@4.41-pa	N1,N8-diacetylspermidine	FALSE	FALSE	4.414	1	N1-N8-diacetylspermidine	Amino acids	C11H23N3O2	229.179	HMDB41947	-	389613	-	N1,N8-diacetylspermidine	389613	pa	92	4.042	5	5
N6-acetyllysine;N2-acetyllysine@1.20-qppos	N6-acetyllysine;N2-acetyllysine	FALSE	FALSE	1.203	1	N6-acetyllysine__N2-acetyllysine	Amino acids	C8H16N2O3	188.116	HMDB00446;HMDB00206	C12989;C02727	92907;265949;92832	chebiId:35704;chebiId:17752	N2-acetyllysine;N6-acetyllysine	92907;265949	qppos	Inf	2.774	0	4
N8-acetylspermidine@5.63-pa	N8-acetylspermidine	FALSE	FALSE	5.628	1	N8-acetylspermidine	Amino acids	C9H21N3O	187.168	HMDB02189	C01029	123689	chebiId:27911	N-acetylspermidine	123689	pa	218	13.057	5	5
Niacinamide@2.26-qppos	Niacinamide	FALSE	FALSE	2.26	1	Niacinamide	Unclassified	C6H6N2O	122.048	HMDB01406	C00153	936	chebiId:17154	Niacinamide	936	qppos	24759.567	4.731	4	4
Nonadecanoic acid@23.07-qpneg	Nonadecanoic acid	FALSE	FALSE	23.067	1	Nonadecanoic_acid	Fatty Acyls	C19H38O2	298.287	HMDB00772	C16535	12591	chebiId:39246	Nonadecanoic acid	12591	qpneg	426905.095	20.002	0	4
Nonadecenoic acid@22.02-qpneg	Nonadecenoic acid	FALSE	FALSE	22.021	1	Nonadecenoic_acid	Fatty Acyls	C19H36O2	296.272	HMDB13622	-	5312513	chebiId:37527	Nonadecenoic acid	5312513	qpneg	485536.121	20.692	3	4
Nonanoic acid@14.66-qpneg	Nonanoic acid	FALSE	FALSE	14.66	1	Nonanoic_acid	Fatty Acyls	C9H18O2	158.131	HMDB00847	C01601	8158	chebiId:29019	Nonanoic acid	8158	qpneg	1659039.993	4.343	0	4
Noradrenaline@0.99-qppos	Noradrenaline	FALSE	FALSE	0.992	1	Noradrenaline	Unclassified	C8H11NO3	169.074	HMDB00216	C00547	439260;951	chebiId:18357	Noradrenaline	951	qppos	15000	40.168	0	2
O-phosphoethanolamine@15.48-gc	O-phosphoethanolamine	FALSE	FALSE	15.481	1	O-phosphoethanolamine	Organic acids	C2H8NO4P	141.019	HMDB00224	C00346	1015;5232324	chebiId:17553	O-phosphoethanolamine	1015	gc	153	55.612	5	5
Oleic acid;Elaidic acid;Vaccenic acid@21.17-qpneg	Oleic acid;Elaidic acid;Vaccenic acid	FALSE	FALSE	21.172	1	Oleic_acid__Elaidic_acid__Vaccenic_acid	Fatty Acyls	C18H34O2	282.256	HMDB00573;HMDB00207;HMDB03231	C01712;C00712;C08367	637517;445639;5282761;5281127	chebiId:27997;chebiId:16196;chebiId:28727	Oleic acid;Elaidic acid;Vaccenic acid	637517;445639;5281127	qpneg	11121595.5	19.094	4	4
Ornithine@2.15-pa	Ornithine	FALSE	FALSE	2.147	1	Ornithine	Amino acids	C5H12N2O2	132.09	HMDB03374;HMDB00214	C00077;C00515	6262;389;71082	chebiId:15729;chebiId:16176	Ornithine	389	pa	233	2.789	5	5
Palmitic acid@20.84-qpneg	Palmitic acid	FALSE	FALSE	20.84	1	Palmitic_acid	Fatty Acyls	C16H32O2	256.24	HMDB00220	C00249	985	chebiId:15756	Palmitic acid	985	qpneg	134440047.23	16.914	3	4
Palmitoleic acid@19.72-qpneg	Palmitoleic acid	FALSE	FALSE	19.719	1	Palmitoleic_acid	Fatty Acyls	C16H30O2	254.225	HMDB03229	C08362	445638;4668	chebiId:28716	Palmitoleic acid	445638	qpneg	797757.862	14.935	4	4
Pantothenic acid@17.93-gc	Pantothenic acid	FALSE	FALSE	17.935	1	Pantothenic_acid	Amino acids	C9H17NO5	219.111	HMDB00210	C00864	6613;988	chebiId:29032;chebiId:46905;chebiId:7916	Pantothenic acid	988	gc	100	15.298	5	5
PCae(14:0)@15.72-qppos	PCae(14:0)	FALSE	FALSE	15.72	1	PCae(14:0)	Lipids	C22H46NO7P	467.301	HMDB10379	-	460604;24779490	-	PCae(14:0)	24779490	qppos	15000	3.336	4	4
PCae(15:0)@16.56-qppos	PCae(15:0)	FALSE	FALSE	16.556	1	PCae(15:0)	Lipids	C23H48NO7P	481.317	HMDB10381	-	24779458	-	PCae(15:0)	24779458	qppos	Inf	4.534	0	2
PCae(16:0)@17.42-qppos	PCae(16:0)	FALSE	FALSE	17.417	1	PCae(16:0)	Lipids	C24H50NO7P	495.332	HMDB10382	-	460602;9827122;15061532;10097314;86554	-	PCae(16:0)	86554	qppos	512979.381	3.301	4	4
PCae(16:1)@16.27-qppos	PCae(16:1)	FALSE	FALSE	16.274	1	PCae(16:1)	Lipids	C24H48NO7P	493.317	HMDB10383	-	24779461;24779462;24779460	-	PCae(16:1)	24779462	qppos	15000	4.068	4	4
PCae(17:0)@18.33-qppos	PCae(17:0)	FALSE	FALSE	18.334	1	PCae(17:0)	Lipids	C25H52NO7P	509.348	HMDB12108	-	24779463;24779464	-	PCae(17:0)	24779464	qppos	43039.144	5.54	4	4
PCae(18:0)@19.35-qppos	PCae(18:0)	FALSE	FALSE	19.353	1	PCae(18:0)	Lipids	C26H54NO7P	523.364	HMDB11128;HMDB10384	-	497299;24779491;18684067;86556;10436817;10208382	-	PCae(18:0)	10208382	qppos	72044.998	6.631	4	4
PCae(18:1)@17.90-qppos	PCae(18:1)	FALSE	FALSE	17.901	1	PCae(18:1)	Lipids	C26H52NO7P	521.348	HMDB10385;HMDB02815	-	16081932;53480465;24779493;6449974;24779492;10279683;24779465;24779466;6030826;15120177;24779494	-	PCae(18:1)	10279683	qppos	89448.162	2.197	4	4
PCae(18:2)@16.89-qppos	PCae(18:2)	FALSE	FALSE	16.895	1	PCae(18:2)	Lipids	C26H50NO7P	519.332	HMDB10386	-	11005824;24779467;11988421	-	PCae(18:2)	11988421	qppos	515464.47	3.016	4	4
PCae(18:3)@16.14-qppos	PCae(18:3)	FALSE	FALSE	16.14	1	PCae(18:3)	Lipids	C26H48NO7P	517.317	HMDB10387;HMDB10388	-	52924045;24779469	-	PCae(18:3)	24779469	qppos	80993.413	1.197	4	4
PCae(20:1)@19.76-qppos	PCae(20:1)	FALSE	FALSE	19.757	1	PCae(20:1)	Lipids	C28H56NO7P	549.379	HMDB10391	-	52924051	-	PCae(20:1)	52924051	qppos	Inf	5.291	0	4
PCae(20:2)@18.55-qppos	PCae(20:2)	FALSE	FALSE	18.547	1	PCae(20:2)	Lipids	C28H54NO7P	547.364	HMDB10392	-	52924053	-	PCae(20:2)	52924053	qppos	Inf	2.027	0	4
PCae(20:4)@17.90-qppos	PCae(20:4)	FALSE	FALSE	17.904	1	PCae(20:4)	Lipids	C28H50NO7P	543.332	HMDB10395;HMDB10396	-	24779476;53480469;16035471	-	PCae(20:4)	16035471	qppos	52218.693	1.6	4	4
PCae(20:5)@16.89-qppos	PCae(20:5)	FALSE	FALSE	16.893	1	PCae(20:5)	Lipids	C28H48NO7P	541.317	HMDB10397	-	11757087	-	PCae(20:5)	11757087	qppos	21793.901	8.336	4	4
PCae(22:4)@18.28-qppos	PCae(22:4)	FALSE	FALSE	18.282	1	PCae(22:4)	Lipids	C30H54NO7P	571.364	HMDB10401	-	52924039	-	PCae(22:4)	52924039	qppos	15000	6.007	4	4
PCae(22:5)@17.47-qppos	PCae(22:5)	FALSE	FALSE	17.474	1	PCae(22:5)	Lipids	C30H52NO7P	569.348	HMDB10402;HMDB10403	-	53480473;53480475	-	PCae(22:5)	53480473	qppos	Inf	1.97	0	4
PCae(22:6)@16.96-qppos	PCae(22:6)	FALSE	FALSE	16.957	1	PCae(22:6)	Lipids	C30H50NO7P	567.332	HMDB10404	-	10415542	-	PCae(22:6)	10415542	qppos	18286.951	2.11	4	4
PCee(16:0)@18.40-qppos	PCee(16:0)	FALSE	FALSE	18.404	1	PCee(16:0)	Lipids	C24H52NO6P	481.353	-	-	-	-	PCee(16:0)	-	qppos	Inf	2.537	0	4
Pentadecanoic acid@20.07-qpneg	Pentadecanoic acid	FALSE	FALSE	20.069	1	Pentadecanoic_acid	Fatty Acyls	C15H30O2	242.225	HMDB00826	C16537	13849	chebiId:42504	Pentadecanoic acid	13849	qpneg	2111046.63	17.896	3	4
Phenylalanine@13.68-gc	Phenylalanine	FALSE	FALSE	13.684	1	Phenylalanine	Amino acids	C9H11NO2	165.079	HMDB00159	C00079	6140;994;57397115	chebiId:17295	Phenylalanine	57397115	gc	100	6.922	5	5
Phosphoric acid@9.31-gc	Phosphoric acid	FALSE	FALSE	9.306	1	Phosphoric_acid	Unclassified	H3O4P	97.977	HMDB01429;HMDB02142	C00009	1004	chebiId:18367;chebiId:26078	Phosphoric acid	1004	gc	100	3.548	5	5
Proline@9.56-gc	Proline	FALSE	FALSE	9.56	1	Proline	Amino acids	C5H9NO2	115.063	HMDB03411;HMDB00162	C00763;C00148	8988;145742;25246272;614	chebiId:16313;chebiId:17203	Proline	25246272	gc	100	25.722	5	5
Proline betaine@1.18-qppos	Proline betaine	FALSE	FALSE	1.185	1	Proline_betaine	Amino acids	C7H13NO2	143.095	HMDB04827	C10172	115244	chebiId:35280	Proline betaine	115244	qppos	154127.227	3.306	4	4
Propionic acid@3.09-sf	Propionic acid	FALSE	FALSE	3.089	1	Propionic_acid	Organic acids	C3H6O2	74.037	HMDB00237	C00163	1032	chebiId:30768	Propionic acid	1032	sf	164	7.62	0	5
Putrescine@4.91-pa	Putrescine	FALSE	FALSE	4.913	1	Putrescine	Unclassified	C4H12N2	88.1	HMDB01414	C00134	1045	chebiId:17148	Putrescine	1045	pa	469	3.181	5	5
Pyruvic acid;Oxaloacetic acid@6.31-gc	Pyruvic acid;Oxaloacetic acid	FALSE	FALSE	6.308	1	Pyruvic acid__Oxaloacetic acid	Organic acids	C4H4O5;C3H4O3	110.011	HMDB00223;HMDB00243	C00036;C00022	970;1060	chebiId:30744;chebiId:32816	Oxaloacetic acid;Pyruvic acid	970;1060	gc	100	10.126	5	5
Quinolinic acid@1.58-qpneg	Quinolinic acid	FALSE	FALSE	1.576	1	Quinolinic_acid	Unclassified	C7H5NO4	167.022	HMDB00232	C03722	1066	chebiId:16675	Quinolinic acid	1066	qpneg	15000	22.28	0	4
Ribitol@14.95-gc	Ribitol	FALSE	FALSE	14.95	1	Ribitol	Carbohydrates	C5H12O5	152.068	HMDB00508	C00474	827	chebiId:15963	Ribitol	827	gc	100	3.725	5	5
Ribose;Ribulose@14.42-gc	Ribose;Ribulose	FALSE	FALSE	14.421	1	Ribose__Ribulose	Carbohydrates	C5H10O5	150.053	HMDB00283;HMDB00621;HMDB03371	C00121;C00309;C00508	5779;993;79021;439204;439203	chebiId:47013;chebiId:17173;chebiId:16880	Ribose;Ribulose	993;79021	gc	100	3.848	5	5
S-adenosylmethionine@3.83-pa	S-adenosylmethionine	FALSE	FALSE	3.825	1	S-adenosylmethionine	Nucleosides	C15H22N6O5S	398.137	HMDB01185	C00019	34756;34755;5136	chebiId:15414;chebiId:67040	S-adenosylmethionine	5136	pa	17	11.336	5	5
Sarcosine@10.69-gc	Sarcosine	FALSE	FALSE	10.686	1	Sarcosine	Amino acids	C3H7NO2	89.048	HMDB00271	C00213	1088;7311726	chebiId:15611	Sarcosine	1088	gc	100	15.933	5	5
Sebacic acid@10.98-qpneg	Sebacic acid	FALSE	FALSE	10.983	1	Sebacic_acid	Fatty Acyls	C10H18O4	202.121	HMDB00792	C08277	5192	chebiId:41865	Sebacic acid	5192	qpneg	1728523.126	2.87	0	4
Serine@10.43-gc	Serine	FALSE	FALSE	10.425	1	Serine	Amino acids	C3H7NO3	105.043	HMDB00187;HMDB03406	C00065;C00740	5951;617;6857552;71077	chebiId:17115	Serine	617	gc	100	46.258	5	5
Spermidine@6.80-pa	Spermidine	FALSE	FALSE	6.802	1	Spermidine	Unclassified	C7H19N3	145.158	HMDB01257	C00315	1102	chebiId:16610	Spermidine	1102	pa	8581	1.643	5	5
Spermine@7.68-pa	Spermine	FALSE	FALSE	7.682	1	Spermine	Unclassified	C10H26N4	202.216	HMDB01256	C00750	1103	chebiId:15746	Spermine	1103	pa	1422	3.175	5	5
Sphingosine-1-phosphate@14.97-qpneg	Sphingosine-1-phosphate	FALSE	FALSE	14.97	1	Sphingosine-1-phosphate	Lipids	C18H38NO5P	379.249	HMDB00277	C06124	5283560;5353956	chebiId:37550	Sphingosine-1-phosphate	5353956	qpneg	67180.091	21.85	4	4
Stearic acid@22.34-qpneg	Stearic acid	FALSE	FALSE	22.344	1	Stearic_acid	Fatty Acyls	C18H36O2	284.272	HMDB00827	C01530	5281	chebiId:25629;chebiId:28842	Stearic acid	5281	qpneg	201759426.539	16.804	0	4
Stearidonic acid@18.76-qpneg	Stearidonic acid	FALSE	FALSE	18.761	1	Stearidonic_acid	Fatty Acyls	C18H28O2	276.209	HMDB06547	C16300	5312508	chebiId:32389	Stearidonic acid	5312508	qpneg	21062.594	9.935	4	4
Succinic acid@9.73-gc	Succinic acid	FALSE	FALSE	9.733	1	Succinic_acid	Organic acids	C4H6O4	118.027	HMDB00254	C00042	1110;21952380	chebiId:15741	Succinic acid	1110	gc	203	2.716	5	5
Taurine@14.20-gc	Taurine	FALSE	FALSE	14.204	1	Taurine	Organic acids	C2H7NO3S	125.015	HMDB00251	C00245	1123;4068592	chebiId:15891	Taurine	1123	gc	197	16.907	5	5
Taurochenodeoxycholic acid@7.26-ba	Taurochenodeoxycholic acid	FALSE	FALSE	7.261	1	Taurochenodeoxycholic acid	Steroids	C26H45NO6S	499.297	HMDB00951	C05465	387316	chebiId:16525;chebiId:9407	Taurochenodeoxycholic acid	387316	ba	68	2.178	5	5
Taurocholic acid@4.59-ba	Taurocholic acid	FALSE	FALSE	4.588	1	Taurocholic acid	Steroids	C26H45NO7S	515.292	HMDB00036	C05122	440567;5247;46783527	chebiId:28865	Taurocholic acid	5247	ba	48	9.181	5	5
Taurodeoxycholic acid@8.43-ba	Taurodeoxycholic acid	FALSE	FALSE	8.432	1	Taurodeoxycholic acid	Steroids	C26H45NO6S	499.297	HMDB00896	C05463	2733768;440687;92042745	chebiId:36261;chebiId:9410	Taurodeoxycholic acid	2733768	ba	22	6.07	5	5
Tauroursodeoxycholic acid@4.13-ba	Tauroursodeoxycholic acid	FALSE	FALSE	4.129	1	Tauroursodeoxycholic acid	Steroids	C26H45NO6S	499.297	HMDB00874	-	12443252	-	Tauroursodeoxycholic acid	12443252	ba	43	17.073	5	5
Tetradecadienoic acid@14.72-qpneg	Tetradecadienoic acid	FALSE	FALSE	14.721	1	Tetradecadienoic_acid	Fatty Acyls	C14H24O2	224.178	HMDB00560	-	5312409	-	Tetradecadienoic acid	5312409	qpneg	36598.375	4.63	0	4
Tetradecanedioic acid@14.91-qpneg	Tetradecanedioic acid	FALSE	FALSE	14.909	1	Tetradecanedioic_acid	Fatty Acyls	C14H26O4	258.183	HMDB00872	-	13185	-	Tetradecanedioic acid	13185	qpneg	526517.807	2.901	0	4
Threonic acid@12.82-gc	Threonic acid	FALSE	FALSE	12.82	1	Threonic_acid	Carbohydrates	C4H8O5	136.037	HMDB00943	C01620	151152;439535;5460407	chebiId:15908;chebiId:49060	Threonic acid	439535	gc	100	4.762	5	5
Threonine@10.79-gc	Threonine	FALSE	FALSE	10.785	1	Threonine	Amino acids	C4H9NO3	119.058	HMDB00167	C00188	6288;205;15341575	chebiId:16857	Threonine	15341575	gc	259	6.581	5	5
Thymine@10.94-gc	Thymine	FALSE	FALSE	10.937	1	Thymine	Bases	C5H6N2O2	126.043	HMDB00262	C00178	1135	chebiId:17821	Thymine	1135	gc	100	3.856	5	5
Trigonelline@1.16-qppos	Trigonelline	FALSE	FALSE	1.16	1	Trigonelline	Unclassified	C7H7NO2	137.048	HMDB00875	C01004	5570	chebiId:18123	Trigonelline	5570	qppos	Inf	6.339	0	4
Trimethyl-lysine@0.89-qppos	Trimethyl-lysine	FALSE	FALSE	0.892	1	Trimethyl-lysine	Amino acids	C9H20N2O2	188.152	HMDB01325	C03793	440120	chebiId:17311	Trimethyl-lysine	440120	qppos	15000	3.772	4	4
Tryptophan@21.73-gc	Tryptophan	FALSE	FALSE	21.727	1	Tryptophan	Indoles	C11H12N2O2	204.09	HMDB00929;HMDB30396	C00078;C00806	6305;1148;9060;4099458	chebiId:16828;chebiId:27897	Tryptophan	1148	gc	223	24.791	5	5
Tyrosine@17.18-gc	Tyrosine	FALSE	FALSE	17.178	1	Tyrosine	Amino acids	C9H11NO3	181.074	HMDB00158	C00082	6057;1153;4300518	chebiId:17895	Tyrosine	1153	gc	100	10.006	5	5
Undecanedioic acid@12.09-qpneg	Undecanedioic acid	FALSE	FALSE	12.085	1	Undecanedioic_acid	Fatty Acyls	C11H20O4	216.136	HMDB00888	-	15816	-	Undecanedioic acid	15816	qpneg	1631658.161	2.958	0	4
Undecanoic acid@16.71-qpneg	Undecanoic acid	FALSE	FALSE	16.711	1	Undecanoic_acid	-	-	-	-	-	-	-	-	-	qpneg	875633.53	5.909	0	4
Uracil@10.11-gc	Uracil	FALSE	FALSE	10.108	1	Uracil	Bases	C4H4N2O2	112.027	HMDB00300	C00106	1174	chebiId:17568	Uracil	1174	gc	100	7.857	5	5
Urea@8.79-gc	Urea	FALSE	FALSE	8.795	1	Urea	Organic acids	CH4N2O	60.032	HMDB00294	C00086	1176	chebiId:16199	Urea	1176	gc	100	2.907	5	5
Uric acid@19.88-gc	Uric acid	FALSE	FALSE	19.875	1	Uric_acid	Bases	C5H4N4O3	168.028	HMDB00289	C00366	1175	chebiId:17775	Uric acid	1175	gc	100	21.981	5	5
Ursodeoxycholic acid@9.05-ba	Ursodeoxycholic acid	FALSE	FALSE	9.05	1	Ursodeoxycholic acid	Steroids	C24H40O4	392.293	HMDB00946	C07880	31401	chebiId:9907	Ursodeoxycholic acid	31401	ba	88	6.536	5	5
Valine@8.48-gc	Valine	FALSE	FALSE	8.478	1	Valine	Amino acids	C5H11NO2	117.079	HMDB00883	C00183	6287;1182;5237032	chebiId:16414	Valine	1182	gc	100	5.883	5	5
Xanthine@18.36-gc	Xanthine	FALSE	FALSE	18.362	1	Xanthine	Bases	C5H4N4O2	152.033	HMDB00292	C00385	1188	chebiId:17712;chebiId:48517	Xanthine	1188	gc	143	6.96	5	5
Xylitol@14.76-gc	Xylitol	FALSE	FALSE	14.762	1	Xylitol	Carbohydrates	C5H12O5	152.068	HMDB02917	C00379	6912	chebiId:17151	Xylitol	6912	gc	100	10.683	5	5
Xylose@14.19-gc	Xylose	FALSE	FALSE	14.187	1	Xylose	Carbohydrates	C5H10O5	150.053	HMDB00098	C00181	135191;6027	chebiId:15936;chebiId:53455	Xylose	135191	gc	100	7.606	5	5

## Sheet: Area
Supplemental Table 7. All clean targeted metabolomics from the interventional cohort.
Sid	12-dehydrocholic acid@5.51-ba	2-aminoadipic acid@15.09-gc	2-hydroxy-2-methylbutyric acid@3.75-sf	2-hydroxy-3-methylbutyric acid@5.05-sf	2-hydroxybutyric acid@2.71-sf	2-hydroxyglutaric acid@13.09-gc	2-oxoglutaric acid@13.10-gc	2-oxovaleric acid@14.61-sf	3-hydroxybutyric acid@1.77-sf	3-hydroxyisovaleric acid@7.91-gc	3-indoxyl sulfuric acid@5.29-qpneg	3-methyl-indole*@13.03-qppos	3-methylhistidine@16.92-gc	3-Phenyllactic acid@6.94-qpneg	3-phenylpropionic acid@11.76-qpneg	4-hydroxyhippuric acid@7.63-qpneg	4-hydroxymandelic acid@15.30-gc	4-hydroxyproline@12.52-gc	5-aminovaleric acid@13.61-gc	5-oxoproline@12.44-gc	Acetic acid@1.92-sf	Acetoacetic acid@14.50-sf	Acetylcarnitine@1.15-qppos	Acetylcholine@1.01-qppos	Adenine@16.29-gc	Adrenaline@1.11-qppos	Alanine@6.97-gc	Allantoin@16.64-gc	Alpha-tocopherol@29.46-gc	Anthranilic acid@13.51-gc	Arabinose@14.25-gc	Arabitol@14.89-gc	Arachidic acid@23.77-qpneg	Arachidonic acid@20.18-qpneg	Arginine@0.89-qppos	Asparagine@14.20-gc	Aspartic acid@12.45-gc	Azelaic acid@9.77-qpneg	Behenic acid@25.08-qpneg	Benzoic acid@8.84-gc	Beta-alanine@11.25-gc	Beta-hydroxypyruvic acid@5.51-gc	Betaine;Valine@1.06-qppos	Butanoic acid@5.74-sf	Cadaverine@4.69-pa	Capric acid@15.74-qpneg	Caprylic acid@13.42-qpneg	Carnitine@0.96-qppos	Carnitine C10:0@12.22-qppos
0001BG_T0_1	1310	152259	552	35838	313080	270847	21210	37629	99545	31613	33124515.256	20007.201	158407	1813281.9	2186928.494	NA	6273	875321	276009	33991184	40337	4105	13957055.054	8083134.333	17776	42967.681	236104075	4083	7185	27446	2922586	288841	60448596.382	736489738.328	134739174.189	736324	14963750	44556428.495	10537849.801	14613223	41596060	2588797	215952011.359	26075	1690416	20429366.334	4611972.839	327939385.144	9509677.1
0010DF_T0_21	798	446437	617	18099	333542	662104	33949	40273	577146	36233	6954436.217	20889.311	102841	3256568.376	1375813.349	5376.926	66608	483056	98246	43860570	39801	2859	4232638.549	15553754.329	9318	41034.03	240371286	831	4562	21727	2559358	202173	71317124.473	1618234860.948	57621461.966	258285	3997400	49836655.509	13090810.279	12789978	40655071	2986732	223975463.669	6203	1359330	21630492.055	3578575.32	446962913.37	7419195.409
0028KF_T1_60	388	412148	2986	161926	311276	336812	629948	55614	85653	22949	33700397.789	NA	150161	1253280.814	2691056.918	12498.863	631	1948159	151654	48233143	40428	3418	213510491.663	23679197.518	16105	67881.087	283702587	93	12458	28065	1389259	359469	73229525.44	845667420.773	104283324.008	426484	4076664	46830310.245	14675917.785	8639750	40654043	2586035	313914652.66	5342	1098209	8534360.398	4450323.11	1116133192.42	13614708.839
0016DF_T0_35	176	274595	664	22374	346224	488236	6497	42604	206487	35818	19837188.896	18116.374	188542	1189423.38	2979603.025	NA	49125	225157	132353	35989122	27311	3602	28541364.603	14171468.324	7642	106175.699	143429508	2009	5540	21785	3773819	386563	96177779.885	2651835038.061	84070333.007	102759	3047651	48806213.693	17155449.46	9686345	40204843	2234626	305584419.875	3165	961561	19587130.341	4308906.015	797009150.077	8834517.105
0026AF_T0_55	82	1066384	1027	59865	442328	292104	328986	39596	199887	50641	136756.643	NA	114667	NA	2543265.952	NA	271	486253	83352	55821521	44177	3485	6288959.444	997010.133	20023	7823.2	324857447	1603	8376	17896	1804883	279732	45491563.321	47932750.586	28647970.491	268518	6421584	42566266.066	7651161.038	11355565	39037029	4592141	42392335.23	3845	668483	19119235.613	3377701.969	34076030.461	716435.703
0019DF_T0_41	432	1079536	431	59677	469000	783275	20784	41886	870587	31716	NA	20921.367	78387	NA	2526478.992	NA	107978	950911	224547	71799281	29693	2505	181121.746	NA	9262	NA	257042125	482	8064	10753	1744438	328651	43432633.279	41604074.96	10353397.928	375688	7383211	42066672.081	7736690.571	9164064	39803464	3246468	45686266.61	3862	96907	17495831.85	3731325.474	21138516.251	346028.833
0024RF_T0_51	328	1320250	659	103661	364124	500540	14582	44431	441186	47740	177665.554	NA	74768	177679.89	2156541.607	NA	346928	1148392	337821	75581625	35221	2946	903188.629	2308446.068	10663	NA	315307816	505	5809	19997	2429802	302649	48543319.247	79111353.489	37301020.667	1965132	12284711	49204609.837	7616520.613	10018752	43002008	4194175	100983636.026	6846	42995	15509165.853	3409831.871	135388423.885	491091.424
0024RF_T1_52	116	954519	629	44223	193169	415450	14013	46439	29158	36980	NA	27567.067	52108	NA	2267252.698	4698.338	233609	4946068	231499	74983855	35714	3653	239652.778	1772021.816	11661	NA	380351688	3016	7170	8851	1893417	397493	49826703.6	68004201.403	38178753.991	812429	4911072	44743224.401	8453704.104	9076306	45123839	2981592	59984947.086	5509	76367	15795864.078	3621426.305	98102300.652	398960.967
0015MF_T1_33	668	1101841	673	33606	270633	329818	25504	46005	85350	59828	1287004.246	NA	79528	NA	2471615.026	NA	267353	1390217	239024	88039346	36708	3628	384647.695	1773223.783	31699	NA	357980811	1781	11983	28814	4568978	371728	94967053.125	567496161.678	48243331.158	495210	2133843	47042507.072	26438959.549	12662710	41269103	2534695	89589224.483	6200	50141	56147490.417	12256077.388	115880675.745	718717.914
0019DF_T1_42	400	709576	835	41755	203512	695936	18773	47615	119757	32214	NA	NA	84069	NA	2295158.367	NA	417657	3138981	123011	84898963	42805	2932	243987.017	1116887.397	14553	NA	330316090	2709	7001	11458	2592260	404908	46355434.571	86084518.462	23812681.02	441195	2678851	45308298.891	7542552.932	8543970	40915917	2199527	42311468.324	6912	47465	15845952.287	3037979.903	61965345.674	615502.719
0005PG_T0_12	543	444067	3766	11860	141120	585704	26644	40084	43356	28956	1005508.23	31975.384	128558	NA	2308423.508	NA	63244	1532668	80827	41843956	35994	3884	202786.221	302700.036	30347	NA	115265406	143	9243	47059	2519744	1128851	49732710.305	113227727	5938327.185	114272	262747	46226621.795	9129124.466	13524401	42271014	2296283	21589679.597	4799	59132	15919683.201	3363712.164	14697430.313	580396.65
0013PF_T0_28	241	1263589	253	36406	293992	204844	16870	38986	260948	25570	147189.904	NA	143525	NA	2305743.722	NA	11641	874130	96235	51608363	38043	3850	2287302.099	1907202.703	10293	NA	266821535	629	4849	7213	2220934	260401	78281647.25	732848960.939	29949833.008	167983	3895866	44548884.069	13044952.58	9384678	39258584	2693952	81047233.082	5895	44545	16728957.624	2919553.374	76270315.386	1727933.496
0017HF_T1_38	226	811274	546	20476	169922	282514	299279	46518	31148	24429	3064186.528	20885.865	86233	NA	1755396.453	NA	500920	2529196	49680	59951912	33752	4633	886882.72	3390752.323	7769	3777.504	335846202	582	9230	9891	1339185	301534	64515106.226	208040597.172	41604794.411	261005	1514550	46632494.355	9490044.075	8790742	41395481	3510858	103786960.907	6861	53827	16351693.019	3232050.8	174302406.757	808293.427
0013PF_T1_29	559	438597	232	28763	144724	382083	37166	42486	38982	24920	152775.175	34615.849	78551	NA	2212673.18	NA	268211	2648306	87040	63751820	31527	4092	249056.745	743900.98	13334	NA	358606610	3568	5428	10365	2202371	290697	52436799.122	37497589.67	14175003.06	768389	2664655	44184947.767	7792561.822	9503593	45525272	3764076	43360031.661	4868	19300	16570563.552	3209761	36939254.584	453805.524
0022KF_T0_47	209	529425	1169	83482	396096	404109	8451	41480	628794	32873	143405.054	NA	261359	NA	2452089.692	4854.531	216636	2413626	123324	45519447	39652	2628	267948.576	382022.927	10884	NA	244729679	1925	9291	10620	2245705	301143	54546171.061	65102901.307	11619400.835	190065	4991588	44683844.136	8123482.983	8750487	43420814	1554679	45441955.562	5953	14431	16494200.312	3374686.698	21849574.663	665149.373
0002TG_T0_7	242	561871	5408	133771	286544	1648319	106187	39210	385784	26231	245484.042	25187.185	192376	198771.279	2436798.158	295985.562	8356	470896	68431	40079609	35591	3405	276999.63	777224.427	10574	NA	86659433	1043	4512	11305	1739061	657195	47877791.833	76854491.609	13749828.705	24536	2467505	45263908.034	7236378.526	6677733	35580846	2098096	36921396.035	27092	41102	17658117.166	3448441.893	67631859.184	445518.473
0025AF_T0_53	1451	296863	893	27409	257506	339196	33908	41757	302098	20008	913771.639	19629.604	44180	103292.407	2262661.585	NA	63717	90782	105520	32764238	36359	3841	1098367.653	1570766.846	34608	NA	49701481	21121	5395	13379	1656448	377495	53459067.239	103472938.68	24438863.241	3919	1097909	44116513.753	7865010.143	14078764	37747085	5316836	89699257.79	6570	32830	16311583.994	3261606.228	86322660.536	526929.692
0023AF_T1_50	976	801527	727	76793	332081	280734	13733	45845	506523	66984	2064418.195	16409.037	101538	232606.52	2378062.941	5667.934	309853	911696	94261	70485878	33635	2737	994047.456	6168095.94	15015	NA	227035454	2766	5412	13487	3277094	257711	62461436.473	729038451.832	70891832.522	278269	4316677	46398177.328	9173578.432	9064667	40710993	3183751	151864580.775	6503	47618	16938234.241	3553881.675	166563778.8	2703556.028
0028KF_T0_59	206	2055930	2635	143000	586304	421829	609018	45363	1416847	19188	562089.98	27798.557	71123	306804.859	2261826.975	NA	5363	1690982	342688	107768160	32056	3359	83804584.522	5321097.594	11844	NA	313211433	1670	10339	7745	1106672	371646	64773188.137	404530563.086	35815659.186	1217886	18743883	45735804.084	10718410.004	6500593	40754381	5648078	118439174.606	5766	44863	17229917.987	3180376.391	178008449.738	3313485.752
0020LF_T1_44	970	1160435	1762	54253	298236	394608	31369	54161	45595	36741	NA	53367.03	97198	NA	2314770.295	NA	366343	3417759	253807	97750745	38756	3879	935420.775	802959.835	19870	6664.368	354317727	533	6553	7996	2245668	434639	60436399.404	201356266.007	20798208.313	498209	4135451	45094455.534	10369191.11	9147503	41184649	2988428	43285242.708	7807	21739	15585498.597	2721510.79	41452925.823	294467.719
0026AF_T1_56	384	1632673	1315	68601	422466	248542	623318	44913	46851	54033	1175095.829	26397.593	74491	173399.676	2434389.931	NA	7313	1888738	84937	73267869	36811	4412	22881530.823	3273342.403	10733	NA	287912202	1921	9408	12582	1571273	284118	65003019.347	132556782.158	55244431.75	211989	2907540	45864132.73	10304516.701	10224142	37606154	16076761	76743703.147	5231	36995	14970877.933	3701493.856	167941650.491	1232316.878
0015MF_T0_32	424	1854817	257	39055	283709	370113	15834	45615	553393	59328	448713.73	22374.505	116970	NA	2420295.05	6847.715	229401	761192	293124	90523641	36598	45125	450755.072	1085079.625	20374	5612.586	313070415	1126	3835	20729	3201483	230673	49956313.167	211018155.25	23189814.717	383637	6679770	46830493.549	7145167.695	9270977	37903079	3643323	77532032.179	6098	10507	16090180.037	3177328.438	63141551.463	412625.913
0012MF_T1_25	98	540883	372	10219	87604	308121	46793	40501	26438	77036	NA	41130.96	96704	NA	2358861.899	NA	710494	2236022	110419	74410424	32423	14826	571196.903	700027.557	15361	NA	314169744	904	10914	16779	5409283	386565	54711883.782	67729685.178	17683620.01	396450	4173982	47089296.37	8361364.993	11547756	46467323	2875535	49311706.141	5665	56449	8886869.769	3130984.459	39105250.753	342356.666
0004DG_T0_10	3008	991988	3299	19666	250096	313794	25036	39968	429395	29466	530699.821	81208.504	120268	NA	2500827.737	NA	57466	813711	94836	56452814	54159	12779	618428.819	NA	28516	NA	191939853	1457	16880	77665	2685558	1423510	54017315.734	36189342.4	7363822.539	241073	4474661	48427892.656	8487883.299	6070310	39795816	2175808	19655528.939	50616	95922	16685072.351	3009510.802	10659371.998	281209.659
0022KF_T1_48	331	269475	1923	36820	184316	495025	18251	44308	70279	27561	7837801.5	26438.726	102328	735502.629	2626133.859	6498.1	285789	878532	88050	45819831	38748	10750	3102427.761	15129639.669	22955	67258.358	165335503	1345	10850	8210	2656954	381320	98711630.235	2031367347.265	61324585.475	58698	1133153	51284154.378	18412401.286	11567453	39637316	9317508	304691496.05	6305	75854	17574232.567	4020063.633	814533303.838	3121574.759
0023AF_T0_49	1385	1269470	832	72803	559170	496674	17937	49762	585577	54465	1243922.785	NA	126679	161106.353	1541169.869	NA	274240	710203	161033	77864075	33952	9606	322089.337	2485530.517	14958	NA	342466352	11001	6103	30727	1987637	307931	53780778.036	154759347.111	28888543.617	556240	7483629	46752514.266	9249729.967	8328556	41804089	3399072	94951255.624	5967	114236	17356535.549	3218314.911	71695667.45	333160.649
0016DF_T1_36	245	1177603	1292	19834	401410	363062	998970	3664	47275	34750	466814.389	22321.6	226211	NA	2318310.806	NA	342659	2168263	173399	94175508	26811	1260	1955515.398	869253.676	19057	NA	388105704	11096	13461	18020	2081599	539682	82893682.804	491547050.865	31414728.771	988161	5388831	45114289.065	20621160.804	5720001	38753765	1547384	58701544.018	4350	26263	36299174.296	8696303.099	58320437.496	780007.477
0001BG_T2_3	1346	338100	1573	18623	101574	287477	10657	7412	12074	22495	835122.158	26467.321	112752	435371.309	2364128.82	NA	269132	1656928	120357	59349576	40175	1888	1559367.225	13078582.17	12576	22400.032	290731069	1620	9832	8973	1659580	329274	92547288.397	2583944943.169	117989731.693	663274	5559944	47568212.953	18965160.484	12505398	41830436	17587397	214195257.171	53616	18315	18539576.458	3840470.694	682911395.391	5920457.512
0018KF_T1_40	336	1042199	3891	34279	357164	249545	11615	6479	130949	40985	519160.447	19201.486	142529	NA	2412596.816	NA	587304	1148043	81395	47199351	31602	1519	415508.326	1103516.19	84410	NA	262897697	801	12510	29477	2306058	611497	100116944.394	420352271.398	16109141.733	281803	1860297	46020242.722	41638143.339	5539096	36613970	2415036	55948850.815	6484	56101	26536137.392	6346065.658	61668003.76	1363483.029
0021TF_T2_46	226	1258216	1517	63733	323216	286038	68878	8558	239276	109154	15839516.952	NA	93146	448723.999	2413987.429	NA	162893	2087350	147416	99080344	36292	1399	17277906.473	13253144.021	43206	4154.463	262130450	284	6795	15462	1425538	305802	107659669.133	1186052278.231	89407298.218	297483	3061668	50555253.214	22583832.526	7318213	36339147	6704071	169704650.683	5524	37920	18937918.817	3453123.61	543243448.839	3290128.377
0027FF_T1_58	201	833113	1148	54513	228355	368440	712620	6619	24399	20199	19745526.098	18583.981	94084	846742.053	2404136.157	NA	49897	2370863	98245	72539004	39848	1300	84861686.943	18214144.264	38282	61200.609	378826093	6100	9402	17569	1117166	326537	148652206.577	1818793757.582	115912573.017	594281	3361270	53981006.909	36243709.273	10255527	37946511	2122924	267243166.782	7427	57074	19064480.192	3406151.513	636593476.58	5840423.562
0025AF_T1_54	286	680007	931	43696	321447	403766	66067	4061	94281	20859	1558624.172	22666.602	103251	NA	2344513.473	5267.013	358980	1918991	114396	77214593	25318	1225	2851837.646	1473383.336	24728	12000.957	309871484	1595	8070	17915	1234931	404685	54967041.231	68156310.572	25125896.276	717288	4590016	46223123.896	10826984.969	7435087	39793177	2658187	62498542.401	7016	38962	15176074.167	3093771.808	94158245.683	496960.216
0004DG_T1_11	565	421404	2282	8885	99413	208705	12630	3432	262288	25115	534747.666	NA	89381	NA	2277153.756	NA	79849	711920	68256	35565483	27031	1529	1123324.36	NA	23631	NA	49510223	158	8633	33980	1671013	835891	53811460.432	106703248.872	4454033.819	80768	251218	45444557.586	10482207.212	4655332	38947014	2500527	29234660.756	3041	45717	13886616.841	3033292.456	15765841.366	356416.724
0007LG_T1_16	421	724744	676	21745	121628	449938	9891	5690	13687	104942	NA	NA	110661	303142.203	2253516.669	369388.882	384926	1097835	117044	58183561	38305	1255	440116.873	2415852.51	25743	9705.712	256811527	2323	7266	8388	3989106	428743	79975629.11	1340092746.746	52165686.655	268066	5511145	45794692.506	15578780.576	28292864	39213650	2188594	112436126.632	40226	85674	16266247.57	3165427.725	97695211.189	5461887.255
0005PG_T1_13	190	636949	892	46707	384524	425048	16237	12953	386763	45474	816825.453	18386.31	75052	NA	2339808.839	NA	177780	1458221	125500	55373257	42140	2245	203560.338	772856.008	24603	NA	263478235	1006	6117	38533	2604713	349703	55147560.013	159869206.632	12156217.502	338706	2634182	46383739.795	11161709.812	11144858	39197857	2183259	34174956.9	38371	53723	14272684.81	2973076.776	29582082.68	830154.081
0020LF_T0_43	NA	1810476	1145	59391	460955	377663	56619	5791	244186	51087	124512.636	23488.338	53333	NA	2407245.877	NA	292173	1408757	155948	91321002	26541	1383	110189.279	NA	13011	NA	347480488	7523	5014	16271	2862257	353536	59949520.674	275113257.864	14148447.977	574810	8918745	45082934.86	12343925.679	8979833	39136993	3547079	40717349.487	3829	28106	14543556.085	3036673.493	24486123.01	535830.057
0007LG_T0_15	572	1248031	1319	20709	167617	575407	8471	11396	17307	70370	10073032.838	38076.888	104490	691083.782	2387515.892	3559564.909	325097	1130916	179689	58032647	42186	1568	1208175.674	11977761.587	15876	13276.971	248639400	3953	8771	25037	3668414	468542	88530776.417	2070065030.085	52057788.663	266177	5563145	48639491.13	17804324.063	10668671	38163274	2445236	206345087.629	75096	30283	19586821.521	3101211.078	394842816.411	3478673.13
0008MG_T0_18	1879	975616	1131	82610	287506	341194	62590	10699	841808	30572	5331723.137	26234.147	111347	543605.037	2212650.169	NA	124887	604901	23897	47916166	35944	1815	20918374.093	5866421.343	15519	NA	310451534	585	7095	15100	1629695	349817	115667336.985	1278507719.201	50320457.159	328875	5500124	48216765.06	17171992.897	8881043	38177679	2777648	122683480.102	57411	7551	14975659.534	2880872.435	205037796.618	5432866.901
0009BF_T0_19	690	1125641	715	34613	459148	216903	199223	6917	391249	20931	1496461.071	NA	124691	938796.146	2313030.826	NA	26884	675986	158667	52907519	38742	1344	9966293.215	3186276.722	12409	10282.512	254293531	189	8090	9281	1819964	266975	71911147.444	433068180.516	31741927.751	132792	4255653	49795518.078	11594305.353	8254782	38510492	1798094	116850775.06	5542	15305	15029530.544	2992373.191	196874493.937	944113.098
0027FF_T0_57	183	764976	697	41625	325318	345858	90450	4535	335067	18560	11663882.029	NA	104028	676404.494	2250578.306	5914.114	1879	488541	13087	42350925	31327	1283	98197983.161	10011182.712	12279	4770.093	205716998	455	5762	12773	1676623	243775	104404811.542	929919519.535	80238525.265	57588	2927244	50680482.254	18337371.742	10930865	35378796	5964669	197030528.667	4581	25037	15029685.609	3240458.981	366488845.168	5601633.932
0018KF_T0_39	728	1556565	2464	88094	927836	677624	225056	6644	598957	37293	8601588.213	NA	173088	342319.565	2329969.814	8146.825	195928	531437	101662	59471097	32028	1188	2169822.045	2482888.103	13986	5417.986	318867107	2352	9273	25265	2204318	602644	87593088.103	1714827619.658	27794295.652	279668	7417508	48091439.182	15946352.491	6468864	37517408	1807922	91993851.22	5808	31698	14514429.924	3034920.585	93136926.422	4259976.129
0009BF_T1_20	518	1981074	3542	64252	375960	234609	135147	7524	91270	33254	5586565.821	NA	114237	346444.857	2377304.513	NA	249483	3579168	173439	116567795	29648	2209	1795238.966	2131048.716	60463	NA	311877976	1131	16759	72864	4853393	5494301	97347757.924	207846855.958	30734363.299	585366	4050207	48456780.938	38358413.62	8877321	34632156	2026978	41032569.598	4166	27419	25935290.552	4468795.031	88372445.033	1260018.765
0010DF_T1_22	807	384256	934	23606	230325	435599	12670	7286	297673	20079	931169.059	NA	48817	223137.435	2425182.926	NA	342352	567570	64357	51949782	33485	1538	989753.558	2840264.537	9937	7777.166	123960555	1733	10321	11634	2108201	215248	81840364.997	977544193.224	33688735.325	78497	1071918	50295559.885	22239403.146	7953804	36485179	17473123	93003444.186	4685	26144	13959656.526	2623911.427	132668386.007	1348591.152
0011GF_T1_23	448	783957	535	58609	298040	287375	6581	7301	82858	36485	74750.74	NA	83510	NA	2232017.048	NA	227325	2044340	210262	75786928	28222	1731	216041.24	711698.343	12325	NA	294564315	1209	5513	14287	2720234	191851	61186907.584	171966725.425	29069594.578	414567	6507685	47701089.413	12557579.846	11287561	40220265	3231564	76160282.068	3392	22949	13968176.356	2924703.153	46429969.243	355913.321
[truncated: 190 more columns]

## Sheet: AreaQCCorr
Supplemental Table 7. All clean targeted metabolomics from the interventional cohort.
Sid	12-dehydrocholic acid@5.51-ba	2-aminoadipic acid@15.09-gc	2-hydroxy-2-methylbutyric acid@3.75-sf	2-hydroxy-3-methylbutyric acid@5.05-sf	2-hydroxybutyric acid@2.71-sf	2-hydroxyglutaric acid@13.09-gc	2-oxoglutaric acid@13.10-gc	2-oxovaleric acid@14.61-sf	3-hydroxybutyric acid@1.77-sf	3-hydroxyisovaleric acid@7.91-gc	3-indoxyl sulfuric acid@5.29-qpneg	3-methyl-indole*@13.03-qppos	3-methylhistidine@16.92-gc	3-Phenyllactic acid@6.94-qpneg	3-phenylpropionic acid@11.76-qpneg	4-hydroxyhippuric acid@7.63-qpneg	4-hydroxymandelic acid@15.30-gc	4-hydroxyproline@12.52-gc	5-aminovaleric acid@13.61-gc	5-oxoproline@12.44-gc	Acetic acid@1.92-sf	Acetoacetic acid@14.50-sf	Acetylcarnitine@1.15-qppos	Acetylcholine@1.01-qppos	Adenine@16.29-gc	Adrenaline@1.11-qppos	Alanine@6.97-gc	Allantoin@16.64-gc	Alpha-tocopherol@29.46-gc	Anthranilic acid@13.51-gc	Arabinose@14.25-gc	Arabitol@14.89-gc	Arachidic acid@23.77-qpneg	Arachidonic acid@20.18-qpneg	Arginine@0.89-qppos	Asparagine@14.20-gc	Aspartic acid@12.45-gc	Azelaic acid@9.77-qpneg	Behenic acid@25.08-qpneg	Benzoic acid@8.84-gc	Beta-alanine@11.25-gc	Beta-hydroxypyruvic acid@5.51-gc	Betaine;Valine@1.06-qppos	Butanoic acid@5.74-sf	Cadaverine@4.69-pa	Capric acid@15.74-qpneg	Caprylic acid@13.42-qpneg	Carnitine@0.96-qppos	Carnitine C10:0@12.22-qppos
0001BG_T0_1	1266.232	560025.742	579.648	34499.142	307146.801	299835.403	26730.095	18469.642	88908.58	67156.68	41378094.154	20007.201	143334.123	2173925.999	2211720.311	NA	13640.914	1645795.757	196568.748	52071525.251	37479.276	1479.643	16244930.017	9917773.101	19668.726	42967.681	304219333.831	557.162	8906.021	21476.992	3213748.993	323817.102	85732513.671	1159752773.036	133324487.146	482911.332	14707754.993	47137327.681	15437830.5	10374217.794	38805559.048	3353967.492	257785171.512	25364.556	199192.737	19566781.943	4385068.729	412607848.907	15146227.968
0010DF_T0_21	790.691	1424711.525	649.597	17387.451	326886.794	724888.774	41719.182	19030.134	512375.842	70901.834	8577488.028	20889.311	94075.213	3863996.065	1390513.831	6069.676	133081.711	847841.843	72606.416	64138099.913	36836.39	975.861	4862239.83	18749523.967	10197.056	41034.03	301276899.444	140.895	5523.907	17462.412	2785349.203	223847.776	99146809.675	2482953492.681	57068515.775	177365.137	3936411.312	52553987.699	18763846.326	9425375.873	38215891.519	3761818.636	263301528.289	6025.096	257362.561	20768341.214	3412339.235	551306294.946	11350669.513
0028KF_T1_60	392.462	1143029.701	3151.8	155250.503	304759.925	364731.543	755067.976	25318.977	75592.479	41404.653	41040555.322	NA	138850.147	1471716.529	2718059.684	14005.957	1159.472	3194389.476	116252.298	67363255.157	37273.153	1106.028	242089334.133	28046791.893	17433.186	67881.087	346004608.377	19.544	14739.688	23160.535	1496533.793	393134.2	99793228.43	1264330445.935	103376385.113	306490.542	4021939.028	49225112.905	20581946.07	6606425.597	38502013.038	3167488.822	363456042.528	5181.297	317644.844	8214417.188	4255840.336	1349772527.321	20012035.977
0016DF_T0_35	179.606	711568.918	701.751	21430.61	338809.479	525913.158	7694.109	19044.022	181704.534	62134.393	24004775.166	18116.374	175251.027	1389508.903	3008531.98	NA	86686.204	357237.765	103267.653	49158032.139	25132.183	1135.359	32152237.168	16639147.697	8228.731	106175.699	172631335.708	468.367	6481.705	18209.251	4045150.962	420254.542	129763777.636	3913569674.964	83376820.044	75488.803	3009444.799	51219587.686	23798248.324	7540153.181	38214650.477	2700375.507	351141374.488	3067.606	334260.575	18876084.261	4126547.362	954423700.984	12729725.315
0026AF_T0_55	84.345	2584435.655	1086.676	57287.901	432654.597	313005.554	384998.816	17396.631	175415.339	84511.192	164439.163	NA	107132.904	NA	2567131.546	NA	459.49	746861.911	66179.445	74594046.225	40580.276	1071.633	7038951.608	1160467.331	21448.474	7823.2	385936486.105	413.999	9692.211	15148.329	1925230.844	302331.094	60767794.313	69827177.264	28424420.635	201582.277	6346707.739	44599274.221	10498613.783	8996562.255	37237315.587	5475883.695	48346321.572	3724.186	278970.138	18447900.017	3239419.33	40409126.245	1012058.601
0019DF_T0_41	452.626	2149235.054	457.712	56945.778	458088.022	826534.777	23487.803	17449.874	757580.354	47236.962	NA	20921.367	74350.741	NA	2547724.536	NA	162817.969	1327744.038	187660.133	89960858.085	27126.181	713.744	198872.667	NA	9770.956	NA	293904016.949	168.159	9033.491	9445.392	1834263.18	349124.396	56305728.839	58294494.189	10286307.785	300585.749	7316159.431	43863629.805	10274185.358	7645788.423	38368618.033	3722796.919	50950797.637	3732.939	65450.149	16944029.14	3594071.817	24350596.957	460909.097
0024RF_T0_51	345.209	2468219.018	700.676	98825.164	355486.562	525596.923	16295.895	18192.33	382863.509	68561.659	208267.481	NA	71261.409	202260.911	2173976.677	NA	503862.196	1555322.935	286992.892	92769038.272	32118.826	818.81	985482.215	2596276.754	11194.104	NA	356138571.568	193.974	6440.242	17774.579	2543225.731	319732.558	62306609.703	109421258.018	37075536.323	1604653.583	12183295.623	51224081.5	10004957.975	8498343.213	41591122.765	4749774.495	111796163.291	6612.773	33378.911	15038527.486	3289137.168	154482685.253	641625.664
0024RF_T1_52	122.542	1677473.617	669.565	42121.389	188500.056	434146.28	15488.962	18691.853	25234.793	51242.338	NA	27567.067	49900.5	NA	2284847.176	5131.27	326996.753	6500860.156	199863.147	90190233.661	32510.901	990.701	259860.171	1976261.338	12183.142	NA	424465860.644	1273.372	7868.502	7959.464	1972885.866	417657.329	63318827.16	92846818.895	37964451.361	676820.585	4874521.208	46504747.523	10984234.381	7825182.711	43787473.893	3335300.076	65925488.981	5317.787	67467.218	15335407.126	3498278.552	110884936.025	511364.822
0015MF_T1_33	707.787	1822248.032	717.236	31979.995	263971.693	343029.889	27887.767	18206.673	73668.091	80039.388	1489629.342	NA	76514.901	NA	2489993.292	NA	360913.396	1774203.249	209652.83	103807480.201	33357.457	960.351	414505.595	1961164.512	32962.449	NA	394804893.75	825.152	13019.331	26209.743	4739701.309	388508.464	119483392.912	764820960.109	47993200.333	420748.575	2119667.165	48815950.134	33980427.196	11093078.594	40176819.795	2801346.778	97752747.324	5980.876	49620.137	54577996.464	11856384.089	129758073.28	903879.975
0019DF_T1_42	424.795	1103815.828	890.857	39700.895	198417.884	720362.237	20305.624	18546.331	103104.913	41596.872	NA	NA	81264.956	NA	2311479.937	NA	543597.602	3888826.023	109630.923	98117416.568	38834.085	758.607	261318.649	1225097.437	15061.237	NA	359979135.821	1378.301	7530.071	10543.263	2677142.531	420918.363	57742970.363	114521618.351	23699322.265	382363.479	2663214.059	46940781.92	9588806.751	7606414.897	39963231.633	2401505.099	45837847.948	6663.595	52465.077	15422007.148	2943145.222	68745175.181	759652.757
0005PG_T0_12	577.591	651565.036	4022.482	11266.601	137526.568	603500.628	28521.535	15357.332	37229.673	36146.559	1149116.015	31975.384	124829.053	NA	2324091.112	NA	79493.957	1845737.327	73141.206	47441904.289	32599.31	981.413	215877.928	329324.836	31264.502	NA	124195376.122	79.56	9846.14	43781.382	2591182.865	1167481.408	61334756.498	148690631.576	5912550.987	100927.326	261415.695	47815240.546	11479935.009	12226915.064	41415665.936	2478173.744	23224152.837	4623.569	72343.108	15512865.454	3263407.721	16156588.113	703127.239
0013PF_T0_28	256.699	1655275.674	270.832	34524.585	286256.46	209207.957	17698.736	14460.535	222925.624	29893.048	166086.714	NA	140580.408	NA	2319898.251	NA	13675.176	996378.901	89695.88	56379667.316	34340.005	928.668	2406112.139	2041888.844	10511.193	NA	281218043.331	416.218	5069.744	6855.44	2265095.045	266645.421	94635097.028	937727023.9	29844560.75	153916.178	3881953.729	45931810.87	16050045.085	8741225.63	38697443.027	2842530.032	85978990.69	5672.366	65046.74	16341695.721	2840671.341	82343669.73	2018183.817
0017HF_T1_38	240.675	1004525.381	585.122	19401.331	165380.355	287266.14	310854.484	16982.356	26542.434	27643.192	3435669.532	20885.865	84829.999	NA	1765603.738	NA	569003.785	2805224.691	46989.249	64297119.872	30416.748	1092.371	927513.417	3601727.463	7899.035	3777.504	350106450.156	419.775	9560.947	9500.96	1360213.088	307241.666	77217826.274	262769900.39	41475407.951	243553.165	1510268.559	48002809.853	11549513.925	8310281.805	40926568.72	3663219.806	109354327.575	6597.814	84816.502	15992865.357	3149261.896	186525209.847	927298.652
0013PF_T1_29	593.108	464177.868	249.404	27186.879	140682.985	383777.691	37542.08	14817.915	32978.054	25750.781	168062.595	34615.849	78209.887	NA	2223391.121	NA	277434.523	2722093.673	85763.586	64946369.546	28277.941	903.653	256074.356	772283.541	13392.851	NA	362584852.059	3271.718	5478.969	10254.953	2211493.408	292146.822	60910265.109	45555001.134	14147641.324	754409.779	2662654.455	45264448.731	9178422.365	9362929.013	45387881.712	3806740.136	44788519.485	4672.973	36411.198	16266944.315	3141090.46	38525370.96	494165.526
0022KF_T0_47	220.712	507295.864	1259.279	78781.359	384726.813	402764.184	8387.155	14041.008	529429.268	32070.951	155761.447	NA	262217.138	NA	2462380.242	5091.969	211188.636	2364179.676	124703.938	44887391.946	35456.005	556.003	272520.141	390831.812	10847.957	NA	242704446.153	2054.889	9225.824	10705.726	2238724.051	300016.66	62107517.479	77065742.225	11605740.545	192711.718	4994412.545	45628439.646	9361622.661	8849323.887	43519776.016	1541536.743	46347626.22	5707.877	29720.594	16231956.43	3312024.808	22416062.004	700563.151
0002TG_T0_7	254.815	513683.618	5831.501	126139.981	278209.877	1636820.711	104509.342	13079.902	324067.267	24905.02	264946.443	25187.185	193704.854	211529.019	2446236.514	309324.248	7920.855	450865.385	70048.906	38919826.387	31776.718	705.442	280242.937	789512.192	10500.599	NA	85160277.772	1196.288	4445.788	11497.49	1727727.695	652043.666	53973165.681	89804033.964	13738703.78	25259.015	2470438.095	46146462.236	8248820.603	6837111.469	35751357.652	2061023.29	37426167.777	25961.708	87607.152	17398800.762	3389292.602	68833577.309	461707.611
0025AF_T0_53	1522.856	259312.668	963.884	25825.523	249919.596	335633.601	33103.263	13730.243	253189.094	18502.314	979970.945	19629.604	44641.088	109354.066	2270694.359	NA	58779.285	85021.15	109305.281	31344841.734	32414.142	779.497	1105504.839	1584536.326	34246.305	NA	48410403.033	25973.626	5276.039	13724.066	1640193.626	373041.096	59666588.856	119349820.383	24427859.202	4094.475	1099877.96	44904428.685	8868169.209	14588625.673	38020247.228	5175779.425	90379539.565	6292.375	71994.371	16091854.834	3210283.56	87172758.668	537499.083
0023AF_T1_50	1020.683	669117.122	785.473	72301.569	322174.55	276804.408	13299.584	14861.948	423562.356	60340.111	2199962.532	16409.037	102955.332	244985.153	2385737.645	5880.046	278217.419	835285.333	98802.563	66438834.373	29941.769	544.258	995470.589	6179998.342	14805.851	NA	219195768.165	3645.626	5253.261	13953.427	3234230.015	253659.383	69022395.703	830073677.057	70884780.735	295027.953	4327015.987	47150997.613	10231514.885	9505601.45	41104816.729	3071481.947	152118229.622	6224.775	106723.684	16730652.692	3503000.772	166924707.025	2715441.641
0028KF_T0_59	213.731	1578244.999	2852.236	134441.278	568399.555	413210.398	581078.286	14312.637	1179703.468	16466.314	591428.263	27798.557	72581.547	319799.875	2267665.321	NA	4580.521	1487540.545	367135.188	98828914.914	28456.433	642.495	83111112.593	5261849.63	11603.185	NA	297500945.865	2502.243	9897.953	8140.373	1085538.874	363120.942	70161859.926	448795697.043	35836358.669	1326784.683	18809663.129	46328563.507	11696474.506	6968842.362	41333013.258	5358814.726	117296709.953	5513.506	103690.992	17060768.643	3143893.671	175784524.603	3230130.278
0020LF_T1_44	1002.374	856146.832	1909.04	50968.915	289023.173	385349.549	29719.634	16858.448	37881.951	30813.767	NA	53367.03	99494.013	NA	2319998.321	NA	305571.574	2949267.43	274740.899	88484708.109	34355.971	727.676	923351.552	789030.649	19406.063	6664.368	333955495.641	848.6	6232.536	8467.236	2196417.967	423192.156	64814243.456	220511320.127	20816997.505	549779.889	4152147.091	45605507.05	11192667.266	9909344.954	41857884.377	2813088.285	42634469.009	7461.203	50662.236	15451517.294	2694170.676	40646383.389	282972.572
0026AF_T1_56	395.055	1159443.155	1426.043	64402.421	409268.803	241988.408	586554.274	13794.66	38843.136	44326.427	1220806.284	26397.593	76474.405	178879.833	2439101.612	NA	5962.565	1599955.877	92861.748	65498735.952	32586.884	811.987	22483747.331	3196893.485	10451.361	NA	269357760.266	3242.308	8891.782	13419.614	1532541.691	275710.181	69018407.323	143293869.68	55311840.226	236842.604	2920755.362	46309266.351	11002042.412	11187420.831	38298758.414	15019073.707	75189675.897	4996.715	86557.862	14860504.554	3669600.066	163544046.707	1167800.821
0015MF_T0_32	434.209	1269832.912	278.953	36639	274749.452	359324.984	14803.498	13827.701	457851.375	47649.922	463217.45	22374.505	120422.557	NA	2424199.312	6974.732	182998.046	633461.269	323546.185	79960002.739	32354.476	8150.092	440972.421	1053466.607	19783.012	5612.586	290814482.68	2009.963	3602.754	22261.965	3114240.131	223128.461	52515803.088	225173200.527	23225222.383	433728.949	6713387.536	47209067.913	7546135.362	10242652.332	38676599.348	3378936.234	75572767.196	5821.919	24582.567	15991233.673	3154490.427	61079779.74	385778.253
0012MF_T1_25	99.414	345475.851	404.486	9573.73	84779.153	297524.002	43211.87	11967.466	21784.921	59438.089	NA	41130.96	100090.084	NA	2361145.976	NA	543800.718	1799263.147	124102.708	64250579.788	28587.981	2581.339	554134.338	671996.743	14835.247	NA	287921543.638	1794.308	10136.437	18256.807	5235322.928	371651.882	56378203.502	70422250.494	17720949.601	458401.037	4198846.453	47317500.19	8640028.483	12993037.281	47591346.288	2630329.336	47597731.98	5403.157	130715.697	8854014.878	3117451.901	37351454.731	311956.518
0004DG_T0_10	3036.735	613788.016	3590.021	18412.515	241954.296	302251.022	22989.826	11670.669	353155.613	22320.678	537506.617	81208.504	124783.268	NA	2502443.152	NA	43157.659	644759.223	107475.072	48240165.377	47694.559	2187.404	597578.716	NA	27472.085	NA	174819031.202	3035.958	15595.459	85012.552	2593175.182	1364781.073	55109496.477	37143010.719	7381404.31	281628.255	4503212.386	48584354.567	8675591.959	6887391.09	40827583.229	1977733.505	18884701.524	48254.234	219926.501	16643890.223	3000825.805	10120358.736	253139.476
0022KF_T1_48	332.554	161787.403	2094.397	34450.572	178257.043	475695.078	16669.911	12780.54	57688.672	20516.858	7888028.06	26438.726	106415.622	739343.313	2626983.969	6522.125	210808.144	686026.879	100571.328	38769596.21	34079.919	1808.081	2986419.7	14372287.749	22062.957	67258.358	149707269.336	2934.744	9974.657	9037.845	2559924.51	364622.62	99706999.563	2058024063.694	61487306.124	69245.146	1140838.633	51367134.612	18615378.658	13228904.978	40730356.403	8418703	291443057.788	6007.95	171728.914	17552477.896	4014244.644	768895335.507	2777313.896
0023AF_T0_49	1384.843	740229.994	906.905	68074.224	540613.898	476192.835	16298.363	14182.27	479755.806	39865.447	1243949.553	NA	132035.029	161109.18	1541171.549	NA	198796.384	546786.73	185338.136	65256196.451	29824.676	1588.065	308913.21	2349498.424	14344.146	NA	308337591.993	25100.043	5583.682	34011.819	1910976.918	293693.562	53782595.768	154766144.005	28972567.574	662423.671	7537302.435	46752768.895	9250071.593	9598247.114	43023815.139	3053404.014	90435820.383	5683.223	254759.839	17356463.127	3218299.207	67304959.756	293111.314
0016DF_T1_36	242.683	652069.545	1233.455	20563.643	408763.894	346688.626	899413.596	7198.007	52625.627	24685.771	460927.059	22321.6	236712.806	NA	2316820.43	NA	240851.824	1628037.088	202277.248	77601622.926	28747.046	3317.883	1862793.285	814176.105	18201.689	NA	345930991.451	27399.324	12211.059	20141.491	1993785.672	512399.546	81257577.678	478977713.717	31521018.554	1196664.659	5431198.674	44969600.896	20176814.419	6682265.21	39994568.397	1375810.201	55467715.831	4465.527	56497.536	36388618.517	8721367.93	54187784.231	672065.622
0001BG_T2_3	1321.469	179033.413	1493.699	19388.835	103651.985	273556.381	9519.087	15742.241	13608.046	15572.242	814175.419	26467.321	118391.944	426446.839	2361087.941	NA	184195.21	1217441.545	142046.084	48194251.324	43424.396	5559.858	1476377.593	12149422.498	11969.942	22400.032	256894040.46	4283.174	8853.567	10114.132	1584398.874	311404.659	88927496.934	2453394751.04	118439267.085	814935.455	5606975.49	47263366.428	18156069.636	14781891.065	43272721.264	15498995.7	200957519.655	55206.825	37831.645	18631121.402	3862656.969	628678876.891	5006442.418
0018KF_T1_40	327.206	531332.349	3674.727	35840.737	365250.439	236759.019	10305.136	14898.961	149460.922	27756.199	499739.926	19201.486	150094.868	NA	2407940.807	NA	392961.869	828164.405	97017.211	37854618.396	34439.473	5013.165	391281.61	1017703.718	80105.743	NA	230591497.195	2244.272	11194.835	33463.865	2195509.626	576389.751	94297719.654	388884143.879	16176574.554	350518.892	1876976.277	45578310.165	39000753.311	6613095.032	37953075.028	2112274.128	52162300.384	6697.014	110796.952	26733039.119	6401168.34	56309925.563	1134098.388
0021TF_T2_46	219.273	631330.243	1428.722	66780.467	330892.118	271045.12	60937.835	20488.992	274854.881	73244.449	15150289.337	NA	98210.437	432738.971	2408552.077	NA	107960.746	1494175.973	176440.228	79050759.326	39715.481	4891.758	16231363.931	12182945.856	40952.146	4154.463	229207233.362	815.333	6064.708	17605.989	1355625.54	287842.838	100393634.032	1083105066.226	89796591.399	371935.328	3089770.344	49989199.095	20923592.687	8773840.559	37700189.366	5845081.236	157775428.415	5714.407	73198.484	19101995.184	3488136.487	494239256.791	2716483.936
0027FF_T1_58	194.355	412199.067	1078.323	57238.063	234021.758	348745.437	628899.699	16472.442	28199.846	13444.262	18766780.949	18583.981	99306.435	812361.221	2397951.294	NA	32794.465	1685607.854	118019.219	57609356.537	43781.63	4805.121	79545751.513	16693618.077	36245.447	61200.609	330342054.499	17892.565	8372.116	20058.113	1061289.759	306981.568	137243796.37	1639537788.059	116435142.682	746401.177	3392753.46	53290874.349	33215265.527	12340900.871	39397240.663	1845754.324	247818691.637	7694.559	107700.141	19253346.605	3445646.418	577237581.91	4789602.209
0025AF_T1_54	274.944	328929.947	869.558	46083.094	330154.682	381509.529	58071.773	10974.73	110403.477	13703.249	1462647.667	22666.602	109171.496	NA	2336975.726	5077.123	232778.757	1349477.861	138232.614	60870544.559	28055.036	5095.92	2663018.252	1343463.818	23371.44	12000.957	269026926.667	4842.954	7159.3	20540.34	1171233.27	379695.793	49744985.282	59864913.838	25245864.27	907512.07	4634395.748	45485540.241	9708087.878	9000286.081	41364310.129	2300773.61	57698646.827	7292.046	70460.869	15364258.434	3138682.589	84887794.5	402808.929
0004DG_T1_11	540.074	200058.821	2112.97	9433.99	102453.706	196912.69	11064.702	10525.022	313369.579	16321.473	492344.741	NA	94642.117	NA	2267641.499	NA	51202.697	496114.835	82881.871	27865942.299	30346.861	7624.906	1044624.421	NA	22302.159	NA	42827877.288	493.675	7635.161	39097.161	1582660.035	782987.32	47262847.819	90146551.183	4476586.274	102809.142	253709.892	44504181.731	9096434.793	5663172.821	40525172.286	2156270.579	26859670.709	3176.2	78135.819	14110869.048	3090655.173	14125023.347	285255.25
0007LG_T1_16	402.04	343335.881	624.174	23139.107	125485.933	424444.929	8661.884	18177.298	16459.013	68114.672	NA	NA	117193.845	281929.962	2243380.476	350880.828	246518.313	764257.854	142203.014	45555683.143	43185.605	6636.046	408898.861	2187832.7	24291.377	9705.712	222057913.168	7281.942	6423.91	9655.046	3777600.015	401532.762	69545118.554	1117562702.126	52433238.829	341455.077	5565968.351	44774976.11	13372532.311	34437313.165	40807243.898	1886483.891	103189046.533	42081.09	144229.495	16549314.29	3229941.822	87403601.282	4358830.602
0005PG_T1_13	181.363	301722.725	821.171	49816.635	397182.47	400962.924	14219.11	43209.193	468299.698	29514.569	742554.429	18386.31	79483.115	NA	2328534.404	NA	113850.838	1015105.217	152479.516	43354293.821	47721.941	12630.558	188987.414	699241.222	23215.531	NA	227819247.917	3153.869	5408.009	44354.187	2466595.854	327506.982	47478738.125	131603497.557	12219168.298	431444.4	2660388.649	45278001.786	9477038.572	13565477.81	40790965.348	1881858.444	31338357.192	40208.01	89296.834	14538969.252	3038046.746	26437387.948	661060.288
0020LF_T0_43	NA	859419.957	1050.928	63493.181	476688.551	356321.205	49600.987	20179.608	297720.878	33197.833	112473.545	23488.338	56472.734	NA	2394874.632	NA	187342.264	981667.962	189369.753	71548494.26	30192.417	8283.329	102251.982	NA	12279.251	NA	300575142.331	23509.652	4434.382	18721.681	2710897.211	331157.543	51099927.686	223551132.862	14222187.604	731697.795	9007224.924	43937424.457	10367035.084	10924199.422	40723081.289	3058675.093	37316929.529	4019.116	46272.277	14833175.611	3107511.682	21867348.972	426062.899
0007LG_T0_15	547.173	598674.619	1203.303	22244.372	173750.759	543335.164	7434.837	43382.408	21399.721	46006.665	8984068.7	38076.888	110552.354	629532.989	2373715.709	3331888.477	209760.727	792074.496	217603.45	45623982.315	48429.964	10660.857	1120878.978	10826420.912	14995.329	13276.971	215515577.745	12156.805	7770.493	28751.175	3477080.552	439287.761	73969426.69	1638984442.128	52329975.492	337678.443	5617554.825	47251248.377	14630038.155	12942972.879	39687711.151	2112946.413	189059935.599	79095.659	49312.541	20026205.355	3182721.849	352487212.493	2764026.04
0008MG_T0_18	1811.977	483388.477	1022.236	89380.352	299114.651	322991.507	55250.655	46639.224	1063514.895	20365.089	4665427.217	26234.147	117514.911	487542.948	2197734.364	NA	82150.411	430360.287	28696.278	38071910.135	41845.469	14986.534	19436050.279	5313251.128	14695.024	NA	270792944.356	1712.219	6319.295	17234.723	1548343.766	328908.218	93788476.481	973591505.348	50578284.546	412869.089	5551537.078	46614862.431	13655699.879	10682951.661	39634257.255	2415676.597	112603367.609	60787.633	12441.971	15368375.053	2969416.013	183458866.359	4336657.033
0009BF_T0_19	667.967	566237.9	644.303	37537.466	478249.099	205574.438	176335.972	31500.755	497737.041	14065.658	1301137	NA	131445.06	837616.601	2296697.007	NA	17844.814	484480.496	189781.353	42246953.647	45307.01	11815.72	9269463.686	2889779.131	11763.99	10282.512	222464021.527	540.505	7223.537	10562.892	1731026.753	251351.82	57728482.798	325524711.938	31902312.254	165890.56	4294570.847	48063618.73	9119902.966	9890119.99	39947476.088	1568492.974	107376972.052	5877.924	25542.178	15442720.062	3088801.922	176425460.15	755965.213
0027FF_T0_57	178.025	391570.635	626.089	45253.874	339273.68	328240.262	80306.983	21631.592	429409.15	12598.636	10077171.502	NA	109516.298	600383.047	2233965.502	5435.011	1260.248	353106.899	15582.457	34010871.843	36811.069	12053.682	91448916.049	9095246.782	11656.508	4770.093	180578745.936	1267.019	5159.667	14489.615	1596716.842	229860.517	82980518.357	689978876.841	80636785.387	71537.222	2953332.061	48839124.955	14267304.228	13036497.432	36664862.894	5221079.522	181326192.673	4867.414	42484.907	15461935.777	3349709.738	329057926.935	4502921.931
0018KF_T0_39	712.263	812616.117	2206.234	96013.571	968854.169	644096.248	200518.724	33205.984	773312.091	25604.87	7384370.715	NA	181944.364	302275.358	2312026.189	7459.404	132962.43	387797.281	120427.24	48068739.74	37816.644	11933.886	2023818.307	2260429.613	13297.306	5417.986	280977367.673	6355.136	8330.658	28554.343	2102280.28	569228.898	68926995.235	1255961915.468	27929248.828	345200.705	7481660.911	46269646.799	12272355.239	7675094.793	38840396.705	1588747.12	84814288.239	6182.322	55022.038	14950278.015	3141767.253	83820326.584	3440690.094
0009BF_T1_20	510.139	1057914.782	3161.226	70204.783	393077.753	223395.406	120897.4	39416.581	118722.596	23132.737	4765570.763	NA	119873.619	304334.257	2358235.537	NA	171608.028	2640592.644	204244.586	94919435.258	35177.053	23739.648	1677493.819	1944882.917	57586.892	NA	276032244.875	2951.988	15112.216	82000.138	4636377.103	5199976.977	75840784.668	150264555.93	30879679.461	717252.286	4084011.479	46546088.832	29199928.807	10470112.303	35810150.199	1789282.608	37910712.259	4442.607	48958.632	26747089.201	4632805.679	79751985.414	1023391.002
0010DF_T1_22	800.695	210267.507	830.88	25858.612	241119.347	415569.929	11383.35	40024.972	390137.482	14166.363	789287.242	NA	51129.789	195000.618	2404954.405	NA	238942.175	423719.308	75307.234	42641467.103	39924.788	17692.503	926781.605	2599485.357	9482.282	7777.166	110235611.704	4357.504	9344.364	13032.7	2017522.363	204154.294	63125372.199	697604720.896	33843079.863	95425.349	1080515.091	48234619.326	16745620.905	9320849.904	37677132.119	15499164.786	86138187.485	5005.279	48303.953	14414380.929	2724140.34	120107865.178	1102402.744
0011GF_T1_23	448.235	440626.957	474.371	64366.354	312409.493	274734.993	5940.876	42073.104	109423.941	26143.109	62959.111	NA	87286.833	NA	2212686.227	NA	161213.823	1546139.721	244327.01	62755311.369	33816.275	21326.825	202778.269	653459.144	11785.494	NA	263318561.192	2917.992	5013.407	15924.177	2608317.503	182391.212	46725550.688	121137149.511	29197940.475	499619.557	6557552.011	45672846.6	9352787.105	13134759.168	41474994.222	2881790.018	70734598.101	3630.623	44147.61	14440985.296	3040806.309	42185915.731	293073.117
[truncated: 190 more columns]
